# Supplementary material for: Autism-associated protein POGZ controls ESCs and ESC neural induction by association with esBAF
Source: Mol Autism. 2022 Jun 1;13:24. doi: 10.1186/s13229-022-00502-9 (PMC9161502; doi:10.1186/s13229-022-00502-9)
Supplement: Supplementary file 2 — Additional file 2. GO terms of POGZ targets. [file 13229_2022_502_MOESM2_ESM.xlsx]

## Sheet: POGZ Targets GO
GO ID	GO Term	Ontology	GeneRatio	BgRatio	Pvalue	FDR	geneID
GO:0044237	cellular metabolic process	BP	6028	10466	1.02328e-221	1.47423e-217	ENSMUSG00000000001;ENSMUSG00000000028;ENSMUSG00000000078;ENSMUSG00000000085;ENSMUSG00000000088;ENSMUSG00000000093;ENSMUSG00000000120;ENSMUSG00000000127;ENSMUSG00000000134;ENSMUSG00000000142;ENSMUSG00000000148;ENSMUSG00000000149;ENSMUSG00000000168;ENSMUSG00000000184;ENSMUSG00000000247;ENSMUSG00000000253;ENSMUSG00000000275;ENSMUSG00000000276;ENSMUSG00000000278;ENSMUSG00000000282;ENSMUSG00000000295;…
GO:0008152	metabolic process	BP	6379	11470	1.5412e-180	1.11021e-176	ENSMUSG00000000001;ENSMUSG00000000028;ENSMUSG00000000078;ENSMUSG00000000085;ENSMUSG00000000088;ENSMUSG00000000093;ENSMUSG00000000120;ENSMUSG00000000125;ENSMUSG00000000127;ENSMUSG00000000134;ENSMUSG00000000142;ENSMUSG00000000148;ENSMUSG00000000149;ENSMUSG00000000168;ENSMUSG00000000184;ENSMUSG00000000244;ENSMUSG00000000247;ENSMUSG00000000253;ENSMUSG00000000275;ENSMUSG00000000276;ENSMUSG00000000278;…
0032507;ENSMUSG00000032511;ENSMUSG00000032515;ENSMUSG00000032531;ENSMUSG00000032534;ENSMUSG00000032547;ENSMUSG00000032558;ENSMUSG00000032561;ENSMUSG00000032562;ENSMUSG00000032570;ENSMUSG00000032571;ENSMUSG00000032575;ENSMUSG00000032577;ENSMUSG00000032584;ENSMUSG00000032586;ENSMUSG00000032589;ENSMUSG00000032604;ENSMUSG00000032641;ENSMUSG00000032688;ENSMUSG00000032690;ENSMUSG00000032702;ENSMUSG0000…
GO:0006807	nitrogen compound metabolic process	BP	5679	10051	7.02911e-166	3.37561e-162	ENSMUSG00000000001;ENSMUSG00000000028;ENSMUSG00000000078;ENSMUSG00000000085;ENSMUSG00000000088;ENSMUSG00000000093;ENSMUSG00000000120;ENSMUSG00000000127;ENSMUSG00000000134;ENSMUSG00000000142;ENSMUSG00000000148;ENSMUSG00000000149;ENSMUSG00000000168;ENSMUSG00000000184;ENSMUSG00000000244;ENSMUSG00000000247;ENSMUSG00000000253;ENSMUSG00000000275;ENSMUSG00000000278;ENSMUSG00000000282;ENSMUSG00000000296;…
GO:0071704	organic substance metabolic process	BP	6124	11010	1.89532e-165	6.82646e-162	ENSMUSG00000000001;ENSMUSG00000000028;ENSMUSG00000000078;ENSMUSG00000000085;ENSMUSG00000000088;ENSMUSG00000000093;ENSMUSG00000000120;ENSMUSG00000000125;ENSMUSG00000000127;ENSMUSG00000000134;ENSMUSG00000000142;ENSMUSG00000000148;ENSMUSG00000000149;ENSMUSG00000000168;ENSMUSG00000000184;ENSMUSG00000000244;ENSMUSG00000000247;ENSMUSG00000000253;ENSMUSG00000000275;ENSMUSG00000000276;ENSMUSG00000000278;…
0021223;ENSMUSG00000021224;ENSMUSG00000021234;ENSMUSG00000021238;ENSMUSG00000021239;ENSMUSG00000021240;ENSMUSG00000021242;ENSMUSG00000021245;ENSMUSG00000021248;ENSMUSG00000021250;ENSMUSG00000021255;ENSMUSG00000021256;ENSMUSG00000021257;ENSMUSG00000021258;ENSMUSG00000021259;ENSMUSG00000021260;ENSMUSG00000021262;ENSMUSG00000021264;ENSMUSG00000021270;ENSMUSG00000021273;ENSMUSG00000021275;ENSMUSG0000…
MUSG00000027230;ENSMUSG00000027233;ENSMUSG00000027236;ENSMUSG00000027238;ENSMUSG00000027239;ENSMUSG00000027243;ENSMUSG00000027244;ENSMUSG00000027245;ENSMUSG00000027248;ENSMUSG00000027249;ENSMUSG00000027253;ENSMUSG00000027254;ENSMUSG00000027255;ENSMUSG00000027257;ENSMUSG00000027263;ENSMUSG00000027272;ENSMUSG00000027273;ENSMUSG00000027274;ENSMUSG00000027276;ENSMUSG00000027282;ENSMUSG00000027284;ENS…
2892;ENSMUSG00000032897;ENSMUSG00000032899;ENSMUSG00000032905;ENSMUSG00000032913;ENSMUSG00000032925;ENSMUSG00000032932;ENSMUSG00000032939;ENSMUSG00000032946;ENSMUSG00000032959;ENSMUSG00000032965;ENSMUSG00000032968;ENSMUSG00000032998;ENSMUSG00000033004;ENSMUSG00000033009;ENSMUSG00000033014;ENSMUSG00000033016;ENSMUSG00000033032;ENSMUSG00000033039;ENSMUSG00000033054;ENSMUSG00000033055;ENSMUSG0000003…
G00000041926;ENSMUSG00000041930;ENSMUSG00000041935;ENSMUSG00000041936;ENSMUSG00000041939;ENSMUSG00000041949;ENSMUSG00000041954;ENSMUSG00000041957;ENSMUSG00000041959;ENSMUSG00000041961;ENSMUSG00000041974;ENSMUSG00000041975;ENSMUSG00000041986;ENSMUSG00000041992;ENSMUSG00000041995;ENSMUSG00000041997;ENSMUSG00000042010;ENSMUSG00000042015;ENSMUSG00000042043;ENSMUSG00000042046;ENSMUSG00000042050;ENSMUS…
1;ENSMUSG00000060802;ENSMUSG00000060843;ENSMUSG00000060860;ENSMUSG00000060862;ENSMUSG00000060882;ENSMUSG00000060904;ENSMUSG00000060913;ENSMUSG00000060923;ENSMUSG00000060924;ENSMUSG00000060935;ENSMUSG00000060938;ENSMUSG00000060969;ENSMUSG00000060981;ENSMUSG00000060985;ENSMUSG00000060988;ENSMUSG00000060992;ENSMUSG00000061013;ENSMUSG00000061024;ENSMUSG00000061028;ENSMUSG00000061032;ENSMUSG0000006104…
GO:0044238	primary metabolic process	BP	5922	10576	4.3451e-165	1.252e-161	ENSMUSG00000000001;ENSMUSG00000000028;ENSMUSG00000000078;ENSMUSG00000000085;ENSMUSG00000000088;ENSMUSG00000000093;ENSMUSG00000000120;ENSMUSG00000000127;ENSMUSG00000000134;ENSMUSG00000000142;ENSMUSG00000000148;ENSMUSG00000000149;ENSMUSG00000000168;ENSMUSG00000000184;ENSMUSG00000000244;ENSMUSG00000000247;ENSMUSG00000000253;ENSMUSG00000000275;ENSMUSG00000000276;ENSMUSG00000000278;ENSMUSG00000000282;…
0032841;ENSMUSG00000032845;ENSMUSG00000032849;ENSMUSG00000032855;ENSMUSG00000032860;ENSMUSG00000032872;ENSMUSG00000032890;ENSMUSG00000032892;ENSMUSG00000032899;ENSMUSG00000032913;ENSMUSG00000032925;ENSMUSG00000032939;ENSMUSG00000032946;ENSMUSG00000032959;ENSMUSG00000032965;ENSMUSG00000032968;ENSMUSG00000033014;ENSMUSG00000033016;ENSMUSG00000033055;ENSMUSG00000033060;ENSMUSG00000033065;ENSMUSG0000…
GO:0044260	cellular macromolecule metabolic process	BP	4728	8095	4.05262e-161	9.73101e-158	ENSMUSG00000000028;ENSMUSG00000000078;ENSMUSG00000000085;ENSMUSG00000000093;ENSMUSG00000000120;ENSMUSG00000000127;ENSMUSG00000000134;ENSMUSG00000000142;ENSMUSG00000000148;ENSMUSG00000000149;ENSMUSG00000000168;ENSMUSG00000000184;ENSMUSG00000000247;ENSMUSG00000000275;ENSMUSG00000000282;ENSMUSG00000000296;ENSMUSG00000000303;ENSMUSG00000000320;ENSMUSG00000000346;ENSMUSG00000000355;ENSMUSG00000000384;…
0035342;ENSMUSG00000035385;ENSMUSG00000035390;ENSMUSG00000035392;ENSMUSG00000035397;ENSMUSG00000035403;ENSMUSG00000035451;ENSMUSG00000035455;ENSMUSG00000035476;ENSMUSG00000035551;ENSMUSG00000035620;ENSMUSG00000035632;ENSMUSG00000035678;ENSMUSG00000035681;ENSMUSG00000035683;ENSMUSG00000035722;ENSMUSG00000035725;ENSMUSG00000035735;ENSMUSG00000035799;ENSMUSG00000035873;ENSMUSG00000035890;ENSMUSG0000…
GO:0071840	cellular component organization or biogenesis	BP	3801	6371	3.83993e-137	7.90312e-134	ENSMUSG00000000001;ENSMUSG00000000028;ENSMUSG00000000085;ENSMUSG00000000120;ENSMUSG00000000125;ENSMUSG00000000127;ENSMUSG00000000142;ENSMUSG00000000148;ENSMUSG00000000149;ENSMUSG00000000244;ENSMUSG00000000247;ENSMUSG00000000303;ENSMUSG00000000305;ENSMUSG00000000355;ENSMUSG00000000378;ENSMUSG00000000416;ENSMUSG00000000440;ENSMUSG00000000441;ENSMUSG00000000486;ENSMUSG00000000530;ENSMUSG00000000532;…
GO:0043170	macromolecule metabolic process	BP	5286	9438	3.74998e-133	6.75325e-130	ENSMUSG00000000028;ENSMUSG00000000078;ENSMUSG00000000085;ENSMUSG00000000093;ENSMUSG00000000120;ENSMUSG00000000125;ENSMUSG00000000127;ENSMUSG00000000134;ENSMUSG00000000142;ENSMUSG00000000148;ENSMUSG00000000149;ENSMUSG00000000168;ENSMUSG00000000184;ENSMUSG00000000244;ENSMUSG00000000247;ENSMUSG00000000275;ENSMUSG00000000278;ENSMUSG00000000282;ENSMUSG00000000296;ENSMUSG00000000301;ENSMUSG00000000303;…
GO:0034641	cellular nitrogen compound metabolic process	BP	3795	6396	4.04832e-131	6.48046e-128	ENSMUSG00000000001;ENSMUSG00000000028;ENSMUSG00000000078;ENSMUSG00000000085;ENSMUSG00000000088;ENSMUSG00000000093;ENSMUSG00000000120;ENSMUSG00000000127;ENSMUSG00000000134;ENSMUSG00000000142;ENSMUSG00000000168;ENSMUSG00000000247;ENSMUSG00000000253;ENSMUSG00000000275;ENSMUSG00000000282;ENSMUSG00000000301;ENSMUSG00000000303;ENSMUSG00000000355;ENSMUSG00000000384;ENSMUSG00000000440;ENSMUSG00000000441;…
GO:0016043	cellular component organization	BP	3685	6192	9.16151e-129	1.3199e-125	ENSMUSG00000000001;ENSMUSG00000000028;ENSMUSG00000000085;ENSMUSG00000000120;ENSMUSG00000000125;ENSMUSG00000000127;ENSMUSG00000000142;ENSMUSG00000000148;ENSMUSG00000000149;ENSMUSG00000000244;ENSMUSG00000000247;ENSMUSG00000000303;ENSMUSG00000000305;ENSMUSG00000000355;ENSMUSG00000000378;ENSMUSG00000000416;ENSMUSG00000000440;ENSMUSG00000000441;ENSMUSG00000000486;ENSMUSG00000000530;ENSMUSG00000000532;…
GO:0006996	organelle organization	BP	2418	3787	1.13798e-121	1.49045e-118	ENSMUSG00000000001;ENSMUSG00000000028;ENSMUSG00000000085;ENSMUSG00000000127;ENSMUSG00000000142;ENSMUSG00000000244;ENSMUSG00000000355;ENSMUSG00000000441;ENSMUSG00000000486;ENSMUSG00000000538;ENSMUSG00000000552;ENSMUSG00000000568;ENSMUSG00000000628;ENSMUSG00000000631;ENSMUSG00000000708;ENSMUSG00000000711;ENSMUSG00000000730;ENSMUSG00000000743;ENSMUSG00000000751;ENSMUSG00000000759;ENSMUSG00000000787;…
GO:0046483	heterocycle metabolic process	BP	3437	5769	6.05498e-118	7.2695e-115	ENSMUSG00000000001;ENSMUSG00000000028;ENSMUSG00000000078;ENSMUSG00000000085;ENSMUSG00000000088;ENSMUSG00000000093;ENSMUSG00000000120;ENSMUSG00000000127;ENSMUSG00000000134;ENSMUSG00000000142;ENSMUSG00000000168;ENSMUSG00000000247;ENSMUSG00000000253;ENSMUSG00000000275;ENSMUSG00000000282;ENSMUSG00000000301;ENSMUSG00000000303;ENSMUSG00000000320;ENSMUSG00000000384;ENSMUSG00000000440;ENSMUSG00000000441;…
GO:0006139	nucleobase-containing compound metabolic process	BP	3369	5640	3.75701e-117	4.16363e-114	ENSMUSG00000000001;ENSMUSG00000000028;ENSMUSG00000000078;ENSMUSG00000000085;ENSMUSG00000000088;ENSMUSG00000000093;ENSMUSG00000000120;ENSMUSG00000000127;ENSMUSG00000000134;ENSMUSG00000000142;ENSMUSG00000000168;ENSMUSG00000000247;ENSMUSG00000000253;ENSMUSG00000000275;ENSMUSG00000000282;ENSMUSG00000000301;ENSMUSG00000000303;ENSMUSG00000000384;ENSMUSG00000000440;ENSMUSG00000000441;ENSMUSG00000000530;…
GO:0006725	cellular aromatic compound metabolic process	BP	3468	5848	3.73865e-115	3.84734e-112	ENSMUSG00000000001;ENSMUSG00000000028;ENSMUSG00000000078;ENSMUSG00000000085;ENSMUSG00000000088;ENSMUSG00000000093;ENSMUSG00000000120;ENSMUSG00000000127;ENSMUSG00000000134;ENSMUSG00000000142;ENSMUSG00000000168;ENSMUSG00000000247;ENSMUSG00000000253;ENSMUSG00000000275;ENSMUSG00000000282;ENSMUSG00000000301;ENSMUSG00000000303;ENSMUSG00000000384;ENSMUSG00000000440;ENSMUSG00000000441;ENSMUSG00000000530;…
GO:1901360	organic cyclic compound metabolic process	BP	3563	6044	5.67485e-114	5.45051e-111	ENSMUSG00000000001;ENSMUSG00000000028;ENSMUSG00000000078;ENSMUSG00000000085;ENSMUSG00000000088;ENSMUSG00000000093;ENSMUSG00000000120;ENSMUSG00000000127;ENSMUSG00000000134;ENSMUSG00000000142;ENSMUSG00000000168;ENSMUSG00000000247;ENSMUSG00000000253;ENSMUSG00000000275;ENSMUSG00000000282;ENSMUSG00000000301;ENSMUSG00000000303;ENSMUSG00000000320;ENSMUSG00000000384;ENSMUSG00000000440;ENSMUSG00000000441;…
GO:0044267	cellular protein metabolic process	BP	2994	4972	1.34164e-106	1.20806e-103	ENSMUSG00000000120;ENSMUSG00000000127;ENSMUSG00000000142;ENSMUSG00000000148;ENSMUSG00000000149;ENSMUSG00000000168;ENSMUSG00000000184;ENSMUSG00000000275;ENSMUSG00000000296;ENSMUSG00000000320;ENSMUSG00000000346;ENSMUSG00000000355;ENSMUSG00000000409;ENSMUSG00000000420;ENSMUSG00000000439;ENSMUSG00000000441;ENSMUSG00000000530;ENSMUSG00000000532;ENSMUSG00000000552;ENSMUSG00000000555;ENSMUSG00000000568;…
GO:0009058	biosynthetic process	BP	3452	5877	6.22688e-106	5.2771e-103	ENSMUSG00000000028;ENSMUSG00000000078;ENSMUSG00000000085;ENSMUSG00000000093;ENSMUSG00000000120;ENSMUSG00000000127;ENSMUSG00000000134;ENSMUSG00000000168;ENSMUSG00000000247;ENSMUSG00000000275;ENSMUSG00000000276;ENSMUSG00000000282;ENSMUSG00000000301;ENSMUSG00000000303;ENSMUSG00000000308;ENSMUSG00000000320;ENSMUSG00000000355;ENSMUSG00000000420;ENSMUSG00000000440;ENSMUSG00000000441;ENSMUSG00000000530;…
GO:0031323	regulation of cellular metabolic process	BP	3610	6204	3.69989e-104	2.96135e-101	ENSMUSG00000000001;ENSMUSG00000000028;ENSMUSG00000000078;ENSMUSG00000000085;ENSMUSG00000000093;ENSMUSG00000000120;ENSMUSG00000000127;ENSMUSG00000000134;ENSMUSG00000000142;ENSMUSG00000000148;ENSMUSG00000000149;ENSMUSG00000000184;ENSMUSG00000000247;ENSMUSG00000000275;ENSMUSG00000000282;ENSMUSG00000000296;ENSMUSG00000000301;ENSMUSG00000000303;ENSMUSG00000000320;ENSMUSG00000000346;ENSMUSG00000000384;…
GO:1901576	organic substance biosynthetic process	BP	3395	5779	1.07011e-103	8.11426e-101	ENSMUSG00000000028;ENSMUSG00000000078;ENSMUSG00000000085;ENSMUSG00000000093;ENSMUSG00000000120;ENSMUSG00000000127;ENSMUSG00000000134;ENSMUSG00000000168;ENSMUSG00000000247;ENSMUSG00000000275;ENSMUSG00000000276;ENSMUSG00000000282;ENSMUSG00000000301;ENSMUSG00000000303;ENSMUSG00000000308;ENSMUSG00000000320;ENSMUSG00000000355;ENSMUSG00000000420;ENSMUSG00000000440;ENSMUSG00000000441;ENSMUSG00000000530;…
GO:0044249	cellular biosynthetic process	BP	3361	5716	4.77262e-103	3.43796e-100	ENSMUSG00000000028;ENSMUSG00000000078;ENSMUSG00000000085;ENSMUSG00000000093;ENSMUSG00000000120;ENSMUSG00000000127;ENSMUSG00000000134;ENSMUSG00000000168;ENSMUSG00000000247;ENSMUSG00000000275;ENSMUSG00000000276;ENSMUSG00000000282;ENSMUSG00000000301;ENSMUSG00000000303;ENSMUSG00000000320;ENSMUSG00000000355;ENSMUSG00000000420;ENSMUSG00000000440;ENSMUSG00000000441;ENSMUSG00000000530;ENSMUSG00000000532;…
GO:0043412	macromolecule modification	BP	2493	4037	1.43648e-101	9.85496e-99	ENSMUSG00000000120;ENSMUSG00000000127;ENSMUSG00000000142;ENSMUSG00000000148;ENSMUSG00000000168;ENSMUSG00000000184;ENSMUSG00000000275;ENSMUSG00000000296;ENSMUSG00000000346;ENSMUSG00000000409;ENSMUSG00000000420;ENSMUSG00000000439;ENSMUSG00000000441;ENSMUSG00000000530;ENSMUSG00000000532;ENSMUSG00000000555;ENSMUSG00000000708;ENSMUSG00000000730;ENSMUSG00000000766;ENSMUSG00000000787;ENSMUSG00000000791;…
GO:0019222	regulation of metabolic process	BP	3831	6667	1.72282e-101	1.12821e-98	ENSMUSG00000000001;ENSMUSG00000000028;ENSMUSG00000000078;ENSMUSG00000000085;ENSMUSG00000000093;ENSMUSG00000000120;ENSMUSG00000000125;ENSMUSG00000000127;ENSMUSG00000000134;ENSMUSG00000000142;ENSMUSG00000000148;ENSMUSG00000000149;ENSMUSG00000000184;ENSMUSG00000000247;ENSMUSG00000000275;ENSMUSG00000000282;ENSMUSG00000000296;ENSMUSG00000000301;ENSMUSG00000000303;ENSMUSG00000000320;ENSMUSG00000000346;…
GO:0080090	regulation of primary metabolic process	BP	3523	6067	6.50118e-99	4.07228e-96	ENSMUSG00000000028;ENSMUSG00000000078;ENSMUSG00000000085;ENSMUSG00000000093;ENSMUSG00000000120;ENSMUSG00000000127;ENSMUSG00000000134;ENSMUSG00000000142;ENSMUSG00000000148;ENSMUSG00000000149;ENSMUSG00000000184;ENSMUSG00000000247;ENSMUSG00000000275;ENSMUSG00000000282;ENSMUSG00000000296;ENSMUSG00000000301;ENSMUSG00000000303;ENSMUSG00000000320;ENSMUSG00000000346;ENSMUSG00000000384;ENSMUSG00000000409;…
GO:0051171	regulation of nitrogen compound metabolic process	BP	3437	5899	2.07514e-98	1.24569e-95	ENSMUSG00000000028;ENSMUSG00000000078;ENSMUSG00000000085;ENSMUSG00000000093;ENSMUSG00000000120;ENSMUSG00000000127;ENSMUSG00000000134;ENSMUSG00000000142;ENSMUSG00000000148;ENSMUSG00000000149;ENSMUSG00000000184;ENSMUSG00000000247;ENSMUSG00000000275;ENSMUSG00000000282;ENSMUSG00000000296;ENSMUSG00000000301;ENSMUSG00000000303;ENSMUSG00000000320;ENSMUSG00000000346;ENSMUSG00000000384;ENSMUSG00000000409;…
GO:1901564	organonitrogen compound metabolic process	BP	3839	6712	1.42509e-97	8.21249e-95	ENSMUSG00000000001;ENSMUSG00000000088;ENSMUSG00000000120;ENSMUSG00000000127;ENSMUSG00000000142;ENSMUSG00000000148;ENSMUSG00000000149;ENSMUSG00000000168;ENSMUSG00000000184;ENSMUSG00000000244;ENSMUSG00000000253;ENSMUSG00000000275;ENSMUSG00000000278;ENSMUSG00000000296;ENSMUSG00000000301;ENSMUSG00000000303;ENSMUSG00000000308;ENSMUSG00000000320;ENSMUSG00000000346;ENSMUSG00000000355;ENSMUSG00000000409;…
GO:0006464	cellular protein modification process	BP	2383	3860	5.48305e-96	2.92572e-93	ENSMUSG00000000120;ENSMUSG00000000127;ENSMUSG00000000142;ENSMUSG00000000148;ENSMUSG00000000168;ENSMUSG00000000184;ENSMUSG00000000275;ENSMUSG00000000296;ENSMUSG00000000346;ENSMUSG00000000409;ENSMUSG00000000420;ENSMUSG00000000439;ENSMUSG00000000441;ENSMUSG00000000530;ENSMUSG00000000532;ENSMUSG00000000555;ENSMUSG00000000708;ENSMUSG00000000766;ENSMUSG00000000787;ENSMUSG00000000791;ENSMUSG00000000804;…
GO:0036211	protein modification process	BP	2383	3860	5.48305e-96	2.92572e-93	ENSMUSG00000000120;ENSMUSG00000000127;ENSMUSG00000000142;ENSMUSG00000000148;ENSMUSG00000000168;ENSMUSG00000000184;ENSMUSG00000000275;ENSMUSG00000000296;ENSMUSG00000000346;ENSMUSG00000000409;ENSMUSG00000000420;ENSMUSG00000000439;ENSMUSG00000000441;ENSMUSG00000000530;ENSMUSG00000000532;ENSMUSG00000000555;ENSMUSG00000000708;ENSMUSG00000000766;ENSMUSG00000000787;ENSMUSG00000000791;ENSMUSG00000000804;…
GO:0048522	positive regulation of cellular process	BP	3254	5571	2.39083e-93	1.23017e-90	ENSMUSG00000000001;ENSMUSG00000000078;ENSMUSG00000000093;ENSMUSG00000000120;ENSMUSG00000000125;ENSMUSG00000000127;ENSMUSG00000000134;ENSMUSG00000000142;ENSMUSG00000000148;ENSMUSG00000000184;ENSMUSG00000000247;ENSMUSG00000000275;ENSMUSG00000000296;ENSMUSG00000000301;ENSMUSG00000000303;ENSMUSG00000000305;ENSMUSG00000000320;ENSMUSG00000000346;ENSMUSG00000000409;ENSMUSG00000000440;ENSMUSG00000000441;…
GO:0060255	regulation of macromolecule metabolic process	BP	3551	6164	2.94046e-93	1.4608e-90	ENSMUSG00000000028;ENSMUSG00000000078;ENSMUSG00000000085;ENSMUSG00000000093;ENSMUSG00000000120;ENSMUSG00000000125;ENSMUSG00000000127;ENSMUSG00000000134;ENSMUSG00000000142;ENSMUSG00000000148;ENSMUSG00000000149;ENSMUSG00000000184;ENSMUSG00000000247;ENSMUSG00000000275;ENSMUSG00000000282;ENSMUSG00000000296;ENSMUSG00000000301;ENSMUSG00000000303;ENSMUSG00000000320;ENSMUSG00000000346;ENSMUSG00000000384;…
GO:0003674	molecular_function	MF	9740	20679	1	1	ENSMUSG00000000001;ENSMUSG00000000028;ENSMUSG00000000056;ENSMUSG00000000078;ENSMUSG00000000085;ENSMUSG00000000088;ENSMUSG00000000093;ENSMUSG00000000120;ENSMUSG00000000125;ENSMUSG00000000127;ENSMUSG00000000131;ENSMUSG00000000134;ENSMUSG00000000142;ENSMUSG00000000148;ENSMUSG00000000149;ENSMUSG00000000168;ENSMUSG00000000184;ENSMUSG00000000194;ENSMUSG00000000197;ENSMUSG00000000244;ENSMUSG00000000247;…
0021224;ENSMUSG00000021234;ENSMUSG00000021238;ENSMUSG00000021239;ENSMUSG00000021240;ENSMUSG00000021242;ENSMUSG00000021245;ENSMUSG00000021248;ENSMUSG00000021250;ENSMUSG00000021255;ENSMUSG00000021256;ENSMUSG00000021257;ENSMUSG00000021258;ENSMUSG00000021259;ENSMUSG00000021260;ENSMUSG00000021262;ENSMUSG00000021264;ENSMUSG00000021270;ENSMUSG00000021273;ENSMUSG00000021275;ENSMUSG00000021276;ENSMUSG0000…
MUSG00000027272;ENSMUSG00000027273;ENSMUSG00000027274;ENSMUSG00000027276;ENSMUSG00000027282;ENSMUSG00000027284;ENSMUSG00000027285;ENSMUSG00000027288;ENSMUSG00000027291;ENSMUSG00000027293;ENSMUSG00000027296;ENSMUSG00000027298;ENSMUSG00000027303;ENSMUSG00000027304;ENSMUSG00000027306;ENSMUSG00000027309;ENSMUSG00000027313;ENSMUSG00000027314;ENSMUSG00000027315;ENSMUSG00000027323;ENSMUSG00000027324;ENS…
3128;ENSMUSG00000033156;ENSMUSG00000033157;ENSMUSG00000033161;ENSMUSG00000033209;ENSMUSG00000033214;ENSMUSG00000033216;ENSMUSG00000033222;ENSMUSG00000033228;ENSMUSG00000033233;ENSMUSG00000033237;ENSMUSG00000033249;ENSMUSG00000033256;ENSMUSG00000033282;ENSMUSG00000033295;ENSMUSG00000033306;ENSMUSG00000033307;ENSMUSG00000033308;ENSMUSG00000033316;ENSMUSG00000033318;ENSMUSG00000033319;ENSMUSG0000003…
G00000042121;ENSMUSG00000042129;ENSMUSG00000042133;ENSMUSG00000042138;ENSMUSG00000042155;ENSMUSG00000042156;ENSMUSG00000042167;ENSMUSG00000042184;ENSMUSG00000042190;ENSMUSG00000042195;ENSMUSG00000042197;ENSMUSG00000042198;ENSMUSG00000042200;ENSMUSG00000042202;ENSMUSG00000042203;ENSMUSG00000042207;ENSMUSG00000042208;ENSMUSG00000042213;ENSMUSG00000042216;ENSMUSG00000042228;ENSMUSG00000042229;ENSMUS…
8;ENSMUSG00000061046;ENSMUSG00000061048;ENSMUSG00000061079;ENSMUSG00000061086;ENSMUSG00000061119;ENSMUSG00000061136;ENSMUSG00000061143;ENSMUSG00000061175;ENSMUSG00000061186;ENSMUSG00000061244;ENSMUSG00000061259;ENSMUSG00000061273;ENSMUSG00000061288;ENSMUSG00000061296;ENSMUSG00000061306;ENSMUSG00000061313;ENSMUSG00000061315;ENSMUSG00000061353;ENSMUSG00000061371;ENSMUSG00000061374;ENSMUSG0000006141…
GO:0060089	molecular transducer activity	MF	461	2578	1	1	ENSMUSG00000000120;ENSMUSG00000000127;ENSMUSG00000000263;ENSMUSG00000000409;ENSMUSG00000000530;ENSMUSG00000000532;ENSMUSG00000000560;ENSMUSG00000000766;ENSMUSG00000000791;ENSMUSG00000001039;ENSMUSG00000001260;ENSMUSG00000001583;ENSMUSG00000002409;ENSMUSG00000002748;ENSMUSG00000002771;ENSMUSG00000002885;ENSMUSG00000002948;ENSMUSG00000003119;ENSMUSG00000003283;ENSMUSG00000003534;ENSMUSG00000003974;…
GO:0038023	signaling receptor activity	MF	432	2537	1	1	ENSMUSG00000000120;ENSMUSG00000000127;ENSMUSG00000000263;ENSMUSG00000000409;ENSMUSG00000000530;ENSMUSG00000000532;ENSMUSG00000000560;ENSMUSG00000000766;ENSMUSG00000000791;ENSMUSG00000001039;ENSMUSG00000001260;ENSMUSG00000001583;ENSMUSG00000002409;ENSMUSG00000002748;ENSMUSG00000002771;ENSMUSG00000002885;ENSMUSG00000002948;ENSMUSG00000003283;ENSMUSG00000003534;ENSMUSG00000003974;ENSMUSG00000004296;…
GO:0004888	transmembrane signaling receptor activity	MF	366	2393	1	1	ENSMUSG00000000120;ENSMUSG00000000127;ENSMUSG00000000263;ENSMUSG00000000409;ENSMUSG00000000530;ENSMUSG00000000532;ENSMUSG00000000560;ENSMUSG00000000766;ENSMUSG00000000791;ENSMUSG00000001039;ENSMUSG00000001260;ENSMUSG00000001583;ENSMUSG00000002409;ENSMUSG00000002748;ENSMUSG00000002771;ENSMUSG00000002885;ENSMUSG00000002948;ENSMUSG00000003283;ENSMUSG00000003534;ENSMUSG00000003974;ENSMUSG00000004296;…
GO:0004930	G protein-coupled receptor activity	MF	181	1969	1	1	ENSMUSG00000000766;ENSMUSG00000002885;ENSMUSG00000003974;ENSMUSG00000006127;ENSMUSG00000007480;ENSMUSG00000008734;ENSMUSG00000013033;ENSMUSG00000016028;ENSMUSG00000018500;ENSMUSG00000018634;ENSMUSG00000019464;ENSMUSG00000019828;ENSMUSG00000019865;ENSMUSG00000020081;ENSMUSG00000020140;ENSMUSG00000020963;ENSMUSG00000021678;ENSMUSG00000021721;ENSMUSG00000022122;ENSMUSG00000022206;ENSMUSG00000022705;…
GO:0004984	olfactory receptor activity	MF	41	1172	1	1	ENSMUSG00000044798;ENSMUSG00000045792;ENSMUSG00000047352;ENSMUSG00000047594;ENSMUSG00000048173;ENSMUSG00000048745;ENSMUSG00000049098;ENSMUSG00000051003;ENSMUSG00000051591;ENSMUSG00000053146;ENSMUSG00000054141;ENSMUSG00000055515;ENSMUSG00000055610;ENSMUSG00000056564;ENSMUSG00000056600;ENSMUSG00000058628;ENSMUSG00000059623;ENSMUSG00000060170;ENSMUSG00000060205;ENSMUSG00000060523;ENSMUSG00000061520;…
GO:0005549	odorant binding	MF	20	518	1	1	ENSMUSG00000026919;ENSMUSG00000044798;ENSMUSG00000049098;ENSMUSG00000055610;ENSMUSG00000058628;ENSMUSG00000061296;ENSMUSG00000061520;ENSMUSG00000064333;ENSMUSG00000069430;ENSMUSG00000074003;ENSMUSG00000075187;ENSMUSG00000078672;ENSMUSG00000078689;ENSMUSG00000091924;ENSMUSG00000094133;ENSMUSG00000094805;ENSMUSG00000095929;ENSMUSG00000102091;ENSMUSG00000109212;ENSMUSG00000109376
GO:0016503	pheromone receptor activity	MF	8	237	1	1	ENSMUSG00000059206;ENSMUSG00000061296;ENSMUSG00000084136;ENSMUSG00000090715;ENSMUSG00000091013;ENSMUSG00000091539;ENSMUSG00000091924;ENSMUSG00000115072
GO:0003823	antigen binding	MF	17	162	1	1	ENSMUSG00000000409;ENSMUSG00000004207;ENSMUSG00000007564;ENSMUSG00000015787;ENSMUSG00000016206;ENSMUSG00000020349;ENSMUSG00000025511;ENSMUSG00000030492;ENSMUSG00000034926;ENSMUSG00000037902;ENSMUSG00000050567;ENSMUSG00000055024;ENSMUSG00000059208;ENSMUSG00000059481;ENSMUSG00000067212;ENSMUSG00000075370;ENSMUSG00000079507
GO:0034987	immunoglobulin receptor binding	MF	4	126	1	1	ENSMUSG00000028874;ENSMUSG00000031328;ENSMUSG00000053158;ENSMUSG00000075370
GO:0005550	pheromone binding	MF	5	107	1	1	ENSMUSG00000026919;ENSMUSG00000061296;ENSMUSG00000078672;ENSMUSG00000078689;ENSMUSG00000091924
GO:0016020	membrane	CC	4399	10095	1	1	ENSMUSG00000000001;ENSMUSG00000000088;ENSMUSG00000000120;ENSMUSG00000000127;ENSMUSG00000000131;ENSMUSG00000000149;ENSMUSG00000000184;ENSMUSG00000000194;ENSMUSG00000000197;ENSMUSG00000000244;ENSMUSG00000000263;ENSMUSG00000000276;ENSMUSG00000000301;ENSMUSG00000000303;ENSMUSG00000000305;ENSMUSG00000000308;ENSMUSG00000000320;ENSMUSG00000000355;ENSMUSG00000000409;ENSMUSG00000000420;ENSMUSG00000000441;…
0027984;ENSMUSG00000027995;ENSMUSG00000027998;ENSMUSG00000028003;ENSMUSG00000028017;ENSMUSG00000028019;ENSMUSG00000028034;ENSMUSG00000028039;ENSMUSG00000028040;ENSMUSG00000028041;ENSMUSG00000028048;ENSMUSG00000028049;ENSMUSG00000028051;ENSMUSG00000028059;ENSMUSG00000028062;ENSMUSG00000028063;ENSMUSG00000028068;ENSMUSG00000028076;ENSMUSG00000028080;ENSMUSG00000028082;ENSMUSG00000028086;ENSMUSG0000…
MUSG00000047789;ENSMUSG00000047821;ENSMUSG00000047832;ENSMUSG00000047842;ENSMUSG00000047843;ENSMUSG00000047875;ENSMUSG00000047878;ENSMUSG00000047879;ENSMUSG00000047881;ENSMUSG00000047898;ENSMUSG00000047945;ENSMUSG00000047953;ENSMUSG00000047959;ENSMUSG00000047992;ENSMUSG00000048000;ENSMUSG00000048004;ENSMUSG00000048007;ENSMUSG00000048022;ENSMUSG00000048027;ENSMUSG00000048031;ENSMUSG00000048040;ENS…
GO:0005575	cellular_component	CC	9731	20938	1	1	ENSMUSG00000000001;ENSMUSG00000000028;ENSMUSG00000000056;ENSMUSG00000000078;ENSMUSG00000000085;ENSMUSG00000000088;ENSMUSG00000000093;ENSMUSG00000000120;ENSMUSG00000000125;ENSMUSG00000000127;ENSMUSG00000000131;ENSMUSG00000000134;ENSMUSG00000000142;ENSMUSG00000000148;ENSMUSG00000000149;ENSMUSG00000000168;ENSMUSG00000000184;ENSMUSG00000000194;ENSMUSG00000000197;ENSMUSG00000000244;ENSMUSG00000000247;…
0021234;ENSMUSG00000021238;ENSMUSG00000021239;ENSMUSG00000021240;ENSMUSG00000021242;ENSMUSG00000021245;ENSMUSG00000021248;ENSMUSG00000021250;ENSMUSG00000021255;ENSMUSG00000021256;ENSMUSG00000021257;ENSMUSG00000021258;ENSMUSG00000021259;ENSMUSG00000021260;ENSMUSG00000021262;ENSMUSG00000021264;ENSMUSG00000021270;ENSMUSG00000021273;ENSMUSG00000021275;ENSMUSG00000021276;ENSMUSG00000021277;ENSMUSG0000…
MUSG00000027254;ENSMUSG00000027255;ENSMUSG00000027257;ENSMUSG00000027263;ENSMUSG00000027272;ENSMUSG00000027273;ENSMUSG00000027274;ENSMUSG00000027276;ENSMUSG00000027282;ENSMUSG00000027284;ENSMUSG00000027285;ENSMUSG00000027291;ENSMUSG00000027293;ENSMUSG00000027296;ENSMUSG00000027298;ENSMUSG00000027303;ENSMUSG00000027304;ENSMUSG00000027305;ENSMUSG00000027306;ENSMUSG00000027309;ENSMUSG00000027313;ENS…
3032;ENSMUSG00000033039;ENSMUSG00000033054;ENSMUSG00000033055;ENSMUSG00000033059;ENSMUSG00000033060;ENSMUSG00000033065;ENSMUSG00000033068;ENSMUSG00000033075;ENSMUSG00000033083;ENSMUSG00000033088;ENSMUSG00000033102;ENSMUSG00000033105;ENSMUSG00000033107;ENSMUSG00000033111;ENSMUSG00000033114;ENSMUSG00000033122;ENSMUSG00000033124;ENSMUSG00000033128;ENSMUSG00000033152;ENSMUSG00000033156;ENSMUSG0000003…
G00000041992;ENSMUSG00000041995;ENSMUSG00000041997;ENSMUSG00000042010;ENSMUSG00000042015;ENSMUSG00000042043;ENSMUSG00000042046;ENSMUSG00000042050;ENSMUSG00000042063;ENSMUSG00000042064;ENSMUSG00000042078;ENSMUSG00000042079;ENSMUSG00000042082;ENSMUSG00000042097;ENSMUSG00000042099;ENSMUSG00000042104;ENSMUSG00000042105;ENSMUSG00000042106;ENSMUSG00000042116;ENSMUSG00000042121;ENSMUSG00000042129;ENSMUS…
9;ENSMUSG00000061136;ENSMUSG00000061143;ENSMUSG00000061175;ENSMUSG00000061186;ENSMUSG00000061244;ENSMUSG00000061259;ENSMUSG00000061273;ENSMUSG00000061288;ENSMUSG00000061296;ENSMUSG00000061306;ENSMUSG00000061313;ENSMUSG00000061315;ENSMUSG00000061353;ENSMUSG00000061371;ENSMUSG00000061374;ENSMUSG00000061410;ENSMUSG00000061411;ENSMUSG00000061414;ENSMUSG00000061436;ENSMUSG00000061455;ENSMUSG0000006145…
GO:0044425	membrane part	CC	3330	8341	1	1	ENSMUSG00000000001;ENSMUSG00000000088;ENSMUSG00000000120;ENSMUSG00000000127;ENSMUSG00000000149;ENSMUSG00000000194;ENSMUSG00000000197;ENSMUSG00000000244;ENSMUSG00000000263;ENSMUSG00000000276;ENSMUSG00000000301;ENSMUSG00000000303;ENSMUSG00000000305;ENSMUSG00000000308;ENSMUSG00000000409;ENSMUSG00000000420;ENSMUSG00000000530;ENSMUSG00000000532;ENSMUSG00000000544;ENSMUSG00000000555;ENSMUSG00000000560;…
0032370;ENSMUSG00000032374;ENSMUSG00000032375;ENSMUSG00000032382;ENSMUSG00000032392;ENSMUSG00000032394;ENSMUSG00000032412;ENSMUSG00000032420;ENSMUSG00000032422;ENSMUSG00000032434;ENSMUSG00000032437;ENSMUSG00000032440;ENSMUSG00000032449;ENSMUSG00000032458;ENSMUSG00000032462;ENSMUSG00000032473;ENSMUSG00000032487;ENSMUSG00000032491;ENSMUSG00000032502;ENSMUSG00000032511;ENSMUSG00000032519;ENSMUSG0000…
GO:0031224	intrinsic component of membrane	CC	2579	7007	1	1	ENSMUSG00000000120;ENSMUSG00000000194;ENSMUSG00000000197;ENSMUSG00000000244;ENSMUSG00000000263;ENSMUSG00000000276;ENSMUSG00000000301;ENSMUSG00000000303;ENSMUSG00000000305;ENSMUSG00000000420;ENSMUSG00000000530;ENSMUSG00000000532;ENSMUSG00000000544;ENSMUSG00000000555;ENSMUSG00000000560;ENSMUSG00000000563;ENSMUSG00000000627;ENSMUSG00000000632;ENSMUSG00000000706;ENSMUSG00000000711;ENSMUSG00000000732;…
0041479;ENSMUSG00000041482;ENSMUSG00000041523;ENSMUSG00000041544;ENSMUSG00000041592;ENSMUSG00000041594;ENSMUSG00000041608;ENSMUSG00000041609;ENSMUSG00000041623;ENSMUSG00000041653;ENSMUSG00000041654;ENSMUSG00000041669;ENSMUSG00000041695;ENSMUSG00000041697;ENSMUSG00000041734;ENSMUSG00000041736;ENSMUSG00000041737;ENSMUSG00000041762;ENSMUSG00000041765;ENSMUSG00000041779;ENSMUSG00000041797;ENSMUSG0000…
GO:0016021	integral component of membrane	CC	2500	6838	1	1	ENSMUSG00000000120;ENSMUSG00000000194;ENSMUSG00000000197;ENSMUSG00000000244;ENSMUSG00000000263;ENSMUSG00000000276;ENSMUSG00000000301;ENSMUSG00000000303;ENSMUSG00000000305;ENSMUSG00000000420;ENSMUSG00000000530;ENSMUSG00000000532;ENSMUSG00000000544;ENSMUSG00000000555;ENSMUSG00000000560;ENSMUSG00000000563;ENSMUSG00000000627;ENSMUSG00000000632;ENSMUSG00000000706;ENSMUSG00000000732;ENSMUSG00000000766;…
0042569;ENSMUSG00000042581;ENSMUSG00000042604;ENSMUSG00000042613;ENSMUSG00000042631;ENSMUSG00000042632;ENSMUSG00000042644;ENSMUSG00000042655;ENSMUSG00000042682;ENSMUSG00000042686;ENSMUSG00000042717;ENSMUSG00000042757;ENSMUSG00000042763;ENSMUSG00000042797;ENSMUSG00000042942;ENSMUSG00000042985;ENSMUSG00000043061;ENSMUSG00000043085;ENSMUSG00000043110;ENSMUSG00000043207;ENSMUSG00000043252;ENSMUSG0000…
GO:0071944	cell periphery	CC	2476	6450	1	1	ENSMUSG00000000001;ENSMUSG00000000120;ENSMUSG00000000127;ENSMUSG00000000131;ENSMUSG00000000149;ENSMUSG00000000194;ENSMUSG00000000244;ENSMUSG00000000263;ENSMUSG00000000301;ENSMUSG00000000303;ENSMUSG00000000305;ENSMUSG00000000320;ENSMUSG00000000355;ENSMUSG00000000409;ENSMUSG00000000416;ENSMUSG00000000441;ENSMUSG00000000486;ENSMUSG00000000530;ENSMUSG00000000532;ENSMUSG00000000544;ENSMUSG00000000555;…
0039652;ENSMUSG00000039672;ENSMUSG00000039683;ENSMUSG00000039704;ENSMUSG00000039710;ENSMUSG00000039713;ENSMUSG00000039728;ENSMUSG00000039735;ENSMUSG00000039748;ENSMUSG00000039813;ENSMUSG00000039814;ENSMUSG00000039886;ENSMUSG00000039908;ENSMUSG00000039936;ENSMUSG00000039942;ENSMUSG00000039952;ENSMUSG00000039954;ENSMUSG00000039956;ENSMUSG00000039959;ENSMUSG00000039960;ENSMUSG00000040003;ENSMUSG0000…
GO:0005886	plasma membrane	CC	2393	6306	1	1	ENSMUSG00000000001;ENSMUSG00000000120;ENSMUSG00000000127;ENSMUSG00000000131;ENSMUSG00000000149;ENSMUSG00000000194;ENSMUSG00000000244;ENSMUSG00000000263;ENSMUSG00000000301;ENSMUSG00000000303;ENSMUSG00000000305;ENSMUSG00000000320;ENSMUSG00000000355;ENSMUSG00000000409;ENSMUSG00000000441;ENSMUSG00000000530;ENSMUSG00000000532;ENSMUSG00000000544;ENSMUSG00000000555;ENSMUSG00000000560;ENSMUSG00000000594;…
0040852;ENSMUSG00000040860;ENSMUSG00000040907;ENSMUSG00000040918;ENSMUSG00000040940;ENSMUSG00000040945;ENSMUSG00000040987;ENSMUSG00000041014;ENSMUSG00000041058;ENSMUSG00000041075;ENSMUSG00000041078;ENSMUSG00000041112;ENSMUSG00000041117;ENSMUSG00000041119;ENSMUSG00000041189;ENSMUSG00000041193;ENSMUSG00000041225;ENSMUSG00000041248;ENSMUSG00000041301;ENSMUSG00000041313;ENSMUSG00000041329;ENSMUSG0000…
GO:0005576	extracellular region	CC	888	2754	1	1	ENSMUSG00000000125;ENSMUSG00000000278;ENSMUSG00000000420;ENSMUSG00000000627;ENSMUSG00000000632;ENSMUSG00000000711;ENSMUSG00000000753;ENSMUSG00000000805;ENSMUSG00000000957;ENSMUSG00000001247;ENSMUSG00000001270;ENSMUSG00000001334;ENSMUSG00000001435;ENSMUSG00000001521;ENSMUSG00000001642;ENSMUSG00000001666;ENSMUSG00000001870;ENSMUSG00000001930;ENSMUSG00000002032;ENSMUSG00000002058;ENSMUSG00000002384;…
GO:0044421	extracellular region part	CC	684	2171	1	1	ENSMUSG00000000125;ENSMUSG00000000627;ENSMUSG00000000711;ENSMUSG00000000753;ENSMUSG00000000805;ENSMUSG00000000957;ENSMUSG00000001247;ENSMUSG00000001270;ENSMUSG00000001435;ENSMUSG00000001642;ENSMUSG00000001666;ENSMUSG00000001870;ENSMUSG00000001930;ENSMUSG00000002058;ENSMUSG00000002384;ENSMUSG00000002588;ENSMUSG00000002847;ENSMUSG00000002900;ENSMUSG00000002985;ENSMUSG00000003123;ENSMUSG00000003161;…
GO:0005615	extracellular space	CC	536	1899	1	1	ENSMUSG00000000125;ENSMUSG00000000627;ENSMUSG00000000711;ENSMUSG00000000753;ENSMUSG00000000805;ENSMUSG00000000957;ENSMUSG00000001247;ENSMUSG00000001270;ENSMUSG00000001435;ENSMUSG00000001642;ENSMUSG00000001666;ENSMUSG00000002384;ENSMUSG00000002588;ENSMUSG00000002847;ENSMUSG00000002900;ENSMUSG00000002985;ENSMUSG00000003123;ENSMUSG00000003161;ENSMUSG00000003814;ENSMUSG00000004098;ENSMUSG00000004207;…
GO:0009897	external side of plasma membrane	CC	146	551	1	1	ENSMUSG00000000120;ENSMUSG00000000263;ENSMUSG00000000555;ENSMUSG00000000706;ENSMUSG00000000732;ENSMUSG00000000791;ENSMUSG00000000805;ENSMUSG00000001507;ENSMUSG00000001948;ENSMUSG00000002981;ENSMUSG00000002985;ENSMUSG00000003814;ENSMUSG00000004296;ENSMUSG00000004319;ENSMUSG00000004609;ENSMUSG00000005268;ENSMUSG00000005534;ENSMUSG00000005672;ENSMUSG00000006235;ENSMUSG00000006576;ENSMUSG00000010047;…
GO:0005882	intermediate filament	CC	38	206	1	1	ENSMUSG00000000056;ENSMUSG00000001333;ENSMUSG00000001552;ENSMUSG00000004891;ENSMUSG00000015656;ENSMUSG00000020142;ENSMUSG00000020396;ENSMUSG00000020694;ENSMUSG00000020776;ENSMUSG00000020911;ENSMUSG00000022054;ENSMUSG00000022055;ENSMUSG00000022565;ENSMUSG00000022897;ENSMUSG00000023484;ENSMUSG00000024576;ENSMUSG00000024590;ENSMUSG00000026131;ENSMUSG00000026728;ENSMUSG00000026839;ENSMUSG00000028063;…
GO:0019814	immunoglobulin complex	CC	1	131	1	1	ENSMUSG00000075370
GO:0042571	immunoglobulin complex, circulating	CC	1	122	1	1	ENSMUSG00000075370
GO:0045095	keratin filament	CC	4	114	1	1	ENSMUSG00000020776;ENSMUSG00000024576;ENSMUSG00000049382;ENSMUSG00000056885
GO:0048519	negative regulation of biological process	BP	3193	5453	6.04588e-93	2.90343e-90	ENSMUSG00000000001;ENSMUSG00000000028;ENSMUSG00000000085;ENSMUSG00000000093;ENSMUSG00000000120;ENSMUSG00000000125;ENSMUSG00000000127;ENSMUSG00000000134;ENSMUSG00000000142;ENSMUSG00000000149;ENSMUSG00000000184;ENSMUSG00000000244;ENSMUSG00000000247;ENSMUSG00000000263;ENSMUSG00000000275;ENSMUSG00000000282;ENSMUSG00000000301;ENSMUSG00000000303;ENSMUSG00000000308;ENSMUSG00000000320;ENSMUSG00000000384;…
GO:0045111	intermediate filament cytoskeleton	CC	58	248	1	1	ENSMUSG00000000056;ENSMUSG00000000957;ENSMUSG00000001333;ENSMUSG00000001552;ENSMUSG00000004891;ENSMUSG00000012640;ENSMUSG00000015656;ENSMUSG00000018736;ENSMUSG00000020142;ENSMUSG00000020396;ENSMUSG00000020694;ENSMUSG00000020776;ENSMUSG00000020911;ENSMUSG00000021338;ENSMUSG00000022054;ENSMUSG00000022055;ENSMUSG00000022565;ENSMUSG00000022840;ENSMUSG00000022897;ENSMUSG00000023484;ENSMUSG00000024083;…
GO:0090304	nucleic acid metabolic process	BP	2988	5051	1.18316e-92	5.49864e-90	ENSMUSG00000000028;ENSMUSG00000000078;ENSMUSG00000000085;ENSMUSG00000000093;ENSMUSG00000000120;ENSMUSG00000000127;ENSMUSG00000000134;ENSMUSG00000000142;ENSMUSG00000000247;ENSMUSG00000000275;ENSMUSG00000000282;ENSMUSG00000000303;ENSMUSG00000000384;ENSMUSG00000000440;ENSMUSG00000000441;ENSMUSG00000000530;ENSMUSG00000000532;ENSMUSG00000000568;ENSMUSG00000000581;ENSMUSG00000000708;ENSMUSG00000000730;…
GO:0030545	receptor regulator activity	MF	177	557	1	1	ENSMUSG00000000125;ENSMUSG00000000627;ENSMUSG00000001334;ENSMUSG00000002308;ENSMUSG00000002384;ENSMUSG00000004296;ENSMUSG00000004366;ENSMUSG00000004473;ENSMUSG00000004815;ENSMUSG00000004897;ENSMUSG00000005705;ENSMUSG00000005824;ENSMUSG00000008999;ENSMUSG00000010797;ENSMUSG00000012282;ENSMUSG00000014351;ENSMUSG00000014599;ENSMUSG00000015957;ENSMUSG00000015994;ENSMUSG00000017316;ENSMUSG00000018238;…
GO:0009893	positive regulation of metabolic process	BP	2271	3677	6.78467e-91	3.05459e-88	ENSMUSG00000000001;ENSMUSG00000000078;ENSMUSG00000000120;ENSMUSG00000000125;ENSMUSG00000000134;ENSMUSG00000000142;ENSMUSG00000000148;ENSMUSG00000000184;ENSMUSG00000000247;ENSMUSG00000000275;ENSMUSG00000000296;ENSMUSG00000000301;ENSMUSG00000000303;ENSMUSG00000000320;ENSMUSG00000000346;ENSMUSG00000000409;ENSMUSG00000000440;ENSMUSG00000000441;ENSMUSG00000000530;ENSMUSG00000000532;ENSMUSG00000000555;…
GO:0048523	negative regulation of cellular process	BP	2905	4921	7.32367e-88	3.19734e-85	ENSMUSG00000000001;ENSMUSG00000000028;ENSMUSG00000000085;ENSMUSG00000000093;ENSMUSG00000000120;ENSMUSG00000000125;ENSMUSG00000000127;ENSMUSG00000000142;ENSMUSG00000000149;ENSMUSG00000000184;ENSMUSG00000000244;ENSMUSG00000000247;ENSMUSG00000000263;ENSMUSG00000000282;ENSMUSG00000000301;ENSMUSG00000000303;ENSMUSG00000000308;ENSMUSG00000000320;ENSMUSG00000000409;ENSMUSG00000000440;ENSMUSG00000000441;…
GO:0031325	positive regulation of cellular metabolic process	BP	2115	3400	9.22983e-88	3.911e-85	ENSMUSG00000000001;ENSMUSG00000000078;ENSMUSG00000000120;ENSMUSG00000000134;ENSMUSG00000000142;ENSMUSG00000000148;ENSMUSG00000000184;ENSMUSG00000000247;ENSMUSG00000000275;ENSMUSG00000000296;ENSMUSG00000000301;ENSMUSG00000000303;ENSMUSG00000000320;ENSMUSG00000000346;ENSMUSG00000000409;ENSMUSG00000000440;ENSMUSG00000000441;ENSMUSG00000000530;ENSMUSG00000000532;ENSMUSG00000000555;ENSMUSG00000000568;…
GO:0048518	positive regulation of biological process	BP	3576	6261	4.61869e-87	1.90119e-84	ENSMUSG00000000001;ENSMUSG00000000078;ENSMUSG00000000093;ENSMUSG00000000120;ENSMUSG00000000125;ENSMUSG00000000127;ENSMUSG00000000134;ENSMUSG00000000142;ENSMUSG00000000148;ENSMUSG00000000184;ENSMUSG00000000247;ENSMUSG00000000263;ENSMUSG00000000275;ENSMUSG00000000296;ENSMUSG00000000301;ENSMUSG00000000303;ENSMUSG00000000305;ENSMUSG00000000320;ENSMUSG00000000346;ENSMUSG00000000409;ENSMUSG00000000440;…
GO:0051173	positive regulation of nitrogen compound metabolic process	BP	2006	3215	3.13939e-84	1.25637e-81	ENSMUSG00000000078;ENSMUSG00000000120;ENSMUSG00000000134;ENSMUSG00000000142;ENSMUSG00000000148;ENSMUSG00000000184;ENSMUSG00000000247;ENSMUSG00000000275;ENSMUSG00000000296;ENSMUSG00000000301;ENSMUSG00000000303;ENSMUSG00000000320;ENSMUSG00000000346;ENSMUSG00000000409;ENSMUSG00000000440;ENSMUSG00000000441;ENSMUSG00000000530;ENSMUSG00000000532;ENSMUSG00000000555;ENSMUSG00000000568;ENSMUSG00000000708;…
GO:0005887	integral component of plasma membrane	CC	557	1485	1	1	ENSMUSG00000000244;ENSMUSG00000000263;ENSMUSG00000000305;ENSMUSG00000000530;ENSMUSG00000000532;ENSMUSG00000000544;ENSMUSG00000000555;ENSMUSG00000000560;ENSMUSG00000000627;ENSMUSG00000000732;ENSMUSG00000000766;ENSMUSG00000000791;ENSMUSG00000000881;ENSMUSG00000001027;ENSMUSG00000001175;ENSMUSG00000001225;ENSMUSG00000001260;ENSMUSG00000001300;ENSMUSG00000001436;ENSMUSG00000001507;ENSMUSG00000002308;…
GO:0010604	positive regulation of macromolecule metabolic process	BP	2083	3362	6.54609e-84	2.54891e-81	ENSMUSG00000000078;ENSMUSG00000000120;ENSMUSG00000000125;ENSMUSG00000000134;ENSMUSG00000000142;ENSMUSG00000000148;ENSMUSG00000000184;ENSMUSG00000000247;ENSMUSG00000000275;ENSMUSG00000000296;ENSMUSG00000000301;ENSMUSG00000000303;ENSMUSG00000000320;ENSMUSG00000000346;ENSMUSG00000000409;ENSMUSG00000000440;ENSMUSG00000000441;ENSMUSG00000000530;ENSMUSG00000000532;ENSMUSG00000000555;ENSMUSG00000000568;…
GO:0051641	cellular localization	BP	1732	2716	5.00209e-82	1.89645e-79	ENSMUSG00000000120;ENSMUSG00000000127;ENSMUSG00000000131;ENSMUSG00000000142;ENSMUSG00000000148;ENSMUSG00000000244;ENSMUSG00000000303;ENSMUSG00000000409;ENSMUSG00000000441;ENSMUSG00000000486;ENSMUSG00000000538;ENSMUSG00000000552;ENSMUSG00000000563;ENSMUSG00000000628;ENSMUSG00000000711;ENSMUSG00000000743;ENSMUSG00000000751;ENSMUSG00000000787;ENSMUSG00000000826;ENSMUSG00000000881;ENSMUSG00000000957;…
GO:0044271	cellular nitrogen compound biosynthetic process	BP	2804	4764	5.42302e-82	2.00332e-79	ENSMUSG00000000028;ENSMUSG00000000078;ENSMUSG00000000085;ENSMUSG00000000093;ENSMUSG00000000120;ENSMUSG00000000127;ENSMUSG00000000134;ENSMUSG00000000168;ENSMUSG00000000247;ENSMUSG00000000275;ENSMUSG00000000282;ENSMUSG00000000301;ENSMUSG00000000303;ENSMUSG00000000355;ENSMUSG00000000440;ENSMUSG00000000441;ENSMUSG00000000530;ENSMUSG00000000532;ENSMUSG00000000552;ENSMUSG00000000563;ENSMUSG00000000568;…
GO:0048018	receptor ligand activity	MF	164	509	1	1	ENSMUSG00000000125;ENSMUSG00000000627;ENSMUSG00000001334;ENSMUSG00000002308;ENSMUSG00000002384;ENSMUSG00000004296;ENSMUSG00000004366;ENSMUSG00000004473;ENSMUSG00000004897;ENSMUSG00000005705;ENSMUSG00000005824;ENSMUSG00000008999;ENSMUSG00000010797;ENSMUSG00000012282;ENSMUSG00000014351;ENSMUSG00000014599;ENSMUSG00000015957;ENSMUSG00000017316;ENSMUSG00000018238;ENSMUSG00000018752;ENSMUSG00000020303;…
GO:0051128	regulation of cellular component organization	BP	1680	2626	7.07281e-81	2.54745e-78	ENSMUSG00000000028;ENSMUSG00000000120;ENSMUSG00000000125;ENSMUSG00000000127;ENSMUSG00000000142;ENSMUSG00000000148;ENSMUSG00000000149;ENSMUSG00000000305;ENSMUSG00000000416;ENSMUSG00000000440;ENSMUSG00000000441;ENSMUSG00000000530;ENSMUSG00000000532;ENSMUSG00000000538;ENSMUSG00000000568;ENSMUSG00000000627;ENSMUSG00000000628;ENSMUSG00000000631;ENSMUSG00000000632;ENSMUSG00000000708;ENSMUSG00000000711;…
GO:0009059	macromolecule biosynthetic process	BP	2806	4786	1.81651e-79	6.38304e-77	ENSMUSG00000000028;ENSMUSG00000000078;ENSMUSG00000000085;ENSMUSG00000000093;ENSMUSG00000000120;ENSMUSG00000000127;ENSMUSG00000000134;ENSMUSG00000000247;ENSMUSG00000000275;ENSMUSG00000000282;ENSMUSG00000000303;ENSMUSG00000000355;ENSMUSG00000000420;ENSMUSG00000000440;ENSMUSG00000000441;ENSMUSG00000000530;ENSMUSG00000000532;ENSMUSG00000000552;ENSMUSG00000000568;ENSMUSG00000000581;ENSMUSG00000000708;…
GO:0034645	cellular macromolecule biosynthetic process	BP	2783	4744	4.99446e-79	1.71322e-76	ENSMUSG00000000028;ENSMUSG00000000078;ENSMUSG00000000085;ENSMUSG00000000093;ENSMUSG00000000120;ENSMUSG00000000127;ENSMUSG00000000134;ENSMUSG00000000247;ENSMUSG00000000275;ENSMUSG00000000282;ENSMUSG00000000303;ENSMUSG00000000355;ENSMUSG00000000420;ENSMUSG00000000440;ENSMUSG00000000441;ENSMUSG00000000530;ENSMUSG00000000532;ENSMUSG00000000552;ENSMUSG00000000568;ENSMUSG00000000581;ENSMUSG00000000708;…
GO:0044085	cellular component biogenesis	BP	1859	2983	1.38818e-76	4.65104e-74	ENSMUSG00000000028;ENSMUSG00000000127;ENSMUSG00000000303;ENSMUSG00000000355;ENSMUSG00000000441;ENSMUSG00000000486;ENSMUSG00000000530;ENSMUSG00000000555;ENSMUSG00000000560;ENSMUSG00000000581;ENSMUSG00000000708;ENSMUSG00000000743;ENSMUSG00000000759;ENSMUSG00000000787;ENSMUSG00000000838;ENSMUSG00000000902;ENSMUSG00000000915;ENSMUSG00000000916;ENSMUSG00000000957;ENSMUSG00000000959;ENSMUSG00000001039;…
GO:0008104	protein localization	BP	1590	2487	9.1401e-76	2.99276e-73	ENSMUSG00000000120;ENSMUSG00000000131;ENSMUSG00000000142;ENSMUSG00000000244;ENSMUSG00000000275;ENSMUSG00000000303;ENSMUSG00000000441;ENSMUSG00000000486;ENSMUSG00000000538;ENSMUSG00000000628;ENSMUSG00000000631;ENSMUSG00000000711;ENSMUSG00000000743;ENSMUSG00000000751;ENSMUSG00000000766;ENSMUSG00000000787;ENSMUSG00000000881;ENSMUSG00000000957;ENSMUSG00000000959;ENSMUSG00000001017;ENSMUSG00000001018;…
0038848;ENSMUSG00000038855;ENSMUSG00000038872;ENSMUSG00000038876;ENSMUSG00000038909;ENSMUSG00000038965;ENSMUSG00000038967;ENSMUSG00000038970;ENSMUSG00000038976;ENSMUSG00000039004;ENSMUSG00000039041;ENSMUSG00000039063;ENSMUSG00000039100;ENSMUSG00000039106;ENSMUSG00000039115;ENSMUSG00000039145;ENSMUSG00000039166;ENSMUSG00000039176;ENSMUSG00000039191;ENSMUSG00000039202;ENSMUSG00000039231;ENSMUSG0000…
GO:0031226	intrinsic component of plasma membrane	CC	603	1566	1	1	ENSMUSG00000000244;ENSMUSG00000000263;ENSMUSG00000000305;ENSMUSG00000000530;ENSMUSG00000000532;ENSMUSG00000000544;ENSMUSG00000000555;ENSMUSG00000000560;ENSMUSG00000000627;ENSMUSG00000000732;ENSMUSG00000000766;ENSMUSG00000000791;ENSMUSG00000000805;ENSMUSG00000000881;ENSMUSG00000001027;ENSMUSG00000001175;ENSMUSG00000001225;ENSMUSG00000001260;ENSMUSG00000001300;ENSMUSG00000001436;ENSMUSG00000001507;…
GO:0033036	macromolecule localization	BP	1791	2863	2.69135e-75	8.6165e-73	ENSMUSG00000000120;ENSMUSG00000000131;ENSMUSG00000000142;ENSMUSG00000000244;ENSMUSG00000000275;ENSMUSG00000000303;ENSMUSG00000000441;ENSMUSG00000000486;ENSMUSG00000000538;ENSMUSG00000000552;ENSMUSG00000000594;ENSMUSG00000000628;ENSMUSG00000000631;ENSMUSG00000000711;ENSMUSG00000000743;ENSMUSG00000000751;ENSMUSG00000000766;ENSMUSG00000000787;ENSMUSG00000000881;ENSMUSG00000000957;ENSMUSG00000000959;…
GO:0033554	cellular response to stress	BP	1222	1822	3.37086e-75	1.05574e-72	ENSMUSG00000000028;ENSMUSG00000000093;ENSMUSG00000000120;ENSMUSG00000000127;ENSMUSG00000000142;ENSMUSG00000000148;ENSMUSG00000000275;ENSMUSG00000000296;ENSMUSG00000000355;ENSMUSG00000000440;ENSMUSG00000000552;ENSMUSG00000000568;ENSMUSG00000000628;ENSMUSG00000000751;ENSMUSG00000000766;ENSMUSG00000000787;ENSMUSG00000000838;ENSMUSG00000001034;ENSMUSG00000001228;ENSMUSG00000001441;ENSMUSG00000001518;…
GO:0009986	cell surface	CC	391	1056	1	1	ENSMUSG00000000120;ENSMUSG00000000244;ENSMUSG00000000263;ENSMUSG00000000530;ENSMUSG00000000532;ENSMUSG00000000555;ENSMUSG00000000706;ENSMUSG00000000732;ENSMUSG00000000791;ENSMUSG00000000805;ENSMUSG00000001507;ENSMUSG00000001948;ENSMUSG00000002980;ENSMUSG00000002981;ENSMUSG00000002985;ENSMUSG00000003814;ENSMUSG00000004264;ENSMUSG00000004296;ENSMUSG00000004319;ENSMUSG00000004609;ENSMUSG00000004892;…
GO:0019538	protein metabolic process	BP	3269	5745	2.58317e-74	7.91823e-72	ENSMUSG00000000120;ENSMUSG00000000127;ENSMUSG00000000142;ENSMUSG00000000148;ENSMUSG00000000149;ENSMUSG00000000168;ENSMUSG00000000184;ENSMUSG00000000244;ENSMUSG00000000275;ENSMUSG00000000278;ENSMUSG00000000296;ENSMUSG00000000301;ENSMUSG00000000303;ENSMUSG00000000320;ENSMUSG00000000346;ENSMUSG00000000355;ENSMUSG00000000409;ENSMUSG00000000420;ENSMUSG00000000439;ENSMUSG00000000441;ENSMUSG00000000530;…
GO:0010467	gene expression	BP	3123	5465	8.39677e-73	2.52026e-70	ENSMUSG00000000028;ENSMUSG00000000078;ENSMUSG00000000085;ENSMUSG00000000093;ENSMUSG00000000120;ENSMUSG00000000125;ENSMUSG00000000127;ENSMUSG00000000134;ENSMUSG00000000142;ENSMUSG00000000244;ENSMUSG00000000247;ENSMUSG00000000275;ENSMUSG00000000282;ENSMUSG00000000303;ENSMUSG00000000320;ENSMUSG00000000355;ENSMUSG00000000384;ENSMUSG00000000409;ENSMUSG00000000440;ENSMUSG00000000441;ENSMUSG00000000530;…
GO:0030414	peptidase inhibitor activity	MF	57	214	1	1	ENSMUSG00000000753;ENSMUSG00000003644;ENSMUSG00000005824;ENSMUSG00000007659;ENSMUSG00000014349;ENSMUSG00000017716;ENSMUSG00000020415;ENSMUSG00000021223;ENSMUSG00000021403;ENSMUSG00000021585;ENSMUSG00000022868;ENSMUSG00000022871;ENSMUSG00000022877;ENSMUSG00000022892;ENSMUSG00000023224;ENSMUSG00000023336;ENSMUSG00000024073;ENSMUSG00000024290;ENSMUSG00000024953;ENSMUSG00000024997;ENSMUSG00000025860;…
GO:0000795	synaptonemal complex	CC	29	135	1	1	ENSMUSG00000000751;ENSMUSG00000002324;ENSMUSG00000003824;ENSMUSG00000005493;ENSMUSG00000020059;ENSMUSG00000020419;ENSMUSG00000021098;ENSMUSG00000021245;ENSMUSG00000022314;ENSMUSG00000024660;ENSMUSG00000024974;ENSMUSG00000025480;ENSMUSG00000027323;ENSMUSG00000028109;ENSMUSG00000030528;ENSMUSG00000030867;ENSMUSG00000032498;ENSMUSG00000036928;ENSMUSG00000037217;ENSMUSG00000038292;ENSMUSG00000038651;…
GO:0099086	synaptonemal structure	CC	29	135	1	1	ENSMUSG00000000751;ENSMUSG00000002324;ENSMUSG00000003824;ENSMUSG00000005493;ENSMUSG00000020059;ENSMUSG00000020419;ENSMUSG00000021098;ENSMUSG00000021245;ENSMUSG00000022314;ENSMUSG00000024660;ENSMUSG00000024974;ENSMUSG00000025480;ENSMUSG00000027323;ENSMUSG00000028109;ENSMUSG00000030528;ENSMUSG00000030867;ENSMUSG00000032498;ENSMUSG00000036928;ENSMUSG00000037217;ENSMUSG00000038292;ENSMUSG00000038651;…
GO:0006793	phosphorus metabolic process	BP	1941	3177	3.818e-70	1.12257e-67	ENSMUSG00000000001;ENSMUSG00000000088;ENSMUSG00000000120;ENSMUSG00000000127;ENSMUSG00000000142;ENSMUSG00000000148;ENSMUSG00000000168;ENSMUSG00000000184;ENSMUSG00000000253;ENSMUSG00000000276;ENSMUSG00000000295;ENSMUSG00000000296;ENSMUSG00000000301;ENSMUSG00000000308;ENSMUSG00000000346;ENSMUSG00000000409;ENSMUSG00000000441;ENSMUSG00000000530;ENSMUSG00000000532;ENSMUSG00000000555;ENSMUSG00000000563;…
GO:0004866	endopeptidase inhibitor activity	MF	55	206	1	1	ENSMUSG00000000753;ENSMUSG00000003644;ENSMUSG00000005824;ENSMUSG00000007659;ENSMUSG00000014349;ENSMUSG00000017716;ENSMUSG00000020415;ENSMUSG00000021223;ENSMUSG00000021403;ENSMUSG00000021585;ENSMUSG00000022868;ENSMUSG00000022871;ENSMUSG00000022877;ENSMUSG00000022892;ENSMUSG00000023224;ENSMUSG00000023336;ENSMUSG00000024073;ENSMUSG00000024290;ENSMUSG00000024953;ENSMUSG00000024997;ENSMUSG00000025860;…
GO:0004867	serine-type endopeptidase inhibitor activity	MF	25	120	1	1	ENSMUSG00000000753;ENSMUSG00000021223;ENSMUSG00000021403;ENSMUSG00000022892;ENSMUSG00000023224;ENSMUSG00000023336;ENSMUSG00000027082;ENSMUSG00000027315;ENSMUSG00000027834;ENSMUSG00000028356;ENSMUSG00000028476;ENSMUSG00000029664;ENSMUSG00000031996;ENSMUSG00000032231;ENSMUSG00000032959;ENSMUSG00000044176;ENSMUSG00000046186;ENSMUSG00000052180;ENSMUSG00000053030;ENSMUSG00000060147;ENSMUSG00000068794;…
GO:0022607	cellular component assembly	BP	1709	2746	4.94982e-69	1.42624e-66	ENSMUSG00000000028;ENSMUSG00000000127;ENSMUSG00000000303;ENSMUSG00000000355;ENSMUSG00000000441;ENSMUSG00000000486;ENSMUSG00000000530;ENSMUSG00000000555;ENSMUSG00000000560;ENSMUSG00000000708;ENSMUSG00000000743;ENSMUSG00000000759;ENSMUSG00000000787;ENSMUSG00000000838;ENSMUSG00000000902;ENSMUSG00000000915;ENSMUSG00000000957;ENSMUSG00000000959;ENSMUSG00000001039;ENSMUSG00000001151;ENSMUSG00000001247;…
GO:0005125	cytokine activity	MF	68	239	1	1	ENSMUSG00000000125;ENSMUSG00000002384;ENSMUSG00000004296;ENSMUSG00000005824;ENSMUSG00000008999;ENSMUSG00000010797;ENSMUSG00000012282;ENSMUSG00000014599;ENSMUSG00000015957;ENSMUSG00000018238;ENSMUSG00000018752;ENSMUSG00000020572;ENSMUSG00000021367;ENSMUSG00000021835;ENSMUSG00000022015;ENSMUSG00000022382;ENSMUSG00000022938;ENSMUSG00000023951;ENSMUSG00000024810;ENSMUSG00000025405;ENSMUSG00000026167;…
GO:0006796	phosphate-containing compound metabolic process	BP	1924	3155	1.57702e-68	4.45494e-66	ENSMUSG00000000001;ENSMUSG00000000088;ENSMUSG00000000120;ENSMUSG00000000127;ENSMUSG00000000142;ENSMUSG00000000148;ENSMUSG00000000168;ENSMUSG00000000184;ENSMUSG00000000253;ENSMUSG00000000276;ENSMUSG00000000295;ENSMUSG00000000296;ENSMUSG00000000301;ENSMUSG00000000308;ENSMUSG00000000346;ENSMUSG00000000409;ENSMUSG00000000441;ENSMUSG00000000530;ENSMUSG00000000532;ENSMUSG00000000555;ENSMUSG00000000563;…
GO:0009889	regulation of biosynthetic process	BP	2452	4175	3.27442e-68	9.07203e-66	ENSMUSG00000000028;ENSMUSG00000000078;ENSMUSG00000000085;ENSMUSG00000000093;ENSMUSG00000000120;ENSMUSG00000000127;ENSMUSG00000000134;ENSMUSG00000000247;ENSMUSG00000000275;ENSMUSG00000000282;ENSMUSG00000000301;ENSMUSG00000000303;ENSMUSG00000000440;ENSMUSG00000000441;ENSMUSG00000000530;ENSMUSG00000000532;ENSMUSG00000000552;ENSMUSG00000000568;ENSMUSG00000000581;ENSMUSG00000000708;ENSMUSG00000000730;…
GO:0019219	regulation of nucleobase-containing compound metabolic process	BP	2375	4026	4.59779e-68	1.24982e-65	ENSMUSG00000000028;ENSMUSG00000000078;ENSMUSG00000000085;ENSMUSG00000000093;ENSMUSG00000000120;ENSMUSG00000000127;ENSMUSG00000000134;ENSMUSG00000000142;ENSMUSG00000000247;ENSMUSG00000000275;ENSMUSG00000000282;ENSMUSG00000000303;ENSMUSG00000000384;ENSMUSG00000000440;ENSMUSG00000000441;ENSMUSG00000000530;ENSMUSG00000000532;ENSMUSG00000000568;ENSMUSG00000000581;ENSMUSG00000000708;ENSMUSG00000000730;…
GO:0061135	endopeptidase regulator activity	MF	63	221	1	1	ENSMUSG00000000753;ENSMUSG00000003644;ENSMUSG00000005824;ENSMUSG00000007659;ENSMUSG00000014349;ENSMUSG00000017716;ENSMUSG00000020101;ENSMUSG00000020415;ENSMUSG00000021223;ENSMUSG00000021403;ENSMUSG00000021585;ENSMUSG00000022868;ENSMUSG00000022871;ENSMUSG00000022877;ENSMUSG00000022892;ENSMUSG00000023224;ENSMUSG00000023336;ENSMUSG00000024073;ENSMUSG00000024290;ENSMUSG00000024953;ENSMUSG00000024997;…
GO:0098552	side of membrane	CC	271	745	1	1	ENSMUSG00000000001;ENSMUSG00000000120;ENSMUSG00000000127;ENSMUSG00000000149;ENSMUSG00000000263;ENSMUSG00000000303;ENSMUSG00000000409;ENSMUSG00000000555;ENSMUSG00000000594;ENSMUSG00000000706;ENSMUSG00000000732;ENSMUSG00000000791;ENSMUSG00000000805;ENSMUSG00000001248;ENSMUSG00000001507;ENSMUSG00000001552;ENSMUSG00000001583;ENSMUSG00000001948;ENSMUSG00000002365;ENSMUSG00000002489;ENSMUSG00000002580;…
GO:0016070	RNA metabolic process	BP	2621	4519	1.52291e-66	4.06307e-64	ENSMUSG00000000028;ENSMUSG00000000078;ENSMUSG00000000085;ENSMUSG00000000093;ENSMUSG00000000120;ENSMUSG00000000127;ENSMUSG00000000134;ENSMUSG00000000142;ENSMUSG00000000247;ENSMUSG00000000275;ENSMUSG00000000282;ENSMUSG00000000303;ENSMUSG00000000384;ENSMUSG00000000440;ENSMUSG00000000441;ENSMUSG00000000530;ENSMUSG00000000532;ENSMUSG00000000568;ENSMUSG00000000581;ENSMUSG00000000708;ENSMUSG00000000730;…
GO:0008227	G protein-coupled amine receptor activity	MF	9	63	1	1	ENSMUSG00000021721;ENSMUSG00000028747;ENSMUSG00000031489;ENSMUSG00000032773;ENSMUSG00000033717;ENSMUSG00000034987;ENSMUSG00000039106;ENSMUSG00000045875;ENSMUSG00000058620
GO:0031326	regulation of cellular biosynthetic process	BP	2410	4106	1.84284e-66	4.82722e-64	ENSMUSG00000000028;ENSMUSG00000000078;ENSMUSG00000000085;ENSMUSG00000000093;ENSMUSG00000000120;ENSMUSG00000000127;ENSMUSG00000000134;ENSMUSG00000000247;ENSMUSG00000000275;ENSMUSG00000000282;ENSMUSG00000000301;ENSMUSG00000000303;ENSMUSG00000000440;ENSMUSG00000000441;ENSMUSG00000000530;ENSMUSG00000000532;ENSMUSG00000000552;ENSMUSG00000000568;ENSMUSG00000000581;ENSMUSG00000000708;ENSMUSG00000000730;…
GO:1901362	organic cyclic compound biosynthetic process	BP	2496	4281	1.45993e-65	3.75593e-63	ENSMUSG00000000028;ENSMUSG00000000078;ENSMUSG00000000085;ENSMUSG00000000093;ENSMUSG00000000120;ENSMUSG00000000127;ENSMUSG00000000134;ENSMUSG00000000168;ENSMUSG00000000247;ENSMUSG00000000275;ENSMUSG00000000282;ENSMUSG00000000303;ENSMUSG00000000440;ENSMUSG00000000441;ENSMUSG00000000530;ENSMUSG00000000532;ENSMUSG00000000563;ENSMUSG00000000568;ENSMUSG00000000581;ENSMUSG00000000628;ENSMUSG00000000708;…
GO:0005179	hormone activity	MF	32	132	1	1	ENSMUSG00000001334;ENSMUSG00000004366;ENSMUSG00000005705;ENSMUSG00000014351;ENSMUSG00000017316;ENSMUSG00000020303;ENSMUSG00000020660;ENSMUSG00000021367;ENSMUSG00000021647;ENSMUSG00000023571;ENSMUSG00000024256;ENSMUSG00000024784;ENSMUSG00000025405;ENSMUSG00000026241;ENSMUSG00000027204;ENSMUSG00000027524;ENSMUSG00000027596;ENSMUSG00000028963;ENSMUSG00000028971;ENSMUSG00000029019;ENSMUSG00000029711;…
GO:0008009	chemokine activity	MF	5	46	1	1	ENSMUSG00000031778;ENSMUSG00000035385;ENSMUSG00000054400;ENSMUSG00000060188;ENSMUSG00000061353
GO:0042379	chemokine receptor binding	MF	13	74	1	1	ENSMUSG00000004040;ENSMUSG00000004891;ENSMUSG00000020739;ENSMUSG00000024587;ENSMUSG00000027598;ENSMUSG00000028530;ENSMUSG00000031778;ENSMUSG00000035385;ENSMUSG00000054400;ENSMUSG00000060188;ENSMUSG00000061353;ENSMUSG00000074454;ENSMUSG00000075574
GO:0007275	multicellular organism development	BP	3053	5390	5.94317e-65	1.50216e-62	ENSMUSG00000000001;ENSMUSG00000000085;ENSMUSG00000000093;ENSMUSG00000000120;ENSMUSG00000000125;ENSMUSG00000000134;ENSMUSG00000000142;ENSMUSG00000000149;ENSMUSG00000000247;ENSMUSG00000000301;ENSMUSG00000000303;ENSMUSG00000000305;ENSMUSG00000000320;ENSMUSG00000000365;ENSMUSG00000000378;ENSMUSG00000000409;ENSMUSG00000000416;ENSMUSG00000000440;ENSMUSG00000000441;ENSMUSG00000000530;ENSMUSG00000000532;…
GO:0005132	type I interferon receptor binding	MF	1	27	1	1	ENSMUSG00000095498
GO:0018130	heterocycle biosynthetic process	BP	2420	4139	1.14094e-64	2.83406e-62	ENSMUSG00000000028;ENSMUSG00000000078;ENSMUSG00000000085;ENSMUSG00000000093;ENSMUSG00000000120;ENSMUSG00000000127;ENSMUSG00000000134;ENSMUSG00000000168;ENSMUSG00000000247;ENSMUSG00000000275;ENSMUSG00000000282;ENSMUSG00000000303;ENSMUSG00000000440;ENSMUSG00000000441;ENSMUSG00000000530;ENSMUSG00000000532;ENSMUSG00000000563;ENSMUSG00000000568;ENSMUSG00000000581;ENSMUSG00000000628;ENSMUSG00000000708;…
GO:0010556	regulation of macromolecule biosynthetic process	BP	2307	3919	1.30445e-64	3.18528e-62	ENSMUSG00000000028;ENSMUSG00000000078;ENSMUSG00000000085;ENSMUSG00000000093;ENSMUSG00000000120;ENSMUSG00000000127;ENSMUSG00000000134;ENSMUSG00000000247;ENSMUSG00000000275;ENSMUSG00000000282;ENSMUSG00000000303;ENSMUSG00000000440;ENSMUSG00000000441;ENSMUSG00000000530;ENSMUSG00000000532;ENSMUSG00000000552;ENSMUSG00000000568;ENSMUSG00000000581;ENSMUSG00000000708;ENSMUSG00000000730;ENSMUSG00000000743;…
GO:0019438	aromatic compound biosynthetic process	BP	2426	4153	2.26461e-64	5.4377e-62	ENSMUSG00000000028;ENSMUSG00000000078;ENSMUSG00000000085;ENSMUSG00000000093;ENSMUSG00000000120;ENSMUSG00000000127;ENSMUSG00000000134;ENSMUSG00000000168;ENSMUSG00000000247;ENSMUSG00000000275;ENSMUSG00000000282;ENSMUSG00000000303;ENSMUSG00000000440;ENSMUSG00000000441;ENSMUSG00000000530;ENSMUSG00000000532;ENSMUSG00000000563;ENSMUSG00000000568;ENSMUSG00000000581;ENSMUSG00000000628;ENSMUSG00000000708;…
GO:0001533	cornified envelope	CC	2	32	1	1	ENSMUSG00000040606;ENSMUSG00000054889
GO:0009056	catabolic process	BP	1504	2392	3.97334e-64	9.38426e-62	ENSMUSG00000000001;ENSMUSG00000000142;ENSMUSG00000000149;ENSMUSG00000000275;ENSMUSG00000000303;ENSMUSG00000000384;ENSMUSG00000000568;ENSMUSG00000000594;ENSMUSG00000000628;ENSMUSG00000000804;ENSMUSG00000000838;ENSMUSG00000000957;ENSMUSG00000001018;ENSMUSG00000001054;ENSMUSG00000001127;ENSMUSG00000001175;ENSMUSG00000001228;ENSMUSG00000001248;ENSMUSG00000001366;ENSMUSG00000001403;ENSMUSG00000001424;…
0027018;ENSMUSG00000027030;ENSMUSG00000027035;ENSMUSG00000027067;ENSMUSG00000027070;ENSMUSG00000027082;ENSMUSG00000027087;ENSMUSG00000027091;ENSMUSG00000027104;ENSMUSG00000027111;ENSMUSG00000027164;ENSMUSG00000027173;ENSMUSG00000027177;ENSMUSG00000027187;ENSMUSG00000027198;ENSMUSG00000027203;ENSMUSG00000027204;ENSMUSG00000027210;ENSMUSG00000027227;ENSMUSG00000027230;ENSMUSG00000027239;ENSMUSG0000…
MUSG00000042745;ENSMUSG00000042757;ENSMUSG00000042797;ENSMUSG00000042828;ENSMUSG00000042834;ENSMUSG00000042870;ENSMUSG00000042895;ENSMUSG00000042901;ENSMUSG00000042903;ENSMUSG00000043004;ENSMUSG00000043013;ENSMUSG00000043079;ENSMUSG00000043110;ENSMUSG00000043131;ENSMUSG00000043153;ENSMUSG00000043154;ENSMUSG00000043207;ENSMUSG00000043241;ENSMUSG00000043252;ENSMUSG00000043384;ENSMUSG00000043398;ENS…
GO:2000112	regulation of cellular macromolecule biosynthetic process	BP	2286	3883	5.91303e-64	1.37402e-61	ENSMUSG00000000028;ENSMUSG00000000078;ENSMUSG00000000085;ENSMUSG00000000093;ENSMUSG00000000120;ENSMUSG00000000127;ENSMUSG00000000134;ENSMUSG00000000247;ENSMUSG00000000275;ENSMUSG00000000282;ENSMUSG00000000303;ENSMUSG00000000440;ENSMUSG00000000441;ENSMUSG00000000530;ENSMUSG00000000532;ENSMUSG00000000552;ENSMUSG00000000568;ENSMUSG00000000581;ENSMUSG00000000708;ENSMUSG00000000730;ENSMUSG00000000743;…
GO:0034613	cellular protein localization	BP	1159	1763	1.43907e-63	3.29091e-61	ENSMUSG00000000120;ENSMUSG00000000131;ENSMUSG00000000142;ENSMUSG00000000244;ENSMUSG00000000303;ENSMUSG00000000486;ENSMUSG00000000538;ENSMUSG00000000628;ENSMUSG00000000711;ENSMUSG00000000751;ENSMUSG00000000787;ENSMUSG00000000881;ENSMUSG00000000957;ENSMUSG00000000959;ENSMUSG00000001017;ENSMUSG00000001018;ENSMUSG00000001151;ENSMUSG00000001175;ENSMUSG00000001416;ENSMUSG00000001440;ENSMUSG00000001507;…
GO:0070727	cellular macromolecule localization	BP	1164	1773	2.2951e-63	5.16649e-61	ENSMUSG00000000120;ENSMUSG00000000131;ENSMUSG00000000142;ENSMUSG00000000244;ENSMUSG00000000303;ENSMUSG00000000486;ENSMUSG00000000538;ENSMUSG00000000552;ENSMUSG00000000628;ENSMUSG00000000711;ENSMUSG00000000751;ENSMUSG00000000787;ENSMUSG00000000881;ENSMUSG00000000957;ENSMUSG00000000959;ENSMUSG00000001017;ENSMUSG00000001018;ENSMUSG00000001151;ENSMUSG00000001175;ENSMUSG00000001416;ENSMUSG00000001440;…
GO:0045935	positive regulation of nucleobase-containing compound metabolic process	BP	1252	1933	2.91111e-63	6.45236e-61	ENSMUSG00000000078;ENSMUSG00000000120;ENSMUSG00000000134;ENSMUSG00000000247;ENSMUSG00000000275;ENSMUSG00000000303;ENSMUSG00000000440;ENSMUSG00000000441;ENSMUSG00000000530;ENSMUSG00000000532;ENSMUSG00000000568;ENSMUSG00000000708;ENSMUSG00000000730;ENSMUSG00000000787;ENSMUSG00000000902;ENSMUSG00000001016;ENSMUSG00000001034;ENSMUSG00000001280;ENSMUSG00000001288;ENSMUSG00000001416;ENSMUSG00000001419;…
GO:0034654	nucleobase-containing compound biosynthetic process	BP	2381	4074	3.4356e-63	7.49949e-61	ENSMUSG00000000028;ENSMUSG00000000078;ENSMUSG00000000085;ENSMUSG00000000093;ENSMUSG00000000120;ENSMUSG00000000127;ENSMUSG00000000134;ENSMUSG00000000168;ENSMUSG00000000247;ENSMUSG00000000275;ENSMUSG00000000282;ENSMUSG00000000303;ENSMUSG00000000440;ENSMUSG00000000441;ENSMUSG00000000530;ENSMUSG00000000532;ENSMUSG00000000563;ENSMUSG00000000568;ENSMUSG00000000581;ENSMUSG00000000628;ENSMUSG00000000708;…
GO:0044248	cellular catabolic process	BP	1356	2133	1.75741e-61	3.77896e-59	ENSMUSG00000000001;ENSMUSG00000000142;ENSMUSG00000000149;ENSMUSG00000000275;ENSMUSG00000000384;ENSMUSG00000000568;ENSMUSG00000000594;ENSMUSG00000000628;ENSMUSG00000000804;ENSMUSG00000000838;ENSMUSG00000001018;ENSMUSG00000001054;ENSMUSG00000001127;ENSMUSG00000001175;ENSMUSG00000001228;ENSMUSG00000001248;ENSMUSG00000001366;ENSMUSG00000001403;ENSMUSG00000001424;ENSMUSG00000001441;ENSMUSG00000001670;…
GO:0048731	system development	BP	2754	4826	4.09238e-61	8.67044e-59	ENSMUSG00000000001;ENSMUSG00000000093;ENSMUSG00000000120;ENSMUSG00000000125;ENSMUSG00000000134;ENSMUSG00000000142;ENSMUSG00000000247;ENSMUSG00000000303;ENSMUSG00000000305;ENSMUSG00000000320;ENSMUSG00000000378;ENSMUSG00000000409;ENSMUSG00000000416;ENSMUSG00000000440;ENSMUSG00000000441;ENSMUSG00000000530;ENSMUSG00000000532;ENSMUSG00000000552;ENSMUSG00000000555;ENSMUSG00000000560;ENSMUSG00000000568;…
GO:0010468	regulation of gene expression	BP	2555	4434	7.22475e-61	1.50851e-58	ENSMUSG00000000028;ENSMUSG00000000078;ENSMUSG00000000085;ENSMUSG00000000093;ENSMUSG00000000120;ENSMUSG00000000125;ENSMUSG00000000127;ENSMUSG00000000134;ENSMUSG00000000142;ENSMUSG00000000247;ENSMUSG00000000275;ENSMUSG00000000282;ENSMUSG00000000303;ENSMUSG00000000320;ENSMUSG00000000384;ENSMUSG00000000409;ENSMUSG00000000440;ENSMUSG00000000441;ENSMUSG00000000530;ENSMUSG00000000532;ENSMUSG00000000552;…
GO:0008392	arachidonic acid epoxygenase activity	MF	3	32	0.999999	1	ENSMUSG00000028712;ENSMUSG00000040650;ENSMUSG00000040703
GO:0004252	serine-type endopeptidase activity	MF	62	202	0.999999	1	ENSMUSG00000002660;ENSMUSG00000005220;ENSMUSG00000006205;ENSMUSG00000015437;ENSMUSG00000017737;ENSMUSG00000019849;ENSMUSG00000019891;ENSMUSG00000020087;ENSMUSG00000020131;ENSMUSG00000020282;ENSMUSG00000021587;ENSMUSG00000022156;ENSMUSG00000024127;ENSMUSG00000024386;ENSMUSG00000024516;ENSMUSG00000025075;ENSMUSG00000025724;ENSMUSG00000026125;ENSMUSG00000026142;ENSMUSG00000027249;ENSMUSG00000028128;…
GO:0051179	localization	BP	3386	6103	2.63393e-60	5.421e-58	ENSMUSG00000000001;ENSMUSG00000000088;ENSMUSG00000000120;ENSMUSG00000000125;ENSMUSG00000000127;ENSMUSG00000000131;ENSMUSG00000000142;ENSMUSG00000000148;ENSMUSG00000000149;ENSMUSG00000000194;ENSMUSG00000000197;ENSMUSG00000000244;ENSMUSG00000000263;ENSMUSG00000000275;ENSMUSG00000000303;ENSMUSG00000000320;ENSMUSG00000000409;ENSMUSG00000000440;ENSMUSG00000000441;ENSMUSG00000000486;ENSMUSG00000000530;…
GO:0004993	G protein-coupled serotonin receptor activity	MF	5	39	0.999999	1	ENSMUSG00000021721;ENSMUSG00000028747;ENSMUSG00000032773;ENSMUSG00000034987;ENSMUSG00000039106
GO:0099589	serotonin receptor activity	MF	5	39	0.999999	1	ENSMUSG00000021721;ENSMUSG00000028747;ENSMUSG00000032773;ENSMUSG00000034987;ENSMUSG00000039106
GO:1901575	organic substance catabolic process	BP	1269	1986	4.1542e-59	8.42951e-57	ENSMUSG00000000142;ENSMUSG00000000149;ENSMUSG00000000275;ENSMUSG00000000303;ENSMUSG00000000384;ENSMUSG00000000568;ENSMUSG00000000594;ENSMUSG00000000628;ENSMUSG00000000804;ENSMUSG00000000838;ENSMUSG00000001054;ENSMUSG00000001127;ENSMUSG00000001228;ENSMUSG00000001366;ENSMUSG00000001403;ENSMUSG00000001424;ENSMUSG00000001441;ENSMUSG00000001467;ENSMUSG00000001670;ENSMUSG00000001786;ENSMUSG00000001924;…
GO:0048020	CCR chemokine receptor binding	MF	9	52	0.999999	1	ENSMUSG00000004040;ENSMUSG00000004891;ENSMUSG00000020739;ENSMUSG00000024587;ENSMUSG00000028530;ENSMUSG00000031778;ENSMUSG00000035385;ENSMUSG00000074454;ENSMUSG00000075574
GO:0005148	prolactin receptor binding	MF	2	26	0.999998	1	ENSMUSG00000026675;ENSMUSG00000079092
GO:0030594	neurotransmitter receptor activity	MF	30	114	0.999998	1	ENSMUSG00000000263;ENSMUSG00000000560;ENSMUSG00000000766;ENSMUSG00000001260;ENSMUSG00000002771;ENSMUSG00000010803;ENSMUSG00000014609;ENSMUSG00000019828;ENSMUSG00000020159;ENSMUSG00000020734;ENSMUSG00000021721;ENSMUSG00000022705;ENSMUSG00000024462;ENSMUSG00000028747;ENSMUSG00000029054;ENSMUSG00000029205;ENSMUSG00000031492;ENSMUSG00000032773;ENSMUSG00000033676;ENSMUSG00000034987;ENSMUSG00000039106;…
GO:0051649	establishment of localization in cell	BP	1267	1984	8.42812e-59	1.68644e-56	ENSMUSG00000000120;ENSMUSG00000000127;ENSMUSG00000000131;ENSMUSG00000000303;ENSMUSG00000000409;ENSMUSG00000000441;ENSMUSG00000000486;ENSMUSG00000000538;ENSMUSG00000000563;ENSMUSG00000000711;ENSMUSG00000000743;ENSMUSG00000000826;ENSMUSG00000000959;ENSMUSG00000001017;ENSMUSG00000001018;ENSMUSG00000001143;ENSMUSG00000001151;ENSMUSG00000001175;ENSMUSG00000001300;ENSMUSG00000001376;ENSMUSG00000001440;…
GO:0048856	anatomical structure development	BP	3290	5935	1.84052e-57	3.63238e-55	ENSMUSG00000000001;ENSMUSG00000000085;ENSMUSG00000000093;ENSMUSG00000000120;ENSMUSG00000000125;ENSMUSG00000000127;ENSMUSG00000000134;ENSMUSG00000000142;ENSMUSG00000000149;ENSMUSG00000000247;ENSMUSG00000000301;ENSMUSG00000000303;ENSMUSG00000000305;ENSMUSG00000000320;ENSMUSG00000000365;ENSMUSG00000000378;ENSMUSG00000000409;ENSMUSG00000000416;ENSMUSG00000000440;ENSMUSG00000000441;ENSMUSG00000000530;…
GO:0007399	nervous system development	BP	1489	2405	3.1092e-57	6.05327e-55	ENSMUSG00000000001;ENSMUSG00000000120;ENSMUSG00000000125;ENSMUSG00000000247;ENSMUSG00000000303;ENSMUSG00000000305;ENSMUSG00000000416;ENSMUSG00000000440;ENSMUSG00000000532;ENSMUSG00000000560;ENSMUSG00000000568;ENSMUSG00000000627;ENSMUSG00000000632;ENSMUSG00000000708;ENSMUSG00000000753;ENSMUSG00000000766;ENSMUSG00000000782;ENSMUSG00000000838;ENSMUSG00000000902;ENSMUSG00000000916;ENSMUSG00000000957;…
GO:0033038	bitter taste receptor activity	MF	2	25	0.999997	1	ENSMUSG00000047102;ENSMUSG00000054497
GO:0009891	positive regulation of biosynthetic process	BP	1274	2014	1.0094e-55	1.939e-53	ENSMUSG00000000078;ENSMUSG00000000120;ENSMUSG00000000134;ENSMUSG00000000247;ENSMUSG00000000275;ENSMUSG00000000301;ENSMUSG00000000303;ENSMUSG00000000440;ENSMUSG00000000441;ENSMUSG00000000530;ENSMUSG00000000532;ENSMUSG00000000568;ENSMUSG00000000708;ENSMUSG00000000766;ENSMUSG00000000787;ENSMUSG00000000838;ENSMUSG00000000902;ENSMUSG00000000916;ENSMUSG00000001016;ENSMUSG00000001034;ENSMUSG00000001280;…
GO:0010557	positive regulation of macromolecule biosynthetic process	BP	1190	1860	1.22945e-55	2.33062e-53	ENSMUSG00000000078;ENSMUSG00000000120;ENSMUSG00000000134;ENSMUSG00000000247;ENSMUSG00000000275;ENSMUSG00000000303;ENSMUSG00000000440;ENSMUSG00000000441;ENSMUSG00000000530;ENSMUSG00000000532;ENSMUSG00000000568;ENSMUSG00000000708;ENSMUSG00000000787;ENSMUSG00000000838;ENSMUSG00000000902;ENSMUSG00000000916;ENSMUSG00000001016;ENSMUSG00000001034;ENSMUSG00000001280;ENSMUSG00000001288;ENSMUSG00000001416;…
GO:0005126	cytokine receptor binding	MF	108	310	0.999996	1	ENSMUSG00000000120;ENSMUSG00000000791;ENSMUSG00000001666;ENSMUSG00000003438;ENSMUSG00000004040;ENSMUSG00000004069;ENSMUSG00000004296;ENSMUSG00000004891;ENSMUSG00000005268;ENSMUSG00000005656;ENSMUSG00000005824;ENSMUSG00000007613;ENSMUSG00000014599;ENSMUSG00000016933;ENSMUSG00000017057;ENSMUSG00000018363;ENSMUSG00000018548;ENSMUSG00000018752;ENSMUSG00000020027;ENSMUSG00000020689;ENSMUSG00000020739;…
GO:0007049	cell cycle	BP	1103	1703	2.59644e-55	4.85805e-53	ENSMUSG00000000001;ENSMUSG00000000028;ENSMUSG00000000142;ENSMUSG00000000184;ENSMUSG00000000282;ENSMUSG00000000296;ENSMUSG00000000355;ENSMUSG00000000486;ENSMUSG00000000532;ENSMUSG00000000538;ENSMUSG00000000552;ENSMUSG00000000708;ENSMUSG00000000730;ENSMUSG00000000743;ENSMUSG00000000751;ENSMUSG00000000759;ENSMUSG00000000787;ENSMUSG00000000902;ENSMUSG00000001034;ENSMUSG00000001134;ENSMUSG00000001151;…
GO:0061134	peptidase regulator activity	MF	86	255	0.999995	1	ENSMUSG00000000753;ENSMUSG00000003644;ENSMUSG00000005824;ENSMUSG00000006369;ENSMUSG00000007659;ENSMUSG00000014349;ENSMUSG00000015354;ENSMUSG00000015357;ENSMUSG00000017716;ENSMUSG00000019979;ENSMUSG00000020101;ENSMUSG00000020366;ENSMUSG00000020372;ENSMUSG00000020415;ENSMUSG00000021223;ENSMUSG00000021403;ENSMUSG00000021585;ENSMUSG00000022074;ENSMUSG00000022868;ENSMUSG00000022871;ENSMUSG00000022877;…
GO:0031328	positive regulation of cellular biosynthetic process	BP	1251	1977	9.19132e-55	1.69768e-52	ENSMUSG00000000078;ENSMUSG00000000120;ENSMUSG00000000134;ENSMUSG00000000247;ENSMUSG00000000275;ENSMUSG00000000301;ENSMUSG00000000303;ENSMUSG00000000440;ENSMUSG00000000441;ENSMUSG00000000530;ENSMUSG00000000532;ENSMUSG00000000568;ENSMUSG00000000708;ENSMUSG00000000766;ENSMUSG00000000787;ENSMUSG00000000838;ENSMUSG00000000902;ENSMUSG00000000916;ENSMUSG00000001016;ENSMUSG00000001034;ENSMUSG00000001280;…
GO:0008527	taste receptor activity	MF	4	32	0.999995	1	ENSMUSG00000028738;ENSMUSG00000047102;ENSMUSG00000054200;ENSMUSG00000054497
GO:0051252	regulation of RNA metabolic process	BP	2167	3722	1.07478e-54	1.96005e-52	ENSMUSG00000000028;ENSMUSG00000000078;ENSMUSG00000000085;ENSMUSG00000000093;ENSMUSG00000000120;ENSMUSG00000000127;ENSMUSG00000000134;ENSMUSG00000000142;ENSMUSG00000000247;ENSMUSG00000000275;ENSMUSG00000000282;ENSMUSG00000000303;ENSMUSG00000000384;ENSMUSG00000000440;ENSMUSG00000000441;ENSMUSG00000000530;ENSMUSG00000000532;ENSMUSG00000000568;ENSMUSG00000000581;ENSMUSG00000000708;ENSMUSG00000000730;…
GO:0008391	arachidonic acid monooxygenase activity	MF	7	42	0.999992	1	ENSMUSG00000028712;ENSMUSG00000032315;ENSMUSG00000040650;ENSMUSG00000040703;ENSMUSG00000073424;ENSMUSG00000083138;ENSMUSG00000090700
GO:0099528	G protein-coupled neurotransmitter receptor activity	MF	8	45	0.999991	1	ENSMUSG00000000766;ENSMUSG00000019828;ENSMUSG00000021721;ENSMUSG00000024462;ENSMUSG00000028747;ENSMUSG00000032773;ENSMUSG00000034987;ENSMUSG00000039106
GO:0044459	plasma membrane part	CC	1278	2981	0.999991	1	ENSMUSG00000000001;ENSMUSG00000000120;ENSMUSG00000000127;ENSMUSG00000000149;ENSMUSG00000000244;ENSMUSG00000000263;ENSMUSG00000000301;ENSMUSG00000000303;ENSMUSG00000000305;ENSMUSG00000000409;ENSMUSG00000000530;ENSMUSG00000000532;ENSMUSG00000000544;ENSMUSG00000000555;ENSMUSG00000000560;ENSMUSG00000000594;ENSMUSG00000000627;ENSMUSG00000000706;ENSMUSG00000000732;ENSMUSG00000000766;ENSMUSG00000000791;…
GO:0033043	regulation of organelle organization	BP	866	1282	1.60693e-54	2.89387e-52	ENSMUSG00000000028;ENSMUSG00000000127;ENSMUSG00000000142;ENSMUSG00000000538;ENSMUSG00000000568;ENSMUSG00000000628;ENSMUSG00000000708;ENSMUSG00000000743;ENSMUSG00000000838;ENSMUSG00000000902;ENSMUSG00000000915;ENSMUSG00000001017;ENSMUSG00000001313;ENSMUSG00000001403;ENSMUSG00000001416;ENSMUSG00000001774;ENSMUSG00000001786;ENSMUSG00000002028;ENSMUSG00000002031;ENSMUSG00000002052;ENSMUSG00000002055;…
GO:0032502	developmental process	BP	3493	6377	1.65505e-54	2.94375e-52	ENSMUSG00000000001;ENSMUSG00000000085;ENSMUSG00000000093;ENSMUSG00000000120;ENSMUSG00000000125;ENSMUSG00000000127;ENSMUSG00000000134;ENSMUSG00000000142;ENSMUSG00000000149;ENSMUSG00000000247;ENSMUSG00000000282;ENSMUSG00000000301;ENSMUSG00000000303;ENSMUSG00000000305;ENSMUSG00000000320;ENSMUSG00000000365;ENSMUSG00000000378;ENSMUSG00000000409;ENSMUSG00000000416;ENSMUSG00000000440;ENSMUSG00000000441;…
GO:0051246	regulation of protein metabolic process	BP	1702	2827	2.65302e-54	4.66122e-52	ENSMUSG00000000120;ENSMUSG00000000127;ENSMUSG00000000142;ENSMUSG00000000148;ENSMUSG00000000149;ENSMUSG00000000184;ENSMUSG00000000296;ENSMUSG00000000301;ENSMUSG00000000303;ENSMUSG00000000320;ENSMUSG00000000346;ENSMUSG00000000409;ENSMUSG00000000441;ENSMUSG00000000530;ENSMUSG00000000532;ENSMUSG00000000552;ENSMUSG00000000555;ENSMUSG00000000568;ENSMUSG00000000708;ENSMUSG00000000753;ENSMUSG00000000766;…
GO:0004175	endopeptidase activity	MF	183	484	0.999988	1	ENSMUSG00000000957;ENSMUSG00000001794;ENSMUSG00000002660;ENSMUSG00000004929;ENSMUSG00000005220;ENSMUSG00000005501;ENSMUSG00000006205;ENSMUSG00000006998;ENSMUSG00000007891;ENSMUSG00000010609;ENSMUSG00000014769;ENSMUSG00000015437;ENSMUSG00000015671;ENSMUSG00000015850;ENSMUSG00000016256;ENSMUSG00000016493;ENSMUSG00000017737;ENSMUSG00000018286;ENSMUSG00000018620;ENSMUSG00000019849;ENSMUSG00000019891;…
GO:0043933	protein-containing complex subunit organization	BP	1146	1787	3.02266e-54	5.24668e-52	ENSMUSG00000000028;ENSMUSG00000000127;ENSMUSG00000000355;ENSMUSG00000000441;ENSMUSG00000000759;ENSMUSG00000000787;ENSMUSG00000000902;ENSMUSG00000000915;ENSMUSG00000000959;ENSMUSG00000001018;ENSMUSG00000001175;ENSMUSG00000001403;ENSMUSG00000001416;ENSMUSG00000001767;ENSMUSG00000001918;ENSMUSG00000002028;ENSMUSG00000002052;ENSMUSG00000002083;ENSMUSG00000002129;ENSMUSG00000002221;ENSMUSG00000002233;…
GO:0022402	cell cycle process	BP	787	1147	1.19508e-53	2.04971e-51	ENSMUSG00000000028;ENSMUSG00000000142;ENSMUSG00000000184;ENSMUSG00000000296;ENSMUSG00000000486;ENSMUSG00000000532;ENSMUSG00000000538;ENSMUSG00000000708;ENSMUSG00000000730;ENSMUSG00000000743;ENSMUSG00000000759;ENSMUSG00000000787;ENSMUSG00000001134;ENSMUSG00000001151;ENSMUSG00000001175;ENSMUSG00000001403;ENSMUSG00000001424;ENSMUSG00000001440;ENSMUSG00000001525;ENSMUSG00000001774;ENSMUSG00000001786;…
GO:0008528	G protein-coupled peptide receptor activity	MF	44	144	0.999983	1	ENSMUSG00000000766;ENSMUSG00000006127;ENSMUSG00000007480;ENSMUSG00000018634;ENSMUSG00000019865;ENSMUSG00000020081;ENSMUSG00000020140;ENSMUSG00000020963;ENSMUSG00000021678;ENSMUSG00000022122;ENSMUSG00000022206;ENSMUSG00000024027;ENSMUSG00000024107;ENSMUSG00000025333;ENSMUSG00000025804;ENSMUSG00000025946;ENSMUSG00000026158;ENSMUSG00000026237;ENSMUSG00000026271;ENSMUSG00000026424;ENSMUSG00000029778;…
GO:0016712	oxidoreductase activity, acting on paired donors, with incorporation or reduction of molecular oxygen, reduced flavin or flavoprotein as one donor, and incorporation of one atom of oxygen	MF	15	65	0.999983	1	ENSMUSG00000015224;ENSMUSG00000024087;ENSMUSG00000027983;ENSMUSG00000028571;ENSMUSG00000029727;ENSMUSG00000030483;ENSMUSG00000030670;ENSMUSG00000032315;ENSMUSG00000040650;ENSMUSG00000040703;ENSMUSG00000056035;ENSMUSG00000068086;ENSMUSG00000081225;ENSMUSG00000082932;ENSMUSG00000096852
GO:0009892	negative regulation of metabolic process	BP	1807	3038	6.56968e-53	1.11352e-50	ENSMUSG00000000028;ENSMUSG00000000085;ENSMUSG00000000093;ENSMUSG00000000134;ENSMUSG00000000142;ENSMUSG00000000247;ENSMUSG00000000282;ENSMUSG00000000384;ENSMUSG00000000440;ENSMUSG00000000530;ENSMUSG00000000532;ENSMUSG00000000568;ENSMUSG00000000581;ENSMUSG00000000628;ENSMUSG00000000706;ENSMUSG00000000708;ENSMUSG00000000730;ENSMUSG00000000743;ENSMUSG00000000753;ENSMUSG00000000766;ENSMUSG00000000782;…
GO:0008236	serine-type peptidase activity	MF	73	217	0.99998	1	ENSMUSG00000000278;ENSMUSG00000001229;ENSMUSG00000002660;ENSMUSG00000005220;ENSMUSG00000006179;ENSMUSG00000006205;ENSMUSG00000015437;ENSMUSG00000017737;ENSMUSG00000019849;ENSMUSG00000019891;ENSMUSG00000020087;ENSMUSG00000020131;ENSMUSG00000020282;ENSMUSG00000021587;ENSMUSG00000022156;ENSMUSG00000024127;ENSMUSG00000024386;ENSMUSG00000024516;ENSMUSG00000025075;ENSMUSG00000025724;ENSMUSG00000026125;…
GO:0045184	establishment of protein localization	BP	1093	1702	4.75362e-52	7.96341e-50	ENSMUSG00000000120;ENSMUSG00000000131;ENSMUSG00000000303;ENSMUSG00000000441;ENSMUSG00000000538;ENSMUSG00000000628;ENSMUSG00000000631;ENSMUSG00000000711;ENSMUSG00000000743;ENSMUSG00000000766;ENSMUSG00000000959;ENSMUSG00000001017;ENSMUSG00000001018;ENSMUSG00000001143;ENSMUSG00000001151;ENSMUSG00000001175;ENSMUSG00000001247;ENSMUSG00000001376;ENSMUSG00000001416;ENSMUSG00000001440;ENSMUSG00000001467;…
GO:0005186	pheromone activity	MF	2	21	0.99997	1	ENSMUSG00000078672;ENSMUSG00000090747
GO:0051254	positive regulation of RNA metabolic process	BP	1108	1731	9.3494e-52	1.54824e-49	ENSMUSG00000000078;ENSMUSG00000000120;ENSMUSG00000000134;ENSMUSG00000000247;ENSMUSG00000000275;ENSMUSG00000000303;ENSMUSG00000000440;ENSMUSG00000000441;ENSMUSG00000000530;ENSMUSG00000000532;ENSMUSG00000000568;ENSMUSG00000000708;ENSMUSG00000000787;ENSMUSG00000000902;ENSMUSG00000001016;ENSMUSG00000001034;ENSMUSG00000001280;ENSMUSG00000001288;ENSMUSG00000001419;ENSMUSG00000001493;ENSMUSG00000001497;…
GO:0001848	complement binding	MF	2	20	0.999945	1	ENSMUSG00000026365;ENSMUSG00000038845
GO:0017171	serine hydrolase activity	MF	77	222	0.999936	1	ENSMUSG00000000278;ENSMUSG00000001229;ENSMUSG00000002660;ENSMUSG00000003123;ENSMUSG00000005220;ENSMUSG00000006179;ENSMUSG00000006205;ENSMUSG00000015437;ENSMUSG00000017737;ENSMUSG00000019849;ENSMUSG00000019891;ENSMUSG00000020087;ENSMUSG00000020131;ENSMUSG00000020282;ENSMUSG00000021587;ENSMUSG00000022156;ENSMUSG00000023328;ENSMUSG00000024127;ENSMUSG00000024386;ENSMUSG00000024516;ENSMUSG00000025075;…
GO:0010605	negative regulation of macromolecule metabolic process	BP	1665	2780	6.13876e-51	1.00501e-48	ENSMUSG00000000028;ENSMUSG00000000085;ENSMUSG00000000093;ENSMUSG00000000142;ENSMUSG00000000247;ENSMUSG00000000282;ENSMUSG00000000384;ENSMUSG00000000440;ENSMUSG00000000530;ENSMUSG00000000532;ENSMUSG00000000568;ENSMUSG00000000581;ENSMUSG00000000708;ENSMUSG00000000730;ENSMUSG00000000743;ENSMUSG00000000753;ENSMUSG00000000782;ENSMUSG00000000787;ENSMUSG00000000838;ENSMUSG00000000902;ENSMUSG00000001034;…
GO:0009987	cellular process	BP	8309	16906	2.19466e-49	3.55264e-47	ENSMUSG00000000001;ENSMUSG00000000028;ENSMUSG00000000078;ENSMUSG00000000085;ENSMUSG00000000088;ENSMUSG00000000093;ENSMUSG00000000120;ENSMUSG00000000125;ENSMUSG00000000127;ENSMUSG00000000134;ENSMUSG00000000142;ENSMUSG00000000148;ENSMUSG00000000149;ENSMUSG00000000168;ENSMUSG00000000184;ENSMUSG00000000244;ENSMUSG00000000247;ENSMUSG00000000253;ENSMUSG00000000263;ENSMUSG00000000275;ENSMUSG00000000276;…
GO:0001653	peptide receptor activity	MF	49	151	0.999911	1	ENSMUSG00000000766;ENSMUSG00000006127;ENSMUSG00000007480;ENSMUSG00000018634;ENSMUSG00000019865;ENSMUSG00000020081;ENSMUSG00000020140;ENSMUSG00000020890;ENSMUSG00000020963;ENSMUSG00000021678;ENSMUSG00000022122;ENSMUSG00000022206;ENSMUSG00000024027;ENSMUSG00000024107;ENSMUSG00000025333;ENSMUSG00000025804;ENSMUSG00000025946;ENSMUSG00000026158;ENSMUSG00000026237;ENSMUSG00000026271;ENSMUSG00000026424;…
GO:0015125	bile acid transmembrane transporter activity	MF	3	23	0.999904	1	ENSMUSG00000030236;ENSMUSG00000031684;ENSMUSG00000032849
GO:0032268	regulation of cellular protein metabolic process	BP	1603	2674	3.41696e-49	5.46979e-47	ENSMUSG00000000120;ENSMUSG00000000127;ENSMUSG00000000142;ENSMUSG00000000148;ENSMUSG00000000149;ENSMUSG00000000184;ENSMUSG00000000296;ENSMUSG00000000320;ENSMUSG00000000346;ENSMUSG00000000409;ENSMUSG00000000441;ENSMUSG00000000530;ENSMUSG00000000532;ENSMUSG00000000552;ENSMUSG00000000555;ENSMUSG00000000568;ENSMUSG00000000708;ENSMUSG00000000753;ENSMUSG00000000766;ENSMUSG00000000787;ENSMUSG00000000838;…
GO:0009653	anatomical structure morphogenesis	BP	1608	2684	3.95231e-49	6.25724e-47	ENSMUSG00000000093;ENSMUSG00000000120;ENSMUSG00000000125;ENSMUSG00000000127;ENSMUSG00000000142;ENSMUSG00000000149;ENSMUSG00000000247;ENSMUSG00000000305;ENSMUSG00000000320;ENSMUSG00000000378;ENSMUSG00000000530;ENSMUSG00000000552;ENSMUSG00000000555;ENSMUSG00000000600;ENSMUSG00000000627;ENSMUSG00000000628;ENSMUSG00000000753;ENSMUSG00000000782;ENSMUSG00000000881;ENSMUSG00000000957;ENSMUSG00000001034;…
GO:0070330	aromatase activity	MF	7	36	0.999866	1	ENSMUSG00000024087;ENSMUSG00000029727;ENSMUSG00000030483;ENSMUSG00000032315;ENSMUSG00000040650;ENSMUSG00000056035;ENSMUSG00000068086
GO:0046907	intracellular transport	BP	1002	1554	1.02632e-48	1.6072e-46	ENSMUSG00000000120;ENSMUSG00000000127;ENSMUSG00000000131;ENSMUSG00000000303;ENSMUSG00000000538;ENSMUSG00000000563;ENSMUSG00000000711;ENSMUSG00000000743;ENSMUSG00000001017;ENSMUSG00000001018;ENSMUSG00000001143;ENSMUSG00000001151;ENSMUSG00000001175;ENSMUSG00000001376;ENSMUSG00000001440;ENSMUSG00000001552;ENSMUSG00000001576;ENSMUSG00000001786;ENSMUSG00000001855;ENSMUSG00000001964;ENSMUSG00000001998;…
GO:0031731	CCR6 chemokine receptor binding	MF	2	18	0.999822	1	ENSMUSG00000074454;ENSMUSG00000075574
GO:0010628	positive regulation of gene expression	BP	1307	2118	1.30417e-48	2.02033e-46	ENSMUSG00000000078;ENSMUSG00000000120;ENSMUSG00000000125;ENSMUSG00000000134;ENSMUSG00000000142;ENSMUSG00000000247;ENSMUSG00000000275;ENSMUSG00000000303;ENSMUSG00000000320;ENSMUSG00000000409;ENSMUSG00000000440;ENSMUSG00000000441;ENSMUSG00000000530;ENSMUSG00000000532;ENSMUSG00000000568;ENSMUSG00000000708;ENSMUSG00000000787;ENSMUSG00000000838;ENSMUSG00000000902;ENSMUSG00000000916;ENSMUSG00000000957;…
GO:0009057	macromolecule catabolic process	BP	850	1281	1.58044e-48	2.42228e-46	ENSMUSG00000000142;ENSMUSG00000000149;ENSMUSG00000000275;ENSMUSG00000000303;ENSMUSG00000000384;ENSMUSG00000000568;ENSMUSG00000000804;ENSMUSG00000000838;ENSMUSG00000001054;ENSMUSG00000001127;ENSMUSG00000001228;ENSMUSG00000001366;ENSMUSG00000001403;ENSMUSG00000001424;ENSMUSG00000001467;ENSMUSG00000001786;ENSMUSG00000001924;ENSMUSG00000002210;ENSMUSG00000002222;ENSMUSG00000002227;ENSMUSG00000002365;…
GO:0015020	glucuronosyltransferase activity	MF	7	35	0.999787	1	ENSMUSG00000004383;ENSMUSG00000026156;ENSMUSG00000027198;ENSMUSG00000036356;ENSMUSG00000047379;ENSMUSG00000058152;ENSMUSG00000061731
GO:1901618	organic hydroxy compound transmembrane transporter activity	MF	11	47	0.999776	1	ENSMUSG00000020102;ENSMUSG00000020838;ENSMUSG00000021609;ENSMUSG00000023013;ENSMUSG00000024030;ENSMUSG00000030236;ENSMUSG00000031684;ENSMUSG00000032204;ENSMUSG00000032849;ENSMUSG00000036330;ENSMUSG00000042797
GO:0065009	regulation of molecular function	BP	1775	3013	5.09488e-48	7.72652e-46	ENSMUSG00000000001;ENSMUSG00000000120;ENSMUSG00000000127;ENSMUSG00000000142;ENSMUSG00000000184;ENSMUSG00000000247;ENSMUSG00000000275;ENSMUSG00000000296;ENSMUSG00000000308;ENSMUSG00000000320;ENSMUSG00000000346;ENSMUSG00000000409;ENSMUSG00000000440;ENSMUSG00000000441;ENSMUSG00000000568;ENSMUSG00000000594;ENSMUSG00000000600;ENSMUSG00000000708;ENSMUSG00000000730;ENSMUSG00000000753;ENSMUSG00000000766;…
GO:0006357	regulation of transcription by RNA polymerase II	BP	1517	2519	6.20426e-48	9.31091e-46	ENSMUSG00000000078;ENSMUSG00000000093;ENSMUSG00000000120;ENSMUSG00000000134;ENSMUSG00000000247;ENSMUSG00000000282;ENSMUSG00000000440;ENSMUSG00000000441;ENSMUSG00000000530;ENSMUSG00000000532;ENSMUSG00000000568;ENSMUSG00000000708;ENSMUSG00000000782;ENSMUSG00000000787;ENSMUSG00000000902;ENSMUSG00000001034;ENSMUSG00000001120;ENSMUSG00000001134;ENSMUSG00000001156;ENSMUSG00000001228;ENSMUSG00000001280;…
GO:0015355	secondary active monocarboxylate transmembrane transporter activity	MF	1	13	0.999747	1	ENSMUSG00000030109
GO:0006366	transcription by RNA polymerase II	BP	1547	2580	2.16418e-47	3.21436e-45	ENSMUSG00000000078;ENSMUSG00000000093;ENSMUSG00000000120;ENSMUSG00000000134;ENSMUSG00000000247;ENSMUSG00000000282;ENSMUSG00000000440;ENSMUSG00000000441;ENSMUSG00000000530;ENSMUSG00000000532;ENSMUSG00000000568;ENSMUSG00000000708;ENSMUSG00000000782;ENSMUSG00000000787;ENSMUSG00000000902;ENSMUSG00000001034;ENSMUSG00000001120;ENSMUSG00000001134;ENSMUSG00000001156;ENSMUSG00000001228;ENSMUSG00000001280;…
GO:0008395	steroid hydroxylase activity	MF	19	69	0.999724	1	ENSMUSG00000015224;ENSMUSG00000021259;ENSMUSG00000023963;ENSMUSG00000024087;ENSMUSG00000027983;ENSMUSG00000028571;ENSMUSG00000029727;ENSMUSG00000030670;ENSMUSG00000032051;ENSMUSG00000032315;ENSMUSG00000032323;ENSMUSG00000039519;ENSMUSG00000040650;ENSMUSG00000040703;ENSMUSG00000056035;ENSMUSG00000068086;ENSMUSG00000081225;ENSMUSG00000082932;ENSMUSG00000096852
GO:0023051	regulation of signaling	BP	1914	3289	3.39632e-47	4.99293e-45	ENSMUSG00000000001;ENSMUSG00000000120;ENSMUSG00000000125;ENSMUSG00000000127;ENSMUSG00000000142;ENSMUSG00000000149;ENSMUSG00000000263;ENSMUSG00000000275;ENSMUSG00000000276;ENSMUSG00000000282;ENSMUSG00000000296;ENSMUSG00000000303;ENSMUSG00000000409;ENSMUSG00000000441;ENSMUSG00000000530;ENSMUSG00000000532;ENSMUSG00000000552;ENSMUSG00000000632;ENSMUSG00000000766;ENSMUSG00000000787;ENSMUSG00000000838;…
GO:0003953	NAD+ nucleosidase activity	MF	2	17	0.99968	1	ENSMUSG00000029084;ENSMUSG00000050132
GO:1902680	positive regulation of RNA biosynthetic process	BP	1039	1630	3.6779e-47	5.35228e-45	ENSMUSG00000000078;ENSMUSG00000000120;ENSMUSG00000000134;ENSMUSG00000000247;ENSMUSG00000000275;ENSMUSG00000000303;ENSMUSG00000000440;ENSMUSG00000000441;ENSMUSG00000000530;ENSMUSG00000000532;ENSMUSG00000000568;ENSMUSG00000000708;ENSMUSG00000000787;ENSMUSG00000000902;ENSMUSG00000001016;ENSMUSG00000001034;ENSMUSG00000001280;ENSMUSG00000001288;ENSMUSG00000001419;ENSMUSG00000001493;ENSMUSG00000001497;…
GO:0010646	regulation of cell communication	BP	1901	3265	4.90706e-47	7.06961e-45	ENSMUSG00000000001;ENSMUSG00000000120;ENSMUSG00000000125;ENSMUSG00000000127;ENSMUSG00000000142;ENSMUSG00000000149;ENSMUSG00000000263;ENSMUSG00000000275;ENSMUSG00000000276;ENSMUSG00000000282;ENSMUSG00000000296;ENSMUSG00000000303;ENSMUSG00000000409;ENSMUSG00000000441;ENSMUSG00000000530;ENSMUSG00000000532;ENSMUSG00000000552;ENSMUSG00000000632;ENSMUSG00000000766;ENSMUSG00000000787;ENSMUSG00000000838;…
GO:0045893	positive regulation of transcription, DNA-templated	BP	1038	1629	5.18576e-47	7.32463e-45	ENSMUSG00000000078;ENSMUSG00000000120;ENSMUSG00000000134;ENSMUSG00000000247;ENSMUSG00000000275;ENSMUSG00000000303;ENSMUSG00000000440;ENSMUSG00000000441;ENSMUSG00000000530;ENSMUSG00000000532;ENSMUSG00000000568;ENSMUSG00000000708;ENSMUSG00000000787;ENSMUSG00000000902;ENSMUSG00000001016;ENSMUSG00000001034;ENSMUSG00000001280;ENSMUSG00000001288;ENSMUSG00000001419;ENSMUSG00000001493;ENSMUSG00000001497;…
GO:1903508	positive regulation of nucleic acid-templated transcription	BP	1038	1629	5.18576e-47	7.32463e-45	ENSMUSG00000000078;ENSMUSG00000000120;ENSMUSG00000000134;ENSMUSG00000000247;ENSMUSG00000000275;ENSMUSG00000000303;ENSMUSG00000000440;ENSMUSG00000000441;ENSMUSG00000000530;ENSMUSG00000000532;ENSMUSG00000000568;ENSMUSG00000000708;ENSMUSG00000000787;ENSMUSG00000000902;ENSMUSG00000001016;ENSMUSG00000001034;ENSMUSG00000001280;ENSMUSG00000001288;ENSMUSG00000001419;ENSMUSG00000001493;ENSMUSG00000001497;…
GO:0005102	signaling receptor binding	MF	757	1746	0.999528	1	ENSMUSG00000000001;ENSMUSG00000000120;ENSMUSG00000000125;ENSMUSG00000000127;ENSMUSG00000000149;ENSMUSG00000000275;ENSMUSG00000000346;ENSMUSG00000000409;ENSMUSG00000000440;ENSMUSG00000000555;ENSMUSG00000000581;ENSMUSG00000000627;ENSMUSG00000000706;ENSMUSG00000000732;ENSMUSG00000000791;ENSMUSG00000000881;ENSMUSG00000000957;ENSMUSG00000001175;ENSMUSG00000001260;ENSMUSG00000001288;ENSMUSG00000001300;…
GO:0030021	extracellular matrix structural constituent conferring compression resistance	MF	1	12	0.999521	1	ENSMUSG00000021390
GO:0140161	monocarboxylate:sodium symporter activity	MF	1	12	0.999521	1	ENSMUSG00000030109
GO:0031324	negative regulation of cellular metabolic process	BP	1615	2717	1.92129e-46	2.68738e-44	ENSMUSG00000000028;ENSMUSG00000000085;ENSMUSG00000000093;ENSMUSG00000000142;ENSMUSG00000000282;ENSMUSG00000000440;ENSMUSG00000000530;ENSMUSG00000000568;ENSMUSG00000000581;ENSMUSG00000000628;ENSMUSG00000000706;ENSMUSG00000000708;ENSMUSG00000000730;ENSMUSG00000000743;ENSMUSG00000000753;ENSMUSG00000000766;ENSMUSG00000000782;ENSMUSG00000000787;ENSMUSG00000000838;ENSMUSG00000000881;ENSMUSG00000000902;…
GO:0097659	nucleic acid-templated transcription	BP	2058	3579	3.67316e-46	5.08839e-44	ENSMUSG00000000028;ENSMUSG00000000078;ENSMUSG00000000085;ENSMUSG00000000093;ENSMUSG00000000120;ENSMUSG00000000127;ENSMUSG00000000134;ENSMUSG00000000247;ENSMUSG00000000275;ENSMUSG00000000282;ENSMUSG00000000303;ENSMUSG00000000440;ENSMUSG00000000441;ENSMUSG00000000530;ENSMUSG00000000532;ENSMUSG00000000568;ENSMUSG00000000581;ENSMUSG00000000708;ENSMUSG00000000730;ENSMUSG00000000743;ENSMUSG00000000776;…
GO:0032774	RNA biosynthetic process	BP	2068	3599	4.0691e-46	5.58319e-44	ENSMUSG00000000028;ENSMUSG00000000078;ENSMUSG00000000085;ENSMUSG00000000093;ENSMUSG00000000120;ENSMUSG00000000127;ENSMUSG00000000134;ENSMUSG00000000247;ENSMUSG00000000275;ENSMUSG00000000282;ENSMUSG00000000303;ENSMUSG00000000440;ENSMUSG00000000441;ENSMUSG00000000530;ENSMUSG00000000532;ENSMUSG00000000568;ENSMUSG00000000581;ENSMUSG00000000708;ENSMUSG00000000730;ENSMUSG00000000743;ENSMUSG00000000776;…
GO:0006351	transcription, DNA-templated	BP	2056	3577	6.15344e-46	8.36345e-44	ENSMUSG00000000028;ENSMUSG00000000078;ENSMUSG00000000085;ENSMUSG00000000093;ENSMUSG00000000120;ENSMUSG00000000127;ENSMUSG00000000134;ENSMUSG00000000247;ENSMUSG00000000275;ENSMUSG00000000282;ENSMUSG00000000303;ENSMUSG00000000440;ENSMUSG00000000441;ENSMUSG00000000530;ENSMUSG00000000532;ENSMUSG00000000568;ENSMUSG00000000581;ENSMUSG00000000708;ENSMUSG00000000730;ENSMUSG00000000743;ENSMUSG00000000776;…
GO:0065003	protein-containing complex assembly	BP	992	1554	2.34523e-45	3.15774e-43	ENSMUSG00000000028;ENSMUSG00000000127;ENSMUSG00000000355;ENSMUSG00000000441;ENSMUSG00000000759;ENSMUSG00000000787;ENSMUSG00000000902;ENSMUSG00000000915;ENSMUSG00000000959;ENSMUSG00000001403;ENSMUSG00000001416;ENSMUSG00000001767;ENSMUSG00000001918;ENSMUSG00000002028;ENSMUSG00000002083;ENSMUSG00000002129;ENSMUSG00000002221;ENSMUSG00000002233;ENSMUSG00000002307;ENSMUSG00000002319;ENSMUSG00000002365;…
GO:0050135	NAD(P)+ nucleosidase activity	MF	2	16	0.999429	1	ENSMUSG00000029084;ENSMUSG00000050132
GO:0061809	NAD+ nucleotidase, cyclic ADP-ribose generating	MF	2	16	0.999429	1	ENSMUSG00000029084;ENSMUSG00000050132
GO:0051172	negative regulation of nitrogen compound metabolic process	BP	1523	2549	2.43064e-45	3.22744e-43	ENSMUSG00000000028;ENSMUSG00000000085;ENSMUSG00000000093;ENSMUSG00000000142;ENSMUSG00000000282;ENSMUSG00000000440;ENSMUSG00000000530;ENSMUSG00000000568;ENSMUSG00000000581;ENSMUSG00000000708;ENSMUSG00000000730;ENSMUSG00000000743;ENSMUSG00000000753;ENSMUSG00000000766;ENSMUSG00000000782;ENSMUSG00000000787;ENSMUSG00000000838;ENSMUSG00000000902;ENSMUSG00000001034;ENSMUSG00000001120;ENSMUSG00000001134;…
GO:0044265	cellular macromolecule catabolic process	BP	729	1081	2.4418e-45	3.22744e-43	ENSMUSG00000000142;ENSMUSG00000000149;ENSMUSG00000000275;ENSMUSG00000000384;ENSMUSG00000000568;ENSMUSG00000000804;ENSMUSG00000000838;ENSMUSG00000001054;ENSMUSG00000001127;ENSMUSG00000001228;ENSMUSG00000001366;ENSMUSG00000001403;ENSMUSG00000001424;ENSMUSG00000001786;ENSMUSG00000001924;ENSMUSG00000002210;ENSMUSG00000002222;ENSMUSG00000002227;ENSMUSG00000002660;ENSMUSG00000002985;ENSMUSG00000003279;…
GO:0015031	protein transport	BP	1007	1582	2.92471e-45	3.83058e-43	ENSMUSG00000000120;ENSMUSG00000000131;ENSMUSG00000000303;ENSMUSG00000000441;ENSMUSG00000000538;ENSMUSG00000000631;ENSMUSG00000000711;ENSMUSG00000000743;ENSMUSG00000000766;ENSMUSG00000001017;ENSMUSG00000001018;ENSMUSG00000001143;ENSMUSG00000001151;ENSMUSG00000001247;ENSMUSG00000001376;ENSMUSG00000001440;ENSMUSG00000001467;ENSMUSG00000001552;ENSMUSG00000001786;ENSMUSG00000001855;ENSMUSG00000001964;…
GO:0016493	C-C chemokine receptor activity	MF	4	23	0.999362	1	ENSMUSG00000025804;ENSMUSG00000044337;ENSMUSG00000047898;ENSMUSG00000050232
GO:1903506	regulation of nucleic acid-templated transcription	BP	1992	3458	3.46821e-45	4.50149e-43	ENSMUSG00000000028;ENSMUSG00000000078;ENSMUSG00000000085;ENSMUSG00000000093;ENSMUSG00000000120;ENSMUSG00000000127;ENSMUSG00000000134;ENSMUSG00000000247;ENSMUSG00000000275;ENSMUSG00000000282;ENSMUSG00000000303;ENSMUSG00000000440;ENSMUSG00000000441;ENSMUSG00000000530;ENSMUSG00000000532;ENSMUSG00000000568;ENSMUSG00000000581;ENSMUSG00000000708;ENSMUSG00000000730;ENSMUSG00000000743;ENSMUSG00000000782;…
GO:0004497	monooxygenase activity	MF	55	158	0.999353	1	ENSMUSG00000001467;ENSMUSG00000005514;ENSMUSG00000005994;ENSMUSG00000006724;ENSMUSG00000015224;ENSMUSG00000016756;ENSMUSG00000017969;ENSMUSG00000018326;ENSMUSG00000019823;ENSMUSG00000020000;ENSMUSG00000020051;ENSMUSG00000020098;ENSMUSG00000020826;ENSMUSG00000021259;ENSMUSG00000021496;ENSMUSG00000022351;ENSMUSG00000023963;ENSMUSG00000024055;ENSMUSG00000024087;ENSMUSG00000024987;ENSMUSG00000026335;…
GO:1990913	sperm head plasma membrane	CC	2	16	0.999327	1	ENSMUSG00000023944;ENSMUSG00000050190
GO:0033365	protein localization to organelle	BP	597	852	4.18342e-45	5.3813e-43	ENSMUSG00000000120;ENSMUSG00000000303;ENSMUSG00000000628;ENSMUSG00000000751;ENSMUSG00000000787;ENSMUSG00000000959;ENSMUSG00000001175;ENSMUSG00000001416;ENSMUSG00000001440;ENSMUSG00000001521;ENSMUSG00000001552;ENSMUSG00000001786;ENSMUSG00000001855;ENSMUSG00000002055;ENSMUSG00000002083;ENSMUSG00000002319;ENSMUSG00000002718;ENSMUSG00000002778;ENSMUSG00000002949;ENSMUSG00000002984;ENSMUSG00000003068;…
GO:2001141	regulation of RNA biosynthetic process	BP	1996	3467	4.74919e-45	6.05501e-43	ENSMUSG00000000028;ENSMUSG00000000078;ENSMUSG00000000085;ENSMUSG00000000093;ENSMUSG00000000120;ENSMUSG00000000127;ENSMUSG00000000134;ENSMUSG00000000247;ENSMUSG00000000275;ENSMUSG00000000282;ENSMUSG00000000303;ENSMUSG00000000440;ENSMUSG00000000441;ENSMUSG00000000530;ENSMUSG00000000532;ENSMUSG00000000568;ENSMUSG00000000581;ENSMUSG00000000708;ENSMUSG00000000730;ENSMUSG00000000743;ENSMUSG00000000782;…
GO:0051276	chromosome organization	BP	785	1182	5.74185e-45	7.25639e-43	ENSMUSG00000000028;ENSMUSG00000000085;ENSMUSG00000000142;ENSMUSG00000000568;ENSMUSG00000000708;ENSMUSG00000000743;ENSMUSG00000000751;ENSMUSG00000000787;ENSMUSG00000000838;ENSMUSG00000000902;ENSMUSG00000001017;ENSMUSG00000001056;ENSMUSG00000001228;ENSMUSG00000001403;ENSMUSG00000001416;ENSMUSG00000001440;ENSMUSG00000001632;ENSMUSG00000001785;ENSMUSG00000002028;ENSMUSG00000002052;ENSMUSG00000002055;…
GO:0006355	regulation of transcription, DNA-templated	BP	1990	3456	5.81289e-45	7.28229e-43	ENSMUSG00000000028;ENSMUSG00000000078;ENSMUSG00000000085;ENSMUSG00000000093;ENSMUSG00000000120;ENSMUSG00000000127;ENSMUSG00000000134;ENSMUSG00000000247;ENSMUSG00000000275;ENSMUSG00000000282;ENSMUSG00000000303;ENSMUSG00000000440;ENSMUSG00000000441;ENSMUSG00000000530;ENSMUSG00000000532;ENSMUSG00000000568;ENSMUSG00000000581;ENSMUSG00000000708;ENSMUSG00000000730;ENSMUSG00000000743;ENSMUSG00000000782;…
GO:0022008	neurogenesis	BP	1103	1765	3.11996e-44	3.87493e-42	ENSMUSG00000000120;ENSMUSG00000000125;ENSMUSG00000000247;ENSMUSG00000000303;ENSMUSG00000000305;ENSMUSG00000000440;ENSMUSG00000000627;ENSMUSG00000000632;ENSMUSG00000000708;ENSMUSG00000000753;ENSMUSG00000000766;ENSMUSG00000000838;ENSMUSG00000000916;ENSMUSG00000000957;ENSMUSG00000001018;ENSMUSG00000001300;ENSMUSG00000001313;ENSMUSG00000001507;ENSMUSG00000001521;ENSMUSG00000001566;ENSMUSG00000001786;…
GO:0042886	amide transport	BP	1054	1675	4.01841e-44	4.94813e-42	ENSMUSG00000000120;ENSMUSG00000000131;ENSMUSG00000000303;ENSMUSG00000000441;ENSMUSG00000000538;ENSMUSG00000000631;ENSMUSG00000000711;ENSMUSG00000000743;ENSMUSG00000000766;ENSMUSG00000001017;ENSMUSG00000001018;ENSMUSG00000001143;ENSMUSG00000001151;ENSMUSG00000001247;ENSMUSG00000001376;ENSMUSG00000001436;ENSMUSG00000001440;ENSMUSG00000001467;ENSMUSG00000001552;ENSMUSG00000001786;ENSMUSG00000001855;…
GO:0016310	phosphorylation	BP	1385	2297	7.81406e-44	9.54044e-42	ENSMUSG00000000088;ENSMUSG00000000120;ENSMUSG00000000127;ENSMUSG00000000142;ENSMUSG00000000148;ENSMUSG00000000184;ENSMUSG00000000276;ENSMUSG00000000296;ENSMUSG00000000308;ENSMUSG00000000346;ENSMUSG00000000409;ENSMUSG00000000441;ENSMUSG00000000530;ENSMUSG00000000532;ENSMUSG00000000555;ENSMUSG00000000563;ENSMUSG00000000628;ENSMUSG00000000708;ENSMUSG00000000766;ENSMUSG00000000787;ENSMUSG00000000791;…
GO:0015833	peptide transport	BP	1035	1642	8.97352e-44	1.0864e-41	ENSMUSG00000000120;ENSMUSG00000000131;ENSMUSG00000000303;ENSMUSG00000000441;ENSMUSG00000000538;ENSMUSG00000000631;ENSMUSG00000000711;ENSMUSG00000000743;ENSMUSG00000000766;ENSMUSG00000001017;ENSMUSG00000001018;ENSMUSG00000001143;ENSMUSG00000001151;ENSMUSG00000001247;ENSMUSG00000001376;ENSMUSG00000001440;ENSMUSG00000001467;ENSMUSG00000001552;ENSMUSG00000001786;ENSMUSG00000001855;ENSMUSG00000001964;…
GO:0070492	oligosaccharide binding	MF	2	15	0.998983	1	ENSMUSG00000024972;ENSMUSG00000025512
GO:0000408	EKC/KEOPS complex	CC	1	11	0.998969	1	ENSMUSG00000031181
GO:0009894	regulation of catabolic process	BP	612	885	2.60834e-43	3.13153e-41	ENSMUSG00000000001;ENSMUSG00000000142;ENSMUSG00000000149;ENSMUSG00000000303;ENSMUSG00000000384;ENSMUSG00000000568;ENSMUSG00000000628;ENSMUSG00000000838;ENSMUSG00000001127;ENSMUSG00000001467;ENSMUSG00000001786;ENSMUSG00000002227;ENSMUSG00000002365;ENSMUSG00000002496;ENSMUSG00000002845;ENSMUSG00000002985;ENSMUSG00000003031;ENSMUSG00000003037;ENSMUSG00000003068;ENSMUSG00000003131;ENSMUSG00000003279;…
GO:0071705	nitrogen compound transport	BP	1224	2000	8.48133e-43	1.00984e-40	ENSMUSG00000000120;ENSMUSG00000000131;ENSMUSG00000000303;ENSMUSG00000000441;ENSMUSG00000000538;ENSMUSG00000000631;ENSMUSG00000000711;ENSMUSG00000000743;ENSMUSG00000000766;ENSMUSG00000000958;ENSMUSG00000001017;ENSMUSG00000001018;ENSMUSG00000001143;ENSMUSG00000001151;ENSMUSG00000001247;ENSMUSG00000001376;ENSMUSG00000001436;ENSMUSG00000001440;ENSMUSG00000001467;ENSMUSG00000001552;ENSMUSG00000001786;…
GO:0000794	condensed nuclear chromosome	CC	64	180	0.998861	1	ENSMUSG00000000730;ENSMUSG00000000743;ENSMUSG00000000751;ENSMUSG00000002324;ENSMUSG00000003824;ENSMUSG00000005493;ENSMUSG00000020059;ENSMUSG00000020134;ENSMUSG00000020232;ENSMUSG00000020413;ENSMUSG00000020419;ENSMUSG00000020652;ENSMUSG00000021098;ENSMUSG00000021245;ENSMUSG00000021714;ENSMUSG00000022248;ENSMUSG00000022314;ENSMUSG00000022429;ENSMUSG00000024002;ENSMUSG00000024056;ENSMUSG00000024120;…
GO:0010629	negative regulation of gene expression	BP	1163	1895	2.31663e-41	2.73571e-39	ENSMUSG00000000028;ENSMUSG00000000085;ENSMUSG00000000093;ENSMUSG00000000142;ENSMUSG00000000247;ENSMUSG00000000282;ENSMUSG00000000384;ENSMUSG00000000530;ENSMUSG00000000532;ENSMUSG00000000568;ENSMUSG00000000581;ENSMUSG00000000708;ENSMUSG00000000730;ENSMUSG00000000743;ENSMUSG00000000753;ENSMUSG00000000782;ENSMUSG00000000787;ENSMUSG00000000838;ENSMUSG00000001120;ENSMUSG00000001134;ENSMUSG00000001156;…
0028945;ENSMUSG00000028955;ENSMUSG00000028958;ENSMUSG00000028960;ENSMUSG00000028963;ENSMUSG00000028964;ENSMUSG00000028967;ENSMUSG00000028971;ENSMUSG00000028976;ENSMUSG00000028982;ENSMUSG00000028988;ENSMUSG00000028991;ENSMUSG00000028992;ENSMUSG00000029003;ENSMUSG00000029005;ENSMUSG00000029019;ENSMUSG00000029020;ENSMUSG00000029026;ENSMUSG00000029050;ENSMUSG00000029053;ENSMUSG00000029054;ENSMUSG0000…
MUSG00000061808;ENSMUSG00000061815;ENSMUSG00000061882;ENSMUSG00000062012;ENSMUSG00000062014;ENSMUSG00000062070;ENSMUSG00000062074;ENSMUSG00000062157;ENSMUSG00000062175;ENSMUSG00000062190;ENSMUSG00000062209;ENSMUSG00000062232;ENSMUSG00000062270;ENSMUSG00000062300;ENSMUSG00000062312;ENSMUSG00000062352;ENSMUSG00000062380;ENSMUSG00000062542;ENSMUSG00000062590;ENSMUSG00000062593;ENSMUSG00000062661;ENS…
GO:0051130	positive regulation of cellular component organization	BP	863	1341	2.6744e-41	3.13252e-39	ENSMUSG00000000120;ENSMUSG00000000125;ENSMUSG00000000127;ENSMUSG00000000305;ENSMUSG00000000440;ENSMUSG00000000568;ENSMUSG00000000628;ENSMUSG00000000631;ENSMUSG00000000708;ENSMUSG00000000753;ENSMUSG00000000787;ENSMUSG00000000838;ENSMUSG00000000902;ENSMUSG00000000915;ENSMUSG00000001017;ENSMUSG00000001313;ENSMUSG00000001403;ENSMUSG00000001416;ENSMUSG00000001482;ENSMUSG00000001507;ENSMUSG00000001786;…
GO:0015464	acetylcholine receptor activity	MF	3	18	0.99855	1	ENSMUSG00000031492;ENSMUSG00000032773;ENSMUSG00000041189
GO:0006974	cellular response to DNA damage stimulus	BP	536	762	2.7685e-41	3.2166e-39	ENSMUSG00000000028;ENSMUSG00000000142;ENSMUSG00000000148;ENSMUSG00000000355;ENSMUSG00000000552;ENSMUSG00000000751;ENSMUSG00000000838;ENSMUSG00000001228;ENSMUSG00000001524;ENSMUSG00000001707;ENSMUSG00000001924;ENSMUSG00000002083;ENSMUSG00000002109;ENSMUSG00000002221;ENSMUSG00000002324;ENSMUSG00000002342;ENSMUSG00000002661;ENSMUSG00000002748;ENSMUSG00000002870;ENSMUSG00000003068;ENSMUSG00000003549;…
GO:0000278	mitotic cell cycle	BP	567	818	1.29981e-40	1.49811e-38	ENSMUSG00000000028;ENSMUSG00000000184;ENSMUSG00000000296;ENSMUSG00000000532;ENSMUSG00000000538;ENSMUSG00000000743;ENSMUSG00000000759;ENSMUSG00000000787;ENSMUSG00000001151;ENSMUSG00000001175;ENSMUSG00000001403;ENSMUSG00000001440;ENSMUSG00000001473;ENSMUSG00000001525;ENSMUSG00000001786;ENSMUSG00000001855;ENSMUSG00000002055;ENSMUSG00000002058;ENSMUSG00000002068;ENSMUSG00000002233;ENSMUSG00000002297;…
GO:0071702	organic substance transport	BP	1424	2398	3.45535e-40	3.95089e-38	ENSMUSG00000000120;ENSMUSG00000000131;ENSMUSG00000000303;ENSMUSG00000000441;ENSMUSG00000000538;ENSMUSG00000000594;ENSMUSG00000000628;ENSMUSG00000000631;ENSMUSG00000000711;ENSMUSG00000000743;ENSMUSG00000000766;ENSMUSG00000000805;ENSMUSG00000000958;ENSMUSG00000001017;ENSMUSG00000001018;ENSMUSG00000001082;ENSMUSG00000001095;ENSMUSG00000001143;ENSMUSG00000001151;ENSMUSG00000001225;ENSMUSG00000001247;…
GO:0065008	regulation of biological quality	BP	2225	3964	4.03712e-40	4.57974e-38	ENSMUSG00000000120;ENSMUSG00000000125;ENSMUSG00000000127;ENSMUSG00000000134;ENSMUSG00000000142;ENSMUSG00000000149;ENSMUSG00000000244;ENSMUSG00000000263;ENSMUSG00000000278;ENSMUSG00000000301;ENSMUSG00000000305;ENSMUSG00000000320;ENSMUSG00000000384;ENSMUSG00000000409;ENSMUSG00000000416;ENSMUSG00000000441;ENSMUSG00000000530;ENSMUSG00000000532;ENSMUSG00000000552;ENSMUSG00000000560;ENSMUSG00000000568;…
GO:0051234	establishment of localization	BP	2540	4596	6.86563e-40	7.72759e-38	ENSMUSG00000000001;ENSMUSG00000000088;ENSMUSG00000000120;ENSMUSG00000000127;ENSMUSG00000000131;ENSMUSG00000000194;ENSMUSG00000000197;ENSMUSG00000000263;ENSMUSG00000000303;ENSMUSG00000000409;ENSMUSG00000000440;ENSMUSG00000000441;ENSMUSG00000000486;ENSMUSG00000000538;ENSMUSG00000000560;ENSMUSG00000000563;ENSMUSG00000000594;ENSMUSG00000000628;ENSMUSG00000000631;ENSMUSG00000000711;ENSMUSG00000000743;…
GO:1901565	organonitrogen compound catabolic process	BP	802	1240	1.70563e-39	1.90489e-37	ENSMUSG00000000149;ENSMUSG00000000275;ENSMUSG00000000303;ENSMUSG00000000594;ENSMUSG00000000804;ENSMUSG00000001054;ENSMUSG00000001127;ENSMUSG00000001228;ENSMUSG00000001366;ENSMUSG00000001403;ENSMUSG00000001441;ENSMUSG00000001467;ENSMUSG00000001670;ENSMUSG00000001786;ENSMUSG00000001924;ENSMUSG00000001999;ENSMUSG00000002222;ENSMUSG00000002326;ENSMUSG00000002365;ENSMUSG00000002660;ENSMUSG00000002985;…
GO:0005009	insulin-activated receptor activity	MF	1	10	0.998287	1	ENSMUSG00000005534
GO:0008020	G protein-coupled photoreceptor activity	MF	1	10	0.998287	1	ENSMUSG00000026525
GO:0047086	ketosteroid monooxygenase activity	MF	1	10	0.998287	1	ENSMUSG00000038641
GO:0004745	retinol dehydrogenase activity	MF	4	21	0.998256	1	ENSMUSG00000025921;ENSMUSG00000040134;ENSMUSG00000053773;ENSMUSG00000066441
GO:0009966	regulation of signal transduction	BP	1656	2851	1.72468e-39	1.91135e-37	ENSMUSG00000000001;ENSMUSG00000000120;ENSMUSG00000000125;ENSMUSG00000000127;ENSMUSG00000000142;ENSMUSG00000000149;ENSMUSG00000000275;ENSMUSG00000000282;ENSMUSG00000000296;ENSMUSG00000000409;ENSMUSG00000000441;ENSMUSG00000000530;ENSMUSG00000000532;ENSMUSG00000000552;ENSMUSG00000000632;ENSMUSG00000000766;ENSMUSG00000000787;ENSMUSG00000000902;ENSMUSG00000000915;ENSMUSG00000000957;ENSMUSG00000001034;…
GO:0048699	generation of neurons	BP	1020	1641	2.38086e-39	2.61841e-37	ENSMUSG00000000120;ENSMUSG00000000125;ENSMUSG00000000247;ENSMUSG00000000303;ENSMUSG00000000305;ENSMUSG00000000440;ENSMUSG00000000627;ENSMUSG00000000632;ENSMUSG00000000708;ENSMUSG00000000753;ENSMUSG00000000766;ENSMUSG00000000838;ENSMUSG00000001018;ENSMUSG00000001300;ENSMUSG00000001313;ENSMUSG00000001507;ENSMUSG00000001521;ENSMUSG00000001566;ENSMUSG00000001786;ENSMUSG00000002227;ENSMUSG00000002249;…
GO:0051726	regulation of cell cycle	BP	652	973	3.62659e-39	3.95821e-37	ENSMUSG00000000142;ENSMUSG00000000184;ENSMUSG00000000282;ENSMUSG00000000538;ENSMUSG00000000708;ENSMUSG00000000743;ENSMUSG00000000787;ENSMUSG00000001175;ENSMUSG00000001403;ENSMUSG00000001424;ENSMUSG00000001774;ENSMUSG00000001786;ENSMUSG00000001855;ENSMUSG00000002055;ENSMUSG00000002068;ENSMUSG00000002221;ENSMUSG00000002297;ENSMUSG00000002871;ENSMUSG00000003031;ENSMUSG00000003032;ENSMUSG00000003068;…
GO:0120036	plasma membrane bounded cell projection organization	BP	960	1532	5.39227e-39	5.84108e-37	ENSMUSG00000000120;ENSMUSG00000000125;ENSMUSG00000000127;ENSMUSG00000000247;ENSMUSG00000000303;ENSMUSG00000000305;ENSMUSG00000000627;ENSMUSG00000000632;ENSMUSG00000000708;ENSMUSG00000000753;ENSMUSG00000000838;ENSMUSG00000001018;ENSMUSG00000001039;ENSMUSG00000001151;ENSMUSG00000001300;ENSMUSG00000001313;ENSMUSG00000001482;ENSMUSG00000001507;ENSMUSG00000001566;ENSMUSG00000001786;ENSMUSG00000001864;…
GO:0050793	regulation of developmental process	BP	1595	2737	5.68142e-39	6.08423e-37	ENSMUSG00000000093;ENSMUSG00000000120;ENSMUSG00000000125;ENSMUSG00000000134;ENSMUSG00000000142;ENSMUSG00000000149;ENSMUSG00000000247;ENSMUSG00000000305;ENSMUSG00000000320;ENSMUSG00000000409;ENSMUSG00000000440;ENSMUSG00000000530;ENSMUSG00000000532;ENSMUSG00000000552;ENSMUSG00000000555;ENSMUSG00000000600;ENSMUSG00000000627;ENSMUSG00000000628;ENSMUSG00000000632;ENSMUSG00000000708;ENSMUSG00000000753;…
GO:0030030	cell projection organization	BP	981	1571	5.7012e-39	6.08423e-37	ENSMUSG00000000120;ENSMUSG00000000125;ENSMUSG00000000127;ENSMUSG00000000247;ENSMUSG00000000303;ENSMUSG00000000305;ENSMUSG00000000627;ENSMUSG00000000632;ENSMUSG00000000708;ENSMUSG00000000753;ENSMUSG00000000838;ENSMUSG00000001018;ENSMUSG00000001039;ENSMUSG00000001151;ENSMUSG00000001300;ENSMUSG00000001313;ENSMUSG00000001482;ENSMUSG00000001507;ENSMUSG00000001566;ENSMUSG00000001786;ENSMUSG00000001864;…
GO:0030547	receptor inhibitor activity	MF	9	36	0.998146	1	ENSMUSG00000022584;ENSMUSG00000022587;ENSMUSG00000024868;ENSMUSG00000027203;ENSMUSG00000028031;ENSMUSG00000029103;ENSMUSG00000050447;ENSMUSG00000062593;ENSMUSG00000075605
GO:0005833	hemoglobin complex	CC	1	10	0.998074	1	ENSMUSG00000020295
GO:0031838	haptoglobin-hemoglobin complex	CC	1	10	0.998074	1	ENSMUSG00000020295
GO:0033643	host cell part	CC	1	10	0.998074	1	ENSMUSG00000069874
GO:0006259	DNA metabolic process	BP	628	932	7.26728e-39	7.69851e-37	ENSMUSG00000000028;ENSMUSG00000000142;ENSMUSG00000000440;ENSMUSG00000000530;ENSMUSG00000000568;ENSMUSG00000000730;ENSMUSG00000000732;ENSMUSG00000000751;ENSMUSG00000000782;ENSMUSG00000001056;ENSMUSG00000001228;ENSMUSG00000001416;ENSMUSG00000001524;ENSMUSG00000001663;ENSMUSG00000002028;ENSMUSG00000002052;ENSMUSG00000002068;ENSMUSG00000002109;ENSMUSG00000002147;ENSMUSG00000002221;ENSMUSG00000002297;…
GO:0044093	positive regulation of molecular function	BP	1035	1673	1.05768e-38	1.11227e-36	ENSMUSG00000000001;ENSMUSG00000000120;ENSMUSG00000000127;ENSMUSG00000000142;ENSMUSG00000000184;ENSMUSG00000000275;ENSMUSG00000000296;ENSMUSG00000000320;ENSMUSG00000000346;ENSMUSG00000000409;ENSMUSG00000000441;ENSMUSG00000000568;ENSMUSG00000000594;ENSMUSG00000000600;ENSMUSG00000000708;ENSMUSG00000000787;ENSMUSG00000000838;ENSMUSG00000000881;ENSMUSG00000000902;ENSMUSG00000000915;ENSMUSG00000001017;…
GO:0004181	metallocarboxypeptidase activity	MF	6	27	0.998012	1	ENSMUSG00000020183;ENSMUSG00000021256;ENSMUSG00000021557;ENSMUSG00000025754;ENSMUSG00000029165;ENSMUSG00000037852
GO:0031399	regulation of protein modification process	BP	1143	1878	2.7038e-38	2.82273e-36	ENSMUSG00000000120;ENSMUSG00000000127;ENSMUSG00000000142;ENSMUSG00000000148;ENSMUSG00000000184;ENSMUSG00000000296;ENSMUSG00000000346;ENSMUSG00000000409;ENSMUSG00000000441;ENSMUSG00000000530;ENSMUSG00000000532;ENSMUSG00000000555;ENSMUSG00000000708;ENSMUSG00000000766;ENSMUSG00000000787;ENSMUSG00000000838;ENSMUSG00000000881;ENSMUSG00000000902;ENSMUSG00000001017;ENSMUSG00000001034;ENSMUSG00000001127;…
GO:0030182	neuron differentiation	BP	924	1470	2.97178e-38	3.08018e-36	ENSMUSG00000000120;ENSMUSG00000000125;ENSMUSG00000000247;ENSMUSG00000000303;ENSMUSG00000000305;ENSMUSG00000000627;ENSMUSG00000000632;ENSMUSG00000000708;ENSMUSG00000000753;ENSMUSG00000000838;ENSMUSG00000001018;ENSMUSG00000001300;ENSMUSG00000001313;ENSMUSG00000001507;ENSMUSG00000001521;ENSMUSG00000001566;ENSMUSG00000001786;ENSMUSG00000002227;ENSMUSG00000002393;ENSMUSG00000002413;ENSMUSG00000002489;…
GO:0070887	cellular response to chemical stimulus	BP	1727	3000	3.10602e-38	3.19631e-36	ENSMUSG00000000120;ENSMUSG00000000127;ENSMUSG00000000263;ENSMUSG00000000275;ENSMUSG00000000303;ENSMUSG00000000320;ENSMUSG00000000440;ENSMUSG00000000441;ENSMUSG00000000530;ENSMUSG00000000532;ENSMUSG00000000568;ENSMUSG00000000628;ENSMUSG00000000631;ENSMUSG00000000708;ENSMUSG00000000753;ENSMUSG00000000766;ENSMUSG00000000782;ENSMUSG00000000787;ENSMUSG00000000791;ENSMUSG00000000811;ENSMUSG00000000902;…
GO:0030163	protein catabolic process	BP	630	942	1.87542e-37	1.91625e-35	ENSMUSG00000000149;ENSMUSG00000000275;ENSMUSG00000000303;ENSMUSG00000000804;ENSMUSG00000001054;ENSMUSG00000001127;ENSMUSG00000001228;ENSMUSG00000001366;ENSMUSG00000001403;ENSMUSG00000001467;ENSMUSG00000001786;ENSMUSG00000001924;ENSMUSG00000002222;ENSMUSG00000002365;ENSMUSG00000002660;ENSMUSG00000002985;ENSMUSG00000003031;ENSMUSG00000003279;ENSMUSG00000003308;ENSMUSG00000003346;ENSMUSG00000003746;…
GO:1901566	organonitrogen compound biosynthetic process	BP	992	1604	5.75532e-37	5.83921e-35	ENSMUSG00000000168;ENSMUSG00000000301;ENSMUSG00000000308;ENSMUSG00000000355;ENSMUSG00000000420;ENSMUSG00000000552;ENSMUSG00000000563;ENSMUSG00000000568;ENSMUSG00000000628;ENSMUSG00000000787;ENSMUSG00000000838;ENSMUSG00000000916;ENSMUSG00000001211;ENSMUSG00000001270;ENSMUSG00000001380;ENSMUSG00000001707;ENSMUSG00000001755;ENSMUSG00000002227;ENSMUSG00000002550;ENSMUSG00000002985;ENSMUSG00000003032;…
GO:0031329	regulation of cellular catabolic process	BP	523	757	6.98677e-37	7.03905e-35	ENSMUSG00000000001;ENSMUSG00000000142;ENSMUSG00000000149;ENSMUSG00000000384;ENSMUSG00000000568;ENSMUSG00000000628;ENSMUSG00000000838;ENSMUSG00000001127;ENSMUSG00000001786;ENSMUSG00000002227;ENSMUSG00000002365;ENSMUSG00000002496;ENSMUSG00000002845;ENSMUSG00000002985;ENSMUSG00000003037;ENSMUSG00000003068;ENSMUSG00000003131;ENSMUSG00000003279;ENSMUSG00000003308;ENSMUSG00000003435;ENSMUSG00000003813;…
GO:1903047	mitotic cell cycle process	BP	470	666	7.7646e-37	7.76837e-35	ENSMUSG00000000028;ENSMUSG00000000184;ENSMUSG00000000296;ENSMUSG00000000532;ENSMUSG00000000538;ENSMUSG00000000743;ENSMUSG00000000787;ENSMUSG00000001151;ENSMUSG00000001175;ENSMUSG00000001403;ENSMUSG00000001440;ENSMUSG00000001786;ENSMUSG00000002055;ENSMUSG00000002058;ENSMUSG00000002068;ENSMUSG00000002233;ENSMUSG00000002297;ENSMUSG00000002324;ENSMUSG00000002365;ENSMUSG00000002625;ENSMUSG00000002870;…
GO:0009890	negative regulation of biosynthetic process	BP	1029	1679	4.57917e-36	4.5498e-34	ENSMUSG00000000028;ENSMUSG00000000085;ENSMUSG00000000093;ENSMUSG00000000282;ENSMUSG00000000440;ENSMUSG00000000530;ENSMUSG00000000568;ENSMUSG00000000581;ENSMUSG00000000730;ENSMUSG00000000743;ENSMUSG00000000766;ENSMUSG00000000782;ENSMUSG00000000787;ENSMUSG00000001120;ENSMUSG00000001134;ENSMUSG00000001156;ENSMUSG00000001228;ENSMUSG00000001288;ENSMUSG00000001348;ENSMUSG00000001472;ENSMUSG00000001497;…
GO:0044281	small molecule metabolic process	BP	1146	1902	1.10774e-35	1.0931e-33	ENSMUSG00000000001;ENSMUSG00000000088;ENSMUSG00000000148;ENSMUSG00000000168;ENSMUSG00000000253;ENSMUSG00000000278;ENSMUSG00000000301;ENSMUSG00000000320;ENSMUSG00000000440;ENSMUSG00000000563;ENSMUSG00000000628;ENSMUSG00000000708;ENSMUSG00000000805;ENSMUSG00000000958;ENSMUSG00000001211;ENSMUSG00000001380;ENSMUSG00000001467;ENSMUSG00000001642;ENSMUSG00000001670;ENSMUSG00000001755;ENSMUSG00000001891;…
GO:0008219	cell death	BP	1242	2085	1.32814e-35	1.30167e-33	ENSMUSG00000000001;ENSMUSG00000000120;ENSMUSG00000000142;ENSMUSG00000000148;ENSMUSG00000000184;ENSMUSG00000000282;ENSMUSG00000000296;ENSMUSG00000000308;ENSMUSG00000000320;ENSMUSG00000000409;ENSMUSG00000000440;ENSMUSG00000000441;ENSMUSG00000000532;ENSMUSG00000000552;ENSMUSG00000000555;ENSMUSG00000000581;ENSMUSG00000000600;ENSMUSG00000000628;ENSMUSG00000000631;ENSMUSG00000000753;ENSMUSG00000000782;…
GO:0031327	negative regulation of cellular biosynthetic process	BP	1006	1641	2.62776e-35	2.55798e-33	ENSMUSG00000000028;ENSMUSG00000000085;ENSMUSG00000000093;ENSMUSG00000000282;ENSMUSG00000000440;ENSMUSG00000000530;ENSMUSG00000000568;ENSMUSG00000000581;ENSMUSG00000000730;ENSMUSG00000000743;ENSMUSG00000000766;ENSMUSG00000000782;ENSMUSG00000000787;ENSMUSG00000001120;ENSMUSG00000001134;ENSMUSG00000001156;ENSMUSG00000001228;ENSMUSG00000001288;ENSMUSG00000001348;ENSMUSG00000001472;ENSMUSG00000001497;…
GO:0005044	scavenger receptor activity	MF	13	46	0.997143	1	ENSMUSG00000005220;ENSMUSG00000006014;ENSMUSG00000021260;ENSMUSG00000024670;ENSMUSG00000025185;ENSMUSG00000029426;ENSMUSG00000029699;ENSMUSG00000032268;ENSMUSG00000035279;ENSMUSG00000036103;ENSMUSG00000037129;ENSMUSG00000037936;ENSMUSG00000044337
GO:0071310	cellular response to organic substance	BP	1396	2383	2.93873e-35	2.84149e-33	ENSMUSG00000000120;ENSMUSG00000000127;ENSMUSG00000000263;ENSMUSG00000000275;ENSMUSG00000000303;ENSMUSG00000000320;ENSMUSG00000000440;ENSMUSG00000000441;ENSMUSG00000000530;ENSMUSG00000000532;ENSMUSG00000000568;ENSMUSG00000000628;ENSMUSG00000000631;ENSMUSG00000000708;ENSMUSG00000000753;ENSMUSG00000000766;ENSMUSG00000000782;ENSMUSG00000000791;ENSMUSG00000000902;ENSMUSG00000001034;ENSMUSG00000001036;…
GO:0070001	aspartic-type peptidase activity	MF	8	32	0.997072	1	ENSMUSG00000007891;ENSMUSG00000010609;ENSMUSG00000019969;ENSMUSG00000027366;ENSMUSG00000031628;ENSMUSG00000034825;ENSMUSG00000070645;ENSMUSG00000070695
GO:0035064	methylated histone binding	MF	45	127	0.997063	1	ENSMUSG00000000838;ENSMUSG00000001228;ENSMUSG00000001785;ENSMUSG00000005045;ENSMUSG00000005370;ENSMUSG00000009575;ENSMUSG00000016757;ENSMUSG00000017548;ENSMUSG00000021395;ENSMUSG00000022019;ENSMUSG00000022394;ENSMUSG00000023852;ENSMUSG00000024193;ENSMUSG00000024826;ENSMUSG00000025578;ENSMUSG00000026283;ENSMUSG00000026439;ENSMUSG00000026873;ENSMUSG00000026917;ENSMUSG00000029267;ENSMUSG00000030180;…
GO:0140034	methylation-dependent protein binding	MF	45	127	0.997063	1	ENSMUSG00000000838;ENSMUSG00000001228;ENSMUSG00000001785;ENSMUSG00000005045;ENSMUSG00000005370;ENSMUSG00000009575;ENSMUSG00000016757;ENSMUSG00000017548;ENSMUSG00000021395;ENSMUSG00000022019;ENSMUSG00000022394;ENSMUSG00000023852;ENSMUSG00000024193;ENSMUSG00000024826;ENSMUSG00000025578;ENSMUSG00000026283;ENSMUSG00000026439;ENSMUSG00000026873;ENSMUSG00000026917;ENSMUSG00000029267;ENSMUSG00000030180;…
GO:0010558	negative regulation of macromolecule biosynthetic process	BP	968	1571	3.7507e-35	3.60242e-33	ENSMUSG00000000028;ENSMUSG00000000085;ENSMUSG00000000093;ENSMUSG00000000282;ENSMUSG00000000440;ENSMUSG00000000530;ENSMUSG00000000568;ENSMUSG00000000581;ENSMUSG00000000730;ENSMUSG00000000743;ENSMUSG00000000782;ENSMUSG00000000787;ENSMUSG00000001120;ENSMUSG00000001134;ENSMUSG00000001156;ENSMUSG00000001228;ENSMUSG00000001288;ENSMUSG00000001472;ENSMUSG00000001497;ENSMUSG00000001910;ENSMUSG00000001988;…
GO:0050790	regulation of catalytic activity	BP	1372	2342	1.28962e-34	1.23043e-32	ENSMUSG00000000001;ENSMUSG00000000120;ENSMUSG00000000142;ENSMUSG00000000184;ENSMUSG00000000296;ENSMUSG00000000320;ENSMUSG00000000346;ENSMUSG00000000409;ENSMUSG00000000440;ENSMUSG00000000441;ENSMUSG00000000568;ENSMUSG00000000594;ENSMUSG00000000600;ENSMUSG00000000708;ENSMUSG00000000730;ENSMUSG00000000753;ENSMUSG00000000787;ENSMUSG00000000881;ENSMUSG00000000915;ENSMUSG00000000959;ENSMUSG00000001017;…
GO:2000113	negative regulation of cellular macromolecule biosynthetic process	BP	958	1557	1.92916e-34	1.82851e-32	ENSMUSG00000000028;ENSMUSG00000000085;ENSMUSG00000000093;ENSMUSG00000000282;ENSMUSG00000000440;ENSMUSG00000000530;ENSMUSG00000000568;ENSMUSG00000000581;ENSMUSG00000000730;ENSMUSG00000000743;ENSMUSG00000000782;ENSMUSG00000000787;ENSMUSG00000001120;ENSMUSG00000001134;ENSMUSG00000001156;ENSMUSG00000001228;ENSMUSG00000001288;ENSMUSG00000001472;ENSMUSG00000001497;ENSMUSG00000001910;ENSMUSG00000001988;…
GO:0050321	tau-protein kinase activity	MF	6	26	0.996898	1	ENSMUSG00000022812;ENSMUSG00000024969;ENSMUSG00000026620;ENSMUSG00000035390;ENSMUSG00000050697;ENSMUSG00000057177
GO:0005344	oxygen carrier activity	MF	2	13	0.996813	1	ENSMUSG00000018893;ENSMUSG00000020295
GO:0012501	programmed cell death	BP	1154	1927	2.45622e-34	2.31286e-32	ENSMUSG00000000001;ENSMUSG00000000120;ENSMUSG00000000148;ENSMUSG00000000184;ENSMUSG00000000282;ENSMUSG00000000296;ENSMUSG00000000308;ENSMUSG00000000320;ENSMUSG00000000409;ENSMUSG00000000440;ENSMUSG00000000441;ENSMUSG00000000532;ENSMUSG00000000552;ENSMUSG00000000555;ENSMUSG00000000581;ENSMUSG00000000600;ENSMUSG00000000628;ENSMUSG00000000631;ENSMUSG00000000782;ENSMUSG00000000787;ENSMUSG00000000826;…
GO:0004499	N,N-dimethylaniline monooxygenase activity	MF	1	9	0.996761	1	ENSMUSG00000040181
GO:0008131	primary amine oxidase activity	MF	1	9	0.996761	1	ENSMUSG00000025037
GO:0031720	haptoglobin binding	MF	1	9	0.996761	1	ENSMUSG00000020295
GO:0051247	positive regulation of protein metabolic process	BP	1027	1688	3.45019e-34	3.22772e-32	ENSMUSG00000000120;ENSMUSG00000000142;ENSMUSG00000000148;ENSMUSG00000000184;ENSMUSG00000000296;ENSMUSG00000000301;ENSMUSG00000000320;ENSMUSG00000000346;ENSMUSG00000000409;ENSMUSG00000000441;ENSMUSG00000000530;ENSMUSG00000000532;ENSMUSG00000000555;ENSMUSG00000000568;ENSMUSG00000000708;ENSMUSG00000000766;ENSMUSG00000000787;ENSMUSG00000000838;ENSMUSG00000000881;ENSMUSG00000000902;ENSMUSG00000000915;…
0028886;ENSMUSG00000028890;ENSMUSG00000028906;ENSMUSG00000028909;ENSMUSG00000028914;ENSMUSG00000028931;ENSMUSG00000028933;ENSMUSG00000028936;ENSMUSG00000028940;ENSMUSG00000028943;ENSMUSG00000028945;ENSMUSG00000028957;ENSMUSG00000028960;ENSMUSG00000028963;ENSMUSG00000028964;ENSMUSG00000028967;ENSMUSG00000028971;ENSMUSG00000028972;ENSMUSG00000028976;ENSMUSG00000028977;ENSMUSG00000028988;ENSMUSG0000…
MUSG00000060147;ENSMUSG00000060170;ENSMUSG00000060176;ENSMUSG00000060187;ENSMUSG00000060188;ENSMUSG00000060205;ENSMUSG00000060216;ENSMUSG00000060261;ENSMUSG00000060275;ENSMUSG00000060279;ENSMUSG00000060284;ENSMUSG00000060332;ENSMUSG00000060445;ENSMUSG00000060461;ENSMUSG00000060475;ENSMUSG00000060523;ENSMUSG00000060534;ENSMUSG00000060548;ENSMUSG00000060591;ENSMUSG00000060601;ENSMUSG00000060639;ENS…
GO:0006810	transport	BP	2427	4433	6.10437e-34	5.67392e-32	ENSMUSG00000000001;ENSMUSG00000000088;ENSMUSG00000000120;ENSMUSG00000000127;ENSMUSG00000000131;ENSMUSG00000000194;ENSMUSG00000000197;ENSMUSG00000000263;ENSMUSG00000000303;ENSMUSG00000000409;ENSMUSG00000000440;ENSMUSG00000000441;ENSMUSG00000000486;ENSMUSG00000000538;ENSMUSG00000000560;ENSMUSG00000000563;ENSMUSG00000000594;ENSMUSG00000000628;ENSMUSG00000000631;ENSMUSG00000000711;ENSMUSG00000000743;…
GO:0032879	regulation of localization	BP	1621	2832	7.35535e-34	6.79285e-32	ENSMUSG00000000120;ENSMUSG00000000125;ENSMUSG00000000127;ENSMUSG00000000149;ENSMUSG00000000275;ENSMUSG00000000303;ENSMUSG00000000320;ENSMUSG00000000409;ENSMUSG00000000440;ENSMUSG00000000486;ENSMUSG00000000530;ENSMUSG00000000532;ENSMUSG00000000555;ENSMUSG00000000600;ENSMUSG00000000627;ENSMUSG00000000628;ENSMUSG00000000631;ENSMUSG00000000711;ENSMUSG00000000753;ENSMUSG00000000766;ENSMUSG00000000826;…
GO:0051239	regulation of multicellular organismal process	BP	1828	3239	7.93737e-34	7.28367e-32	ENSMUSG00000000093;ENSMUSG00000000120;ENSMUSG00000000125;ENSMUSG00000000134;ENSMUSG00000000142;ENSMUSG00000000247;ENSMUSG00000000263;ENSMUSG00000000301;ENSMUSG00000000305;ENSMUSG00000000320;ENSMUSG00000000409;ENSMUSG00000000440;ENSMUSG00000000530;ENSMUSG00000000532;ENSMUSG00000000555;ENSMUSG00000000600;ENSMUSG00000000627;ENSMUSG00000000628;ENSMUSG00000000632;ENSMUSG00000000706;ENSMUSG00000000708;…
GO:0045934	negative regulation of nucleobase-containing compound metabolic process	BP	982	1607	1.11551e-33	1.01716e-31	ENSMUSG00000000028;ENSMUSG00000000085;ENSMUSG00000000093;ENSMUSG00000000142;ENSMUSG00000000282;ENSMUSG00000000440;ENSMUSG00000000530;ENSMUSG00000000568;ENSMUSG00000000581;ENSMUSG00000000708;ENSMUSG00000000730;ENSMUSG00000000743;ENSMUSG00000000782;ENSMUSG00000000838;ENSMUSG00000001120;ENSMUSG00000001134;ENSMUSG00000001156;ENSMUSG00000001228;ENSMUSG00000001288;ENSMUSG00000001472;ENSMUSG00000001497;…
GO:0048869	cellular developmental process	BP	2460	4507	2.76906e-33	2.50313e-31	ENSMUSG00000000093;ENSMUSG00000000120;ENSMUSG00000000125;ENSMUSG00000000127;ENSMUSG00000000134;ENSMUSG00000000142;ENSMUSG00000000149;ENSMUSG00000000247;ENSMUSG00000000282;ENSMUSG00000000303;ENSMUSG00000000305;ENSMUSG00000000365;ENSMUSG00000000378;ENSMUSG00000000409;ENSMUSG00000000440;ENSMUSG00000000441;ENSMUSG00000000530;ENSMUSG00000000532;ENSMUSG00000000552;ENSMUSG00000000555;ENSMUSG00000000568;…
GO:0043632	modification-dependent macromolecule catabolic process	BP	441	630	2.7799e-33	2.50313e-31	ENSMUSG00000000149;ENSMUSG00000000275;ENSMUSG00000000804;ENSMUSG00000001054;ENSMUSG00000001127;ENSMUSG00000001228;ENSMUSG00000001366;ENSMUSG00000001403;ENSMUSG00000001786;ENSMUSG00000001924;ENSMUSG00000002222;ENSMUSG00000003308;ENSMUSG00000003746;ENSMUSG00000003813;ENSMUSG00000004364;ENSMUSG00000004937;ENSMUSG00000005078;ENSMUSG00000005312;ENSMUSG00000005371;ENSMUSG00000005501;ENSMUSG00000005625;…
GO:0044257	cellular protein catabolic process	BP	533	790	2.88405e-33	2.58078e-31	ENSMUSG00000000149;ENSMUSG00000000275;ENSMUSG00000000804;ENSMUSG00000001054;ENSMUSG00000001127;ENSMUSG00000001228;ENSMUSG00000001366;ENSMUSG00000001403;ENSMUSG00000001786;ENSMUSG00000001924;ENSMUSG00000002222;ENSMUSG00000002660;ENSMUSG00000002985;ENSMUSG00000003279;ENSMUSG00000003308;ENSMUSG00000003746;ENSMUSG00000003813;ENSMUSG00000004207;ENSMUSG00000004364;ENSMUSG00000004937;ENSMUSG00000005078;…
GO:0048513	animal organ development	BP	2004	3595	4.17644e-33	3.7142e-31	ENSMUSG00000000001;ENSMUSG00000000093;ENSMUSG00000000120;ENSMUSG00000000125;ENSMUSG00000000134;ENSMUSG00000000142;ENSMUSG00000000247;ENSMUSG00000000303;ENSMUSG00000000320;ENSMUSG00000000378;ENSMUSG00000000409;ENSMUSG00000000416;ENSMUSG00000000440;ENSMUSG00000000441;ENSMUSG00000000530;ENSMUSG00000000532;ENSMUSG00000000552;ENSMUSG00000000568;ENSMUSG00000000627;ENSMUSG00000000628;ENSMUSG00000000632;…
GO:0045944	positive regulation of transcription by RNA polymerase II	BP	795	1264	5.65114e-33	4.99484e-31	ENSMUSG00000000078;ENSMUSG00000000120;ENSMUSG00000000134;ENSMUSG00000000247;ENSMUSG00000000440;ENSMUSG00000000441;ENSMUSG00000000530;ENSMUSG00000000532;ENSMUSG00000000568;ENSMUSG00000000708;ENSMUSG00000000787;ENSMUSG00000000902;ENSMUSG00000001034;ENSMUSG00000001280;ENSMUSG00000001288;ENSMUSG00000001419;ENSMUSG00000001493;ENSMUSG00000001497;ENSMUSG00000001542;ENSMUSG00000001552;ENSMUSG00000001655;…
GO:0006915	apoptotic process	BP	1126	1884	5.73836e-33	5.04101e-31	ENSMUSG00000000001;ENSMUSG00000000120;ENSMUSG00000000148;ENSMUSG00000000184;ENSMUSG00000000282;ENSMUSG00000000296;ENSMUSG00000000308;ENSMUSG00000000320;ENSMUSG00000000409;ENSMUSG00000000440;ENSMUSG00000000441;ENSMUSG00000000532;ENSMUSG00000000552;ENSMUSG00000000555;ENSMUSG00000000581;ENSMUSG00000000600;ENSMUSG00000000628;ENSMUSG00000000631;ENSMUSG00000000782;ENSMUSG00000000787;ENSMUSG00000000826;…
GO:0019941	modification-dependent protein catabolic process	BP	435	621	5.96751e-33	5.21054e-31	ENSMUSG00000000149;ENSMUSG00000000275;ENSMUSG00000000804;ENSMUSG00000001054;ENSMUSG00000001127;ENSMUSG00000001228;ENSMUSG00000001366;ENSMUSG00000001403;ENSMUSG00000001786;ENSMUSG00000001924;ENSMUSG00000002222;ENSMUSG00000003308;ENSMUSG00000003746;ENSMUSG00000003813;ENSMUSG00000004364;ENSMUSG00000004937;ENSMUSG00000005078;ENSMUSG00000005312;ENSMUSG00000005371;ENSMUSG00000005501;ENSMUSG00000005625;…
GO:0009968	negative regulation of signal transduction	BP	757	1195	7.63191e-33	6.62367e-31	ENSMUSG00000000001;ENSMUSG00000000120;ENSMUSG00000000142;ENSMUSG00000000282;ENSMUSG00000000441;ENSMUSG00000000552;ENSMUSG00000000766;ENSMUSG00000000787;ENSMUSG00000000957;ENSMUSG00000001034;ENSMUSG00000001036;ENSMUSG00000001175;ENSMUSG00000001507;ENSMUSG00000001518;ENSMUSG00000001521;ENSMUSG00000001583;ENSMUSG00000001870;ENSMUSG00000001964;ENSMUSG00000002032;ENSMUSG00000002205;ENSMUSG00000002342;…
GO:0020003	symbiont-containing vacuole	CC	1	9	0.9964	1	ENSMUSG00000069874
GO:0030430	host cell cytoplasm	CC	1	9	0.9964	1	ENSMUSG00000069874
GO:0033646	host intracellular part	CC	1	9	0.9964	1	ENSMUSG00000069874
GO:0033655	host cell cytoplasm part	CC	1	9	0.9964	1	ENSMUSG00000069874
GO:0043656	intracellular region of host	CC	1	9	0.9964	1	ENSMUSG00000069874
GO:0097512	cardiac myofibril	CC	1	9	0.9964	1	ENSMUSG00000004951
GO:0004896	cytokine receptor activity	MF	32	94	0.996237	1	ENSMUSG00000000791;ENSMUSG00000004296;ENSMUSG00000005268;ENSMUSG00000006235;ENSMUSG00000017057;ENSMUSG00000018341;ENSMUSG00000020009;ENSMUSG00000020279;ENSMUSG00000021756;ENSMUSG00000022103;ENSMUSG00000022146;ENSMUSG00000022967;ENSMUSG00000022971;ENSMUSG00000025804;ENSMUSG00000026271;ENSMUSG00000027947;ENSMUSG00000028444;ENSMUSG00000028859;ENSMUSG00000030748;ENSMUSG00000037157;ENSMUSG00000040717;…
GO:0005201	extracellular matrix structural constituent	MF	48	133	0.996087	1	ENSMUSG00000001435;ENSMUSG00000001870;ENSMUSG00000002900;ENSMUSG00000004098;ENSMUSG00000005397;ENSMUSG00000006369;ENSMUSG00000015354;ENSMUSG00000015647;ENSMUSG00000019899;ENSMUSG00000020674;ENSMUSG00000021223;ENSMUSG00000021390;ENSMUSG00000021806;ENSMUSG00000022324;ENSMUSG00000022371;ENSMUSG00000022483;ENSMUSG00000023272;ENSMUSG00000025064;ENSMUSG00000026042;ENSMUSG00000026141;ENSMUSG00000026193;…
GO:0007010	cytoskeleton organization	BP	860	1385	7.85705e-33	6.77823e-31	ENSMUSG00000000127;ENSMUSG00000000244;ENSMUSG00000000441;ENSMUSG00000000486;ENSMUSG00000000631;ENSMUSG00000000708;ENSMUSG00000000743;ENSMUSG00000000759;ENSMUSG00000000915;ENSMUSG00000001134;ENSMUSG00000001151;ENSMUSG00000001313;ENSMUSG00000001440;ENSMUSG00000001473;ENSMUSG00000001525;ENSMUSG00000001774;ENSMUSG00000001864;ENSMUSG00000002031;ENSMUSG00000002055;ENSMUSG00000002233;ENSMUSG00000002365;…
GO:0048019	receptor antagonist activity	MF	3	16	0.995861	1	ENSMUSG00000024868;ENSMUSG00000028031;ENSMUSG00000029103
GO:0006886	intracellular protein transport	BP	595	903	1.29748e-32	1.11267e-30	ENSMUSG00000000120;ENSMUSG00000000131;ENSMUSG00000000303;ENSMUSG00000000538;ENSMUSG00000000711;ENSMUSG00000001017;ENSMUSG00000001018;ENSMUSG00000001151;ENSMUSG00000001440;ENSMUSG00000001552;ENSMUSG00000001786;ENSMUSG00000001855;ENSMUSG00000001964;ENSMUSG00000001998;ENSMUSG00000002052;ENSMUSG00000002319;ENSMUSG00000002365;ENSMUSG00000002372;ENSMUSG00000002625;ENSMUSG00000002718;ENSMUSG00000002949;…
GO:0005230	extracellular ligand-gated ion channel activity	MF	23	71	0.995834	1	ENSMUSG00000000263;ENSMUSG00000000560;ENSMUSG00000001260;ENSMUSG00000002771;ENSMUSG00000005950;ENSMUSG00000010803;ENSMUSG00000014609;ENSMUSG00000020159;ENSMUSG00000020734;ENSMUSG00000022758;ENSMUSG00000029054;ENSMUSG00000029205;ENSMUSG00000029470;ENSMUSG00000031492;ENSMUSG00000033676;ENSMUSG00000041078;ENSMUSG00000041189;ENSMUSG00000055078;ENSMUSG00000056073;ENSMUSG00000059003;ENSMUSG00000059456;…
GO:0022824	transmitter-gated ion channel activity	MF	18	58	0.995655	1	ENSMUSG00000000263;ENSMUSG00000000560;ENSMUSG00000001260;ENSMUSG00000002771;ENSMUSG00000010803;ENSMUSG00000014609;ENSMUSG00000020734;ENSMUSG00000029054;ENSMUSG00000029205;ENSMUSG00000031492;ENSMUSG00000033676;ENSMUSG00000041078;ENSMUSG00000041189;ENSMUSG00000055078;ENSMUSG00000056073;ENSMUSG00000059003;ENSMUSG00000059456;ENSMUSG00000071424
GO:0022835	transmitter-gated channel activity	MF	18	58	0.995655	1	ENSMUSG00000000263;ENSMUSG00000000560;ENSMUSG00000001260;ENSMUSG00000002771;ENSMUSG00000010803;ENSMUSG00000014609;ENSMUSG00000020734;ENSMUSG00000029054;ENSMUSG00000029205;ENSMUSG00000031492;ENSMUSG00000033676;ENSMUSG00000041078;ENSMUSG00000041189;ENSMUSG00000055078;ENSMUSG00000056073;ENSMUSG00000059003;ENSMUSG00000059456;ENSMUSG00000071424
GO:0004190	aspartic-type endopeptidase activity	MF	8	31	0.99561	1	ENSMUSG00000007891;ENSMUSG00000010609;ENSMUSG00000019969;ENSMUSG00000027366;ENSMUSG00000031628;ENSMUSG00000034825;ENSMUSG00000070645;ENSMUSG00000070695
GO:0015276	ligand-gated ion channel activity	MF	47	130	0.995555	1	ENSMUSG00000000263;ENSMUSG00000000560;ENSMUSG00000001260;ENSMUSG00000002771;ENSMUSG00000005950;ENSMUSG00000010803;ENSMUSG00000014609;ENSMUSG00000018340;ENSMUSG00000020159;ENSMUSG00000020704;ENSMUSG00000020734;ENSMUSG00000021313;ENSMUSG00000022758;ENSMUSG00000023017;ENSMUSG00000026824;ENSMUSG00000029054;ENSMUSG00000029205;ENSMUSG00000029470;ENSMUSG00000030102;ENSMUSG00000030287;ENSMUSG00000030340;…
GO:0010648	negative regulation of cell communication	BP	831	1333	1.48178e-32	1.2632e-30	ENSMUSG00000000001;ENSMUSG00000000120;ENSMUSG00000000142;ENSMUSG00000000263;ENSMUSG00000000282;ENSMUSG00000000441;ENSMUSG00000000552;ENSMUSG00000000766;ENSMUSG00000000787;ENSMUSG00000000957;ENSMUSG00000001034;ENSMUSG00000001036;ENSMUSG00000001175;ENSMUSG00000001507;ENSMUSG00000001518;ENSMUSG00000001521;ENSMUSG00000001583;ENSMUSG00000001870;ENSMUSG00000001964;ENSMUSG00000002032;ENSMUSG00000002205;…
GO:0004869	cysteine-type endopeptidase inhibitor activity	MF	22	68	0.995257	1	ENSMUSG00000003644;ENSMUSG00000005824;ENSMUSG00000007659;ENSMUSG00000014349;ENSMUSG00000017716;ENSMUSG00000020415;ENSMUSG00000021585;ENSMUSG00000022868;ENSMUSG00000022871;ENSMUSG00000022877;ENSMUSG00000024073;ENSMUSG00000024953;ENSMUSG00000024997;ENSMUSG00000025860;ENSMUSG00000025889;ENSMUSG00000027447;ENSMUSG00000031309;ENSMUSG00000033156;ENSMUSG00000056222;ENSMUSG00000057367;ENSMUSG00000062210;…
GO:0001637	G protein-coupled chemoattractant receptor activity	MF	6	25	0.995195	1	ENSMUSG00000025804;ENSMUSG00000026271;ENSMUSG00000044337;ENSMUSG00000045382;ENSMUSG00000047898;ENSMUSG00000050232
GO:0004950	chemokine receptor activity	MF	6	25	0.995195	1	ENSMUSG00000025804;ENSMUSG00000026271;ENSMUSG00000044337;ENSMUSG00000045382;ENSMUSG00000047898;ENSMUSG00000050232
GO:0019825	oxygen binding	MF	6	25	0.995195	1	ENSMUSG00000013593;ENSMUSG00000018893;ENSMUSG00000020295;ENSMUSG00000024039;ENSMUSG00000028964;ENSMUSG00000058709
GO:0019957	C-C chemokine binding	MF	6	25	0.995195	1	ENSMUSG00000025804;ENSMUSG00000044337;ENSMUSG00000044786;ENSMUSG00000045382;ENSMUSG00000047898;ENSMUSG00000050232
GO:0004771	sterol esterase activity	MF	5	22	0.995167	1	ENSMUSG00000003123;ENSMUSG00000058019;ENSMUSG00000062181;ENSMUSG00000069922;ENSMUSG00000074156
GO:0006511	ubiquitin-dependent protein catabolic process	BP	427	609	1.64913e-32	1.39759e-30	ENSMUSG00000000149;ENSMUSG00000000275;ENSMUSG00000000804;ENSMUSG00000001054;ENSMUSG00000001127;ENSMUSG00000001228;ENSMUSG00000001366;ENSMUSG00000001403;ENSMUSG00000001786;ENSMUSG00000001924;ENSMUSG00000002222;ENSMUSG00000003308;ENSMUSG00000003746;ENSMUSG00000003813;ENSMUSG00000004364;ENSMUSG00000004937;ENSMUSG00000005078;ENSMUSG00000005312;ENSMUSG00000005371;ENSMUSG00000005501;ENSMUSG00000005625;…
GO:0015079	potassium ion transmembrane transporter activity	MF	57	153	0.994557	1	ENSMUSG00000002908;ENSMUSG00000004988;ENSMUSG00000005553;ENSMUSG00000009545;ENSMUSG00000016346;ENSMUSG00000017756;ENSMUSG00000017765;ENSMUSG00000018470;ENSMUSG00000023243;ENSMUSG00000024597;ENSMUSG00000025221;ENSMUSG00000026576;ENSMUSG00000026824;ENSMUSG00000027273;ENSMUSG00000028051;ENSMUSG00000028420;ENSMUSG00000028854;ENSMUSG00000028931;ENSMUSG00000031576;ENSMUSG00000032412;ENSMUSG00000033161;…
GO:0006468	protein phosphorylation	BP	1137	1909	1.97855e-32	1.66696e-30	ENSMUSG00000000120;ENSMUSG00000000127;ENSMUSG00000000142;ENSMUSG00000000148;ENSMUSG00000000184;ENSMUSG00000000296;ENSMUSG00000000346;ENSMUSG00000000409;ENSMUSG00000000441;ENSMUSG00000000530;ENSMUSG00000000532;ENSMUSG00000000555;ENSMUSG00000000708;ENSMUSG00000000766;ENSMUSG00000000787;ENSMUSG00000000791;ENSMUSG00000000838;ENSMUSG00000000881;ENSMUSG00000001034;ENSMUSG00000001127;ENSMUSG00000001524;…
GO:0023057	negative regulation of signaling	BP	832	1336	2.26151e-32	1.89428e-30	ENSMUSG00000000001;ENSMUSG00000000120;ENSMUSG00000000142;ENSMUSG00000000263;ENSMUSG00000000282;ENSMUSG00000000441;ENSMUSG00000000552;ENSMUSG00000000766;ENSMUSG00000000787;ENSMUSG00000000957;ENSMUSG00000001034;ENSMUSG00000001036;ENSMUSG00000001175;ENSMUSG00000001507;ENSMUSG00000001518;ENSMUSG00000001521;ENSMUSG00000001583;ENSMUSG00000001870;ENSMUSG00000001964;ENSMUSG00000002032;ENSMUSG00000002205;…
GO:0004875	complement receptor activity	MF	2	12	0.9944	1	ENSMUSG00000042190;ENSMUSG00000052270
GO:0004983	neuropeptide Y receptor activity	MF	2	12	0.9944	1	ENSMUSG00000048337;ENSMUSG00000049409
GO:0015269	calcium-activated potassium channel activity	MF	2	12	0.9944	1	ENSMUSG00000002908;ENSMUSG00000054477
GO:0030881	beta-2-microglobulin binding	MF	2	12	0.9944	1	ENSMUSG00000067212;ENSMUSG00000079507
GO:0043085	positive regulation of catalytic activity	BP	815	1305	2.66907e-32	2.22273e-30	ENSMUSG00000000001;ENSMUSG00000000120;ENSMUSG00000000142;ENSMUSG00000000184;ENSMUSG00000000296;ENSMUSG00000000320;ENSMUSG00000000346;ENSMUSG00000000409;ENSMUSG00000000441;ENSMUSG00000000568;ENSMUSG00000000594;ENSMUSG00000000787;ENSMUSG00000000881;ENSMUSG00000000915;ENSMUSG00000001017;ENSMUSG00000001127;ENSMUSG00000001175;ENSMUSG00000001524;ENSMUSG00000001768;ENSMUSG00000001995;ENSMUSG00000002058;…
GO:0035556	intracellular signal transduction	BP	1487	2590	1.05436e-31	8.73e-30	ENSMUSG00000000120;ENSMUSG00000000127;ENSMUSG00000000149;ENSMUSG00000000275;ENSMUSG00000000276;ENSMUSG00000000296;ENSMUSG00000000409;ENSMUSG00000000441;ENSMUSG00000000552;ENSMUSG00000000632;ENSMUSG00000000766;ENSMUSG00000000787;ENSMUSG00000001034;ENSMUSG00000001127;ENSMUSG00000001175;ENSMUSG00000001313;ENSMUSG00000001366;ENSMUSG00000001440;ENSMUSG00000001482;ENSMUSG00000001507;ENSMUSG00000001518;…
GO:2000026	regulation of multicellular organismal development	BP	1261	2153	1.32194e-31	1.0883e-29	ENSMUSG00000000093;ENSMUSG00000000120;ENSMUSG00000000125;ENSMUSG00000000134;ENSMUSG00000000142;ENSMUSG00000000247;ENSMUSG00000000305;ENSMUSG00000000320;ENSMUSG00000000409;ENSMUSG00000000440;ENSMUSG00000000530;ENSMUSG00000000532;ENSMUSG00000000555;ENSMUSG00000000600;ENSMUSG00000000627;ENSMUSG00000000628;ENSMUSG00000000632;ENSMUSG00000000708;ENSMUSG00000000753;ENSMUSG00000000766;ENSMUSG00000000782;…
GO:0051603	proteolysis involved in cellular protein catabolic process	BP	497	735	1.98462e-31	1.62457e-29	ENSMUSG00000000149;ENSMUSG00000000275;ENSMUSG00000000804;ENSMUSG00000001054;ENSMUSG00000001127;ENSMUSG00000001228;ENSMUSG00000001366;ENSMUSG00000001403;ENSMUSG00000001786;ENSMUSG00000001924;ENSMUSG00000002222;ENSMUSG00000002660;ENSMUSG00000002985;ENSMUSG00000003279;ENSMUSG00000003308;ENSMUSG00000003746;ENSMUSG00000003813;ENSMUSG00000004364;ENSMUSG00000004937;ENSMUSG00000005078;ENSMUSG00000005312;…
GO:0070647	protein modification by small protein conjugation or removal	BP	614	944	2.96932e-31	2.4169e-29	ENSMUSG00000000275;ENSMUSG00000000439;ENSMUSG00000000787;ENSMUSG00000000804;ENSMUSG00000001054;ENSMUSG00000001228;ENSMUSG00000001366;ENSMUSG00000001403;ENSMUSG00000001786;ENSMUSG00000001924;ENSMUSG00000002109;ENSMUSG00000002221;ENSMUSG00000002222;ENSMUSG00000002307;ENSMUSG00000002428;ENSMUSG00000002679;ENSMUSG00000003226;ENSMUSG00000003308;ENSMUSG00000003437;ENSMUSG00000004018;ENSMUSG00000004069;…
GO:0044087	regulation of cellular component biogenesis	BP	652	1013	3.4558e-31	2.79706e-29	ENSMUSG00000000127;ENSMUSG00000000441;ENSMUSG00000000530;ENSMUSG00000000708;ENSMUSG00000000743;ENSMUSG00000000787;ENSMUSG00000000838;ENSMUSG00000000915;ENSMUSG00000000957;ENSMUSG00000001482;ENSMUSG00000002017;ENSMUSG00000002031;ENSMUSG00000002055;ENSMUSG00000002083;ENSMUSG00000002221;ENSMUSG00000002233;ENSMUSG00000002365;ENSMUSG00000002413;ENSMUSG00000002580;ENSMUSG00000002845;ENSMUSG00000002985;…
GO:0032270	positive regulation of cellular protein metabolic process	BP	975	1614	8.59676e-31	6.91919e-29	ENSMUSG00000000120;ENSMUSG00000000142;ENSMUSG00000000148;ENSMUSG00000000184;ENSMUSG00000000296;ENSMUSG00000000320;ENSMUSG00000000346;ENSMUSG00000000409;ENSMUSG00000000441;ENSMUSG00000000530;ENSMUSG00000000532;ENSMUSG00000000555;ENSMUSG00000000568;ENSMUSG00000000708;ENSMUSG00000000766;ENSMUSG00000000787;ENSMUSG00000000838;ENSMUSG00000000881;ENSMUSG00000000902;ENSMUSG00000000915;ENSMUSG00000000916;…
GO:0000902	cell morphogenesis	BP	674	1056	1.20533e-30	9.6473e-29	ENSMUSG00000000120;ENSMUSG00000000125;ENSMUSG00000000127;ENSMUSG00000000149;ENSMUSG00000000247;ENSMUSG00000000305;ENSMUSG00000000552;ENSMUSG00000000627;ENSMUSG00000001300;ENSMUSG00000001313;ENSMUSG00000001435;ENSMUSG00000001566;ENSMUSG00000002227;ENSMUSG00000002233;ENSMUSG00000002413;ENSMUSG00000002489;ENSMUSG00000002900;ENSMUSG00000002985;ENSMUSG00000003037;ENSMUSG00000003068;ENSMUSG00000003070;…
GO:0048585	negative regulation of response to stimulus	BP	972	1610	1.4622e-30	1.16387e-28	ENSMUSG00000000001;ENSMUSG00000000120;ENSMUSG00000000125;ENSMUSG00000000127;ENSMUSG00000000142;ENSMUSG00000000282;ENSMUSG00000000320;ENSMUSG00000000440;ENSMUSG00000000441;ENSMUSG00000000552;ENSMUSG00000000627;ENSMUSG00000000753;ENSMUSG00000000766;ENSMUSG00000000787;ENSMUSG00000000957;ENSMUSG00000001034;ENSMUSG00000001036;ENSMUSG00000001175;ENSMUSG00000001348;ENSMUSG00000001507;ENSMUSG00000001518;…
GO:0099094	ligand-gated cation channel activity	MF	34	97	0.993908	1	ENSMUSG00000002771;ENSMUSG00000005950;ENSMUSG00000014609;ENSMUSG00000020704;ENSMUSG00000020734;ENSMUSG00000021313;ENSMUSG00000022758;ENSMUSG00000023017;ENSMUSG00000026824;ENSMUSG00000029205;ENSMUSG00000029470;ENSMUSG00000030102;ENSMUSG00000030287;ENSMUSG00000030340;ENSMUSG00000030592;ENSMUSG00000031453;ENSMUSG00000031492;ENSMUSG00000031789;ENSMUSG00000032741;ENSMUSG00000034462;ENSMUSG00000036251;…
GO:0004022	alcohol dehydrogenase (NAD) activity	MF	1	8	0.993876	1	ENSMUSG00000028138
GO:0005412	glucose:sodium symporter activity	MF	1	8	0.993876	1	ENSMUSG00000011034
GO:0047376	all-trans-retinyl-palmitate hydrolase, all-trans-retinol forming activity	MF	1	8	0.993876	1	ENSMUSG00000003123
GO:0070573	metallodipeptidase activity	MF	1	8	0.993876	1	ENSMUSG00000024644
GO:0070011	peptidase activity, acting on L-amino acid peptides	MF	283	667	0.993826	1	ENSMUSG00000000278;ENSMUSG00000000804;ENSMUSG00000000957;ENSMUSG00000001229;ENSMUSG00000001441;ENSMUSG00000001794;ENSMUSG00000002660;ENSMUSG00000002820;ENSMUSG00000003199;ENSMUSG00000004929;ENSMUSG00000005204;ENSMUSG00000005220;ENSMUSG00000005501;ENSMUSG00000006179;ENSMUSG00000006205;ENSMUSG00000006998;ENSMUSG00000007891;ENSMUSG00000010609;ENSMUSG00000014769;ENSMUSG00000015357;ENSMUSG00000015437;…
GO:0036128	CatSper complex	CC	2	12	0.993698	1	ENSMUSG00000049676;ENSMUSG00000059970
GO:0033764	steroid dehydrogenase activity, acting on the CH-OH group of donors, NAD or NADP as acceptor	MF	12	41	0.993597	1	ENSMUSG00000024507;ENSMUSG00000025260;ENSMUSG00000026675;ENSMUSG00000027195;ENSMUSG00000029311;ENSMUSG00000030825;ENSMUSG00000031349;ENSMUSG00000031844;ENSMUSG00000033122;ENSMUSG00000034308;ENSMUSG00000053773;ENSMUSG00000095143
GO:0060284	regulation of cell development	BP	683	1073	1.52884e-30	1.21022e-28	ENSMUSG00000000120;ENSMUSG00000000125;ENSMUSG00000000142;ENSMUSG00000000247;ENSMUSG00000000305;ENSMUSG00000000440;ENSMUSG00000000627;ENSMUSG00000000632;ENSMUSG00000000708;ENSMUSG00000000753;ENSMUSG00000000766;ENSMUSG00000000838;ENSMUSG00000001018;ENSMUSG00000001300;ENSMUSG00000001313;ENSMUSG00000001507;ENSMUSG00000001786;ENSMUSG00000002227;ENSMUSG00000002413;ENSMUSG00000002489;ENSMUSG00000002985;…
GO:0034622	cellular protein-containing complex assembly	BP	677	1063	2.23848e-30	1.76228e-28	ENSMUSG00000000028;ENSMUSG00000000127;ENSMUSG00000000355;ENSMUSG00000000759;ENSMUSG00000000787;ENSMUSG00000000902;ENSMUSG00000000915;ENSMUSG00000000959;ENSMUSG00000001403;ENSMUSG00000001767;ENSMUSG00000002129;ENSMUSG00000002307;ENSMUSG00000002319;ENSMUSG00000002365;ENSMUSG00000002416;ENSMUSG00000002455;ENSMUSG00000002489;ENSMUSG00000002524;ENSMUSG00000002870;ENSMUSG00000003031;ENSMUSG00000003072;…
GO:0032989	cellular component morphogenesis	BP	730	1163	6.83411e-30	5.35103e-28	ENSMUSG00000000120;ENSMUSG00000000125;ENSMUSG00000000127;ENSMUSG00000000149;ENSMUSG00000000247;ENSMUSG00000000305;ENSMUSG00000000552;ENSMUSG00000000627;ENSMUSG00000001300;ENSMUSG00000001313;ENSMUSG00000001435;ENSMUSG00000001566;ENSMUSG00000002227;ENSMUSG00000002233;ENSMUSG00000002413;ENSMUSG00000002489;ENSMUSG00000002900;ENSMUSG00000002985;ENSMUSG00000003037;ENSMUSG00000003068;ENSMUSG00000003070;…
GO:0051129	negative regulation of cellular component organization	BP	524	791	1.18021e-29	9.19099e-28	ENSMUSG00000000120;ENSMUSG00000000125;ENSMUSG00000000441;ENSMUSG00000000530;ENSMUSG00000000538;ENSMUSG00000000627;ENSMUSG00000000632;ENSMUSG00000000708;ENSMUSG00000000787;ENSMUSG00000000902;ENSMUSG00000000915;ENSMUSG00000000957;ENSMUSG00000001018;ENSMUSG00000001300;ENSMUSG00000001507;ENSMUSG00000002052;ENSMUSG00000002058;ENSMUSG00000002108;ENSMUSG00000002845;ENSMUSG00000002870;ENSMUSG00000002985;…
GO:0031175	neuron projection development	BP	675	1064	1.43322e-29	1.11013e-27	ENSMUSG00000000120;ENSMUSG00000000125;ENSMUSG00000000247;ENSMUSG00000000303;ENSMUSG00000000305;ENSMUSG00000000627;ENSMUSG00000000632;ENSMUSG00000000708;ENSMUSG00000000753;ENSMUSG00000000838;ENSMUSG00000001018;ENSMUSG00000001300;ENSMUSG00000001313;ENSMUSG00000001507;ENSMUSG00000001566;ENSMUSG00000001786;ENSMUSG00000002227;ENSMUSG00000002413;ENSMUSG00000002489;ENSMUSG00000002900;ENSMUSG00000002985;…
GO:0030154	cell differentiation	BP	2347	4324	1.96885e-29	1.51686e-27	ENSMUSG00000000093;ENSMUSG00000000120;ENSMUSG00000000125;ENSMUSG00000000127;ENSMUSG00000000134;ENSMUSG00000000142;ENSMUSG00000000149;ENSMUSG00000000247;ENSMUSG00000000303;ENSMUSG00000000305;ENSMUSG00000000365;ENSMUSG00000000378;ENSMUSG00000000409;ENSMUSG00000000440;ENSMUSG00000000441;ENSMUSG00000000530;ENSMUSG00000000532;ENSMUSG00000000552;ENSMUSG00000000555;ENSMUSG00000000627;ENSMUSG00000000632;…
GO:0032446	protein modification by small protein conjugation	BP	540	821	2.3504e-29	1.80118e-27	ENSMUSG00000000275;ENSMUSG00000000439;ENSMUSG00000000787;ENSMUSG00000001054;ENSMUSG00000001228;ENSMUSG00000001366;ENSMUSG00000001403;ENSMUSG00000001786;ENSMUSG00000001924;ENSMUSG00000002109;ENSMUSG00000002221;ENSMUSG00000002222;ENSMUSG00000002307;ENSMUSG00000002428;ENSMUSG00000002679;ENSMUSG00000003226;ENSMUSG00000003308;ENSMUSG00000003437;ENSMUSG00000004018;ENSMUSG00000004069;ENSMUSG00000004364;…
GO:0048583	regulation of response to stimulus	BP	2153	3936	3.50373e-29	2.67081e-27	ENSMUSG00000000001;ENSMUSG00000000120;ENSMUSG00000000125;ENSMUSG00000000127;ENSMUSG00000000142;ENSMUSG00000000149;ENSMUSG00000000244;ENSMUSG00000000275;ENSMUSG00000000282;ENSMUSG00000000296;ENSMUSG00000000320;ENSMUSG00000000409;ENSMUSG00000000440;ENSMUSG00000000441;ENSMUSG00000000530;ENSMUSG00000000532;ENSMUSG00000000552;ENSMUSG00000000627;ENSMUSG00000000632;ENSMUSG00000000706;ENSMUSG00000000732;…
GO:0001846	opsonin binding	MF	3	15	0.993079	1	ENSMUSG00000026365;ENSMUSG00000027087;ENSMUSG00000038845
GO:0005149	interleukin-1 receptor binding	MF	3	15	0.993079	1	ENSMUSG00000025139;ENSMUSG00000045322;ENSMUSG00000059883
GO:0022821	potassium ion antiporter activity	MF	3	15	0.993079	1	ENSMUSG00000028854;ENSMUSG00000037996;ENSMUSG00000039463
GO:0001871	pattern binding	MF	6	24	0.992619	1	ENSMUSG00000006014;ENSMUSG00000027876;ENSMUSG00000033400;ENSMUSG00000042717;ENSMUSG00000046794;ENSMUSG00000067279
GO:0030247	polysaccharide binding	MF	6	24	0.992619	1	ENSMUSG00000006014;ENSMUSG00000027876;ENSMUSG00000033400;ENSMUSG00000042717;ENSMUSG00000046794;ENSMUSG00000067279
GO:0030548	acetylcholine receptor regulator activity	MF	6	24	0.992619	1	ENSMUSG00000015994;ENSMUSG00000022584;ENSMUSG00000022587;ENSMUSG00000041936;ENSMUSG00000050447;ENSMUSG00000075605
GO:0099602	neurotransmitter receptor regulator activity	MF	6	24	0.992619	1	ENSMUSG00000015994;ENSMUSG00000022584;ENSMUSG00000022587;ENSMUSG00000041936;ENSMUSG00000050447;ENSMUSG00000075605
GO:0005267	potassium channel activity	MF	43	118	0.99258	1	ENSMUSG00000002908;ENSMUSG00000004988;ENSMUSG00000009545;ENSMUSG00000016346;ENSMUSG00000018470;ENSMUSG00000023243;ENSMUSG00000025221;ENSMUSG00000026824;ENSMUSG00000027273;ENSMUSG00000028051;ENSMUSG00000028420;ENSMUSG00000028931;ENSMUSG00000031576;ENSMUSG00000034462;ENSMUSG00000035355;ENSMUSG00000035681;ENSMUSG00000036760;ENSMUSG00000038026;ENSMUSG00000038077;ENSMUSG00000038319;ENSMUSG00000039639;…
GO:0060341	regulation of cellular localization	BP	643	1008	3.75273e-29	2.84555e-27	ENSMUSG00000000120;ENSMUSG00000000127;ENSMUSG00000000303;ENSMUSG00000000826;ENSMUSG00000000957;ENSMUSG00000001018;ENSMUSG00000001151;ENSMUSG00000001175;ENSMUSG00000001300;ENSMUSG00000001416;ENSMUSG00000001507;ENSMUSG00000001552;ENSMUSG00000001855;ENSMUSG00000001964;ENSMUSG00000002052;ENSMUSG00000002055;ENSMUSG00000002068;ENSMUSG00000002083;ENSMUSG00000002395;ENSMUSG00000002413;ENSMUSG00000002489;…
GO:0005581	collagen trimer	CC	29	85	0.992283	1	ENSMUSG00000001435;ENSMUSG00000004098;ENSMUSG00000004415;ENSMUSG00000006763;ENSMUSG00000016356;ENSMUSG00000022371;ENSMUSG00000022440;ENSMUSG00000022483;ENSMUSG00000024400;ENSMUSG00000025064;ENSMUSG00000026042;ENSMUSG00000026141;ENSMUSG00000026837;ENSMUSG00000028626;ENSMUSG00000032572;ENSMUSG00000034164;ENSMUSG00000036022;ENSMUSG00000036103;ENSMUSG00000043719;ENSMUSG00000046167;ENSMUSG00000046318;…
GO:0048666	neuron development	BP	750	1206	6.49307e-29	4.89768e-27	ENSMUSG00000000120;ENSMUSG00000000125;ENSMUSG00000000247;ENSMUSG00000000303;ENSMUSG00000000305;ENSMUSG00000000627;ENSMUSG00000000632;ENSMUSG00000000708;ENSMUSG00000000753;ENSMUSG00000000838;ENSMUSG00000001018;ENSMUSG00000001300;ENSMUSG00000001313;ENSMUSG00000001507;ENSMUSG00000001566;ENSMUSG00000001786;ENSMUSG00000002227;ENSMUSG00000002393;ENSMUSG00000002413;ENSMUSG00000002489;ENSMUSG00000002900;…
GO:0044215	other organism	CC	3	15	0.992117	1	ENSMUSG00000003731;ENSMUSG00000018362;ENSMUSG00000069874
GO:0044216	other organism cell	CC	3	15	0.992117	1	ENSMUSG00000003731;ENSMUSG00000018362;ENSMUSG00000069874
GO:0044217	other organism part	CC	3	15	0.992117	1	ENSMUSG00000003731;ENSMUSG00000018362;ENSMUSG00000069874
GO:0048468	cell development	BP	1391	2429	7.52535e-29	5.64676e-27	ENSMUSG00000000120;ENSMUSG00000000125;ENSMUSG00000000127;ENSMUSG00000000142;ENSMUSG00000000247;ENSMUSG00000000303;ENSMUSG00000000305;ENSMUSG00000000365;ENSMUSG00000000378;ENSMUSG00000000440;ENSMUSG00000000552;ENSMUSG00000000627;ENSMUSG00000000632;ENSMUSG00000000708;ENSMUSG00000000753;ENSMUSG00000000766;ENSMUSG00000000838;ENSMUSG00000000916;ENSMUSG00000001018;ENSMUSG00000001157;ENSMUSG00000001225;…
GO:0045595	regulation of cell differentiation	BP	1129	1926	2.27229e-28	1.69621e-26	ENSMUSG00000000120;ENSMUSG00000000125;ENSMUSG00000000134;ENSMUSG00000000142;ENSMUSG00000000247;ENSMUSG00000000305;ENSMUSG00000000409;ENSMUSG00000000440;ENSMUSG00000000530;ENSMUSG00000000532;ENSMUSG00000000552;ENSMUSG00000000627;ENSMUSG00000000632;ENSMUSG00000000708;ENSMUSG00000000753;ENSMUSG00000000766;ENSMUSG00000000782;ENSMUSG00000000838;ENSMUSG00000000957;ENSMUSG00000001018;ENSMUSG00000001288;…
GO:0098644	complex of collagen trimers	CC	4	18	0.991362	1	ENSMUSG00000004098;ENSMUSG00000022483;ENSMUSG00000026042;ENSMUSG00000026837
GO:0016229	steroid dehydrogenase activity	MF	15	48	0.991346	1	ENSMUSG00000021594;ENSMUSG00000024507;ENSMUSG00000025260;ENSMUSG00000026675;ENSMUSG00000027195;ENSMUSG00000029233;ENSMUSG00000029311;ENSMUSG00000030825;ENSMUSG00000031349;ENSMUSG00000031844;ENSMUSG00000033122;ENSMUSG00000034308;ENSMUSG00000038641;ENSMUSG00000053773;ENSMUSG00000095143
GO:0005221	intracellular cyclic nucleotide activated cation channel activity	MF	2	11	0.990217	1	ENSMUSG00000031789;ENSMUSG00000056494
GO:0043855	cyclic nucleotide-gated ion channel activity	MF	2	11	0.990217	1	ENSMUSG00000031789;ENSMUSG00000056494
GO:0016567	protein ubiquitination	BP	509	771	2.74532e-28	2.03875e-26	ENSMUSG00000000275;ENSMUSG00000000439;ENSMUSG00000000787;ENSMUSG00000001054;ENSMUSG00000001228;ENSMUSG00000001366;ENSMUSG00000001403;ENSMUSG00000001786;ENSMUSG00000001924;ENSMUSG00000002109;ENSMUSG00000002221;ENSMUSG00000002222;ENSMUSG00000002307;ENSMUSG00000002428;ENSMUSG00000002679;ENSMUSG00000003308;ENSMUSG00000003437;ENSMUSG00000004018;ENSMUSG00000004069;ENSMUSG00000004364;ENSMUSG00000005312;…
GO:0010498	proteasomal protein catabolic process	BP	339	475	2.8144e-28	2.07933e-26	ENSMUSG00000000149;ENSMUSG00000000275;ENSMUSG00000001054;ENSMUSG00000001127;ENSMUSG00000001366;ENSMUSG00000001403;ENSMUSG00000002222;ENSMUSG00000002985;ENSMUSG00000003279;ENSMUSG00000003746;ENSMUSG00000003813;ENSMUSG00000004364;ENSMUSG00000004937;ENSMUSG00000005078;ENSMUSG00000005312;ENSMUSG00000005625;ENSMUSG00000006398;ENSMUSG00000006932;ENSMUSG00000006998;ENSMUSG00000009092;ENSMUSG00000012126;…
GO:0019637	organophosphate metabolic process	BP	666	1056	3.92889e-28	2.88793e-26	ENSMUSG00000000001;ENSMUSG00000000088;ENSMUSG00000000168;ENSMUSG00000000253;ENSMUSG00000000276;ENSMUSG00000000301;ENSMUSG00000000308;ENSMUSG00000000563;ENSMUSG00000000628;ENSMUSG00000001211;ENSMUSG00000001270;ENSMUSG00000001755;ENSMUSG00000001891;ENSMUSG00000002010;ENSMUSG00000002108;ENSMUSG00000002326;ENSMUSG00000002475;ENSMUSG00000002550;ENSMUSG00000002588;ENSMUSG00000002804;ENSMUSG00000003032;…
GO:0010638	positive regulation of organelle organization	BP	420	615	4.37803e-28	3.20174e-26	ENSMUSG00000000127;ENSMUSG00000000568;ENSMUSG00000000628;ENSMUSG00000000708;ENSMUSG00000000838;ENSMUSG00000000902;ENSMUSG00000000915;ENSMUSG00000001017;ENSMUSG00000001403;ENSMUSG00000001416;ENSMUSG00000001786;ENSMUSG00000002028;ENSMUSG00000002055;ENSMUSG00000002083;ENSMUSG00000002221;ENSMUSG00000002233;ENSMUSG00000002365;ENSMUSG00000002413;ENSMUSG00000002625;ENSMUSG00000002948;ENSMUSG00000003031;…
GO:0071495	cellular response to endogenous stimulus	BP	797	1299	4.7067e-28	3.42472e-26	ENSMUSG00000000120;ENSMUSG00000000127;ENSMUSG00000000263;ENSMUSG00000000303;ENSMUSG00000000440;ENSMUSG00000000530;ENSMUSG00000000568;ENSMUSG00000000708;ENSMUSG00000000753;ENSMUSG00000000766;ENSMUSG00000001034;ENSMUSG00000001225;ENSMUSG00000001280;ENSMUSG00000001288;ENSMUSG00000001507;ENSMUSG00000001552;ENSMUSG00000001642;ENSMUSG00000001674;ENSMUSG00000001870;ENSMUSG00000002147;ENSMUSG00000002307;…
GO:0006281	DNA repair	BP	347	490	6.84972e-28	4.95899e-26	ENSMUSG00000000028;ENSMUSG00000000142;ENSMUSG00000000751;ENSMUSG00000001228;ENSMUSG00000001524;ENSMUSG00000002109;ENSMUSG00000002221;ENSMUSG00000002324;ENSMUSG00000002342;ENSMUSG00000002870;ENSMUSG00000003549;ENSMUSG00000003813;ENSMUSG00000003868;ENSMUSG00000004018;ENSMUSG00000005370;ENSMUSG00000005410;ENSMUSG00000005493;ENSMUSG00000005566;ENSMUSG00000006335;ENSMUSG00000006599;ENSMUSG00000006678;…
GO:0051174	regulation of phosphorus metabolic process	BP	1060	1798	7.57598e-28	5.45735e-26	ENSMUSG00000000120;ENSMUSG00000000127;ENSMUSG00000000142;ENSMUSG00000000148;ENSMUSG00000000184;ENSMUSG00000000296;ENSMUSG00000000346;ENSMUSG00000000409;ENSMUSG00000000441;ENSMUSG00000000530;ENSMUSG00000000532;ENSMUSG00000000555;ENSMUSG00000000708;ENSMUSG00000000766;ENSMUSG00000000787;ENSMUSG00000000838;ENSMUSG00000000881;ENSMUSG00000001034;ENSMUSG00000001127;ENSMUSG00000001175;ENSMUSG00000001666;…
GO:0022834	ligand-gated channel activity	MF	50	133	0.989392	1	ENSMUSG00000000263;ENSMUSG00000000560;ENSMUSG00000001260;ENSMUSG00000002771;ENSMUSG00000005950;ENSMUSG00000006057;ENSMUSG00000010803;ENSMUSG00000014609;ENSMUSG00000018340;ENSMUSG00000018770;ENSMUSG00000020159;ENSMUSG00000020704;ENSMUSG00000020734;ENSMUSG00000021313;ENSMUSG00000022758;ENSMUSG00000023017;ENSMUSG00000026824;ENSMUSG00000029054;ENSMUSG00000029205;ENSMUSG00000029470;ENSMUSG00000030102;…
GO:0019220	regulation of phosphate metabolic process	BP	1059	1797	9.82204e-28	7.04011e-26	ENSMUSG00000000120;ENSMUSG00000000127;ENSMUSG00000000142;ENSMUSG00000000148;ENSMUSG00000000184;ENSMUSG00000000296;ENSMUSG00000000346;ENSMUSG00000000409;ENSMUSG00000000441;ENSMUSG00000000530;ENSMUSG00000000532;ENSMUSG00000000555;ENSMUSG00000000708;ENSMUSG00000000766;ENSMUSG00000000787;ENSMUSG00000000838;ENSMUSG00000000881;ENSMUSG00000001034;ENSMUSG00000001127;ENSMUSG00000001175;ENSMUSG00000001666;…
GO:0051253	negative regulation of RNA metabolic process	BP	891	1478	1.09183e-27	7.78709e-26	ENSMUSG00000000028;ENSMUSG00000000085;ENSMUSG00000000093;ENSMUSG00000000142;ENSMUSG00000000282;ENSMUSG00000000568;ENSMUSG00000000581;ENSMUSG00000000708;ENSMUSG00000000730;ENSMUSG00000000743;ENSMUSG00000000782;ENSMUSG00000000838;ENSMUSG00000001120;ENSMUSG00000001134;ENSMUSG00000001156;ENSMUSG00000001228;ENSMUSG00000001288;ENSMUSG00000001472;ENSMUSG00000001497;ENSMUSG00000001910;ENSMUSG00000001988;…
GO:0042613	MHC class II protein complex	CC	2	11	0.989117	1	ENSMUSG00000037649;ENSMUSG00000060586
GO:0072562	blood microparticle	CC	2	11	0.989117	1	ENSMUSG00000019891;ENSMUSG00000038527
GO:0008188	neuropeptide receptor activity	MF	13	42	0.988863	1	ENSMUSG00000000766;ENSMUSG00000019865;ENSMUSG00000020081;ENSMUSG00000025333;ENSMUSG00000026237;ENSMUSG00000033774;ENSMUSG00000037393;ENSMUSG00000043659;ENSMUSG00000044933;ENSMUSG00000048337;ENSMUSG00000049409;ENSMUSG00000066197;ENSMUSG00000114755
GO:0005212	structural constituent of eye lens	MF	6	23	0.988762	1	ENSMUSG00000024041;ENSMUSG00000026728;ENSMUSG00000033501;ENSMUSG00000036854;ENSMUSG00000038135;ENSMUSG00000118560
GO:0031012	extracellular matrix	CC	203	489	0.988634	1	ENSMUSG00000000125;ENSMUSG00000000753;ENSMUSG00000000957;ENSMUSG00000001435;ENSMUSG00000001870;ENSMUSG00000001930;ENSMUSG00000002900;ENSMUSG00000002985;ENSMUSG00000003316;ENSMUSG00000003814;ENSMUSG00000004098;ENSMUSG00000004415;ENSMUSG00000004846;ENSMUSG00000004892;ENSMUSG00000004894;ENSMUSG00000005397;ENSMUSG00000006205;ENSMUSG00000006369;ENSMUSG00000007594;ENSMUSG00000007891;ENSMUSG00000008999;…
GO:0045236	CXCR chemokine receptor binding	MF	3	14	0.988519	1	ENSMUSG00000027598;ENSMUSG00000031778;ENSMUSG00000061353
GO:0004982	N-formyl peptide receptor activity	MF	1	7	0.988419	1	ENSMUSG00000052270
GO:0016907	G protein-coupled acetylcholine receptor activity	MF	1	7	0.988419	1	ENSMUSG00000032773
GO:0019966	interleukin-1 binding	MF	1	7	0.988419	1	ENSMUSG00000047821
GO:0051960	regulation of nervous system development	BP	659	1046	1.17159e-27	8.31484e-26	ENSMUSG00000000120;ENSMUSG00000000125;ENSMUSG00000000247;ENSMUSG00000000305;ENSMUSG00000000440;ENSMUSG00000000627;ENSMUSG00000000632;ENSMUSG00000000708;ENSMUSG00000000753;ENSMUSG00000000766;ENSMUSG00000000838;ENSMUSG00000000916;ENSMUSG00000001018;ENSMUSG00000001288;ENSMUSG00000001300;ENSMUSG00000001313;ENSMUSG00000001507;ENSMUSG00000001521;ENSMUSG00000001786;ENSMUSG00000002227;ENSMUSG00000002413;…
GO:0010941	regulation of cell death	BP	1014	1712	1.3049e-27	9.21553e-26	ENSMUSG00000000001;ENSMUSG00000000120;ENSMUSG00000000142;ENSMUSG00000000184;ENSMUSG00000000282;ENSMUSG00000000296;ENSMUSG00000000308;ENSMUSG00000000320;ENSMUSG00000000409;ENSMUSG00000000440;ENSMUSG00000000441;ENSMUSG00000000552;ENSMUSG00000000555;ENSMUSG00000000600;ENSMUSG00000000631;ENSMUSG00000000753;ENSMUSG00000000782;ENSMUSG00000000787;ENSMUSG00000000826;ENSMUSG00000000915;ENSMUSG00000001034;…
GO:0000122	negative regulation of transcription by RNA polymerase II	BP	599	937	1.5045e-27	1.05733e-25	ENSMUSG00000000093;ENSMUSG00000000282;ENSMUSG00000000782;ENSMUSG00000001120;ENSMUSG00000001134;ENSMUSG00000001156;ENSMUSG00000001228;ENSMUSG00000001288;ENSMUSG00000001472;ENSMUSG00000001988;ENSMUSG00000002068;ENSMUSG00000002108;ENSMUSG00000002147;ENSMUSG00000002265;ENSMUSG00000002393;ENSMUSG00000003032;ENSMUSG00000003038;ENSMUSG00000003382;ENSMUSG00000003435;ENSMUSG00000003437;ENSMUSG00000003814;…
GO:0080135	regulation of cellular response to stress	BP	459	687	2.64725e-27	1.85141e-25	ENSMUSG00000000142;ENSMUSG00000000296;ENSMUSG00000000552;ENSMUSG00000000766;ENSMUSG00000000838;ENSMUSG00000001034;ENSMUSG00000001707;ENSMUSG00000001774;ENSMUSG00000001786;ENSMUSG00000002108;ENSMUSG00000002221;ENSMUSG00000002342;ENSMUSG00000002413;ENSMUSG00000002489;ENSMUSG00000002948;ENSMUSG00000003032;ENSMUSG00000003518;ENSMUSG00000003549;ENSMUSG00000003721;ENSMUSG00000003873;ENSMUSG00000004207;…
GO:0009896	positive regulation of catabolic process	BP	327	459	4.29803e-27	2.99139e-25	ENSMUSG00000000001;ENSMUSG00000000568;ENSMUSG00000000628;ENSMUSG00000001786;ENSMUSG00000002227;ENSMUSG00000002365;ENSMUSG00000002496;ENSMUSG00000002985;ENSMUSG00000003031;ENSMUSG00000003068;ENSMUSG00000003131;ENSMUSG00000003435;ENSMUSG00000003813;ENSMUSG00000003873;ENSMUSG00000004056;ENSMUSG00000004264;ENSMUSG00000004451;ENSMUSG00000004936;ENSMUSG00000004937;ENSMUSG00000005102;ENSMUSG00000005312;…
GO:0051301	cell division	BP	396	578	5.70357e-27	3.95054e-25	ENSMUSG00000000001;ENSMUSG00000000184;ENSMUSG00000000486;ENSMUSG00000000743;ENSMUSG00000001175;ENSMUSG00000001403;ENSMUSG00000002055;ENSMUSG00000002058;ENSMUSG00000002068;ENSMUSG00000002233;ENSMUSG00000002249;ENSMUSG00000002365;ENSMUSG00000002871;ENSMUSG00000003779;ENSMUSG00000003824;ENSMUSG00000004364;ENSMUSG00000004451;ENSMUSG00000004455;ENSMUSG00000004771;ENSMUSG00000004843;ENSMUSG00000004897;…
GO:0051338	regulation of transferase activity	BP	601	944	5.83916e-27	4.02511e-25	ENSMUSG00000000142;ENSMUSG00000000184;ENSMUSG00000000296;ENSMUSG00000000346;ENSMUSG00000000440;ENSMUSG00000000441;ENSMUSG00000000568;ENSMUSG00000000708;ENSMUSG00000000787;ENSMUSG00000000881;ENSMUSG00000001034;ENSMUSG00000001127;ENSMUSG00000001774;ENSMUSG00000001786;ENSMUSG00000002058;ENSMUSG00000002068;ENSMUSG00000002297;ENSMUSG00000002307;ENSMUSG00000002365;ENSMUSG00000002413;ENSMUSG00000002489;…
GO:0044770	cell cycle phase transition	BP	301	417	1.41883e-26	9.73383e-25	ENSMUSG00000000184;ENSMUSG00000000296;ENSMUSG00000000532;ENSMUSG00000000787;ENSMUSG00000001175;ENSMUSG00000001403;ENSMUSG00000001786;ENSMUSG00000002068;ENSMUSG00000002221;ENSMUSG00000002297;ENSMUSG00000002625;ENSMUSG00000002871;ENSMUSG00000003031;ENSMUSG00000003032;ENSMUSG00000003437;ENSMUSG00000003604;ENSMUSG00000004264;ENSMUSG00000004364;ENSMUSG00000004771;ENSMUSG00000004891;ENSMUSG00000005718;…
GO:0032880	regulation of protein localization	BP	585	918	2.07039e-26	1.41365e-24	ENSMUSG00000000120;ENSMUSG00000000275;ENSMUSG00000000303;ENSMUSG00000000631;ENSMUSG00000000766;ENSMUSG00000000957;ENSMUSG00000001039;ENSMUSG00000001151;ENSMUSG00000001416;ENSMUSG00000001467;ENSMUSG00000001507;ENSMUSG00000001552;ENSMUSG00000001964;ENSMUSG00000002052;ENSMUSG00000002068;ENSMUSG00000002083;ENSMUSG00000002108;ENSMUSG00000002489;ENSMUSG00000002625;ENSMUSG00000002985;ENSMUSG00000003037;…
GO:0043161	proteasome-mediated ubiquitin-dependent protein catabolic process	BP	294	406	2.31991e-26	1.57655e-24	ENSMUSG00000000149;ENSMUSG00000000275;ENSMUSG00000001054;ENSMUSG00000001127;ENSMUSG00000001366;ENSMUSG00000001403;ENSMUSG00000002222;ENSMUSG00000003746;ENSMUSG00000003813;ENSMUSG00000004364;ENSMUSG00000004937;ENSMUSG00000005078;ENSMUSG00000005312;ENSMUSG00000005625;ENSMUSG00000006398;ENSMUSG00000006932;ENSMUSG00000006998;ENSMUSG00000009092;ENSMUSG00000012126;ENSMUSG00000014355;ENSMUSG00000014668;…
GO:0007417	central nervous system development	BP	635	1010	2.53705e-26	1.71602e-24	ENSMUSG00000000001;ENSMUSG00000000120;ENSMUSG00000000125;ENSMUSG00000000247;ENSMUSG00000000303;ENSMUSG00000000416;ENSMUSG00000000440;ENSMUSG00000000532;ENSMUSG00000000568;ENSMUSG00000000632;ENSMUSG00000000916;ENSMUSG00000001270;ENSMUSG00000001521;ENSMUSG00000001566;ENSMUSG00000001891;ENSMUSG00000002210;ENSMUSG00000002900;ENSMUSG00000003070;ENSMUSG00000003131;ENSMUSG00000003235;ENSMUSG00000003436;…
GO:1903827	regulation of cellular protein localization	BP	384	560	2.67744e-26	1.80252e-24	ENSMUSG00000000120;ENSMUSG00000000303;ENSMUSG00000000957;ENSMUSG00000001151;ENSMUSG00000001416;ENSMUSG00000001507;ENSMUSG00000001552;ENSMUSG00000001964;ENSMUSG00000002052;ENSMUSG00000002068;ENSMUSG00000002083;ENSMUSG00000002625;ENSMUSG00000003068;ENSMUSG00000003346;ENSMUSG00000003352;ENSMUSG00000003452;ENSMUSG00000004056;ENSMUSG00000004451;ENSMUSG00000004771;ENSMUSG00000004936;ENSMUSG00000005131;…
GO:0018193	peptidyl-amino acid modification	BP	770	1261	3.14319e-26	2.10623e-24	ENSMUSG00000000127;ENSMUSG00000000409;ENSMUSG00000000420;ENSMUSG00000000441;ENSMUSG00000000532;ENSMUSG00000000555;ENSMUSG00000000708;ENSMUSG00000000791;ENSMUSG00000000881;ENSMUSG00000000902;ENSMUSG00000001034;ENSMUSG00000001127;ENSMUSG00000001583;ENSMUSG00000001630;ENSMUSG00000001632;ENSMUSG00000001785;ENSMUSG00000002012;ENSMUSG00000002028;ENSMUSG00000002052;ENSMUSG00000002058;ENSMUSG00000002205;…
GO:0006325	chromatin organization	BP	510	784	4.3334e-26	2.89034e-24	ENSMUSG00000000028;ENSMUSG00000000085;ENSMUSG00000000708;ENSMUSG00000000838;ENSMUSG00000000902;ENSMUSG00000001017;ENSMUSG00000001228;ENSMUSG00000001632;ENSMUSG00000001785;ENSMUSG00000002028;ENSMUSG00000002052;ENSMUSG00000002109;ENSMUSG00000002221;ENSMUSG00000002307;ENSMUSG00000002319;ENSMUSG00000002428;ENSMUSG00000002625;ENSMUSG00000002748;ENSMUSG00000002870;ENSMUSG00000003038;ENSMUSG00000003099;…
GO:0009790	embryo development	BP	718	1166	6.26437e-26	4.15902e-24	ENSMUSG00000000093;ENSMUSG00000000125;ENSMUSG00000000142;ENSMUSG00000000149;ENSMUSG00000000247;ENSMUSG00000000301;ENSMUSG00000000378;ENSMUSG00000000530;ENSMUSG00000000532;ENSMUSG00000000555;ENSMUSG00000000730;ENSMUSG00000000751;ENSMUSG00000000782;ENSMUSG00000000902;ENSMUSG00000000957;ENSMUSG00000001017;ENSMUSG00000001034;ENSMUSG00000001036;ENSMUSG00000001039;ENSMUSG00000001089;ENSMUSG00000001280;…
GO:0060322	head development	BP	521	805	7.25587e-26	4.7952e-24	ENSMUSG00000000001;ENSMUSG00000000125;ENSMUSG00000000247;ENSMUSG00000000303;ENSMUSG00000000416;ENSMUSG00000000441;ENSMUSG00000000568;ENSMUSG00000000632;ENSMUSG00000000916;ENSMUSG00000000957;ENSMUSG00000001270;ENSMUSG00000001288;ENSMUSG00000001497;ENSMUSG00000001521;ENSMUSG00000001891;ENSMUSG00000002210;ENSMUSG00000002413;ENSMUSG00000002900;ENSMUSG00000003070;ENSMUSG00000003131;ENSMUSG00000003235;…
GO:0043067	regulation of programmed cell death	BP	928	1562	7.46016e-26	4.9077e-24	ENSMUSG00000000001;ENSMUSG00000000120;ENSMUSG00000000184;ENSMUSG00000000282;ENSMUSG00000000296;ENSMUSG00000000308;ENSMUSG00000000320;ENSMUSG00000000409;ENSMUSG00000000440;ENSMUSG00000000441;ENSMUSG00000000552;ENSMUSG00000000555;ENSMUSG00000000600;ENSMUSG00000000631;ENSMUSG00000000782;ENSMUSG00000000787;ENSMUSG00000000826;ENSMUSG00000000915;ENSMUSG00000001034;ENSMUSG00000001127;ENSMUSG00000001288;…
GO:0010564	regulation of cell cycle process	BP	404	597	8.07046e-26	5.28505e-24	ENSMUSG00000000142;ENSMUSG00000000184;ENSMUSG00000000538;ENSMUSG00000000708;ENSMUSG00000000743;ENSMUSG00000000787;ENSMUSG00000001175;ENSMUSG00000001403;ENSMUSG00000001424;ENSMUSG00000001774;ENSMUSG00000001786;ENSMUSG00000002055;ENSMUSG00000002221;ENSMUSG00000002297;ENSMUSG00000002871;ENSMUSG00000003031;ENSMUSG00000003032;ENSMUSG00000003437;ENSMUSG00000003604;ENSMUSG00000003779;ENSMUSG00000003814;…
GO:0050767	regulation of neurogenesis	BP	588	928	1.24516e-25	8.11721e-24	ENSMUSG00000000120;ENSMUSG00000000125;ENSMUSG00000000247;ENSMUSG00000000305;ENSMUSG00000000440;ENSMUSG00000000627;ENSMUSG00000000632;ENSMUSG00000000708;ENSMUSG00000000753;ENSMUSG00000000766;ENSMUSG00000000838;ENSMUSG00000001018;ENSMUSG00000001300;ENSMUSG00000001313;ENSMUSG00000001507;ENSMUSG00000001786;ENSMUSG00000002227;ENSMUSG00000002413;ENSMUSG00000002489;ENSMUSG00000002985;ENSMUSG00000003032;…
GO:0009719	response to endogenous stimulus	BP	957	1621	2.18246e-25	1.41634e-23	ENSMUSG00000000120;ENSMUSG00000000127;ENSMUSG00000000263;ENSMUSG00000000303;ENSMUSG00000000440;ENSMUSG00000000530;ENSMUSG00000000568;ENSMUSG00000000708;ENSMUSG00000000753;ENSMUSG00000000766;ENSMUSG00000000957;ENSMUSG00000001034;ENSMUSG00000001175;ENSMUSG00000001225;ENSMUSG00000001280;ENSMUSG00000001288;ENSMUSG00000001507;ENSMUSG00000001552;ENSMUSG00000001642;ENSMUSG00000001663;ENSMUSG00000001670;…
GO:0010608	posttranscriptional regulation of gene expression	BP	326	465	4.69226e-25	3.02579e-23	ENSMUSG00000000142;ENSMUSG00000000384;ENSMUSG00000000552;ENSMUSG00000000568;ENSMUSG00000000787;ENSMUSG00000000838;ENSMUSG00000000916;ENSMUSG00000002227;ENSMUSG00000003135;ENSMUSG00000003235;ENSMUSG00000003814;ENSMUSG00000004040;ENSMUSG00000004056;ENSMUSG00000004936;ENSMUSG00000004980;ENSMUSG00000005102;ENSMUSG00000005506;ENSMUSG00000005610;ENSMUSG00000005882;ENSMUSG00000005981;ENSMUSG00000006005;…
GO:0044772	mitotic cell cycle phase transition	BP	271	372	4.7045e-25	3.02579e-23	ENSMUSG00000000184;ENSMUSG00000000296;ENSMUSG00000000532;ENSMUSG00000000787;ENSMUSG00000001175;ENSMUSG00000001403;ENSMUSG00000001786;ENSMUSG00000002068;ENSMUSG00000002297;ENSMUSG00000002871;ENSMUSG00000003031;ENSMUSG00000003032;ENSMUSG00000003604;ENSMUSG00000004264;ENSMUSG00000004364;ENSMUSG00000004771;ENSMUSG00000004891;ENSMUSG00000005718;ENSMUSG00000005871;ENSMUSG00000006005;ENSMUSG00000006585;…
GO:0055086	nucleobase-containing small molecule metabolic process	BP	460	700	5.28282e-25	3.36937e-23	ENSMUSG00000000001;ENSMUSG00000000088;ENSMUSG00000000168;ENSMUSG00000000253;ENSMUSG00000000301;ENSMUSG00000000563;ENSMUSG00000000628;ENSMUSG00000001211;ENSMUSG00000001755;ENSMUSG00000001891;ENSMUSG00000002010;ENSMUSG00000002326;ENSMUSG00000002550;ENSMUSG00000002769;ENSMUSG00000002804;ENSMUSG00000003072;ENSMUSG00000003271;ENSMUSG00000003500;ENSMUSG00000003623;ENSMUSG00000003809;ENSMUSG00000003849;…
GO:0070925	organelle assembly	BP	530	826	5.28547e-25	3.36937e-23	ENSMUSG00000000486;ENSMUSG00000000708;ENSMUSG00000000743;ENSMUSG00000000759;ENSMUSG00000000787;ENSMUSG00000001039;ENSMUSG00000001151;ENSMUSG00000001440;ENSMUSG00000001525;ENSMUSG00000002031;ENSMUSG00000002055;ENSMUSG00000002059;ENSMUSG00000002845;ENSMUSG00000003037;ENSMUSG00000003283;ENSMUSG00000003354;ENSMUSG00000003452;ENSMUSG00000004100;ENSMUSG00000004451;ENSMUSG00000004771;ENSMUSG00000004843;…
GO:0007017	microtubule-based process	BP	521	810	6.00001e-25	3.80802e-23	ENSMUSG00000000127;ENSMUSG00000000486;ENSMUSG00000000708;ENSMUSG00000000743;ENSMUSG00000000759;ENSMUSG00000001018;ENSMUSG00000001134;ENSMUSG00000001151;ENSMUSG00000001440;ENSMUSG00000001473;ENSMUSG00000001525;ENSMUSG00000001774;ENSMUSG00000002031;ENSMUSG00000002055;ENSMUSG00000003031;ENSMUSG00000003068;ENSMUSG00000003354;ENSMUSG00000003452;ENSMUSG00000003779;ENSMUSG00000004187;ENSMUSG00000004771;…
GO:0042981	regulation of apoptotic process	BP	909	1539	3.38548e-24	2.13924e-22	ENSMUSG00000000001;ENSMUSG00000000120;ENSMUSG00000000184;ENSMUSG00000000282;ENSMUSG00000000296;ENSMUSG00000000308;ENSMUSG00000000320;ENSMUSG00000000409;ENSMUSG00000000440;ENSMUSG00000000441;ENSMUSG00000000552;ENSMUSG00000000555;ENSMUSG00000000600;ENSMUSG00000000631;ENSMUSG00000000782;ENSMUSG00000000787;ENSMUSG00000000826;ENSMUSG00000000915;ENSMUSG00000001034;ENSMUSG00000001127;ENSMUSG00000001288;…
GO:0031331	positive regulation of cellular catabolic process	BP	282	394	4.89187e-24	3.07761e-22	ENSMUSG00000000001;ENSMUSG00000000568;ENSMUSG00000000628;ENSMUSG00000001786;ENSMUSG00000002227;ENSMUSG00000002365;ENSMUSG00000002496;ENSMUSG00000002985;ENSMUSG00000003068;ENSMUSG00000003131;ENSMUSG00000003435;ENSMUSG00000003813;ENSMUSG00000003873;ENSMUSG00000004056;ENSMUSG00000004264;ENSMUSG00000004451;ENSMUSG00000004936;ENSMUSG00000004937;ENSMUSG00000005102;ENSMUSG00000005312;ENSMUSG00000005373;…
GO:0007420	brain development	BP	489	758	7.02531e-24	4.4006e-22	ENSMUSG00000000001;ENSMUSG00000000125;ENSMUSG00000000247;ENSMUSG00000000303;ENSMUSG00000000416;ENSMUSG00000000568;ENSMUSG00000000632;ENSMUSG00000000916;ENSMUSG00000001270;ENSMUSG00000001521;ENSMUSG00000001891;ENSMUSG00000002210;ENSMUSG00000002900;ENSMUSG00000003070;ENSMUSG00000003131;ENSMUSG00000003235;ENSMUSG00000003873;ENSMUSG00000004207;ENSMUSG00000004891;ENSMUSG00000004892;ENSMUSG00000004936;…
GO:0034248	regulation of cellular amide metabolic process	BP	285	400	8.80592e-24	5.49207e-22	ENSMUSG00000000552;ENSMUSG00000000568;ENSMUSG00000000787;ENSMUSG00000000838;ENSMUSG00000000916;ENSMUSG00000001280;ENSMUSG00000002227;ENSMUSG00000002985;ENSMUSG00000003135;ENSMUSG00000003235;ENSMUSG00000003814;ENSMUSG00000004040;ENSMUSG00000004056;ENSMUSG00000005102;ENSMUSG00000005506;ENSMUSG00000005610;ENSMUSG00000005882;ENSMUSG00000005981;ENSMUSG00000006005;ENSMUSG00000006435;ENSMUSG00000006494;…
GO:0033044	regulation of chromosome organization	BP	260	358	9.17155e-24	5.69545e-22	ENSMUSG00000000028;ENSMUSG00000000142;ENSMUSG00000000568;ENSMUSG00000000708;ENSMUSG00000000838;ENSMUSG00000000902;ENSMUSG00000001017;ENSMUSG00000001403;ENSMUSG00000001416;ENSMUSG00000002028;ENSMUSG00000002052;ENSMUSG00000002221;ENSMUSG00000002625;ENSMUSG00000002870;ENSMUSG00000002948;ENSMUSG00000003423;ENSMUSG00000003437;ENSMUSG00000003549;ENSMUSG00000003868;ENSMUSG00000004099;ENSMUSG00000004364;…
GO:0010639	negative regulation of organelle organization	BP	299	424	1.00258e-23	6.1992e-22	ENSMUSG00000000538;ENSMUSG00000000708;ENSMUSG00000000902;ENSMUSG00000000915;ENSMUSG00000002052;ENSMUSG00000002845;ENSMUSG00000002870;ENSMUSG00000003423;ENSMUSG00000003549;ENSMUSG00000004099;ENSMUSG00000004568;ENSMUSG00000005131;ENSMUSG00000005871;ENSMUSG00000006005;ENSMUSG00000006127;ENSMUSG00000006304;ENSMUSG00000006585;ENSMUSG00000007589;ENSMUSG00000008035;ENSMUSG00000008999;ENSMUSG00000009376;…
GO:0009888	tissue development	BP	1112	1936	1.71036e-23	1.05304e-21	ENSMUSG00000000093;ENSMUSG00000000120;ENSMUSG00000000125;ENSMUSG00000000142;ENSMUSG00000000247;ENSMUSG00000000320;ENSMUSG00000000378;ENSMUSG00000000530;ENSMUSG00000000532;ENSMUSG00000000555;ENSMUSG00000000627;ENSMUSG00000000782;ENSMUSG00000000881;ENSMUSG00000000957;ENSMUSG00000001039;ENSMUSG00000001089;ENSMUSG00000001288;ENSMUSG00000001300;ENSMUSG00000001419;ENSMUSG00000001420;ENSMUSG00000001435;…
GO:0043603	cellular amide metabolic process	BP	649	1055	2.49297e-23	1.52835e-21	ENSMUSG00000000168;ENSMUSG00000000301;ENSMUSG00000000355;ENSMUSG00000000552;ENSMUSG00000000568;ENSMUSG00000000594;ENSMUSG00000000787;ENSMUSG00000000838;ENSMUSG00000000916;ENSMUSG00000001280;ENSMUSG00000001380;ENSMUSG00000001441;ENSMUSG00000001663;ENSMUSG00000001707;ENSMUSG00000002227;ENSMUSG00000002985;ENSMUSG00000003135;ENSMUSG00000003235;ENSMUSG00000003299;ENSMUSG00000003418;ENSMUSG00000003429;…
GO:0035295	tube development	BP	680	1113	2.6664e-23	1.62774e-21	ENSMUSG00000000093;ENSMUSG00000000120;ENSMUSG00000000247;ENSMUSG00000000320;ENSMUSG00000000378;ENSMUSG00000000530;ENSMUSG00000000555;ENSMUSG00000000600;ENSMUSG00000000628;ENSMUSG00000000753;ENSMUSG00000000782;ENSMUSG00000000957;ENSMUSG00000001034;ENSMUSG00000001036;ENSMUSG00000001089;ENSMUSG00000001280;ENSMUSG00000001288;ENSMUSG00000001300;ENSMUSG00000001435;ENSMUSG00000001507;ENSMUSG00000001521;…
GO:0045664	regulation of neuron differentiation	BP	485	754	2.71995e-23	1.65343e-21	ENSMUSG00000000120;ENSMUSG00000000125;ENSMUSG00000000305;ENSMUSG00000000627;ENSMUSG00000000632;ENSMUSG00000000708;ENSMUSG00000000753;ENSMUSG00000000838;ENSMUSG00000001018;ENSMUSG00000001300;ENSMUSG00000001313;ENSMUSG00000001507;ENSMUSG00000001786;ENSMUSG00000002227;ENSMUSG00000002413;ENSMUSG00000002489;ENSMUSG00000002985;ENSMUSG00000003032;ENSMUSG00000003068;ENSMUSG00000003269;ENSMUSG00000003402;…
GO:0042611	MHC protein complex	CC	6	23	0.986896	1	ENSMUSG00000016206;ENSMUSG00000037649;ENSMUSG00000060586;ENSMUSG00000060802;ENSMUSG00000067212;ENSMUSG00000079507
GO:0040007	growth	BP	619	1000	3.19018e-23	1.93113e-21	ENSMUSG00000000093;ENSMUSG00000000125;ENSMUSG00000000148;ENSMUSG00000000247;ENSMUSG00000000305;ENSMUSG00000000355;ENSMUSG00000000378;ENSMUSG00000000440;ENSMUSG00000000530;ENSMUSG00000000532;ENSMUSG00000000627;ENSMUSG00000000787;ENSMUSG00000000957;ENSMUSG00000001288;ENSMUSG00000001313;ENSMUSG00000001583;ENSMUSG00000002010;ENSMUSG00000002083;ENSMUSG00000002489;ENSMUSG00000002833;ENSMUSG00000002985;…
GO:0042325	regulation of phosphorylation	BP	936	1600	4.50105e-23	2.71325e-21	ENSMUSG00000000120;ENSMUSG00000000127;ENSMUSG00000000142;ENSMUSG00000000148;ENSMUSG00000000184;ENSMUSG00000000296;ENSMUSG00000000346;ENSMUSG00000000409;ENSMUSG00000000441;ENSMUSG00000000530;ENSMUSG00000000532;ENSMUSG00000000555;ENSMUSG00000000708;ENSMUSG00000000766;ENSMUSG00000000787;ENSMUSG00000000838;ENSMUSG00000000881;ENSMUSG00000001034;ENSMUSG00000001127;ENSMUSG00000001666;ENSMUSG00000001774;…
GO:1903507	negative regulation of nucleic acid-templated transcription	BP	818	1375	4.89294e-23	2.93719e-21	ENSMUSG00000000028;ENSMUSG00000000085;ENSMUSG00000000093;ENSMUSG00000000282;ENSMUSG00000000581;ENSMUSG00000000730;ENSMUSG00000000743;ENSMUSG00000000782;ENSMUSG00000001120;ENSMUSG00000001134;ENSMUSG00000001156;ENSMUSG00000001228;ENSMUSG00000001288;ENSMUSG00000001472;ENSMUSG00000001497;ENSMUSG00000001910;ENSMUSG00000001988;ENSMUSG00000002068;ENSMUSG00000002108;ENSMUSG00000002147;ENSMUSG00000002265;…
GO:0001664	G protein-coupled receptor binding	MF	125	304	0.984969	1	ENSMUSG00000000001;ENSMUSG00000000125;ENSMUSG00000000149;ENSMUSG00000001175;ENSMUSG00000001521;ENSMUSG00000003452;ENSMUSG00000003573;ENSMUSG00000004040;ENSMUSG00000004207;ENSMUSG00000004891;ENSMUSG00000005705;ENSMUSG00000006464;ENSMUSG00000007617;ENSMUSG00000008859;ENSMUSG00000010797;ENSMUSG00000012282;ENSMUSG00000014351;ENSMUSG00000015656;ENSMUSG00000015957;ENSMUSG00000017316;ENSMUSG00000019370;…
GO:0042176	regulation of protein catabolic process	BP	285	403	5.63568e-23	3.36901e-21	ENSMUSG00000000149;ENSMUSG00000000303;ENSMUSG00000001127;ENSMUSG00000001467;ENSMUSG00000002365;ENSMUSG00000002985;ENSMUSG00000003031;ENSMUSG00000003279;ENSMUSG00000003813;ENSMUSG00000004937;ENSMUSG00000005312;ENSMUSG00000005871;ENSMUSG00000006398;ENSMUSG00000006998;ENSMUSG00000009092;ENSMUSG00000009291;ENSMUSG00000010517;ENSMUSG00000011179;ENSMUSG00000013663;ENSMUSG00000013858;ENSMUSG00000013973;…
GO:1902679	negative regulation of RNA biosynthetic process	BP	818	1376	6.55742e-23	3.90383e-21	ENSMUSG00000000028;ENSMUSG00000000085;ENSMUSG00000000093;ENSMUSG00000000282;ENSMUSG00000000581;ENSMUSG00000000730;ENSMUSG00000000743;ENSMUSG00000000782;ENSMUSG00000001120;ENSMUSG00000001134;ENSMUSG00000001156;ENSMUSG00000001228;ENSMUSG00000001288;ENSMUSG00000001472;ENSMUSG00000001497;ENSMUSG00000001910;ENSMUSG00000001988;ENSMUSG00000002068;ENSMUSG00000002108;ENSMUSG00000002147;ENSMUSG00000002265;…
GO:0045892	negative regulation of transcription, DNA-templated	BP	816	1373	8.28314e-23	4.91091e-21	ENSMUSG00000000028;ENSMUSG00000000085;ENSMUSG00000000093;ENSMUSG00000000282;ENSMUSG00000000581;ENSMUSG00000000730;ENSMUSG00000000743;ENSMUSG00000000782;ENSMUSG00000001120;ENSMUSG00000001134;ENSMUSG00000001156;ENSMUSG00000001228;ENSMUSG00000001288;ENSMUSG00000001472;ENSMUSG00000001497;ENSMUSG00000001910;ENSMUSG00000001988;ENSMUSG00000002068;ENSMUSG00000002108;ENSMUSG00000002147;ENSMUSG00000002265;…
GO:0051493	regulation of cytoskeleton organization	BP	377	564	1.14389e-22	6.75413e-21	ENSMUSG00000000127;ENSMUSG00000000708;ENSMUSG00000000743;ENSMUSG00000000915;ENSMUSG00000001313;ENSMUSG00000001774;ENSMUSG00000002055;ENSMUSG00000002233;ENSMUSG00000002365;ENSMUSG00000002413;ENSMUSG00000003031;ENSMUSG00000003283;ENSMUSG00000003452;ENSMUSG00000004568;ENSMUSG00000004843;ENSMUSG00000004891;ENSMUSG00000005103;ENSMUSG00000005871;ENSMUSG00000006005;ENSMUSG00000006127;ENSMUSG00000006304;…
GO:0022603	regulation of anatomical structure morphogenesis	BP	653	1068	1.62185e-22	9.53715e-21	ENSMUSG00000000093;ENSMUSG00000000120;ENSMUSG00000000125;ENSMUSG00000000149;ENSMUSG00000000305;ENSMUSG00000000320;ENSMUSG00000000530;ENSMUSG00000000555;ENSMUSG00000000600;ENSMUSG00000000627;ENSMUSG00000000628;ENSMUSG00000000753;ENSMUSG00000001034;ENSMUSG00000001036;ENSMUSG00000001280;ENSMUSG00000001300;ENSMUSG00000001313;ENSMUSG00000001497;ENSMUSG00000001552;ENSMUSG00000001768;ENSMUSG00000002227;…
GO:0042592	homeostatic process	BP	1082	1888	2.12054e-22	1.24189e-20	ENSMUSG00000000120;ENSMUSG00000000134;ENSMUSG00000000301;ENSMUSG00000000320;ENSMUSG00000000409;ENSMUSG00000000441;ENSMUSG00000000532;ENSMUSG00000000568;ENSMUSG00000000600;ENSMUSG00000000628;ENSMUSG00000000751;ENSMUSG00000000753;ENSMUSG00000000766;ENSMUSG00000000787;ENSMUSG00000000805;ENSMUSG00000000811;ENSMUSG00000000902;ENSMUSG00000001018;ENSMUSG00000001056;ENSMUSG00000001175;ENSMUSG00000001225;…
GO:0015386	potassium:proton antiporter activity	MF	2	10	0.983027	1	ENSMUSG00000028854;ENSMUSG00000039463
GO:1901135	carbohydrate derivative metabolic process	BP	662	1086	2.39632e-22	1.39772e-20	ENSMUSG00000000001;ENSMUSG00000000088;ENSMUSG00000000168;ENSMUSG00000000301;ENSMUSG00000000420;ENSMUSG00000000563;ENSMUSG00000000594;ENSMUSG00000000628;ENSMUSG00000001642;ENSMUSG00000001755;ENSMUSG00000001891;ENSMUSG00000002326;ENSMUSG00000002329;ENSMUSG00000002550;ENSMUSG00000002769;ENSMUSG00000002804;ENSMUSG00000003072;ENSMUSG00000003271;ENSMUSG00000003402;ENSMUSG00000003418;ENSMUSG00000003500;…
GO:0048285	organelle fission	BP	324	473	2.97293e-22	1.72706e-20	ENSMUSG00000000486;ENSMUSG00000000538;ENSMUSG00000000730;ENSMUSG00000000743;ENSMUSG00000001403;ENSMUSG00000001440;ENSMUSG00000002055;ENSMUSG00000002068;ENSMUSG00000002324;ENSMUSG00000002625;ENSMUSG00000003031;ENSMUSG00000003154;ENSMUSG00000003464;ENSMUSG00000003814;ENSMUSG00000003824;ENSMUSG00000004264;ENSMUSG00000004364;ENSMUSG00000004748;ENSMUSG00000004771;ENSMUSG00000004843;ENSMUSG00000005131;…
GO:0062023	collagen-containing extracellular matrix	CC	149	362	0.982321	1	ENSMUSG00000000753;ENSMUSG00000001435;ENSMUSG00000001870;ENSMUSG00000001930;ENSMUSG00000002900;ENSMUSG00000003814;ENSMUSG00000004098;ENSMUSG00000004846;ENSMUSG00000004892;ENSMUSG00000005397;ENSMUSG00000006205;ENSMUSG00000006369;ENSMUSG00000007891;ENSMUSG00000008999;ENSMUSG00000010797;ENSMUSG00000015085;ENSMUSG00000015354;ENSMUSG00000015647;ENSMUSG00000015850;ENSMUSG00000016256;ENSMUSG00000016356;…
GO:0008233	peptidase activity	MF	298	689	0.982184	1	ENSMUSG00000000278;ENSMUSG00000000804;ENSMUSG00000000957;ENSMUSG00000001229;ENSMUSG00000001441;ENSMUSG00000001794;ENSMUSG00000002660;ENSMUSG00000002820;ENSMUSG00000003199;ENSMUSG00000004929;ENSMUSG00000005204;ENSMUSG00000005220;ENSMUSG00000005501;ENSMUSG00000006179;ENSMUSG00000006205;ENSMUSG00000006998;ENSMUSG00000007891;ENSMUSG00000010609;ENSMUSG00000014769;ENSMUSG00000015357;ENSMUSG00000015437;…
GO:0000904	cell morphogenesis involved in differentiation	BP	486	762	3.40259e-22	1.96872e-20	ENSMUSG00000000120;ENSMUSG00000000125;ENSMUSG00000000127;ENSMUSG00000000247;ENSMUSG00000000305;ENSMUSG00000000552;ENSMUSG00000000627;ENSMUSG00000001300;ENSMUSG00000001313;ENSMUSG00000001435;ENSMUSG00000001566;ENSMUSG00000002413;ENSMUSG00000002489;ENSMUSG00000002900;ENSMUSG00000002985;ENSMUSG00000003037;ENSMUSG00000003068;ENSMUSG00000003070;ENSMUSG00000003814;ENSMUSG00000004151;ENSMUSG00000004364;…
GO:0006396	RNA processing	BP	550	880	4.70569e-22	2.7118e-20	ENSMUSG00000000384;ENSMUSG00000000581;ENSMUSG00000000708;ENSMUSG00000000787;ENSMUSG00000000838;ENSMUSG00000000916;ENSMUSG00000001056;ENSMUSG00000001158;ENSMUSG00000001305;ENSMUSG00000001383;ENSMUSG00000001674;ENSMUSG00000001767;ENSMUSG00000001785;ENSMUSG00000002052;ENSMUSG00000002129;ENSMUSG00000002455;ENSMUSG00000002524;ENSMUSG00000002625;ENSMUSG00000003119;ENSMUSG00000003360;ENSMUSG00000003423;…
GO:0006417	regulation of translation	BP	243	336	6.92206e-22	3.97315e-20	ENSMUSG00000000552;ENSMUSG00000000568;ENSMUSG00000000787;ENSMUSG00000000838;ENSMUSG00000000916;ENSMUSG00000002227;ENSMUSG00000003135;ENSMUSG00000003235;ENSMUSG00000003814;ENSMUSG00000004040;ENSMUSG00000004056;ENSMUSG00000005102;ENSMUSG00000005506;ENSMUSG00000005610;ENSMUSG00000005882;ENSMUSG00000005981;ENSMUSG00000006005;ENSMUSG00000006435;ENSMUSG00000007670;ENSMUSG00000007892;ENSMUSG00000008682;…
GO:0016071	mRNA metabolic process	BP	429	662	1.25896e-21	7.19756e-20	ENSMUSG00000000142;ENSMUSG00000000384;ENSMUSG00000000568;ENSMUSG00000000838;ENSMUSG00000001158;ENSMUSG00000001280;ENSMUSG00000001383;ENSMUSG00000001767;ENSMUSG00000002052;ENSMUSG00000002129;ENSMUSG00000002210;ENSMUSG00000002227;ENSMUSG00000002455;ENSMUSG00000002524;ENSMUSG00000002625;ENSMUSG00000003119;ENSMUSG00000003360;ENSMUSG00000003435;ENSMUSG00000003437;ENSMUSG00000003660;ENSMUSG00000004040;…
GO:0010243	response to organonitrogen compound	BP	627	1026	1.42608e-21	8.12075e-20	ENSMUSG00000000120;ENSMUSG00000000127;ENSMUSG00000000263;ENSMUSG00000000275;ENSMUSG00000000303;ENSMUSG00000000440;ENSMUSG00000000568;ENSMUSG00000000708;ENSMUSG00000000753;ENSMUSG00000000766;ENSMUSG00000001175;ENSMUSG00000001225;ENSMUSG00000001280;ENSMUSG00000001552;ENSMUSG00000001642;ENSMUSG00000002147;ENSMUSG00000002413;ENSMUSG00000002489;ENSMUSG00000002985;ENSMUSG00000002997;ENSMUSG00000003031;…
GO:0051052	regulation of DNA metabolic process	BP	306	445	1.7183e-21	9.74625e-20	ENSMUSG00000000142;ENSMUSG00000000440;ENSMUSG00000000530;ENSMUSG00000000568;ENSMUSG00000000730;ENSMUSG00000001416;ENSMUSG00000002028;ENSMUSG00000002052;ENSMUSG00000002147;ENSMUSG00000002221;ENSMUSG00000002297;ENSMUSG00000002342;ENSMUSG00000002948;ENSMUSG00000003032;ENSMUSG00000003549;ENSMUSG00000003873;ENSMUSG00000004099;ENSMUSG00000004980;ENSMUSG00000005320;ENSMUSG00000005370;ENSMUSG00000005566;…
GO:0006928	movement of cell or subcellular component	BP	1160	2050	2.17523e-21	1.22896e-19	ENSMUSG00000000120;ENSMUSG00000000125;ENSMUSG00000000127;ENSMUSG00000000148;ENSMUSG00000000149;ENSMUSG00000000247;ENSMUSG00000000303;ENSMUSG00000000305;ENSMUSG00000000320;ENSMUSG00000000530;ENSMUSG00000000532;ENSMUSG00000000555;ENSMUSG00000000600;ENSMUSG00000000627;ENSMUSG00000000631;ENSMUSG00000000753;ENSMUSG00000000957;ENSMUSG00000001018;ENSMUSG00000001280;ENSMUSG00000001300;ENSMUSG00000001313;…
GO:0016569	covalent chromatin modification	BP	325	479	2.80598e-21	1.57913e-19	ENSMUSG00000000708;ENSMUSG00000000838;ENSMUSG00000000902;ENSMUSG00000001017;ENSMUSG00000001228;ENSMUSG00000001632;ENSMUSG00000001785;ENSMUSG00000002028;ENSMUSG00000002052;ENSMUSG00000002109;ENSMUSG00000002221;ENSMUSG00000002625;ENSMUSG00000002748;ENSMUSG00000003099;ENSMUSG00000003423;ENSMUSG00000003437;ENSMUSG00000003680;ENSMUSG00000003868;ENSMUSG00000004099;ENSMUSG00000005045;ENSMUSG00000005566;…
GO:0072359	circulatory system development	BP	684	1136	3.83228e-21	2.14831e-19	ENSMUSG00000000093;ENSMUSG00000000120;ENSMUSG00000000142;ENSMUSG00000000378;ENSMUSG00000000440;ENSMUSG00000000441;ENSMUSG00000000530;ENSMUSG00000000555;ENSMUSG00000000600;ENSMUSG00000000628;ENSMUSG00000000708;ENSMUSG00000000753;ENSMUSG00000000957;ENSMUSG00000001034;ENSMUSG00000001036;ENSMUSG00000001039;ENSMUSG00000001089;ENSMUSG00000001280;ENSMUSG00000001300;ENSMUSG00000001419;ENSMUSG00000001435;…
GO:0006518	peptide metabolic process	BP	505	803	3.9289e-21	2.19394e-19	ENSMUSG00000000355;ENSMUSG00000000552;ENSMUSG00000000568;ENSMUSG00000000787;ENSMUSG00000000838;ENSMUSG00000000916;ENSMUSG00000001280;ENSMUSG00000001380;ENSMUSG00000001441;ENSMUSG00000001663;ENSMUSG00000001707;ENSMUSG00000002227;ENSMUSG00000002985;ENSMUSG00000003135;ENSMUSG00000003235;ENSMUSG00000003299;ENSMUSG00000003429;ENSMUSG00000003808;ENSMUSG00000003814;ENSMUSG00000004035;ENSMUSG00000004040;…
GO:0022411	cellular component disassembly	BP	273	390	4.93712e-21	2.7463e-19	ENSMUSG00000000355;ENSMUSG00000000628;ENSMUSG00000000902;ENSMUSG00000001018;ENSMUSG00000001175;ENSMUSG00000001786;ENSMUSG00000002625;ENSMUSG00000002845;ENSMUSG00000003518;ENSMUSG00000003534;ENSMUSG00000003812;ENSMUSG00000003873;ENSMUSG00000004264;ENSMUSG00000004891;ENSMUSG00000005103;ENSMUSG00000005312;ENSMUSG00000005320;ENSMUSG00000005534;ENSMUSG00000005871;ENSMUSG00000006024;ENSMUSG00000006056;…
GO:0045597	positive regulation of cell differentiation	BP	664	1100	6.39508e-21	3.54361e-19	ENSMUSG00000000120;ENSMUSG00000000125;ENSMUSG00000000134;ENSMUSG00000000142;ENSMUSG00000000305;ENSMUSG00000000409;ENSMUSG00000000440;ENSMUSG00000000530;ENSMUSG00000000532;ENSMUSG00000000552;ENSMUSG00000000708;ENSMUSG00000000753;ENSMUSG00000000766;ENSMUSG00000000957;ENSMUSG00000001300;ENSMUSG00000001313;ENSMUSG00000001334;ENSMUSG00000001507;ENSMUSG00000001768;ENSMUSG00000001785;ENSMUSG00000001802;…
GO:1902531	regulation of intracellular signal transduction	BP	983	1710	6.66607e-21	3.67962e-19	ENSMUSG00000000120;ENSMUSG00000000149;ENSMUSG00000000275;ENSMUSG00000000296;ENSMUSG00000000409;ENSMUSG00000000441;ENSMUSG00000000552;ENSMUSG00000000632;ENSMUSG00000000766;ENSMUSG00000000787;ENSMUSG00000001034;ENSMUSG00000001127;ENSMUSG00000001175;ENSMUSG00000001366;ENSMUSG00000001507;ENSMUSG00000001518;ENSMUSG00000001583;ENSMUSG00000001642;ENSMUSG00000001666;ENSMUSG00000001707;ENSMUSG00000001785;…
GO:0051640	organelle localization	BP	410	632	7.61887e-21	4.18951e-19	ENSMUSG00000000127;ENSMUSG00000000148;ENSMUSG00000000486;ENSMUSG00000000743;ENSMUSG00000001018;ENSMUSG00000001175;ENSMUSG00000001440;ENSMUSG00000001482;ENSMUSG00000002017;ENSMUSG00000002055;ENSMUSG00000002059;ENSMUSG00000002413;ENSMUSG00000002741;ENSMUSG00000003037;ENSMUSG00000003062;ENSMUSG00000003068;ENSMUSG00000003226;ENSMUSG00000003452;ENSMUSG00000003863;ENSMUSG00000004113;ENSMUSG00000004364;…
GO:0031344	regulation of cell projection organization	BP	490	778	1.00958e-20	5.53041e-19	ENSMUSG00000000120;ENSMUSG00000000125;ENSMUSG00000000127;ENSMUSG00000000305;ENSMUSG00000000627;ENSMUSG00000000632;ENSMUSG00000000708;ENSMUSG00000000753;ENSMUSG00000000838;ENSMUSG00000001018;ENSMUSG00000001300;ENSMUSG00000001313;ENSMUSG00000001482;ENSMUSG00000001507;ENSMUSG00000001786;ENSMUSG00000002017;ENSMUSG00000002031;ENSMUSG00000002227;ENSMUSG00000002413;ENSMUSG00000002489;ENSMUSG00000002580;…
GO:0048646	anatomical structure formation involved in morphogenesis	BP	686	1143	1.0319e-20	5.6313e-19	ENSMUSG00000000093;ENSMUSG00000000120;ENSMUSG00000000125;ENSMUSG00000000142;ENSMUSG00000000247;ENSMUSG00000000530;ENSMUSG00000000552;ENSMUSG00000000555;ENSMUSG00000000600;ENSMUSG00000000628;ENSMUSG00000000753;ENSMUSG00000000957;ENSMUSG00000001034;ENSMUSG00000001036;ENSMUSG00000001089;ENSMUSG00000001280;ENSMUSG00000001288;ENSMUSG00000001300;ENSMUSG00000001435;ENSMUSG00000001493;ENSMUSG00000001507;…
GO:0120035	regulation of plasma membrane bounded cell projection organization	BP	485	769	1.07182e-20	5.82704e-19	ENSMUSG00000000120;ENSMUSG00000000125;ENSMUSG00000000127;ENSMUSG00000000305;ENSMUSG00000000627;ENSMUSG00000000632;ENSMUSG00000000708;ENSMUSG00000000753;ENSMUSG00000000838;ENSMUSG00000001018;ENSMUSG00000001300;ENSMUSG00000001313;ENSMUSG00000001482;ENSMUSG00000001507;ENSMUSG00000001786;ENSMUSG00000002017;ENSMUSG00000002031;ENSMUSG00000002227;ENSMUSG00000002413;ENSMUSG00000002489;ENSMUSG00000002580;…
GO:0043604	amide biosynthetic process	BP	480	760	1.13485e-20	6.14652e-19	ENSMUSG00000000168;ENSMUSG00000000301;ENSMUSG00000000355;ENSMUSG00000000552;ENSMUSG00000000568;ENSMUSG00000000787;ENSMUSG00000000838;ENSMUSG00000000916;ENSMUSG00000001380;ENSMUSG00000001707;ENSMUSG00000002227;ENSMUSG00000003135;ENSMUSG00000003235;ENSMUSG00000003299;ENSMUSG00000003418;ENSMUSG00000003429;ENSMUSG00000003808;ENSMUSG00000003809;ENSMUSG00000003814;ENSMUSG00000004040;ENSMUSG00000004056;…
GO:0007346	regulation of mitotic cell cycle	BP	317	468	1.31227e-20	7.08085e-19	ENSMUSG00000000184;ENSMUSG00000000538;ENSMUSG00000000743;ENSMUSG00000000787;ENSMUSG00000001403;ENSMUSG00000001786;ENSMUSG00000002297;ENSMUSG00000002871;ENSMUSG00000003031;ENSMUSG00000003032;ENSMUSG00000003518;ENSMUSG00000003604;ENSMUSG00000004031;ENSMUSG00000004264;ENSMUSG00000004364;ENSMUSG00000004771;ENSMUSG00000004843;ENSMUSG00000005534;ENSMUSG00000005718;ENSMUSG00000005871;ENSMUSG00000006005;…
GO:0001608	G protein-coupled nucleotide receptor activity	MF	3	13	0.981128	1	ENSMUSG00000027765;ENSMUSG00000032860;ENSMUSG00000048779
GO:0045028	G protein-coupled purinergic nucleotide receptor activity	MF	3	13	0.981128	1	ENSMUSG00000027765;ENSMUSG00000032860;ENSMUSG00000048779
GO:0001932	regulation of protein phosphorylation	BP	853	1462	1.35551e-20	7.28685e-19	ENSMUSG00000000120;ENSMUSG00000000127;ENSMUSG00000000142;ENSMUSG00000000148;ENSMUSG00000000184;ENSMUSG00000000296;ENSMUSG00000000346;ENSMUSG00000000409;ENSMUSG00000000441;ENSMUSG00000000530;ENSMUSG00000000532;ENSMUSG00000000555;ENSMUSG00000000708;ENSMUSG00000000766;ENSMUSG00000000787;ENSMUSG00000000838;ENSMUSG00000000881;ENSMUSG00000001034;ENSMUSG00000001127;ENSMUSG00000001666;ENSMUSG00000001774;…
GO:0004953	icosanoid receptor activity	MF	4	16	0.981023	1	ENSMUSG00000019464;ENSMUSG00000031613;ENSMUSG00000039942;ENSMUSG00000071489
GO:0022848	acetylcholine-gated cation-selective channel activity	MF	4	16	0.981023	1	ENSMUSG00000014609;ENSMUSG00000029205;ENSMUSG00000031492;ENSMUSG00000041189
GO:0008237	metallopeptidase activity	MF	85	211	0.980781	1	ENSMUSG00000000957;ENSMUSG00000001441;ENSMUSG00000003199;ENSMUSG00000004929;ENSMUSG00000015850;ENSMUSG00000015889;ENSMUSG00000017737;ENSMUSG00000018620;ENSMUSG00000019494;ENSMUSG00000020183;ENSMUSG00000020238;ENSMUSG00000020610;ENSMUSG00000020926;ENSMUSG00000021193;ENSMUSG00000021223;ENSMUSG00000021256;ENSMUSG00000021458;ENSMUSG00000021557;ENSMUSG00000021583;ENSMUSG00000021710;ENSMUSG00000022312;…
GO:0051248	negative regulation of protein metabolic process	BP	685	1143	1.82907e-20	9.79608e-19	ENSMUSG00000000568;ENSMUSG00000000708;ENSMUSG00000000753;ENSMUSG00000000787;ENSMUSG00000000902;ENSMUSG00000001034;ENSMUSG00000001467;ENSMUSG00000001774;ENSMUSG00000001785;ENSMUSG00000001786;ENSMUSG00000002052;ENSMUSG00000002108;ENSMUSG00000002205;ENSMUSG00000002227;ENSMUSG00000002930;ENSMUSG00000002985;ENSMUSG00000002997;ENSMUSG00000003031;ENSMUSG00000003032;ENSMUSG00000003099;ENSMUSG00000003316;…
GO:0097524	sperm plasma membrane	CC	6	22	0.980461	1	ENSMUSG00000004344;ENSMUSG00000021270;ENSMUSG00000023944;ENSMUSG00000039202;ENSMUSG00000050190;ENSMUSG00000094845
GO:0006753	nucleoside phosphate metabolic process	BP	411	636	1.94676e-20	1.03836e-18	ENSMUSG00000000001;ENSMUSG00000000088;ENSMUSG00000000168;ENSMUSG00000000253;ENSMUSG00000000563;ENSMUSG00000000628;ENSMUSG00000001211;ENSMUSG00000001755;ENSMUSG00000002010;ENSMUSG00000002326;ENSMUSG00000002550;ENSMUSG00000002804;ENSMUSG00000003072;ENSMUSG00000003271;ENSMUSG00000003500;ENSMUSG00000003623;ENSMUSG00000003809;ENSMUSG00000003849;ENSMUSG00000004040;ENSMUSG00000004936;ENSMUSG00000005373;…
GO:0000226	microtubule cytoskeleton organization	BP	401	618	1.95319e-20	1.03836e-18	ENSMUSG00000000127;ENSMUSG00000000486;ENSMUSG00000000708;ENSMUSG00000000743;ENSMUSG00000000759;ENSMUSG00000001134;ENSMUSG00000001151;ENSMUSG00000001440;ENSMUSG00000001473;ENSMUSG00000001525;ENSMUSG00000001774;ENSMUSG00000002031;ENSMUSG00000002055;ENSMUSG00000003031;ENSMUSG00000003354;ENSMUSG00000003452;ENSMUSG00000003779;ENSMUSG00000004771;ENSMUSG00000004843;ENSMUSG00000005233;ENSMUSG00000005871;…
GO:1901701	cellular response to oxygen-containing compound	BP	700	1172	2.21529e-20	1.17337e-18	ENSMUSG00000000120;ENSMUSG00000000127;ENSMUSG00000000263;ENSMUSG00000000303;ENSMUSG00000000440;ENSMUSG00000000441;ENSMUSG00000000568;ENSMUSG00000000708;ENSMUSG00000000753;ENSMUSG00000000766;ENSMUSG00000000902;ENSMUSG00000001034;ENSMUSG00000001225;ENSMUSG00000001248;ENSMUSG00000001280;ENSMUSG00000001288;ENSMUSG00000001552;ENSMUSG00000001642;ENSMUSG00000001674;ENSMUSG00000001786;ENSMUSG00000002108;…
GO:0016570	histone modification	BP	315	466	2.82886e-20	1.49287e-18	ENSMUSG00000000708;ENSMUSG00000000838;ENSMUSG00000000902;ENSMUSG00000001017;ENSMUSG00000001228;ENSMUSG00000001632;ENSMUSG00000001785;ENSMUSG00000002028;ENSMUSG00000002052;ENSMUSG00000002109;ENSMUSG00000002221;ENSMUSG00000002625;ENSMUSG00000002748;ENSMUSG00000003099;ENSMUSG00000003423;ENSMUSG00000003437;ENSMUSG00000003680;ENSMUSG00000003868;ENSMUSG00000004099;ENSMUSG00000005045;ENSMUSG00000005609;…
GO:0072594	establishment of protein localization to organelle	BP	277	400	2.95558e-20	1.55405e-18	ENSMUSG00000000303;ENSMUSG00000000628;ENSMUSG00000000959;ENSMUSG00000001175;ENSMUSG00000001416;ENSMUSG00000001440;ENSMUSG00000001552;ENSMUSG00000001786;ENSMUSG00000001855;ENSMUSG00000002083;ENSMUSG00000002319;ENSMUSG00000002718;ENSMUSG00000002949;ENSMUSG00000002984;ENSMUSG00000003226;ENSMUSG00000003423;ENSMUSG00000003438;ENSMUSG00000003464;ENSMUSG00000003731;ENSMUSG00000003746;ENSMUSG00000003868;…
GO:0009117	nucleotide metabolic process	BP	405	627	4.19977e-20	2.20022e-18	ENSMUSG00000000001;ENSMUSG00000000088;ENSMUSG00000000168;ENSMUSG00000000253;ENSMUSG00000000563;ENSMUSG00000000628;ENSMUSG00000001211;ENSMUSG00000001755;ENSMUSG00000002010;ENSMUSG00000002326;ENSMUSG00000002550;ENSMUSG00000003072;ENSMUSG00000003271;ENSMUSG00000003500;ENSMUSG00000003623;ENSMUSG00000003809;ENSMUSG00000003849;ENSMUSG00000004040;ENSMUSG00000004936;ENSMUSG00000005373;ENSMUSG00000005534;…
GO:0045786	negative regulation of cell cycle	BP	295	432	4.58896e-20	2.3954e-18	ENSMUSG00000000538;ENSMUSG00000000708;ENSMUSG00000000743;ENSMUSG00000001786;ENSMUSG00000002871;ENSMUSG00000003031;ENSMUSG00000003032;ENSMUSG00000003068;ENSMUSG00000003604;ENSMUSG00000003814;ENSMUSG00000004031;ENSMUSG00000004296;ENSMUSG00000004936;ENSMUSG00000005034;ENSMUSG00000005102;ENSMUSG00000005373;ENSMUSG00000005506;ENSMUSG00000005718;ENSMUSG00000005836;ENSMUSG00000005871;ENSMUSG00000006005;…
GO:0010720	positive regulation of cell development	BP	417	649	4.80564e-20	2.49945e-18	ENSMUSG00000000120;ENSMUSG00000000125;ENSMUSG00000000305;ENSMUSG00000000440;ENSMUSG00000000708;ENSMUSG00000000753;ENSMUSG00000000766;ENSMUSG00000001313;ENSMUSG00000001507;ENSMUSG00000002413;ENSMUSG00000002489;ENSMUSG00000002985;ENSMUSG00000003068;ENSMUSG00000003436;ENSMUSG00000003575;ENSMUSG00000003814;ENSMUSG00000003948;ENSMUSG00000004031;ENSMUSG00000004393;ENSMUSG00000004455;ENSMUSG00000004771;…
GO:0043549	regulation of kinase activity	BP	520	838	5.81941e-20	3.01583e-18	ENSMUSG00000000142;ENSMUSG00000000184;ENSMUSG00000000296;ENSMUSG00000000346;ENSMUSG00000000441;ENSMUSG00000000708;ENSMUSG00000000787;ENSMUSG00000000881;ENSMUSG00000001034;ENSMUSG00000001127;ENSMUSG00000001774;ENSMUSG00000001786;ENSMUSG00000002058;ENSMUSG00000002068;ENSMUSG00000002297;ENSMUSG00000002307;ENSMUSG00000002365;ENSMUSG00000002413;ENSMUSG00000002489;ENSMUSG00000002948;ENSMUSG00000002985;…
GO:0097190	apoptotic signaling pathway	BP	386	594	7.01597e-20	3.62291e-18	ENSMUSG00000000001;ENSMUSG00000000120;ENSMUSG00000000282;ENSMUSG00000000296;ENSMUSG00000000409;ENSMUSG00000000441;ENSMUSG00000000532;ENSMUSG00000000552;ENSMUSG00000000787;ENSMUSG00000000915;ENSMUSG00000001034;ENSMUSG00000001707;ENSMUSG00000002083;ENSMUSG00000002342;ENSMUSG00000002797;ENSMUSG00000003068;ENSMUSG00000003423;ENSMUSG00000003438;ENSMUSG00000003873;ENSMUSG00000004071;ENSMUSG00000004637;…
GO:0018995	host	CC	3	13	0.978991	1	ENSMUSG00000003731;ENSMUSG00000018362;ENSMUSG00000069874
GO:0043657	host cell	CC	3	13	0.978991	1	ENSMUSG00000003731;ENSMUSG00000018362;ENSMUSG00000069874
GO:0043414	macromolecule methylation	BP	222	308	8.16911e-20	4.2033e-18	ENSMUSG00000000730;ENSMUSG00000000902;ENSMUSG00000000916;ENSMUSG00000001017;ENSMUSG00000001785;ENSMUSG00000002017;ENSMUSG00000002028;ENSMUSG00000002052;ENSMUSG00000002221;ENSMUSG00000003423;ENSMUSG00000003437;ENSMUSG00000004099;ENSMUSG00000004127;ENSMUSG00000005045;ENSMUSG00000005371;ENSMUSG00000005378;ENSMUSG00000005566;ENSMUSG00000005609;ENSMUSG00000006920;ENSMUSG00000006932;ENSMUSG00000007610;…
GO:0051094	positive regulation of developmental process	BP	884	1529	9.02359e-20	4.62644e-18	ENSMUSG00000000093;ENSMUSG00000000120;ENSMUSG00000000125;ENSMUSG00000000134;ENSMUSG00000000142;ENSMUSG00000000305;ENSMUSG00000000320;ENSMUSG00000000409;ENSMUSG00000000440;ENSMUSG00000000530;ENSMUSG00000000532;ENSMUSG00000000552;ENSMUSG00000000555;ENSMUSG00000000628;ENSMUSG00000000708;ENSMUSG00000000753;ENSMUSG00000000766;ENSMUSG00000000957;ENSMUSG00000001280;ENSMUSG00000001300;ENSMUSG00000001313;…
GO:0001595	angiotensin receptor activity	MF	1	6	0.978102	1	ENSMUSG00000049115
GO:0004024	alcohol dehydrogenase activity, zinc-dependent	MF	1	6	0.978102	1	ENSMUSG00000028138
GO:0004769	steroid delta-isomerase activity	MF	1	6	0.978102	1	ENSMUSG00000031168
GO:0015129	lactate transmembrane transporter activity	MF	1	6	0.978102	1	ENSMUSG00000020102
GO:0016933	extracellularly glycine-gated ion channel activity	MF	1	6	0.978102	1	ENSMUSG00000000263
GO:0016934	extracellularly glycine-gated chloride channel activity	MF	1	6	0.978102	1	ENSMUSG00000000263
GO:0016936	galactoside binding	MF	1	6	0.978102	1	ENSMUSG00000003153
GO:0019705	protein-cysteine S-myristoyltransferase activity	MF	1	6	0.978102	1	ENSMUSG00000021969
GO:0019763	immunoglobulin receptor activity	MF	1	6	0.978102	1	ENSMUSG00000059089
GO:0019864	IgG binding	MF	1	6	0.978102	1	ENSMUSG00000059089
GO:0023026	MHC class II protein complex binding	MF	1	6	0.978102	1	ENSMUSG00000037649
GO:0030023	extracellular matrix constituent conferring elasticity	MF	1	6	0.978102	1	ENSMUSG00000030116
GO:0030368	interleukin-17 receptor activity	MF	1	6	0.978102	1	ENSMUSG00000040717
GO:0034235	GPI anchor binding	MF	1	6	0.978102	1	ENSMUSG00000038383
GO:0043035	chromatin insulator sequence binding	MF	1	6	0.978102	1	ENSMUSG00000037243
GO:0047704	bile-salt sulfotransferase activity	MF	1	6	0.978102	1	ENSMUSG00000074375
GO:0034655	nucleobase-containing compound catabolic process	BP	315	469	1.27728e-19	6.52543e-18	ENSMUSG00000000142;ENSMUSG00000000384;ENSMUSG00000000568;ENSMUSG00000000628;ENSMUSG00000000838;ENSMUSG00000001424;ENSMUSG00000002210;ENSMUSG00000002227;ENSMUSG00000002326;ENSMUSG00000003812;ENSMUSG00000003873;ENSMUSG00000004040;ENSMUSG00000005373;ENSMUSG00000005506;ENSMUSG00000005534;ENSMUSG00000005682;ENSMUSG00000005686;ENSMUSG00000005980;ENSMUSG00000006019;ENSMUSG00000006542;ENSMUSG00000007050;…
GO:0043254	regulation of protein complex assembly	BP	330	496	1.65298e-19	8.41499e-18	ENSMUSG00000000127;ENSMUSG00000000441;ENSMUSG00000000787;ENSMUSG00000000915;ENSMUSG00000002083;ENSMUSG00000002221;ENSMUSG00000002233;ENSMUSG00000002365;ENSMUSG00000002985;ENSMUSG00000003031;ENSMUSG00000003283;ENSMUSG00000003423;ENSMUSG00000003549;ENSMUSG00000003873;ENSMUSG00000004451;ENSMUSG00000005069;ENSMUSG00000005682;ENSMUSG00000006024;ENSMUSG00000006219;ENSMUSG00000006304;ENSMUSG00000006585;…
GO:0051119	sugar transmembrane transporter activity	MF	7	24	0.977191	1	ENSMUSG00000003153;ENSMUSG00000011034;ENSMUSG00000018566;ENSMUSG00000026791;ENSMUSG00000028645;ENSMUSG00000028976;ENSMUSG00000039838
GO:0032259	methylation	BP	246	350	1.88877e-19	9.58154e-18	ENSMUSG00000000301;ENSMUSG00000000730;ENSMUSG00000000902;ENSMUSG00000000916;ENSMUSG00000001017;ENSMUSG00000001785;ENSMUSG00000002017;ENSMUSG00000002028;ENSMUSG00000002052;ENSMUSG00000002221;ENSMUSG00000002769;ENSMUSG00000003423;ENSMUSG00000003437;ENSMUSG00000003559;ENSMUSG00000004099;ENSMUSG00000004127;ENSMUSG00000004561;ENSMUSG00000005045;ENSMUSG00000005371;ENSMUSG00000005378;ENSMUSG00000005566;…
GO:0006950	response to stress	BP	2047	3848	2.15113e-19	1.08742e-17	ENSMUSG00000000028;ENSMUSG00000000093;ENSMUSG00000000120;ENSMUSG00000000127;ENSMUSG00000000142;ENSMUSG00000000148;ENSMUSG00000000244;ENSMUSG00000000275;ENSMUSG00000000296;ENSMUSG00000000320;ENSMUSG00000000355;ENSMUSG00000000409;ENSMUSG00000000440;ENSMUSG00000000441;ENSMUSG00000000530;ENSMUSG00000000552;ENSMUSG00000000568;ENSMUSG00000000628;ENSMUSG00000000631;ENSMUSG00000000751;ENSMUSG00000000753;…
GO:0001701	in utero embryonic development	BP	326	490	2.7664e-19	1.39355e-17	ENSMUSG00000000149;ENSMUSG00000000301;ENSMUSG00000000378;ENSMUSG00000000530;ENSMUSG00000000532;ENSMUSG00000000730;ENSMUSG00000000751;ENSMUSG00000000902;ENSMUSG00000001017;ENSMUSG00000001036;ENSMUSG00000001039;ENSMUSG00000001280;ENSMUSG00000002052;ENSMUSG00000002210;ENSMUSG00000003051;ENSMUSG00000003308;ENSMUSG00000003402;ENSMUSG00000003418;ENSMUSG00000003436;ENSMUSG00000003518;ENSMUSG00000004359;…
GO:0090407	organophosphate biosynthetic process	BP	358	547	2.84759e-19	1.42945e-17	ENSMUSG00000000168;ENSMUSG00000000276;ENSMUSG00000000301;ENSMUSG00000000308;ENSMUSG00000000563;ENSMUSG00000000628;ENSMUSG00000001211;ENSMUSG00000001270;ENSMUSG00000001755;ENSMUSG00000002550;ENSMUSG00000003072;ENSMUSG00000003500;ENSMUSG00000003752;ENSMUSG00000003809;ENSMUSG00000004040;ENSMUSG00000004270;ENSMUSG00000004815;ENSMUSG00000004936;ENSMUSG00000005373;ENSMUSG00000005534;ENSMUSG00000005580;…
GO:1901700	response to oxygen-containing compound	BP	998	1755	2.92783e-19	1.46462e-17	ENSMUSG00000000120;ENSMUSG00000000127;ENSMUSG00000000263;ENSMUSG00000000275;ENSMUSG00000000303;ENSMUSG00000000409;ENSMUSG00000000440;ENSMUSG00000000441;ENSMUSG00000000568;ENSMUSG00000000708;ENSMUSG00000000753;ENSMUSG00000000766;ENSMUSG00000000902;ENSMUSG00000001034;ENSMUSG00000001175;ENSMUSG00000001225;ENSMUSG00000001248;ENSMUSG00000001280;ENSMUSG00000001288;ENSMUSG00000001348;ENSMUSG00000001552;…
GO:0007005	mitochondrion organization	BP	336	508	3.13927e-19	1.55957e-17	ENSMUSG00000000628;ENSMUSG00000000915;ENSMUSG00000000959;ENSMUSG00000001175;ENSMUSG00000001786;ENSMUSG00000002083;ENSMUSG00000002416;ENSMUSG00000002661;ENSMUSG00000002797;ENSMUSG00000002814;ENSMUSG00000002949;ENSMUSG00000002984;ENSMUSG00000003072;ENSMUSG00000003438;ENSMUSG00000003873;ENSMUSG00000003923;ENSMUSG00000004040;ENSMUSG00000004069;ENSMUSG00000004264;ENSMUSG00000004748;ENSMUSG00000005069;…
GO:0046700	heterocycle catabolic process	BP	336	508	3.13927e-19	1.55957e-17	ENSMUSG00000000142;ENSMUSG00000000384;ENSMUSG00000000568;ENSMUSG00000000628;ENSMUSG00000000838;ENSMUSG00000001424;ENSMUSG00000001999;ENSMUSG00000002210;ENSMUSG00000002227;ENSMUSG00000002326;ENSMUSG00000003526;ENSMUSG00000003812;ENSMUSG00000003873;ENSMUSG00000004040;ENSMUSG00000004070;ENSMUSG00000005373;ENSMUSG00000005413;ENSMUSG00000005506;ENSMUSG00000005534;ENSMUSG00000005682;ENSMUSG00000005686;…
GO:0009792	embryo development ending in birth or egg hatching	BP	484	777	4.10436e-19	2.03201e-17	ENSMUSG00000000142;ENSMUSG00000000149;ENSMUSG00000000247;ENSMUSG00000000301;ENSMUSG00000000378;ENSMUSG00000000530;ENSMUSG00000000532;ENSMUSG00000000730;ENSMUSG00000000751;ENSMUSG00000000782;ENSMUSG00000000902;ENSMUSG00000000957;ENSMUSG00000001017;ENSMUSG00000001036;ENSMUSG00000001039;ENSMUSG00000001089;ENSMUSG00000001280;ENSMUSG00000001288;ENSMUSG00000001493;ENSMUSG00000001521;ENSMUSG00000001566;…
GO:0009628	response to abiotic stimulus	BP	695	1173	4.6833e-19	2.3107e-17	ENSMUSG00000000120;ENSMUSG00000000148;ENSMUSG00000000184;ENSMUSG00000000409;ENSMUSG00000000440;ENSMUSG00000000441;ENSMUSG00000000530;ENSMUSG00000000568;ENSMUSG00000000628;ENSMUSG00000000753;ENSMUSG00000000766;ENSMUSG00000000787;ENSMUSG00000000957;ENSMUSG00000001441;ENSMUSG00000001552;ENSMUSG00000001642;ENSMUSG00000001774;ENSMUSG00000001829;ENSMUSG00000002028;ENSMUSG00000002083;ENSMUSG00000002109;…
GO:0006302	double-strand break repair	BP	177	236	5.088e-19	2.5018e-17	ENSMUSG00000000028;ENSMUSG00000000751;ENSMUSG00000002324;ENSMUSG00000002870;ENSMUSG00000003549;ENSMUSG00000005410;ENSMUSG00000006678;ENSMUSG00000007646;ENSMUSG00000009628;ENSMUSG00000010154;ENSMUSG00000014074;ENSMUSG00000014243;ENSMUSG00000015971;ENSMUSG00000017485;ENSMUSG00000018841;ENSMUSG00000019841;ENSMUSG00000020152;ENSMUSG00000020228;ENSMUSG00000020381;ENSMUSG00000020413;ENSMUSG00000020474;…
GO:0031401	positive regulation of protein modification process	BP	736	1252	5.98374e-19	2.93223e-17	ENSMUSG00000000120;ENSMUSG00000000142;ENSMUSG00000000148;ENSMUSG00000000184;ENSMUSG00000000296;ENSMUSG00000000346;ENSMUSG00000000409;ENSMUSG00000000441;ENSMUSG00000000530;ENSMUSG00000000532;ENSMUSG00000000555;ENSMUSG00000000708;ENSMUSG00000000766;ENSMUSG00000000787;ENSMUSG00000000838;ENSMUSG00000000881;ENSMUSG00000000902;ENSMUSG00000001017;ENSMUSG00000001127;ENSMUSG00000001175;ENSMUSG00000001666;…
GO:0000280	nuclear division	BP	287	423	6.13022e-19	2.99383e-17	ENSMUSG00000000486;ENSMUSG00000000538;ENSMUSG00000000730;ENSMUSG00000000743;ENSMUSG00000001403;ENSMUSG00000001440;ENSMUSG00000002055;ENSMUSG00000002068;ENSMUSG00000002324;ENSMUSG00000002625;ENSMUSG00000003031;ENSMUSG00000003154;ENSMUSG00000003814;ENSMUSG00000003824;ENSMUSG00000004264;ENSMUSG00000004364;ENSMUSG00000004771;ENSMUSG00000004843;ENSMUSG00000005493;ENSMUSG00000005534;ENSMUSG00000005871;…
GO:0044270	cellular nitrogen compound catabolic process	BP	333	505	9.2425e-19	4.49854e-17	ENSMUSG00000000142;ENSMUSG00000000384;ENSMUSG00000000568;ENSMUSG00000000628;ENSMUSG00000000838;ENSMUSG00000001424;ENSMUSG00000001999;ENSMUSG00000002210;ENSMUSG00000002227;ENSMUSG00000002326;ENSMUSG00000003812;ENSMUSG00000003873;ENSMUSG00000004040;ENSMUSG00000004070;ENSMUSG00000005373;ENSMUSG00000005413;ENSMUSG00000005506;ENSMUSG00000005514;ENSMUSG00000005534;ENSMUSG00000005682;ENSMUSG00000005686;…
GO:0035239	tube morphogenesis	BP	542	887	9.40925e-19	4.56428e-17	ENSMUSG00000000093;ENSMUSG00000000120;ENSMUSG00000000247;ENSMUSG00000000320;ENSMUSG00000000378;ENSMUSG00000000530;ENSMUSG00000000555;ENSMUSG00000000600;ENSMUSG00000000628;ENSMUSG00000000753;ENSMUSG00000000782;ENSMUSG00000000957;ENSMUSG00000001034;ENSMUSG00000001036;ENSMUSG00000001089;ENSMUSG00000001280;ENSMUSG00000001288;ENSMUSG00000001300;ENSMUSG00000001435;ENSMUSG00000001521;ENSMUSG00000001552;…
GO:0070848	response to growth factor	BP	438	695	1.04104e-18	5.03296e-17	ENSMUSG00000000120;ENSMUSG00000000127;ENSMUSG00000000441;ENSMUSG00000000530;ENSMUSG00000000532;ENSMUSG00000000766;ENSMUSG00000001034;ENSMUSG00000001036;ENSMUSG00000001497;ENSMUSG00000001507;ENSMUSG00000001870;ENSMUSG00000001964;ENSMUSG00000002384;ENSMUSG00000002413;ENSMUSG00000003032;ENSMUSG00000003068;ENSMUSG00000003316;ENSMUSG00000003518;ENSMUSG00000004099;ENSMUSG00000004231;ENSMUSG00000004296;…
GO:1903829	positive regulation of cellular protein localization	BP	229	324	1.13068e-18	5.44806e-17	ENSMUSG00000000120;ENSMUSG00000000303;ENSMUSG00000001151;ENSMUSG00000001416;ENSMUSG00000001507;ENSMUSG00000001552;ENSMUSG00000001964;ENSMUSG00000002083;ENSMUSG00000003068;ENSMUSG00000003346;ENSMUSG00000003352;ENSMUSG00000003452;ENSMUSG00000004056;ENSMUSG00000004771;ENSMUSG00000005566;ENSMUSG00000005763;ENSMUSG00000005871;ENSMUSG00000006005;ENSMUSG00000006304;ENSMUSG00000006445;ENSMUSG00000006585;…
GO:0019439	aromatic compound catabolic process	BP	344	526	1.71811e-18	8.25094e-17	ENSMUSG00000000142;ENSMUSG00000000384;ENSMUSG00000000568;ENSMUSG00000000628;ENSMUSG00000000838;ENSMUSG00000001424;ENSMUSG00000001670;ENSMUSG00000001999;ENSMUSG00000002210;ENSMUSG00000002227;ENSMUSG00000002326;ENSMUSG00000002588;ENSMUSG00000003812;ENSMUSG00000003873;ENSMUSG00000004040;ENSMUSG00000004070;ENSMUSG00000005373;ENSMUSG00000005413;ENSMUSG00000005506;ENSMUSG00000005534;ENSMUSG00000005682;…
GO:0043009	chordate embryonic development	BP	473	761	1.91124e-18	9.14793e-17	ENSMUSG00000000142;ENSMUSG00000000149;ENSMUSG00000000247;ENSMUSG00000000301;ENSMUSG00000000378;ENSMUSG00000000530;ENSMUSG00000000532;ENSMUSG00000000730;ENSMUSG00000000751;ENSMUSG00000000782;ENSMUSG00000000902;ENSMUSG00000000957;ENSMUSG00000001017;ENSMUSG00000001036;ENSMUSG00000001039;ENSMUSG00000001089;ENSMUSG00000001280;ENSMUSG00000001288;ENSMUSG00000001493;ENSMUSG00000001521;ENSMUSG00000001566;…
GO:0032990	cell part morphogenesis	BP	442	704	1.94947e-18	9.30003e-17	ENSMUSG00000000120;ENSMUSG00000000125;ENSMUSG00000000247;ENSMUSG00000000305;ENSMUSG00000000627;ENSMUSG00000001300;ENSMUSG00000001313;ENSMUSG00000001566;ENSMUSG00000002227;ENSMUSG00000002413;ENSMUSG00000002489;ENSMUSG00000002985;ENSMUSG00000003037;ENSMUSG00000003068;ENSMUSG00000003070;ENSMUSG00000003534;ENSMUSG00000003873;ENSMUSG00000004151;ENSMUSG00000004530;ENSMUSG00000004771;ENSMUSG00000004891;…
GO:1901361	organic cyclic compound catabolic process	BP	360	555	1.96178e-18	9.32782e-17	ENSMUSG00000000142;ENSMUSG00000000384;ENSMUSG00000000568;ENSMUSG00000000628;ENSMUSG00000000838;ENSMUSG00000001424;ENSMUSG00000001670;ENSMUSG00000001999;ENSMUSG00000002210;ENSMUSG00000002227;ENSMUSG00000002326;ENSMUSG00000002985;ENSMUSG00000003526;ENSMUSG00000003812;ENSMUSG00000003873;ENSMUSG00000004040;ENSMUSG00000004070;ENSMUSG00000005373;ENSMUSG00000005413;ENSMUSG00000005506;ENSMUSG00000005534;…
GO:0051240	positive regulation of multicellular organismal process	BP	1077	1919	2.39607e-18	1.13553e-16	ENSMUSG00000000093;ENSMUSG00000000120;ENSMUSG00000000125;ENSMUSG00000000142;ENSMUSG00000000301;ENSMUSG00000000305;ENSMUSG00000000320;ENSMUSG00000000409;ENSMUSG00000000440;ENSMUSG00000000530;ENSMUSG00000000532;ENSMUSG00000000555;ENSMUSG00000000628;ENSMUSG00000000708;ENSMUSG00000000732;ENSMUSG00000000753;ENSMUSG00000000766;ENSMUSG00000000776;ENSMUSG00000000787;ENSMUSG00000000791;ENSMUSG00000000957;…
GO:0007267	cell-cell signaling	BP	835	1448	2.72068e-18	1.28514e-16	ENSMUSG00000000120;ENSMUSG00000000125;ENSMUSG00000000142;ENSMUSG00000000263;ENSMUSG00000000276;ENSMUSG00000000303;ENSMUSG00000000441;ENSMUSG00000000560;ENSMUSG00000000632;ENSMUSG00000000766;ENSMUSG00000000782;ENSMUSG00000000787;ENSMUSG00000001018;ENSMUSG00000001175;ENSMUSG00000001260;ENSMUSG00000001507;ENSMUSG00000001964;ENSMUSG00000002028;ENSMUSG00000002032;ENSMUSG00000002068;ENSMUSG00000002104;…
GO:0022613	ribonucleoprotein complex biogenesis	BP	301	451	3.35132e-18	1.57786e-16	ENSMUSG00000000355;ENSMUSG00000000581;ENSMUSG00000000708;ENSMUSG00000000787;ENSMUSG00000000916;ENSMUSG00000001056;ENSMUSG00000001305;ENSMUSG00000001569;ENSMUSG00000001674;ENSMUSG00000001767;ENSMUSG00000001785;ENSMUSG00000002129;ENSMUSG00000002319;ENSMUSG00000002455;ENSMUSG00000002524;ENSMUSG00000003423;ENSMUSG00000003452;ENSMUSG00000003660;ENSMUSG00000003848;ENSMUSG00000003868;ENSMUSG00000004100;…
GO:1902532	negative regulation of intracellular signal transduction	BP	348	535	3.84076e-18	1.80241e-16	ENSMUSG00000000552;ENSMUSG00000000766;ENSMUSG00000000787;ENSMUSG00000001034;ENSMUSG00000001175;ENSMUSG00000001507;ENSMUSG00000001518;ENSMUSG00000001583;ENSMUSG00000002205;ENSMUSG00000002342;ENSMUSG00000002496;ENSMUSG00000002985;ENSMUSG00000003032;ENSMUSG00000003068;ENSMUSG00000003161;ENSMUSG00000003228;ENSMUSG00000003518;ENSMUSG00000003573;ENSMUSG00000004035;ENSMUSG00000004069;ENSMUSG00000004364;…
GO:0023056	positive regulation of signaling	BP	1006	1783	4.79491e-18	2.24287e-16	ENSMUSG00000000120;ENSMUSG00000000125;ENSMUSG00000000275;ENSMUSG00000000296;ENSMUSG00000000409;ENSMUSG00000000441;ENSMUSG00000000530;ENSMUSG00000000532;ENSMUSG00000000552;ENSMUSG00000000766;ENSMUSG00000000787;ENSMUSG00000000902;ENSMUSG00000000915;ENSMUSG00000001036;ENSMUSG00000001127;ENSMUSG00000001175;ENSMUSG00000001642;ENSMUSG00000001666;ENSMUSG00000001707;ENSMUSG00000001930;ENSMUSG00000002083;…
GO:0010975	regulation of neuron projection development	BP	382	597	5.05787e-18	2.35821e-16	ENSMUSG00000000120;ENSMUSG00000000125;ENSMUSG00000000305;ENSMUSG00000000627;ENSMUSG00000000632;ENSMUSG00000000708;ENSMUSG00000000753;ENSMUSG00000000838;ENSMUSG00000001018;ENSMUSG00000001300;ENSMUSG00000001313;ENSMUSG00000001507;ENSMUSG00000001786;ENSMUSG00000002227;ENSMUSG00000002413;ENSMUSG00000002489;ENSMUSG00000002985;ENSMUSG00000003032;ENSMUSG00000003068;ENSMUSG00000003269;ENSMUSG00000003402;…
GO:0010647	positive regulation of cell communication	BP	1002	1776	5.75579e-18	2.67496e-16	ENSMUSG00000000120;ENSMUSG00000000125;ENSMUSG00000000275;ENSMUSG00000000296;ENSMUSG00000000409;ENSMUSG00000000441;ENSMUSG00000000530;ENSMUSG00000000532;ENSMUSG00000000552;ENSMUSG00000000766;ENSMUSG00000000787;ENSMUSG00000000902;ENSMUSG00000000915;ENSMUSG00000001036;ENSMUSG00000001127;ENSMUSG00000001175;ENSMUSG00000001642;ENSMUSG00000001666;ENSMUSG00000001707;ENSMUSG00000001930;ENSMUSG00000002083;…
GO:0060429	epithelium development	BP	686	1165	6.06421e-18	2.80923e-16	ENSMUSG00000000093;ENSMUSG00000000120;ENSMUSG00000000125;ENSMUSG00000000142;ENSMUSG00000000247;ENSMUSG00000000320;ENSMUSG00000000378;ENSMUSG00000000530;ENSMUSG00000000532;ENSMUSG00000000782;ENSMUSG00000000881;ENSMUSG00000000957;ENSMUSG00000001039;ENSMUSG00000001089;ENSMUSG00000001288;ENSMUSG00000001300;ENSMUSG00000001420;ENSMUSG00000001435;ENSMUSG00000001493;ENSMUSG00000001521;ENSMUSG00000001566;…
GO:0043043	peptide biosynthetic process	BP	403	636	6.96293e-18	3.21522e-16	ENSMUSG00000000355;ENSMUSG00000000552;ENSMUSG00000000568;ENSMUSG00000000787;ENSMUSG00000000838;ENSMUSG00000000916;ENSMUSG00000001380;ENSMUSG00000001707;ENSMUSG00000002227;ENSMUSG00000003135;ENSMUSG00000003235;ENSMUSG00000003299;ENSMUSG00000003429;ENSMUSG00000003808;ENSMUSG00000003814;ENSMUSG00000004040;ENSMUSG00000004056;ENSMUSG00000004233;ENSMUSG00000004561;ENSMUSG00000005102;ENSMUSG00000005506;…
GO:0048858	cell projection morphogenesis	BP	424	675	8.71657e-18	4.01213e-16	ENSMUSG00000000120;ENSMUSG00000000125;ENSMUSG00000000247;ENSMUSG00000000305;ENSMUSG00000000627;ENSMUSG00000001300;ENSMUSG00000001313;ENSMUSG00000001566;ENSMUSG00000002227;ENSMUSG00000002413;ENSMUSG00000002489;ENSMUSG00000002985;ENSMUSG00000003037;ENSMUSG00000003068;ENSMUSG00000003070;ENSMUSG00000003534;ENSMUSG00000004151;ENSMUSG00000004530;ENSMUSG00000004771;ENSMUSG00000004891;ENSMUSG00000004892;…
GO:1901987	regulation of cell cycle phase transition	BP	211	297	1.01015e-17	4.63479e-16	ENSMUSG00000000184;ENSMUSG00000000787;ENSMUSG00000001403;ENSMUSG00000001786;ENSMUSG00000002221;ENSMUSG00000002297;ENSMUSG00000002871;ENSMUSG00000003031;ENSMUSG00000003032;ENSMUSG00000003437;ENSMUSG00000003604;ENSMUSG00000004264;ENSMUSG00000004364;ENSMUSG00000004771;ENSMUSG00000005718;ENSMUSG00000005871;ENSMUSG00000006005;ENSMUSG00000006342;ENSMUSG00000006585;ENSMUSG00000007646;ENSMUSG00000007812;…
GO:0010942	positive regulation of cell death	BP	439	703	1.02604e-17	4.69274e-16	ENSMUSG00000000120;ENSMUSG00000000142;ENSMUSG00000000296;ENSMUSG00000000320;ENSMUSG00000000409;ENSMUSG00000000440;ENSMUSG00000000787;ENSMUSG00000000915;ENSMUSG00000001288;ENSMUSG00000001300;ENSMUSG00000001435;ENSMUSG00000001707;ENSMUSG00000002083;ENSMUSG00000002104;ENSMUSG00000002307;ENSMUSG00000002948;ENSMUSG00000002984;ENSMUSG00000002985;ENSMUSG00000003031;ENSMUSG00000003235;ENSMUSG00000003849;…
GO:0016012	sarcoglycan complex	CC	1	6	0.976501	1	ENSMUSG00000004631
GO:0042629	mast cell granule	CC	1	6	0.976501	1	ENSMUSG00000001642
GO:0097227	sperm annulus	CC	1	6	0.976501	1	ENSMUSG00000032097
GO:0032269	negative regulation of cellular protein metabolic process	BP	646	1091	1.10795e-17	5.05134e-16	ENSMUSG00000000568;ENSMUSG00000000708;ENSMUSG00000000753;ENSMUSG00000000787;ENSMUSG00000000902;ENSMUSG00000001034;ENSMUSG00000001774;ENSMUSG00000001785;ENSMUSG00000001786;ENSMUSG00000002052;ENSMUSG00000002108;ENSMUSG00000002205;ENSMUSG00000002227;ENSMUSG00000002930;ENSMUSG00000002985;ENSMUSG00000002997;ENSMUSG00000003031;ENSMUSG00000003032;ENSMUSG00000003099;ENSMUSG00000003316;ENSMUSG00000003423;…
GO:0004806	triglyceride lipase activity	MF	14	42	0.975226	1	ENSMUSG00000002847;ENSMUSG00000003123;ENSMUSG00000025091;ENSMUSG00000029134;ENSMUSG00000031903;ENSMUSG00000039202;ENSMUSG00000041653;ENSMUSG00000044626;ENSMUSG00000053846;ENSMUSG00000058019;ENSMUSG00000061313;ENSMUSG00000062181;ENSMUSG00000069922;ENSMUSG00000074156
GO:0042165	neurotransmitter binding	MF	18	52	0.975106	1	ENSMUSG00000000263;ENSMUSG00000002769;ENSMUSG00000002771;ENSMUSG00000018634;ENSMUSG00000020838;ENSMUSG00000021721;ENSMUSG00000023328;ENSMUSG00000024039;ENSMUSG00000024827;ENSMUSG00000024843;ENSMUSG00000025037;ENSMUSG00000027610;ENSMUSG00000031492;ENSMUSG00000032561;ENSMUSG00000034285;ENSMUSG00000039106;ENSMUSG00000041189;ENSMUSG00000059003
GO:0031400	negative regulation of protein modification process	BP	399	630	1.15074e-17	5.22989e-16	ENSMUSG00000000708;ENSMUSG00000000902;ENSMUSG00000001034;ENSMUSG00000001774;ENSMUSG00000001785;ENSMUSG00000001786;ENSMUSG00000002052;ENSMUSG00000002205;ENSMUSG00000002930;ENSMUSG00000002985;ENSMUSG00000002997;ENSMUSG00000003031;ENSMUSG00000003032;ENSMUSG00000003099;ENSMUSG00000003423;ENSMUSG00000003518;ENSMUSG00000003873;ENSMUSG00000004069;ENSMUSG00000004099;ENSMUSG00000004530;ENSMUSG00000004558;…
GO:0001614	purinergic nucleotide receptor activity	MF	6	21	0.97471	1	ENSMUSG00000005950;ENSMUSG00000022758;ENSMUSG00000027765;ENSMUSG00000029470;ENSMUSG00000032860;ENSMUSG00000048779
GO:0016502	nucleotide receptor activity	MF	6	21	0.97471	1	ENSMUSG00000005950;ENSMUSG00000022758;ENSMUSG00000027765;ENSMUSG00000029470;ENSMUSG00000032860;ENSMUSG00000048779
GO:0198738	cell-cell signaling by wnt	BP	275	408	1.31206e-17	5.9443e-16	ENSMUSG00000000125;ENSMUSG00000000142;ENSMUSG00000000766;ENSMUSG00000000782;ENSMUSG00000000787;ENSMUSG00000001507;ENSMUSG00000001964;ENSMUSG00000002068;ENSMUSG00000002985;ENSMUSG00000003032;ENSMUSG00000003068;ENSMUSG00000003228;ENSMUSG00000003345;ENSMUSG00000003437;ENSMUSG00000003868;ENSMUSG00000004364;ENSMUSG00000004558;ENSMUSG00000004637;ENSMUSG00000004934;ENSMUSG00000005609;ENSMUSG00000005871;…
GO:0015077	monovalent inorganic cation transmembrane transporter activity	MF	148	351	0.972967	1	ENSMUSG00000000088;ENSMUSG00000000563;ENSMUSG00000001027;ENSMUSG00000002908;ENSMUSG00000003072;ENSMUSG00000004285;ENSMUSG00000004319;ENSMUSG00000004988;ENSMUSG00000005299;ENSMUSG00000005360;ENSMUSG00000005553;ENSMUSG00000006057;ENSMUSG00000006641;ENSMUSG00000009545;ENSMUSG00000011034;ENSMUSG00000013160;ENSMUSG00000013275;ENSMUSG00000014313;ENSMUSG00000015575;ENSMUSG00000016252;ENSMUSG00000016319;…
GO:0016799	hydrolase activity, hydrolyzing N-glycosyl compounds	MF	11	34	0.972433	1	ENSMUSG00000020287;ENSMUSG00000027342;ENSMUSG00000029084;ENSMUSG00000029591;ENSMUSG00000030271;ENSMUSG00000030322;ENSMUSG00000032298;ENSMUSG00000035121;ENSMUSG00000036061;ENSMUSG00000039396;ENSMUSG00000050132
GO:0071363	cellular response to growth factor stimulus	BP	419	667	1.34814e-17	6.07724e-16	ENSMUSG00000000120;ENSMUSG00000000441;ENSMUSG00000000530;ENSMUSG00000000532;ENSMUSG00000001034;ENSMUSG00000001036;ENSMUSG00000001497;ENSMUSG00000001507;ENSMUSG00000001870;ENSMUSG00000001964;ENSMUSG00000002384;ENSMUSG00000002413;ENSMUSG00000003032;ENSMUSG00000003068;ENSMUSG00000003316;ENSMUSG00000003518;ENSMUSG00000004099;ENSMUSG00000004231;ENSMUSG00000004296;ENSMUSG00000004637;ENSMUSG00000004951;…
GO:0050769	positive regulation of neurogenesis	BP	363	565	1.34984e-17	6.07724e-16	ENSMUSG00000000120;ENSMUSG00000000125;ENSMUSG00000000305;ENSMUSG00000000440;ENSMUSG00000000708;ENSMUSG00000000753;ENSMUSG00000000766;ENSMUSG00000001313;ENSMUSG00000001507;ENSMUSG00000002413;ENSMUSG00000002489;ENSMUSG00000002985;ENSMUSG00000003068;ENSMUSG00000003436;ENSMUSG00000003575;ENSMUSG00000003948;ENSMUSG00000004031;ENSMUSG00000004393;ENSMUSG00000004455;ENSMUSG00000004771;ENSMUSG00000004936;…
GO:0017148	negative regulation of translation	BP	105	126	1.43585e-17	6.44434e-16	ENSMUSG00000000568;ENSMUSG00000000787;ENSMUSG00000002227;ENSMUSG00000003814;ENSMUSG00000004040;ENSMUSG00000005102;ENSMUSG00000005506;ENSMUSG00000006005;ENSMUSG00000007670;ENSMUSG00000010554;ENSMUSG00000013415;ENSMUSG00000019312;ENSMUSG00000020091;ENSMUSG00000020300;ENSMUSG00000020372;ENSMUSG00000020423;ENSMUSG00000020515;ENSMUSG00000020534;ENSMUSG00000020770;ENSMUSG00000021116;ENSMUSG00000021127;…
GO:0051049	regulation of transport	BP	1036	1847	1.47794e-17	6.61262e-16	ENSMUSG00000000127;ENSMUSG00000000303;ENSMUSG00000000440;ENSMUSG00000000486;ENSMUSG00000000628;ENSMUSG00000000631;ENSMUSG00000000711;ENSMUSG00000000766;ENSMUSG00000000826;ENSMUSG00000000838;ENSMUSG00000000915;ENSMUSG00000001018;ENSMUSG00000001027;ENSMUSG00000001036;ENSMUSG00000001151;ENSMUSG00000001175;ENSMUSG00000001300;ENSMUSG00000001467;ENSMUSG00000001552;ENSMUSG00000001855;ENSMUSG00000001964;…
GO:1901698	response to nitrogen compound	BP	671	1140	1.63725e-17	7.30272e-16	ENSMUSG00000000120;ENSMUSG00000000127;ENSMUSG00000000263;ENSMUSG00000000275;ENSMUSG00000000303;ENSMUSG00000000440;ENSMUSG00000000568;ENSMUSG00000000708;ENSMUSG00000000753;ENSMUSG00000000766;ENSMUSG00000001175;ENSMUSG00000001225;ENSMUSG00000001280;ENSMUSG00000001552;ENSMUSG00000001642;ENSMUSG00000002147;ENSMUSG00000002307;ENSMUSG00000002413;ENSMUSG00000002489;ENSMUSG00000002985;ENSMUSG00000002997;…
GO:1904315	transmitter-gated ion channel activity involved in regulation of postsynaptic membrane potential	MF	17	49	0.971349	1	ENSMUSG00000000263;ENSMUSG00000000560;ENSMUSG00000001260;ENSMUSG00000002771;ENSMUSG00000010803;ENSMUSG00000014609;ENSMUSG00000020734;ENSMUSG00000029054;ENSMUSG00000029205;ENSMUSG00000031492;ENSMUSG00000033676;ENSMUSG00000041078;ENSMUSG00000041189;ENSMUSG00000055078;ENSMUSG00000056073;ENSMUSG00000059003;ENSMUSG00000071424
GO:0004222	metalloendopeptidase activity	MF	48	123	0.971171	1	ENSMUSG00000000957;ENSMUSG00000004929;ENSMUSG00000015850;ENSMUSG00000017737;ENSMUSG00000018620;ENSMUSG00000020926;ENSMUSG00000021193;ENSMUSG00000021223;ENSMUSG00000021710;ENSMUSG00000022449;ENSMUSG00000022802;ENSMUSG00000022893;ENSMUSG00000023903;ENSMUSG00000023914;ENSMUSG00000024313;ENSMUSG00000024527;ENSMUSG00000024889;ENSMUSG00000025436;ENSMUSG00000025917;ENSMUSG00000025964;ENSMUSG00000026775;…
GO:0004415	hyalurononglucosaminidase activity	MF	2	9	0.97079	1	ENSMUSG00000010047;ENSMUSG00000024754
GO:0005222	intracellular cAMP-activated cation channel activity	MF	2	9	0.97079	1	ENSMUSG00000031789;ENSMUSG00000056494
GO:0018685	alkane 1-monooxygenase activity	MF	2	9	0.97079	1	ENSMUSG00000028712;ENSMUSG00000083138
GO:0030492	hemoglobin binding	MF	2	9	0.97079	1	ENSMUSG00000026726;ENSMUSG00000027070
GO:0048495	Roundabout binding	MF	2	9	0.97079	1	ENSMUSG00000050199;ENSMUSG00000056427
GO:0050649	testosterone 6-beta-hydroxylase activity	MF	2	9	0.97079	1	ENSMUSG00000029727;ENSMUSG00000056035
GO:0062061	TAP complex binding	MF	2	9	0.97079	1	ENSMUSG00000024308;ENSMUSG00000079507
GO:0005184	neuropeptide hormone activity	MF	8	26	0.970731	1	ENSMUSG00000005705;ENSMUSG00000017316;ENSMUSG00000021647;ENSMUSG00000024256;ENSMUSG00000026241;ENSMUSG00000027596;ENSMUSG00000028971;ENSMUSG00000037428
GO:0035586	purinergic receptor activity	MF	8	26	0.970731	1	ENSMUSG00000005950;ENSMUSG00000018500;ENSMUSG00000022758;ENSMUSG00000027765;ENSMUSG00000029470;ENSMUSG00000032860;ENSMUSG00000042429;ENSMUSG00000048779
GO:0120039	plasma membrane bounded cell projection morphogenesis	BP	420	670	2.07802e-17	9.24015e-16	ENSMUSG00000000120;ENSMUSG00000000125;ENSMUSG00000000247;ENSMUSG00000000305;ENSMUSG00000000627;ENSMUSG00000001300;ENSMUSG00000001313;ENSMUSG00000001566;ENSMUSG00000002227;ENSMUSG00000002413;ENSMUSG00000002489;ENSMUSG00000002985;ENSMUSG00000003037;ENSMUSG00000003068;ENSMUSG00000003070;ENSMUSG00000003534;ENSMUSG00000004151;ENSMUSG00000004530;ENSMUSG00000004771;ENSMUSG00000004892;ENSMUSG00000004936;…
GO:0016805	dipeptidase activity	MF	4	15	0.97028	1	ENSMUSG00000019124;ENSMUSG00000020877;ENSMUSG00000024644;ENSMUSG00000063931
GO:0030550	acetylcholine receptor inhibitor activity	MF	4	15	0.97028	1	ENSMUSG00000022584;ENSMUSG00000022587;ENSMUSG00000050447;ENSMUSG00000075605
GO:0030553	cGMP binding	MF	4	15	0.97028	1	ENSMUSG00000031789;ENSMUSG00000053965;ENSMUSG00000056494;ENSMUSG00000075270
GO:0034249	negative regulation of cellular amide metabolic process	BP	121	151	2.40838e-17	1.06762e-15	ENSMUSG00000000568;ENSMUSG00000000787;ENSMUSG00000002227;ENSMUSG00000002985;ENSMUSG00000003814;ENSMUSG00000004040;ENSMUSG00000005102;ENSMUSG00000005506;ENSMUSG00000006005;ENSMUSG00000006930;ENSMUSG00000007670;ENSMUSG00000010554;ENSMUSG00000013415;ENSMUSG00000019312;ENSMUSG00000020091;ENSMUSG00000020300;ENSMUSG00000020372;ENSMUSG00000020423;ENSMUSG00000020458;ENSMUSG00000020515;ENSMUSG00000020534;…
GO:0097435	supramolecular fiber organization	BP	450	726	2.70237e-17	1.19426e-15	ENSMUSG00000000127;ENSMUSG00000000759;ENSMUSG00000000915;ENSMUSG00000001313;ENSMUSG00000001440;ENSMUSG00000001864;ENSMUSG00000002233;ENSMUSG00000002365;ENSMUSG00000002413;ENSMUSG00000002985;ENSMUSG00000003031;ENSMUSG00000004364;ENSMUSG00000004530;ENSMUSG00000004568;ENSMUSG00000004771;ENSMUSG00000004846;ENSMUSG00000005103;ENSMUSG00000005417;ENSMUSG00000005871;ENSMUSG00000006021;ENSMUSG00000006127;…
GO:0016055	Wnt signaling pathway	BP	273	406	2.79397e-17	1.23097e-15	ENSMUSG00000000125;ENSMUSG00000000142;ENSMUSG00000000782;ENSMUSG00000000787;ENSMUSG00000001507;ENSMUSG00000001964;ENSMUSG00000002068;ENSMUSG00000002985;ENSMUSG00000003032;ENSMUSG00000003068;ENSMUSG00000003228;ENSMUSG00000003345;ENSMUSG00000003437;ENSMUSG00000003868;ENSMUSG00000004364;ENSMUSG00000004558;ENSMUSG00000004637;ENSMUSG00000004934;ENSMUSG00000005609;ENSMUSG00000005871;ENSMUSG00000006311;…
GO:0006412	translation	BP	390	616	2.93368e-17	1.28858e-15	ENSMUSG00000000355;ENSMUSG00000000552;ENSMUSG00000000568;ENSMUSG00000000787;ENSMUSG00000000838;ENSMUSG00000000916;ENSMUSG00000001380;ENSMUSG00000001707;ENSMUSG00000002227;ENSMUSG00000003135;ENSMUSG00000003235;ENSMUSG00000003299;ENSMUSG00000003429;ENSMUSG00000003808;ENSMUSG00000003814;ENSMUSG00000004040;ENSMUSG00000004056;ENSMUSG00000004233;ENSMUSG00000004561;ENSMUSG00000005102;ENSMUSG00000005506;…
GO:0003854	3-beta-hydroxy-delta5-steroid dehydrogenase activity	MF	3	12	0.969302	1	ENSMUSG00000031349;ENSMUSG00000034308;ENSMUSG00000095143
GO:0004000	adenosine deaminase activity	MF	3	12	0.969302	1	ENSMUSG00000027951;ENSMUSG00000044350;ENSMUSG00000113640
GO:0008061	chitin binding	MF	3	12	0.969302	1	ENSMUSG00000025512;ENSMUSG00000026450;ENSMUSG00000028189
GO:0009881	photoreceptor activity	MF	3	12	0.969302	1	ENSMUSG00000020038;ENSMUSG00000026525;ENSMUSG00000068742
GO:0015926	glucosidase activity	MF	3	12	0.969302	1	ENSMUSG00000028048;ENSMUSG00000033400;ENSMUSG00000071650
GO:0023023	MHC protein complex binding	MF	3	12	0.969302	1	ENSMUSG00000022378;ENSMUSG00000037649;ENSMUSG00000038304
GO:0042166	acetylcholine binding	MF	3	12	0.969302	1	ENSMUSG00000023328;ENSMUSG00000031492;ENSMUSG00000041189
GO:0046977	TAP binding	MF	3	12	0.969302	1	ENSMUSG00000024308;ENSMUSG00000029408;ENSMUSG00000079507
GO:0030029	actin filament-based process	BP	481	784	3.22326e-17	1.41147e-15	ENSMUSG00000000127;ENSMUSG00000000631;ENSMUSG00000000915;ENSMUSG00000001313;ENSMUSG00000001552;ENSMUSG00000001864;ENSMUSG00000002233;ENSMUSG00000002365;ENSMUSG00000002413;ENSMUSG00000003161;ENSMUSG00000003283;ENSMUSG00000003814;ENSMUSG00000004364;ENSMUSG00000004530;ENSMUSG00000004568;ENSMUSG00000004677;ENSMUSG00000005103;ENSMUSG00000005417;ENSMUSG00000005672;ENSMUSG00000006021;ENSMUSG00000006127;…
GO:0045859	regulation of protein kinase activity	BP	455	736	3.51124e-17	1.53292e-15	ENSMUSG00000000142;ENSMUSG00000000184;ENSMUSG00000000296;ENSMUSG00000000346;ENSMUSG00000000441;ENSMUSG00000000708;ENSMUSG00000000787;ENSMUSG00000000881;ENSMUSG00000001034;ENSMUSG00000001127;ENSMUSG00000001774;ENSMUSG00000001786;ENSMUSG00000002058;ENSMUSG00000002068;ENSMUSG00000002297;ENSMUSG00000002307;ENSMUSG00000002365;ENSMUSG00000002413;ENSMUSG00000002489;ENSMUSG00000002948;ENSMUSG00000002985;…
GO:0030036	actin cytoskeleton organization	BP	435	700	4.93682e-17	2.14878e-15	ENSMUSG00000000127;ENSMUSG00000000631;ENSMUSG00000000915;ENSMUSG00000001313;ENSMUSG00000001864;ENSMUSG00000002233;ENSMUSG00000002365;ENSMUSG00000002413;ENSMUSG00000003283;ENSMUSG00000003814;ENSMUSG00000004364;ENSMUSG00000004530;ENSMUSG00000004568;ENSMUSG00000005103;ENSMUSG00000005417;ENSMUSG00000005672;ENSMUSG00000006021;ENSMUSG00000006127;ENSMUSG00000006304;ENSMUSG00000007613;ENSMUSG00000008475;…
GO:0006260	DNA replication	BP	178	244	5.04477e-17	2.18916e-15	ENSMUSG00000000028;ENSMUSG00000000751;ENSMUSG00000002068;ENSMUSG00000002297;ENSMUSG00000002870;ENSMUSG00000004069;ENSMUSG00000005410;ENSMUSG00000006585;ENSMUSG00000006678;ENSMUSG00000006715;ENSMUSG00000007080;ENSMUSG00000007872;ENSMUSG00000008575;ENSMUSG00000010517;ENSMUSG00000011114;ENSMUSG00000013787;ENSMUSG00000014226;ENSMUSG00000016984;ENSMUSG00000017499;ENSMUSG00000017615;ENSMUSG00000019773;…
GO:0018205	peptidyl-lysine modification	BP	258	381	5.38573e-17	2.3301e-15	ENSMUSG00000000708;ENSMUSG00000000902;ENSMUSG00000001632;ENSMUSG00000001785;ENSMUSG00000002028;ENSMUSG00000002052;ENSMUSG00000002221;ENSMUSG00000003226;ENSMUSG00000003423;ENSMUSG00000003680;ENSMUSG00000003868;ENSMUSG00000004099;ENSMUSG00000004846;ENSMUSG00000004934;ENSMUSG00000005045;ENSMUSG00000005204;ENSMUSG00000005514;ENSMUSG00000005566;ENSMUSG00000005609;ENSMUSG00000006920;ENSMUSG00000006932;…
GO:0006914	autophagy	BP	284	427	6.08907e-17	2.61866e-15	ENSMUSG00000000001;ENSMUSG00000000628;ENSMUSG00000001018;ENSMUSG00000001175;ENSMUSG00000001248;ENSMUSG00000001786;ENSMUSG00000002320;ENSMUSG00000002496;ENSMUSG00000002820;ENSMUSG00000002845;ENSMUSG00000003037;ENSMUSG00000003068;ENSMUSG00000003131;ENSMUSG00000003308;ENSMUSG00000003435;ENSMUSG00000004040;ENSMUSG00000004264;ENSMUSG00000004451;ENSMUSG00000004936;ENSMUSG00000005102;ENSMUSG00000005312;…
GO:0061919	process utilizing autophagic mechanism	BP	284	427	6.08907e-17	2.61866e-15	ENSMUSG00000000001;ENSMUSG00000000628;ENSMUSG00000001018;ENSMUSG00000001175;ENSMUSG00000001248;ENSMUSG00000001786;ENSMUSG00000002320;ENSMUSG00000002496;ENSMUSG00000002820;ENSMUSG00000002845;ENSMUSG00000003037;ENSMUSG00000003068;ENSMUSG00000003131;ENSMUSG00000003308;ENSMUSG00000003435;ENSMUSG00000004040;ENSMUSG00000004264;ENSMUSG00000004451;ENSMUSG00000004936;ENSMUSG00000005102;ENSMUSG00000005312;…
GO:0009967	positive regulation of signal transduction	BP	889	1566	6.27783e-17	2.69181e-15	ENSMUSG00000000120;ENSMUSG00000000125;ENSMUSG00000000275;ENSMUSG00000000296;ENSMUSG00000000409;ENSMUSG00000000441;ENSMUSG00000000530;ENSMUSG00000000532;ENSMUSG00000000552;ENSMUSG00000000766;ENSMUSG00000000787;ENSMUSG00000000902;ENSMUSG00000000915;ENSMUSG00000001036;ENSMUSG00000001127;ENSMUSG00000001175;ENSMUSG00000001642;ENSMUSG00000001666;ENSMUSG00000001707;ENSMUSG00000001930;ENSMUSG00000002083;…
GO:0032886	regulation of microtubule-based process	BP	179	246	6.33285e-17	2.70734e-15	ENSMUSG00000000708;ENSMUSG00000000743;ENSMUSG00000001774;ENSMUSG00000002055;ENSMUSG00000003031;ENSMUSG00000003068;ENSMUSG00000003354;ENSMUSG00000003452;ENSMUSG00000004843;ENSMUSG00000005871;ENSMUSG00000006005;ENSMUSG00000006464;ENSMUSG00000006930;ENSMUSG00000006932;ENSMUSG00000008035;ENSMUSG00000009376;ENSMUSG00000009907;ENSMUSG00000010067;ENSMUSG00000011877;ENSMUSG00000012443;ENSMUSG00000014158;…
GO:0051962	positive regulation of nervous system development	BP	399	635	7.69293e-17	3.27906e-15	ENSMUSG00000000120;ENSMUSG00000000125;ENSMUSG00000000305;ENSMUSG00000000440;ENSMUSG00000000708;ENSMUSG00000000753;ENSMUSG00000000766;ENSMUSG00000001313;ENSMUSG00000001507;ENSMUSG00000002413;ENSMUSG00000002489;ENSMUSG00000002985;ENSMUSG00000003068;ENSMUSG00000003436;ENSMUSG00000003575;ENSMUSG00000003948;ENSMUSG00000004031;ENSMUSG00000004393;ENSMUSG00000004455;ENSMUSG00000004771;ENSMUSG00000004936;…
GO:0060548	negative regulation of cell death	BP	636	1079	7.91519e-17	3.36384e-15	ENSMUSG00000000001;ENSMUSG00000000120;ENSMUSG00000000184;ENSMUSG00000000282;ENSMUSG00000000308;ENSMUSG00000000320;ENSMUSG00000000441;ENSMUSG00000000552;ENSMUSG00000000555;ENSMUSG00000000600;ENSMUSG00000000631;ENSMUSG00000000753;ENSMUSG00000000782;ENSMUSG00000000787;ENSMUSG00000000826;ENSMUSG00000000915;ENSMUSG00000001034;ENSMUSG00000001127;ENSMUSG00000001288;ENSMUSG00000001642;ENSMUSG00000001786;…
GO:0045666	positive regulation of neuron differentiation	BP	297	451	9.36566e-17	3.96856e-15	ENSMUSG00000000120;ENSMUSG00000000125;ENSMUSG00000000305;ENSMUSG00000000708;ENSMUSG00000000753;ENSMUSG00000001313;ENSMUSG00000001507;ENSMUSG00000002413;ENSMUSG00000002489;ENSMUSG00000002985;ENSMUSG00000003068;ENSMUSG00000003575;ENSMUSG00000003948;ENSMUSG00000004031;ENSMUSG00000004393;ENSMUSG00000004771;ENSMUSG00000004936;ENSMUSG00000004951;ENSMUSG00000005610;ENSMUSG00000006057;ENSMUSG00000006235;…
GO:1901990	regulation of mitotic cell cycle phase transition	BP	186	259	1.46745e-16	6.19986e-15	ENSMUSG00000000184;ENSMUSG00000000787;ENSMUSG00000001403;ENSMUSG00000001786;ENSMUSG00000002297;ENSMUSG00000002871;ENSMUSG00000003031;ENSMUSG00000003032;ENSMUSG00000003604;ENSMUSG00000004264;ENSMUSG00000004364;ENSMUSG00000004771;ENSMUSG00000005718;ENSMUSG00000005871;ENSMUSG00000006005;ENSMUSG00000006585;ENSMUSG00000007646;ENSMUSG00000007812;ENSMUSG00000009907;ENSMUSG00000010342;ENSMUSG00000013663;…
GO:1990823	response to leukemia inhibitory factor	BP	97	116	1.54778e-16	6.52015e-15	ENSMUSG00000000275;ENSMUSG00000000628;ENSMUSG00000001288;ENSMUSG00000001707;ENSMUSG00000003032;ENSMUSG00000005148;ENSMUSG00000008489;ENSMUSG00000010342;ENSMUSG00000014226;ENSMUSG00000015354;ENSMUSG00000015766;ENSMUSG00000016319;ENSMUSG00000017861;ENSMUSG00000019947;ENSMUSG00000020063;ENSMUSG00000020248;ENSMUSG00000020363;ENSMUSG00000020396;ENSMUSG00000020484;ENSMUSG00000020534;ENSMUSG00000020561;…
GO:0019693	ribose phosphate metabolic process	BP	328	508	1.77054e-16	7.43677e-15	ENSMUSG00000000001;ENSMUSG00000000088;ENSMUSG00000000168;ENSMUSG00000000563;ENSMUSG00000000628;ENSMUSG00000001755;ENSMUSG00000002326;ENSMUSG00000002550;ENSMUSG00000002804;ENSMUSG00000003072;ENSMUSG00000003271;ENSMUSG00000003500;ENSMUSG00000003623;ENSMUSG00000003809;ENSMUSG00000004040;ENSMUSG00000004936;ENSMUSG00000005373;ENSMUSG00000005534;ENSMUSG00000005580;ENSMUSG00000005683;ENSMUSG00000005686;…
GO:0010033	response to organic substance	BP	1769	3327	1.9228e-16	8.05283e-15	ENSMUSG00000000120;ENSMUSG00000000127;ENSMUSG00000000263;ENSMUSG00000000275;ENSMUSG00000000303;ENSMUSG00000000320;ENSMUSG00000000440;ENSMUSG00000000441;ENSMUSG00000000530;ENSMUSG00000000532;ENSMUSG00000000568;ENSMUSG00000000628;ENSMUSG00000000631;ENSMUSG00000000708;ENSMUSG00000000753;ENSMUSG00000000766;ENSMUSG00000000782;ENSMUSG00000000791;ENSMUSG00000000902;ENSMUSG00000000957;ENSMUSG00000001034;…
GO:0048812	neuron projection morphogenesis	BP	409	656	2.01566e-16	8.41728e-15	ENSMUSG00000000120;ENSMUSG00000000125;ENSMUSG00000000247;ENSMUSG00000000305;ENSMUSG00000000627;ENSMUSG00000001300;ENSMUSG00000001313;ENSMUSG00000001566;ENSMUSG00000002227;ENSMUSG00000002413;ENSMUSG00000002489;ENSMUSG00000002985;ENSMUSG00000003037;ENSMUSG00000003068;ENSMUSG00000003070;ENSMUSG00000003534;ENSMUSG00000004151;ENSMUSG00000004771;ENSMUSG00000004892;ENSMUSG00000004936;ENSMUSG00000005102;…
GO:0043068	positive regulation of programmed cell death	BP	400	640	2.47026e-16	1.02858e-14	ENSMUSG00000000120;ENSMUSG00000000296;ENSMUSG00000000320;ENSMUSG00000000409;ENSMUSG00000000440;ENSMUSG00000000787;ENSMUSG00000000915;ENSMUSG00000001288;ENSMUSG00000001435;ENSMUSG00000001707;ENSMUSG00000002083;ENSMUSG00000002104;ENSMUSG00000002948;ENSMUSG00000002984;ENSMUSG00000003235;ENSMUSG00000003849;ENSMUSG00000003873;ENSMUSG00000004069;ENSMUSG00000004296;ENSMUSG00000004637;ENSMUSG00000004934;…
GO:0070507	regulation of microtubule cytoskeleton organization	BP	153	205	2.64773e-16	1.0993e-14	ENSMUSG00000000708;ENSMUSG00000000743;ENSMUSG00000001774;ENSMUSG00000002055;ENSMUSG00000003031;ENSMUSG00000003452;ENSMUSG00000004843;ENSMUSG00000005871;ENSMUSG00000006005;ENSMUSG00000006932;ENSMUSG00000008035;ENSMUSG00000009376;ENSMUSG00000009907;ENSMUSG00000010067;ENSMUSG00000011877;ENSMUSG00000012443;ENSMUSG00000014158;ENSMUSG00000015095;ENSMUSG00000015222;ENSMUSG00000015711;ENSMUSG00000017291;…
GO:1990830	cellular response to leukemia inhibitory factor	BP	96	115	2.78988e-16	1.15499e-14	ENSMUSG00000000275;ENSMUSG00000000628;ENSMUSG00000001288;ENSMUSG00000001707;ENSMUSG00000003032;ENSMUSG00000005148;ENSMUSG00000008489;ENSMUSG00000010342;ENSMUSG00000014226;ENSMUSG00000015354;ENSMUSG00000015766;ENSMUSG00000016319;ENSMUSG00000017861;ENSMUSG00000019947;ENSMUSG00000020063;ENSMUSG00000020248;ENSMUSG00000020363;ENSMUSG00000020396;ENSMUSG00000020484;ENSMUSG00000020534;ENSMUSG00000020561;…
GO:0010256	endomembrane system organization	BP	272	409	2.83188e-16	1.16902e-14	ENSMUSG00000000552;ENSMUSG00000000631;ENSMUSG00000000711;ENSMUSG00000001143;ENSMUSG00000001964;ENSMUSG00000002365;ENSMUSG00000002395;ENSMUSG00000002625;ENSMUSG00000003341;ENSMUSG00000004056;ENSMUSG00000004207;ENSMUSG00000004270;ENSMUSG00000004394;ENSMUSG00000004530;ENSMUSG00000004771;ENSMUSG00000004843;ENSMUSG00000004936;ENSMUSG00000004937;ENSMUSG00000005069;ENSMUSG00000005125;ENSMUSG00000005899;…
GO:0040008	regulation of growth	BP	416	670	2.97748e-16	1.22562e-14	ENSMUSG00000000093;ENSMUSG00000000125;ENSMUSG00000000148;ENSMUSG00000000305;ENSMUSG00000000355;ENSMUSG00000000440;ENSMUSG00000000530;ENSMUSG00000000532;ENSMUSG00000000627;ENSMUSG00000000787;ENSMUSG00000000957;ENSMUSG00000001313;ENSMUSG00000001583;ENSMUSG00000002010;ENSMUSG00000002083;ENSMUSG00000002833;ENSMUSG00000002985;ENSMUSG00000003031;ENSMUSG00000003068;ENSMUSG00000003534;ENSMUSG00000004040;…
GO:0048589	developmental growth	BP	446	726	3.46013e-16	1.42023e-14	ENSMUSG00000000093;ENSMUSG00000000125;ENSMUSG00000000247;ENSMUSG00000000305;ENSMUSG00000000378;ENSMUSG00000000627;ENSMUSG00000001288;ENSMUSG00000001313;ENSMUSG00000002489;ENSMUSG00000002985;ENSMUSG00000003031;ENSMUSG00000003068;ENSMUSG00000003534;ENSMUSG00000003549;ENSMUSG00000004040;ENSMUSG00000004207;ENSMUSG00000004383;ENSMUSG00000004771;ENSMUSG00000004892;ENSMUSG00000005069;ENSMUSG00000005102;…
GO:0061702	inflammasome complex	CC	5	18	0.968781	0.997789	ENSMUSG00000000787;ENSMUSG00000025887;ENSMUSG00000030793;ENSMUSG00000039193;ENSMUSG00000040620
GO:0080134	regulation of response to stress	BP	794	1389	3.73119e-16	1.52714e-14	ENSMUSG00000000142;ENSMUSG00000000244;ENSMUSG00000000296;ENSMUSG00000000320;ENSMUSG00000000440;ENSMUSG00000000552;ENSMUSG00000000753;ENSMUSG00000000766;ENSMUSG00000000776;ENSMUSG00000000787;ENSMUSG00000000791;ENSMUSG00000000838;ENSMUSG00000001034;ENSMUSG00000001348;ENSMUSG00000001666;ENSMUSG00000001707;ENSMUSG00000001774;ENSMUSG00000001786;ENSMUSG00000001829;ENSMUSG00000002108;ENSMUSG00000002221;…
GO:0006402	mRNA catabolic process	BP	160	217	3.7516e-16	1.53071e-14	ENSMUSG00000000142;ENSMUSG00000000384;ENSMUSG00000000568;ENSMUSG00000000838;ENSMUSG00000002210;ENSMUSG00000002227;ENSMUSG00000005506;ENSMUSG00000005682;ENSMUSG00000006019;ENSMUSG00000007050;ENSMUSG00000007670;ENSMUSG00000007836;ENSMUSG00000008393;ENSMUSG00000010554;ENSMUSG00000010592;ENSMUSG00000013415;ENSMUSG00000018379;ENSMUSG00000020079;ENSMUSG00000020166;ENSMUSG00000020362;ENSMUSG00000020423;…
GO:1901137	carbohydrate derivative biosynthetic process	BP	401	643	3.76116e-16	1.53071e-14	ENSMUSG00000000168;ENSMUSG00000000420;ENSMUSG00000000563;ENSMUSG00000000628;ENSMUSG00000001755;ENSMUSG00000002550;ENSMUSG00000003072;ENSMUSG00000003418;ENSMUSG00000003500;ENSMUSG00000003746;ENSMUSG00000003809;ENSMUSG00000004040;ENSMUSG00000004383;ENSMUSG00000004846;ENSMUSG00000004936;ENSMUSG00000005373;ENSMUSG00000005534;ENSMUSG00000005580;ENSMUSG00000005686;ENSMUSG00000006057;ENSMUSG00000006494;…
GO:0000724	double-strand break repair via homologous recombination	BP	105	129	3.91746e-16	1.58982e-14	ENSMUSG00000000028;ENSMUSG00000000751;ENSMUSG00000002324;ENSMUSG00000002870;ENSMUSG00000005410;ENSMUSG00000007646;ENSMUSG00000009628;ENSMUSG00000014243;ENSMUSG00000018841;ENSMUSG00000019841;ENSMUSG00000020152;ENSMUSG00000020228;ENSMUSG00000020381;ENSMUSG00000020413;ENSMUSG00000020752;ENSMUSG00000021264;ENSMUSG00000022141;ENSMUSG00000022314;ENSMUSG00000022429;ENSMUSG00000022545;ENSMUSG00000022673;…
GO:0040011	locomotion	BP	1032	1855	3.9882e-16	1.61399e-14	ENSMUSG00000000120;ENSMUSG00000000125;ENSMUSG00000000127;ENSMUSG00000000148;ENSMUSG00000000149;ENSMUSG00000000247;ENSMUSG00000000275;ENSMUSG00000000303;ENSMUSG00000000305;ENSMUSG00000000320;ENSMUSG00000000530;ENSMUSG00000000532;ENSMUSG00000000555;ENSMUSG00000000600;ENSMUSG00000000627;ENSMUSG00000000631;ENSMUSG00000000753;ENSMUSG00000000957;ENSMUSG00000001280;ENSMUSG00000001300;ENSMUSG00000001313;…
GO:0072521	purine-containing compound metabolic process	BP	342	536	5.28673e-16	2.1335e-14	ENSMUSG00000000001;ENSMUSG00000000088;ENSMUSG00000000168;ENSMUSG00000000253;ENSMUSG00000000301;ENSMUSG00000000563;ENSMUSG00000000628;ENSMUSG00000001755;ENSMUSG00000002326;ENSMUSG00000002769;ENSMUSG00000003072;ENSMUSG00000003271;ENSMUSG00000003500;ENSMUSG00000003623;ENSMUSG00000003809;ENSMUSG00000004040;ENSMUSG00000004936;ENSMUSG00000005373;ENSMUSG00000005534;ENSMUSG00000005580;ENSMUSG00000005683;…
GO:0008283	cell proliferation	BP	1112	2015	5.78239e-16	2.32701e-14	ENSMUSG00000000001;ENSMUSG00000000093;ENSMUSG00000000120;ENSMUSG00000000125;ENSMUSG00000000127;ENSMUSG00000000142;ENSMUSG00000000148;ENSMUSG00000000149;ENSMUSG00000000184;ENSMUSG00000000244;ENSMUSG00000000247;ENSMUSG00000000301;ENSMUSG00000000320;ENSMUSG00000000440;ENSMUSG00000000441;ENSMUSG00000000530;ENSMUSG00000000600;ENSMUSG00000000706;ENSMUSG00000000708;ENSMUSG00000000732;ENSMUSG00000000751;…
GO:0043065	positive regulation of apoptotic process	BP	396	635	5.80847e-16	2.33099e-14	ENSMUSG00000000120;ENSMUSG00000000296;ENSMUSG00000000320;ENSMUSG00000000409;ENSMUSG00000000440;ENSMUSG00000000787;ENSMUSG00000000915;ENSMUSG00000001288;ENSMUSG00000001435;ENSMUSG00000001707;ENSMUSG00000002083;ENSMUSG00000002104;ENSMUSG00000002948;ENSMUSG00000002984;ENSMUSG00000003235;ENSMUSG00000003849;ENSMUSG00000003873;ENSMUSG00000004069;ENSMUSG00000004296;ENSMUSG00000004637;ENSMUSG00000004934;…
GO:0051656	establishment of organelle localization	BP	323	502	6.23663e-16	2.49587e-14	ENSMUSG00000000127;ENSMUSG00000000486;ENSMUSG00000000743;ENSMUSG00000001018;ENSMUSG00000001175;ENSMUSG00000001440;ENSMUSG00000002055;ENSMUSG00000002413;ENSMUSG00000002741;ENSMUSG00000003062;ENSMUSG00000003068;ENSMUSG00000003452;ENSMUSG00000003863;ENSMUSG00000004113;ENSMUSG00000004364;ENSMUSG00000004626;ENSMUSG00000004771;ENSMUSG00000004843;ENSMUSG00000004936;ENSMUSG00000005413;ENSMUSG00000005672;…
GO:0000725	recombinational repair	BP	106	131	6.31128e-16	2.51874e-14	ENSMUSG00000000028;ENSMUSG00000000751;ENSMUSG00000002324;ENSMUSG00000002870;ENSMUSG00000005410;ENSMUSG00000007646;ENSMUSG00000009628;ENSMUSG00000014243;ENSMUSG00000018841;ENSMUSG00000019841;ENSMUSG00000020152;ENSMUSG00000020228;ENSMUSG00000020381;ENSMUSG00000020413;ENSMUSG00000020752;ENSMUSG00000021264;ENSMUSG00000022141;ENSMUSG00000022314;ENSMUSG00000022429;ENSMUSG00000022545;ENSMUSG00000022673;…
GO:1905114	cell surface receptor signaling pathway involved in cell-cell signaling	BP	334	522	6.49134e-16	2.58345e-14	ENSMUSG00000000120;ENSMUSG00000000125;ENSMUSG00000000142;ENSMUSG00000000263;ENSMUSG00000000632;ENSMUSG00000000766;ENSMUSG00000000782;ENSMUSG00000000787;ENSMUSG00000001507;ENSMUSG00000001964;ENSMUSG00000002032;ENSMUSG00000002068;ENSMUSG00000002985;ENSMUSG00000003032;ENSMUSG00000003068;ENSMUSG00000003228;ENSMUSG00000003345;ENSMUSG00000003352;ENSMUSG00000003437;ENSMUSG00000003868;ENSMUSG00000004364;…
GO:0051054	positive regulation of DNA metabolic process	BP	185	260	8.06061e-16	3.19915e-14	ENSMUSG00000000568;ENSMUSG00000000730;ENSMUSG00000001416;ENSMUSG00000002147;ENSMUSG00000002221;ENSMUSG00000002297;ENSMUSG00000002342;ENSMUSG00000002948;ENSMUSG00000003032;ENSMUSG00000003549;ENSMUSG00000003873;ENSMUSG00000004099;ENSMUSG00000004980;ENSMUSG00000005320;ENSMUSG00000005566;ENSMUSG00000006585;ENSMUSG00000006932;ENSMUSG00000007739;ENSMUSG00000010154;ENSMUSG00000010461;ENSMUSG00000010517;…
GO:0010035	response to inorganic substance	BP	377	601	8.12128e-16	3.21437e-14	ENSMUSG00000000263;ENSMUSG00000000303;ENSMUSG00000000409;ENSMUSG00000000568;ENSMUSG00000000753;ENSMUSG00000001034;ENSMUSG00000001175;ENSMUSG00000001642;ENSMUSG00000001663;ENSMUSG00000001670;ENSMUSG00000001786;ENSMUSG00000002028;ENSMUSG00000002105;ENSMUSG00000002147;ENSMUSG00000002307;ENSMUSG00000002413;ENSMUSG00000002580;ENSMUSG00000002588;ENSMUSG00000003031;ENSMUSG00000003032;ENSMUSG00000003099;…
GO:0019752	carboxylic acid metabolic process	BP	570	962	8.57765e-16	3.3857e-14	ENSMUSG00000000168;ENSMUSG00000000278;ENSMUSG00000000301;ENSMUSG00000000320;ENSMUSG00000000440;ENSMUSG00000000628;ENSMUSG00000000958;ENSMUSG00000001380;ENSMUSG00000001642;ENSMUSG00000001670;ENSMUSG00000002010;ENSMUSG00000002108;ENSMUSG00000002475;ENSMUSG00000002588;ENSMUSG00000002661;ENSMUSG00000002769;ENSMUSG00000002997;ENSMUSG00000003123;ENSMUSG00000003526;ENSMUSG00000003559;ENSMUSG00000003623;…
GO:0009259	ribonucleotide metabolic process	BP	317	492	8.80693e-16	3.4667e-14	ENSMUSG00000000001;ENSMUSG00000000088;ENSMUSG00000000168;ENSMUSG00000000563;ENSMUSG00000000628;ENSMUSG00000001755;ENSMUSG00000002326;ENSMUSG00000002550;ENSMUSG00000003072;ENSMUSG00000003271;ENSMUSG00000003500;ENSMUSG00000003623;ENSMUSG00000003809;ENSMUSG00000004040;ENSMUSG00000004936;ENSMUSG00000005373;ENSMUSG00000005534;ENSMUSG00000005580;ENSMUSG00000005683;ENSMUSG00000005686;ENSMUSG00000006057;…
GO:0043436	oxoacid metabolic process	BP	593	1006	9.24163e-16	3.62791e-14	ENSMUSG00000000168;ENSMUSG00000000278;ENSMUSG00000000301;ENSMUSG00000000320;ENSMUSG00000000440;ENSMUSG00000000628;ENSMUSG00000000958;ENSMUSG00000001380;ENSMUSG00000001642;ENSMUSG00000001670;ENSMUSG00000002010;ENSMUSG00000002108;ENSMUSG00000002475;ENSMUSG00000002588;ENSMUSG00000002661;ENSMUSG00000002769;ENSMUSG00000002997;ENSMUSG00000003123;ENSMUSG00000003271;ENSMUSG00000003526;ENSMUSG00000003559;…
GO:0031647	regulation of protein stability	BP	203	291	9.7121e-16	3.80224e-14	ENSMUSG00000000915;ENSMUSG00000001416;ENSMUSG00000001786;ENSMUSG00000002031;ENSMUSG00000002032;ENSMUSG00000003464;ENSMUSG00000003813;ENSMUSG00000003814;ENSMUSG00000004069;ENSMUSG00000004264;ENSMUSG00000004364;ENSMUSG00000005501;ENSMUSG00000007739;ENSMUSG00000009073;ENSMUSG00000010067;ENSMUSG00000011114;ENSMUSG00000013663;ENSMUSG00000014243;ENSMUSG00000014668;ENSMUSG00000015341;ENSMUSG00000015478;…
GO:0006979	response to oxidative stress	BP	299	460	1.04108e-15	4.06473e-14	ENSMUSG00000000120;ENSMUSG00000000127;ENSMUSG00000000409;ENSMUSG00000000568;ENSMUSG00000000957;ENSMUSG00000001034;ENSMUSG00000001280;ENSMUSG00000001642;ENSMUSG00000001670;ENSMUSG00000001786;ENSMUSG00000002147;ENSMUSG00000002342;ENSMUSG00000002985;ENSMUSG00000003032;ENSMUSG00000003099;ENSMUSG00000003308;ENSMUSG00000003549;ENSMUSG00000003849;ENSMUSG00000004070;ENSMUSG00000004207;ENSMUSG00000004341;…
GO:0051347	positive regulation of transferase activity	BP	390	626	1.21361e-15	4.72555e-14	ENSMUSG00000000142;ENSMUSG00000000184;ENSMUSG00000000296;ENSMUSG00000000346;ENSMUSG00000000441;ENSMUSG00000000568;ENSMUSG00000000787;ENSMUSG00000000881;ENSMUSG00000001127;ENSMUSG00000002058;ENSMUSG00000002297;ENSMUSG00000002307;ENSMUSG00000002365;ENSMUSG00000002413;ENSMUSG00000002489;ENSMUSG00000002948;ENSMUSG00000003031;ENSMUSG00000003032;ENSMUSG00000003068;ENSMUSG00000003226;ENSMUSG00000003423;…
GO:0005869	dynactin complex	CC	4	15	0.966893	0.996408	ENSMUSG00000021076;ENSMUSG00000024603;ENSMUSG00000031516;ENSMUSG00000078129
GO:0015145	monosaccharide transmembrane transporter activity	MF	7	23	0.966878	1	ENSMUSG00000003153;ENSMUSG00000011034;ENSMUSG00000018566;ENSMUSG00000026791;ENSMUSG00000028645;ENSMUSG00000028976;ENSMUSG00000039838
GO:0004180	carboxypeptidase activity	MF	14	41	0.966832	1	ENSMUSG00000000278;ENSMUSG00000016256;ENSMUSG00000020183;ENSMUSG00000021256;ENSMUSG00000021477;ENSMUSG00000021557;ENSMUSG00000024644;ENSMUSG00000025754;ENSMUSG00000029165;ENSMUSG00000037852;ENSMUSG00000038712;ENSMUSG00000039682;ENSMUSG00000052955;ENSMUSG00000061119
GO:0051098	regulation of binding	BP	260	391	1.31481e-15	5.10578e-14	ENSMUSG00000000247;ENSMUSG00000000308;ENSMUSG00000000600;ENSMUSG00000000708;ENSMUSG00000000838;ENSMUSG00000000915;ENSMUSG00000001018;ENSMUSG00000001175;ENSMUSG00000002489;ENSMUSG00000002588;ENSMUSG00000002658;ENSMUSG00000002985;ENSMUSG00000003032;ENSMUSG00000003161;ENSMUSG00000003464;ENSMUSG00000003868;ENSMUSG00000003873;ENSMUSG00000004451;ENSMUSG00000004891;ENSMUSG00000005413;ENSMUSG00000005566;…
GO:0005216	ion channel activity	MF	170	398	0.965953	1	ENSMUSG00000000197;ENSMUSG00000000263;ENSMUSG00000000560;ENSMUSG00000000766;ENSMUSG00000001027;ENSMUSG00000001260;ENSMUSG00000002771;ENSMUSG00000002908;ENSMUSG00000002984;ENSMUSG00000003352;ENSMUSG00000004113;ENSMUSG00000004319;ENSMUSG00000004988;ENSMUSG00000005950;ENSMUSG00000007041;ENSMUSG00000007476;ENSMUSG00000008892;ENSMUSG00000009545;ENSMUSG00000009647;ENSMUSG00000010066;ENSMUSG00000010803;…
GO:0022838	substrate-specific channel activity	MF	175	409	0.965486	1	ENSMUSG00000000197;ENSMUSG00000000263;ENSMUSG00000000560;ENSMUSG00000000766;ENSMUSG00000001027;ENSMUSG00000001260;ENSMUSG00000002771;ENSMUSG00000002908;ENSMUSG00000002984;ENSMUSG00000003352;ENSMUSG00000004113;ENSMUSG00000004319;ENSMUSG00000004988;ENSMUSG00000005950;ENSMUSG00000007041;ENSMUSG00000007476;ENSMUSG00000008892;ENSMUSG00000009545;ENSMUSG00000009647;ENSMUSG00000010066;ENSMUSG00000010803;…
GO:0031346	positive regulation of cell projection organization	BP	297	457	1.34277e-15	5.18708e-14	ENSMUSG00000000120;ENSMUSG00000000125;ENSMUSG00000000305;ENSMUSG00000000708;ENSMUSG00000000753;ENSMUSG00000001313;ENSMUSG00000001482;ENSMUSG00000001507;ENSMUSG00000002017;ENSMUSG00000002413;ENSMUSG00000002489;ENSMUSG00000002580;ENSMUSG00000002985;ENSMUSG00000003068;ENSMUSG00000003575;ENSMUSG00000004393;ENSMUSG00000004530;ENSMUSG00000004771;ENSMUSG00000004936;ENSMUSG00000004951;ENSMUSG00000005610;…
GO:2001233	regulation of apoptotic signaling pathway	BP	269	407	1.34294e-15	5.18708e-14	ENSMUSG00000000001;ENSMUSG00000000120;ENSMUSG00000000282;ENSMUSG00000000296;ENSMUSG00000000409;ENSMUSG00000000441;ENSMUSG00000000552;ENSMUSG00000000787;ENSMUSG00000000915;ENSMUSG00000001034;ENSMUSG00000001707;ENSMUSG00000002083;ENSMUSG00000002342;ENSMUSG00000003423;ENSMUSG00000003873;ENSMUSG00000004637;ENSMUSG00000004934;ENSMUSG00000004936;ENSMUSG00000004951;ENSMUSG00000005312;ENSMUSG00000005413;…
GO:0045862	positive regulation of proteolysis	BP	244	363	1.45914e-15	5.62082e-14	ENSMUSG00000000120;ENSMUSG00000000320;ENSMUSG00000000409;ENSMUSG00000000787;ENSMUSG00000000915;ENSMUSG00000000957;ENSMUSG00000002083;ENSMUSG00000002365;ENSMUSG00000002985;ENSMUSG00000003813;ENSMUSG00000003873;ENSMUSG00000004040;ENSMUSG00000004069;ENSMUSG00000004270;ENSMUSG00000004937;ENSMUSG00000005312;ENSMUSG00000005320;ENSMUSG00000005718;ENSMUSG00000006369;ENSMUSG00000006398;ENSMUSG00000007891;…
GO:0016311	dephosphorylation	BP	304	470	1.60469e-15	6.16501e-14	ENSMUSG00000000295;ENSMUSG00000000409;ENSMUSG00000000881;ENSMUSG00000001175;ENSMUSG00000001348;ENSMUSG00000002103;ENSMUSG00000002205;ENSMUSG00000002228;ENSMUSG00000002329;ENSMUSG00000002588;ENSMUSG00000002930;ENSMUSG00000003068;ENSMUSG00000003099;ENSMUSG00000003438;ENSMUSG00000003518;ENSMUSG00000004455;ENSMUSG00000005417;ENSMUSG00000006127;ENSMUSG00000007564;ENSMUSG00000007656;ENSMUSG00000010461;…
GO:0051345	positive regulation of hydrolase activity	BP	433	707	1.94916e-15	7.46849e-14	ENSMUSG00000000120;ENSMUSG00000000320;ENSMUSG00000000409;ENSMUSG00000000594;ENSMUSG00000000787;ENSMUSG00000000915;ENSMUSG00000001017;ENSMUSG00000001175;ENSMUSG00000001524;ENSMUSG00000001768;ENSMUSG00000001995;ENSMUSG00000002083;ENSMUSG00000002108;ENSMUSG00000002205;ENSMUSG00000002233;ENSMUSG00000002365;ENSMUSG00000002372;ENSMUSG00000002459;ENSMUSG00000002489;ENSMUSG00000002496;ENSMUSG00000003134;…
GO:0030900	forebrain development	BP	278	424	2.09304e-15	7.99854e-14	ENSMUSG00000000247;ENSMUSG00000000303;ENSMUSG00000000916;ENSMUSG00000002900;ENSMUSG00000003070;ENSMUSG00000003235;ENSMUSG00000003873;ENSMUSG00000004892;ENSMUSG00000005045;ENSMUSG00000005069;ENSMUSG00000005506;ENSMUSG00000005958;ENSMUSG00000006134;ENSMUSG00000006464;ENSMUSG00000006740;ENSMUSG00000006920;ENSMUSG00000006930;ENSMUSG00000006932;ENSMUSG00000006958;ENSMUSG00000007817;ENSMUSG00000007880;…
GO:0016709	oxidoreductase activity, acting on paired donors, with incorporation or reduction of molecular oxygen, NAD(P)H as one donor, and incorporation of one atom of oxygen	MF	19	53	0.963522	1	ENSMUSG00000001467;ENSMUSG00000005514;ENSMUSG00000006724;ENSMUSG00000019823;ENSMUSG00000020826;ENSMUSG00000021259;ENSMUSG00000022351;ENSMUSG00000024987;ENSMUSG00000028712;ENSMUSG00000030652;ENSMUSG00000031604;ENSMUSG00000032315;ENSMUSG00000038641;ENSMUSG00000039519;ENSMUSG00000040181;ENSMUSG00000051586;ENSMUSG00000063415;ENSMUSG00000073424;ENSMUSG00000090700
GO:0051186	cofactor metabolic process	BP	341	538	2.37167e-15	9.03932e-14	ENSMUSG00000000168;ENSMUSG00000000301;ENSMUSG00000000628;ENSMUSG00000001642;ENSMUSG00000001663;ENSMUSG00000001670;ENSMUSG00000001755;ENSMUSG00000001999;ENSMUSG00000002010;ENSMUSG00000002769;ENSMUSG00000003623;ENSMUSG00000003662;ENSMUSG00000003762;ENSMUSG00000003809;ENSMUSG00000003849;ENSMUSG00000004035;ENSMUSG00000004040;ENSMUSG00000004070;ENSMUSG00000004099;ENSMUSG00000005373;ENSMUSG00000005413;…
GO:0005506	iron ion binding	MF	87	211	0.963302	1	ENSMUSG00000000320;ENSMUSG00000001348;ENSMUSG00000001467;ENSMUSG00000003814;ENSMUSG00000004846;ENSMUSG00000006675;ENSMUSG00000006724;ENSMUSG00000015224;ENSMUSG00000017969;ENSMUSG00000018906;ENSMUSG00000019055;ENSMUSG00000019916;ENSMUSG00000020051;ENSMUSG00000020649;ENSMUSG00000020892;ENSMUSG00000021259;ENSMUSG00000022477;ENSMUSG00000022780;ENSMUSG00000023030;ENSMUSG00000023191;ENSMUSG00000023707;…
GO:0016641	oxidoreductase activity, acting on the CH-NH2 group of donors, oxygen as acceptor	MF	6	20	0.96269	1	ENSMUSG00000018659;ENSMUSG00000025037;ENSMUSG00000025185;ENSMUSG00000032334;ENSMUSG00000063428;ENSMUSG00000074141
GO:0019865	immunoglobulin binding	MF	6	20	0.96269	1	ENSMUSG00000001930;ENSMUSG00000020886;ENSMUSG00000022877;ENSMUSG00000028356;ENSMUSG00000050335;ENSMUSG00000059089
GO:0032984	protein-containing complex disassembly	BP	162	223	2.40455e-15	9.14045e-14	ENSMUSG00000000355;ENSMUSG00000000902;ENSMUSG00000001018;ENSMUSG00000001175;ENSMUSG00000002845;ENSMUSG00000004891;ENSMUSG00000005103;ENSMUSG00000005312;ENSMUSG00000005534;ENSMUSG00000005871;ENSMUSG00000006024;ENSMUSG00000006056;ENSMUSG00000006304;ENSMUSG00000006740;ENSMUSG00000007880;ENSMUSG00000008035;ENSMUSG00000009907;ENSMUSG00000011751;ENSMUSG00000014158;ENSMUSG00000015222;ENSMUSG00000015656;…
GO:0005231	excitatory extracellular ligand-gated ion channel activity	MF	11	33	0.962239	1	ENSMUSG00000000263;ENSMUSG00000005950;ENSMUSG00000014609;ENSMUSG00000022758;ENSMUSG00000029205;ENSMUSG00000029470;ENSMUSG00000031492;ENSMUSG00000041189;ENSMUSG00000056073;ENSMUSG00000059003;ENSMUSG00000070570
GO:0015267	channel activity	MF	193	448	0.961973	1	ENSMUSG00000000197;ENSMUSG00000000263;ENSMUSG00000000560;ENSMUSG00000000766;ENSMUSG00000001027;ENSMUSG00000001260;ENSMUSG00000002771;ENSMUSG00000002908;ENSMUSG00000002984;ENSMUSG00000003352;ENSMUSG00000003873;ENSMUSG00000004113;ENSMUSG00000004319;ENSMUSG00000004988;ENSMUSG00000005674;ENSMUSG00000005950;ENSMUSG00000006057;ENSMUSG00000007041;ENSMUSG00000007476;ENSMUSG00000008892;ENSMUSG00000009545;…
GO:0022803	passive transmembrane transporter activity	MF	193	448	0.961973	1	ENSMUSG00000000197;ENSMUSG00000000263;ENSMUSG00000000560;ENSMUSG00000000766;ENSMUSG00000001027;ENSMUSG00000001260;ENSMUSG00000002771;ENSMUSG00000002908;ENSMUSG00000002984;ENSMUSG00000003352;ENSMUSG00000003873;ENSMUSG00000004113;ENSMUSG00000004319;ENSMUSG00000004988;ENSMUSG00000005674;ENSMUSG00000005950;ENSMUSG00000006057;ENSMUSG00000007041;ENSMUSG00000007476;ENSMUSG00000008892;ENSMUSG00000009545;…
GO:0008028	monocarboxylic acid transmembrane transporter activity	MF	22	60	0.96092	1	ENSMUSG00000006641;ENSMUSG00000020102;ENSMUSG00000020733;ENSMUSG00000023259;ENSMUSG00000023861;ENSMUSG00000024600;ENSMUSG00000026220;ENSMUSG00000026568;ENSMUSG00000027359;ENSMUSG00000028655;ENSMUSG00000030096;ENSMUSG00000030109;ENSMUSG00000030236;ENSMUSG00000031684;ENSMUSG00000031808;ENSMUSG00000032548;ENSMUSG00000032849;ENSMUSG00000036534;ENSMUSG00000037762;ENSMUSG00000041920;ENSMUSG00000044367;…
GO:0007059	chromosome segregation	BP	224	329	2.43407e-15	9.22831e-14	ENSMUSG00000000142;ENSMUSG00000000486;ENSMUSG00000000743;ENSMUSG00000000787;ENSMUSG00000001403;ENSMUSG00000001440;ENSMUSG00000002055;ENSMUSG00000002068;ENSMUSG00000002324;ENSMUSG00000002625;ENSMUSG00000002814;ENSMUSG00000003662;ENSMUSG00000003824;ENSMUSG00000004264;ENSMUSG00000004364;ENSMUSG00000004771;ENSMUSG00000004843;ENSMUSG00000004865;ENSMUSG00000005233;ENSMUSG00000005493;ENSMUSG00000005871;…
GO:0007167	enzyme linked receptor protein signaling pathway	BP	540	909	2.60709e-15	9.85835e-14	ENSMUSG00000000120;ENSMUSG00000000127;ENSMUSG00000000409;ENSMUSG00000000441;ENSMUSG00000000530;ENSMUSG00000000532;ENSMUSG00000000915;ENSMUSG00000001036;ENSMUSG00000001300;ENSMUSG00000001507;ENSMUSG00000001583;ENSMUSG00000001870;ENSMUSG00000002147;ENSMUSG00000002384;ENSMUSG00000002413;ENSMUSG00000003068;ENSMUSG00000003070;ENSMUSG00000003283;ENSMUSG00000003316;ENSMUSG00000003518;ENSMUSG00000003534;…
GO:0001601	peptide YY receptor activity	MF	1	5	0.958595	1	ENSMUSG00000048337
GO:0004052	arachidonate 12-lipoxygenase activity	MF	1	5	0.958595	1	ENSMUSG00000000320
GO:0004062	aryl sulfotransferase activity	MF	1	5	0.958595	1	ENSMUSG00000023122
GO:0004321	fatty-acyl-CoA synthase activity	MF	1	5	0.958595	1	ENSMUSG00000030935
GO:0004668	protein-arginine deiminase activity	MF	1	5	0.958595	1	ENSMUSG00000028927
GO:0004952	dopamine neurotransmitter receptor activity	MF	1	5	0.958595	1	ENSMUSG00000022705
GO:0004994	somatostatin receptor activity	MF	1	5	0.958595	1	ENSMUSG00000044933
GO:0005001	transmembrane receptor protein tyrosine phosphatase activity	MF	1	5	0.958595	1	ENSMUSG00000033295
GO:0005030	neurotrophin receptor activity	MF	1	5	0.958595	1	ENSMUSG00000055254
GO:0005111	type 2 fibroblast growth factor receptor binding	MF	1	5	0.958595	1	ENSMUSG00000057967
GO:0005134	interleukin-2 receptor binding	MF	1	5	0.958595	1	ENSMUSG00000003438
GO:0005275	amine transmembrane transporter activity	MF	1	5	0.958595	1	ENSMUSG00000022180
GO:0008273	calcium, potassium:sodium antiporter activity	MF	1	5	0.958595	1	ENSMUSG00000037996
GO:0008422	beta-glucosidase activity	MF	1	5	0.958595	1	ENSMUSG00000028048
GO:0015136	sialic acid transmembrane transporter activity	MF	1	5	0.958595	1	ENSMUSG00000049624
GO:0019198	transmembrane receptor protein phosphatase activity	MF	1	5	0.958595	1	ENSMUSG00000033295
GO:0023024	MHC class I protein complex binding	MF	1	5	0.958595	1	ENSMUSG00000038304
GO:0031013	troponin I binding	MF	1	5	0.958595	1	ENSMUSG00000059713
GO:0031433	telethonin binding	MF	1	5	0.958595	1	ENSMUSG00000051747
GO:0034584	piRNA binding	MF	1	5	0.958595	1	ENSMUSG00000033644
GO:0035594	ganglioside binding	MF	1	5	0.958595	1	ENSMUSG00000004207
GO:0046848	hydroxyapatite binding	MF	1	5	0.958595	1	ENSMUSG00000002985
GO:0046870	cadmium ion binding	MF	1	5	0.958595	1	ENSMUSG00000023030
GO:0051525	NFAT protein binding	MF	1	5	0.958595	1	ENSMUSG00000053436
GO:0071987	WD40-repeat domain binding	MF	1	5	0.958595	1	ENSMUSG00000024740
GO:0072345	NAADP-sensitive calcium-release channel activity	MF	1	5	0.958595	1	ENSMUSG00000032741
GO:0005237	inhibitory extracellular ligand-gated ion channel activity	MF	5	17	0.958298	1	ENSMUSG00000000263;ENSMUSG00000000560;ENSMUSG00000001260;ENSMUSG00000010803;ENSMUSG00000055078
GO:0072657	protein localization to membrane	BP	367	586	2.79374e-15	1.05365e-13	ENSMUSG00000000244;ENSMUSG00000000303;ENSMUSG00000000881;ENSMUSG00000000957;ENSMUSG00000000959;ENSMUSG00000001175;ENSMUSG00000001507;ENSMUSG00000001552;ENSMUSG00000002059;ENSMUSG00000002083;ENSMUSG00000002104;ENSMUSG00000002320;ENSMUSG00000002413;ENSMUSG00000002489;ENSMUSG00000002984;ENSMUSG00000002985;ENSMUSG00000003037;ENSMUSG00000003346;ENSMUSG00000003352;ENSMUSG00000003464;ENSMUSG00000003873;…
GO:0006082	organic acid metabolic process	BP	606	1035	2.87974e-15	1.08325e-13	ENSMUSG00000000168;ENSMUSG00000000278;ENSMUSG00000000301;ENSMUSG00000000320;ENSMUSG00000000440;ENSMUSG00000000628;ENSMUSG00000000958;ENSMUSG00000001380;ENSMUSG00000001642;ENSMUSG00000001670;ENSMUSG00000002010;ENSMUSG00000002108;ENSMUSG00000002475;ENSMUSG00000002588;ENSMUSG00000002661;ENSMUSG00000002769;ENSMUSG00000002997;ENSMUSG00000003123;ENSMUSG00000003271;ENSMUSG00000003526;ENSMUSG00000003559;…
GO:0045732	positive regulation of protein catabolic process	BP	163	225	2.99702e-15	1.12443e-13	ENSMUSG00000002365;ENSMUSG00000002985;ENSMUSG00000003031;ENSMUSG00000003813;ENSMUSG00000004937;ENSMUSG00000005312;ENSMUSG00000005871;ENSMUSG00000006398;ENSMUSG00000009291;ENSMUSG00000010517;ENSMUSG00000013663;ENSMUSG00000013858;ENSMUSG00000014668;ENSMUSG00000018363;ENSMUSG00000018567;ENSMUSG00000019850;ENSMUSG00000019969;ENSMUSG00000020184;ENSMUSG00000020235;ENSMUSG00000020265;ENSMUSG00000020366;…
GO:0010976	positive regulation of neuron projection development	BP	238	354	3.13831e-15	1.17438e-13	ENSMUSG00000000120;ENSMUSG00000000125;ENSMUSG00000000305;ENSMUSG00000000708;ENSMUSG00000000753;ENSMUSG00000001313;ENSMUSG00000001507;ENSMUSG00000002413;ENSMUSG00000002489;ENSMUSG00000002985;ENSMUSG00000003068;ENSMUSG00000003575;ENSMUSG00000004393;ENSMUSG00000004771;ENSMUSG00000004936;ENSMUSG00000004951;ENSMUSG00000005610;ENSMUSG00000006057;ENSMUSG00000006235;ENSMUSG00000006435;ENSMUSG00000006930;…
GO:0010563	negative regulation of phosphorus metabolic process	BP	371	594	3.5416e-15	1.31845e-13	ENSMUSG00000000708;ENSMUSG00000000881;ENSMUSG00000001034;ENSMUSG00000001774;ENSMUSG00000001785;ENSMUSG00000001786;ENSMUSG00000002205;ENSMUSG00000002930;ENSMUSG00000002985;ENSMUSG00000002997;ENSMUSG00000003031;ENSMUSG00000003032;ENSMUSG00000003099;ENSMUSG00000003518;ENSMUSG00000003873;ENSMUSG00000004040;ENSMUSG00000004069;ENSMUSG00000004530;ENSMUSG00000004558;ENSMUSG00000004815;ENSMUSG00000004951;…
GO:0045936	negative regulation of phosphate metabolic process	BP	371	594	3.5416e-15	1.31845e-13	ENSMUSG00000000708;ENSMUSG00000000881;ENSMUSG00000001034;ENSMUSG00000001774;ENSMUSG00000001785;ENSMUSG00000001786;ENSMUSG00000002205;ENSMUSG00000002930;ENSMUSG00000002985;ENSMUSG00000002997;ENSMUSG00000003031;ENSMUSG00000003032;ENSMUSG00000003099;ENSMUSG00000003518;ENSMUSG00000003873;ENSMUSG00000004040;ENSMUSG00000004069;ENSMUSG00000004530;ENSMUSG00000004558;ENSMUSG00000004815;ENSMUSG00000004951;…
GO:0016477	cell migration	BP	833	1475	3.68559e-15	1.36851e-13	ENSMUSG00000000127;ENSMUSG00000000148;ENSMUSG00000000149;ENSMUSG00000000303;ENSMUSG00000000320;ENSMUSG00000000530;ENSMUSG00000000532;ENSMUSG00000000555;ENSMUSG00000000600;ENSMUSG00000000627;ENSMUSG00000000631;ENSMUSG00000000753;ENSMUSG00000000957;ENSMUSG00000001280;ENSMUSG00000001300;ENSMUSG00000001313;ENSMUSG00000001435;ENSMUSG00000001507;ENSMUSG00000001552;ENSMUSG00000001566;ENSMUSG00000001666;…
GO:0034504	protein localization to nucleus	BP	208	302	3.70436e-15	1.37195e-13	ENSMUSG00000000120;ENSMUSG00000000303;ENSMUSG00000001440;ENSMUSG00000001552;ENSMUSG00000001855;ENSMUSG00000002319;ENSMUSG00000002718;ENSMUSG00000003068;ENSMUSG00000003226;ENSMUSG00000003437;ENSMUSG00000003731;ENSMUSG00000003814;ENSMUSG00000004040;ENSMUSG00000004264;ENSMUSG00000004897;ENSMUSG00000005566;ENSMUSG00000006005;ENSMUSG00000006850;ENSMUSG00000008450;ENSMUSG00000008999;ENSMUSG00000009073;…
GO:0034976	response to endoplasmic reticulum stress	BP	180	254	3.72305e-15	1.37533e-13	ENSMUSG00000000275;ENSMUSG00000000787;ENSMUSG00000002083;ENSMUSG00000002108;ENSMUSG00000003235;ENSMUSG00000003746;ENSMUSG00000003814;ENSMUSG00000003873;ENSMUSG00000004270;ENSMUSG00000004937;ENSMUSG00000005078;ENSMUSG00000005102;ENSMUSG00000005312;ENSMUSG00000005374;ENSMUSG00000006673;ENSMUSG00000007659;ENSMUSG00000008429;ENSMUSG00000009092;ENSMUSG00000013858;ENSMUSG00000014905;ENSMUSG00000014959;…
GO:0044283	small molecule biosynthetic process	BP	436	715	4.29823e-15	1.58375e-13	ENSMUSG00000000320;ENSMUSG00000000628;ENSMUSG00000000708;ENSMUSG00000001467;ENSMUSG00000001642;ENSMUSG00000002108;ENSMUSG00000002326;ENSMUSG00000002475;ENSMUSG00000002550;ENSMUSG00000002769;ENSMUSG00000002985;ENSMUSG00000003068;ENSMUSG00000003226;ENSMUSG00000003500;ENSMUSG00000003721;ENSMUSG00000003752;ENSMUSG00000003762;ENSMUSG00000004035;ENSMUSG00000004040;ENSMUSG00000004270;ENSMUSG00000004815;…
GO:0044089	positive regulation of cellular component biogenesis	BP	357	569	4.59379e-15	1.68833e-13	ENSMUSG00000000127;ENSMUSG00000000787;ENSMUSG00000000915;ENSMUSG00000001482;ENSMUSG00000002017;ENSMUSG00000002055;ENSMUSG00000002083;ENSMUSG00000002221;ENSMUSG00000002233;ENSMUSG00000002365;ENSMUSG00000002413;ENSMUSG00000002580;ENSMUSG00000002985;ENSMUSG00000003031;ENSMUSG00000003423;ENSMUSG00000003549;ENSMUSG00000003873;ENSMUSG00000004451;ENSMUSG00000005378;ENSMUSG00000005672;ENSMUSG00000005682;…
GO:1903320	regulation of protein modification by small protein conjugation or removal	BP	175	246	5.00432e-15	1.83454e-13	ENSMUSG00000000787;ENSMUSG00000002221;ENSMUSG00000002307;ENSMUSG00000004069;ENSMUSG00000004364;ENSMUSG00000004934;ENSMUSG00000005312;ENSMUSG00000005609;ENSMUSG00000006398;ENSMUSG00000006932;ENSMUSG00000007613;ENSMUSG00000007817;ENSMUSG00000009291;ENSMUSG00000010067;ENSMUSG00000013663;ENSMUSG00000014668;ENSMUSG00000015120;ENSMUSG00000015305;ENSMUSG00000015522;ENSMUSG00000018567;ENSMUSG00000018572;…
GO:0098813	nuclear chromosome segregation	BP	189	270	5.50586e-15	2.01327e-13	ENSMUSG00000000142;ENSMUSG00000000486;ENSMUSG00000000743;ENSMUSG00000001403;ENSMUSG00000001440;ENSMUSG00000002055;ENSMUSG00000002068;ENSMUSG00000002324;ENSMUSG00000002625;ENSMUSG00000003824;ENSMUSG00000004264;ENSMUSG00000004364;ENSMUSG00000004771;ENSMUSG00000004843;ENSMUSG00000005493;ENSMUSG00000005871;ENSMUSG00000006005;ENSMUSG00000006398;ENSMUSG00000006585;ENSMUSG00000006932;ENSMUSG00000007564;…
GO:1903362	regulation of cellular protein catabolic process	BP	184	262	7.60499e-15	2.7738e-13	ENSMUSG00000000149;ENSMUSG00000001127;ENSMUSG00000002985;ENSMUSG00000003279;ENSMUSG00000003813;ENSMUSG00000004937;ENSMUSG00000005312;ENSMUSG00000006398;ENSMUSG00000009092;ENSMUSG00000009291;ENSMUSG00000010517;ENSMUSG00000013663;ENSMUSG00000013858;ENSMUSG00000014668;ENSMUSG00000018442;ENSMUSG00000018567;ENSMUSG00000018669;ENSMUSG00000019433;ENSMUSG00000019505;ENSMUSG00000019850;ENSMUSG00000019969;…
GO:0000819	sister chromatid segregation	BP	138	185	8.20104e-15	2.98365e-13	ENSMUSG00000000142;ENSMUSG00000000743;ENSMUSG00000001403;ENSMUSG00000001440;ENSMUSG00000002055;ENSMUSG00000002324;ENSMUSG00000002625;ENSMUSG00000004264;ENSMUSG00000004364;ENSMUSG00000004771;ENSMUSG00000004843;ENSMUSG00000005871;ENSMUSG00000006005;ENSMUSG00000006398;ENSMUSG00000006585;ENSMUSG00000006932;ENSMUSG00000007564;ENSMUSG00000007646;ENSMUSG00000009907;ENSMUSG00000010342;ENSMUSG00000014355;…
GO:0071900	regulation of protein serine/threonine kinase activity	BP	304	474	8.44171e-15	3.06347e-13	ENSMUSG00000000184;ENSMUSG00000000296;ENSMUSG00000000346;ENSMUSG00000000441;ENSMUSG00000000708;ENSMUSG00000000787;ENSMUSG00000001034;ENSMUSG00000001127;ENSMUSG00000001774;ENSMUSG00000001786;ENSMUSG00000002068;ENSMUSG00000002297;ENSMUSG00000002413;ENSMUSG00000002489;ENSMUSG00000002948;ENSMUSG00000002985;ENSMUSG00000002997;ENSMUSG00000003031;ENSMUSG00000003119;ENSMUSG00000003423;ENSMUSG00000003518;…
GO:0006913	nucleocytoplasmic transport	BP	214	314	8.65651e-15	3.12567e-13	ENSMUSG00000000131;ENSMUSG00000000303;ENSMUSG00000001017;ENSMUSG00000001440;ENSMUSG00000001552;ENSMUSG00000001855;ENSMUSG00000001964;ENSMUSG00000002052;ENSMUSG00000002319;ENSMUSG00000002372;ENSMUSG00000002625;ENSMUSG00000002718;ENSMUSG00000003226;ENSMUSG00000003731;ENSMUSG00000003814;ENSMUSG00000004040;ENSMUSG00000004264;ENSMUSG00000004455;ENSMUSG00000004980;ENSMUSG00000005481;ENSMUSG00000005566;…
GO:0051169	nuclear transport	BP	214	314	8.65651e-15	3.12567e-13	ENSMUSG00000000131;ENSMUSG00000000303;ENSMUSG00000001017;ENSMUSG00000001440;ENSMUSG00000001552;ENSMUSG00000001855;ENSMUSG00000001964;ENSMUSG00000002052;ENSMUSG00000002319;ENSMUSG00000002372;ENSMUSG00000002625;ENSMUSG00000002718;ENSMUSG00000003226;ENSMUSG00000003731;ENSMUSG00000003814;ENSMUSG00000004040;ENSMUSG00000004264;ENSMUSG00000004455;ENSMUSG00000004980;ENSMUSG00000005481;ENSMUSG00000005566;…
GO:0010948	negative regulation of cell cycle process	BP	160	222	1.14393e-14	4.12015e-13	ENSMUSG00000000538;ENSMUSG00000000708;ENSMUSG00000001786;ENSMUSG00000002871;ENSMUSG00000003032;ENSMUSG00000003604;ENSMUSG00000003814;ENSMUSG00000005373;ENSMUSG00000005718;ENSMUSG00000005871;ENSMUSG00000006005;ENSMUSG00000006342;ENSMUSG00000006585;ENSMUSG00000007812;ENSMUSG00000008999;ENSMUSG00000010067;ENSMUSG00000010342;ENSMUSG00000013663;ENSMUSG00000014668;ENSMUSG00000015937;ENSMUSG00000016206;…
GO:0006163	purine nucleotide metabolic process	BP	318	501	1.58922e-14	5.7097e-13	ENSMUSG00000000001;ENSMUSG00000000088;ENSMUSG00000000168;ENSMUSG00000000253;ENSMUSG00000000563;ENSMUSG00000000628;ENSMUSG00000001755;ENSMUSG00000002326;ENSMUSG00000003072;ENSMUSG00000003271;ENSMUSG00000003500;ENSMUSG00000003623;ENSMUSG00000003809;ENSMUSG00000004040;ENSMUSG00000004936;ENSMUSG00000005373;ENSMUSG00000005534;ENSMUSG00000005580;ENSMUSG00000005683;ENSMUSG00000005686;ENSMUSG00000006057;…
GO:2001252	positive regulation of chromosome organization	BP	138	186	1.71692e-14	6.15315e-13	ENSMUSG00000000568;ENSMUSG00000000708;ENSMUSG00000000838;ENSMUSG00000000902;ENSMUSG00000001017;ENSMUSG00000001416;ENSMUSG00000002028;ENSMUSG00000002221;ENSMUSG00000002625;ENSMUSG00000002948;ENSMUSG00000003423;ENSMUSG00000003437;ENSMUSG00000003549;ENSMUSG00000003868;ENSMUSG00000004099;ENSMUSG00000004364;ENSMUSG00000004980;ENSMUSG00000005566;ENSMUSG00000005609;ENSMUSG00000006005;ENSMUSG00000006585;…
GO:0009150	purine ribonucleotide metabolic process	BP	303	474	1.75626e-14	6.2785e-13	ENSMUSG00000000001;ENSMUSG00000000088;ENSMUSG00000000168;ENSMUSG00000000563;ENSMUSG00000000628;ENSMUSG00000001755;ENSMUSG00000002326;ENSMUSG00000003072;ENSMUSG00000003271;ENSMUSG00000003500;ENSMUSG00000003623;ENSMUSG00000003809;ENSMUSG00000004040;ENSMUSG00000004936;ENSMUSG00000005373;ENSMUSG00000005534;ENSMUSG00000005580;ENSMUSG00000005683;ENSMUSG00000005686;ENSMUSG00000006057;ENSMUSG00000006273;…
GO:0022604	regulation of cell morphogenesis	BP	331	525	1.77034e-14	6.31319e-13	ENSMUSG00000000125;ENSMUSG00000000149;ENSMUSG00000000305;ENSMUSG00000000627;ENSMUSG00000001313;ENSMUSG00000002227;ENSMUSG00000002233;ENSMUSG00000002413;ENSMUSG00000002489;ENSMUSG00000002985;ENSMUSG00000003068;ENSMUSG00000003283;ENSMUSG00000003814;ENSMUSG00000004462;ENSMUSG00000004530;ENSMUSG00000004568;ENSMUSG00000004771;ENSMUSG00000004936;ENSMUSG00000005103;ENSMUSG00000005610;ENSMUSG00000005672;…
GO:0043069	negative regulation of programmed cell death	BP	566	966	2.08592e-14	7.42023e-13	ENSMUSG00000000001;ENSMUSG00000000120;ENSMUSG00000000184;ENSMUSG00000000282;ENSMUSG00000000308;ENSMUSG00000000320;ENSMUSG00000000441;ENSMUSG00000000552;ENSMUSG00000000555;ENSMUSG00000000600;ENSMUSG00000000631;ENSMUSG00000000782;ENSMUSG00000000787;ENSMUSG00000000826;ENSMUSG00000000915;ENSMUSG00000001034;ENSMUSG00000001127;ENSMUSG00000001288;ENSMUSG00000001642;ENSMUSG00000002342;ENSMUSG00000002413;…
GO:0006732	coenzyme metabolic process	BP	234	351	2.26065e-14	8.02198e-13	ENSMUSG00000000168;ENSMUSG00000000301;ENSMUSG00000000628;ENSMUSG00000001755;ENSMUSG00000002010;ENSMUSG00000002769;ENSMUSG00000003623;ENSMUSG00000003762;ENSMUSG00000003809;ENSMUSG00000003849;ENSMUSG00000004040;ENSMUSG00000004099;ENSMUSG00000005373;ENSMUSG00000005534;ENSMUSG00000005667;ENSMUSG00000005683;ENSMUSG00000005951;ENSMUSG00000006494;ENSMUSG00000006517;ENSMUSG00000006542;ENSMUSG00000009566;…
GO:0071417	cellular response to organonitrogen compound	BP	355	570	2.51758e-14	8.91175e-13	ENSMUSG00000000120;ENSMUSG00000000127;ENSMUSG00000000263;ENSMUSG00000000303;ENSMUSG00000000568;ENSMUSG00000000708;ENSMUSG00000000766;ENSMUSG00000001225;ENSMUSG00000001280;ENSMUSG00000001552;ENSMUSG00000001642;ENSMUSG00000002147;ENSMUSG00000003032;ENSMUSG00000003037;ENSMUSG00000003721;ENSMUSG00000004035;ENSMUSG00000004040;ENSMUSG00000004056;ENSMUSG00000004099;ENSMUSG00000004864;ENSMUSG00000005148;…
GO:1903050	regulation of proteolysis involved in cellular protein catabolic process	BP	164	230	2.56242e-14	9.04825e-13	ENSMUSG00000000149;ENSMUSG00000001127;ENSMUSG00000002985;ENSMUSG00000003279;ENSMUSG00000003813;ENSMUSG00000004937;ENSMUSG00000005312;ENSMUSG00000006398;ENSMUSG00000009092;ENSMUSG00000013663;ENSMUSG00000013858;ENSMUSG00000014668;ENSMUSG00000018442;ENSMUSG00000018567;ENSMUSG00000019433;ENSMUSG00000019505;ENSMUSG00000019969;ENSMUSG00000020184;ENSMUSG00000020235;ENSMUSG00000020265;ENSMUSG00000020282;…
GO:0007015	actin filament organization	BP	282	437	2.60401e-14	9.17263e-13	ENSMUSG00000000127;ENSMUSG00000000915;ENSMUSG00000001313;ENSMUSG00000001864;ENSMUSG00000002233;ENSMUSG00000002365;ENSMUSG00000002413;ENSMUSG00000004364;ENSMUSG00000004530;ENSMUSG00000004568;ENSMUSG00000005103;ENSMUSG00000005417;ENSMUSG00000006021;ENSMUSG00000006127;ENSMUSG00000006304;ENSMUSG00000007613;ENSMUSG00000008475;ENSMUSG00000009073;ENSMUSG00000009376;ENSMUSG00000009647;ENSMUSG00000010154;…
GO:0071407	cellular response to organic cyclic compound	BP	332	528	2.74785e-14	9.65567e-13	ENSMUSG00000000303;ENSMUSG00000000440;ENSMUSG00000000568;ENSMUSG00000000753;ENSMUSG00000000766;ENSMUSG00000001225;ENSMUSG00000001248;ENSMUSG00000001552;ENSMUSG00000001674;ENSMUSG00000002307;ENSMUSG00000003031;ENSMUSG00000003032;ENSMUSG00000003099;ENSMUSG00000003721;ENSMUSG00000003814;ENSMUSG00000003868;ENSMUSG00000004035;ENSMUSG00000004040;ENSMUSG00000004056;ENSMUSG00000004264;ENSMUSG00000004451;…
GO:1902903	regulation of supramolecular fiber organization	BP	250	380	3.02076e-14	1.05888e-12	ENSMUSG00000000127;ENSMUSG00000000915;ENSMUSG00000002233;ENSMUSG00000002365;ENSMUSG00000002413;ENSMUSG00000002985;ENSMUSG00000003031;ENSMUSG00000004568;ENSMUSG00000005103;ENSMUSG00000005871;ENSMUSG00000006127;ENSMUSG00000006304;ENSMUSG00000006412;ENSMUSG00000007613;ENSMUSG00000008035;ENSMUSG00000008475;ENSMUSG00000009073;ENSMUSG00000009376;ENSMUSG00000010154;ENSMUSG00000010175;ENSMUSG00000011751;…
GO:0006401	RNA catabolic process	BP	180	258	4.00292e-14	1.39976e-12	ENSMUSG00000000142;ENSMUSG00000000384;ENSMUSG00000000568;ENSMUSG00000000838;ENSMUSG00000001424;ENSMUSG00000002210;ENSMUSG00000002227;ENSMUSG00000005506;ENSMUSG00000005682;ENSMUSG00000006019;ENSMUSG00000007050;ENSMUSG00000007670;ENSMUSG00000007836;ENSMUSG00000008393;ENSMUSG00000010554;ENSMUSG00000010592;ENSMUSG00000013415;ENSMUSG00000017478;ENSMUSG00000018379;ENSMUSG00000020079;ENSMUSG00000020166;…
GO:0048667	cell morphogenesis involved in neuron differentiation	BP	372	603	4.4076e-14	1.53754e-12	ENSMUSG00000000120;ENSMUSG00000000125;ENSMUSG00000000247;ENSMUSG00000000305;ENSMUSG00000000627;ENSMUSG00000001300;ENSMUSG00000001313;ENSMUSG00000001566;ENSMUSG00000002413;ENSMUSG00000002489;ENSMUSG00000002985;ENSMUSG00000003037;ENSMUSG00000003068;ENSMUSG00000003070;ENSMUSG00000004151;ENSMUSG00000004771;ENSMUSG00000004936;ENSMUSG00000005360;ENSMUSG00000005610;ENSMUSG00000005958;ENSMUSG00000006057;…
GO:0097193	intrinsic apoptotic signaling pathway	BP	199	291	4.44159e-14	1.54565e-12	ENSMUSG00000000409;ENSMUSG00000000552;ENSMUSG00000000787;ENSMUSG00000001034;ENSMUSG00000002083;ENSMUSG00000002342;ENSMUSG00000003068;ENSMUSG00000003873;ENSMUSG00000004071;ENSMUSG00000004637;ENSMUSG00000004934;ENSMUSG00000004936;ENSMUSG00000004951;ENSMUSG00000005312;ENSMUSG00000005370;ENSMUSG00000005413;ENSMUSG00000005981;ENSMUSG00000006360;ENSMUSG00000006445;ENSMUSG00000006494;ENSMUSG00000006673;…
GO:0140014	mitotic nuclear division	BP	185	267	5.03257e-14	1.74709e-12	ENSMUSG00000000538;ENSMUSG00000000743;ENSMUSG00000001403;ENSMUSG00000001440;ENSMUSG00000002055;ENSMUSG00000002324;ENSMUSG00000002625;ENSMUSG00000003031;ENSMUSG00000004264;ENSMUSG00000004364;ENSMUSG00000004771;ENSMUSG00000004843;ENSMUSG00000005534;ENSMUSG00000005871;ENSMUSG00000006005;ENSMUSG00000006398;ENSMUSG00000006585;ENSMUSG00000007564;ENSMUSG00000008999;ENSMUSG00000009907;ENSMUSG00000010342;…
GO:0006605	protein targeting	BP	189	274	5.31149e-14	1.83949e-12	ENSMUSG00000001786;ENSMUSG00000002949;ENSMUSG00000002984;ENSMUSG00000003352;ENSMUSG00000003438;ENSMUSG00000003464;ENSMUSG00000003746;ENSMUSG00000004056;ENSMUSG00000004937;ENSMUSG00000005069;ENSMUSG00000005131;ENSMUSG00000005674;ENSMUSG00000006127;ENSMUSG00000006304;ENSMUSG00000006463;ENSMUSG00000006930;ENSMUSG00000007033;ENSMUSG00000007458;ENSMUSG00000009549;ENSMUSG00000014301;ENSMUSG00000014504;…
GO:0048729	tissue morphogenesis	BP	391	639	5.61593e-14	1.94026e-12	ENSMUSG00000000093;ENSMUSG00000000120;ENSMUSG00000000125;ENSMUSG00000000247;ENSMUSG00000000320;ENSMUSG00000000378;ENSMUSG00000000530;ENSMUSG00000000881;ENSMUSG00000000957;ENSMUSG00000001089;ENSMUSG00000001288;ENSMUSG00000001300;ENSMUSG00000001420;ENSMUSG00000001507;ENSMUSG00000001521;ENSMUSG00000001632;ENSMUSG00000002233;ENSMUSG00000003032;ENSMUSG00000003534;ENSMUSG00000004231;ENSMUSG00000004264;…
GO:0070201	regulation of establishment of protein localization	BP	357	576	5.70173e-14	1.96519e-12	ENSMUSG00000000303;ENSMUSG00000000631;ENSMUSG00000000766;ENSMUSG00000001151;ENSMUSG00000001416;ENSMUSG00000001467;ENSMUSG00000001552;ENSMUSG00000001964;ENSMUSG00000002052;ENSMUSG00000002083;ENSMUSG00000002108;ENSMUSG00000002489;ENSMUSG00000002625;ENSMUSG00000002985;ENSMUSG00000003037;ENSMUSG00000003161;ENSMUSG00000003352;ENSMUSG00000004056;ENSMUSG00000004296;ENSMUSG00000004347;ENSMUSG00000004771;…
GO:0016049	cell growth	BP	309	488	5.92299e-14	2.03173e-12	ENSMUSG00000000125;ENSMUSG00000000148;ENSMUSG00000000247;ENSMUSG00000000305;ENSMUSG00000000440;ENSMUSG00000000530;ENSMUSG00000000532;ENSMUSG00000000627;ENSMUSG00000000787;ENSMUSG00000000957;ENSMUSG00000001288;ENSMUSG00000001313;ENSMUSG00000001583;ENSMUSG00000002083;ENSMUSG00000002489;ENSMUSG00000002833;ENSMUSG00000002985;ENSMUSG00000003031;ENSMUSG00000003068;ENSMUSG00000003534;ENSMUSG00000004100;…
GO:0034660	ncRNA metabolic process	BP	309	488	5.92299e-14	2.03173e-12	ENSMUSG00000000581;ENSMUSG00000000708;ENSMUSG00000000787;ENSMUSG00000000902;ENSMUSG00000000916;ENSMUSG00000001056;ENSMUSG00000001305;ENSMUSG00000001380;ENSMUSG00000001424;ENSMUSG00000001542;ENSMUSG00000001674;ENSMUSG00000001785;ENSMUSG00000003423;ENSMUSG00000003808;ENSMUSG00000003848;ENSMUSG00000004040;ENSMUSG00000004100;ENSMUSG00000004127;ENSMUSG00000004233;ENSMUSG00000004356;ENSMUSG00000004393;…
GO:0007034	vacuolar transport	BP	109	141	8.9068e-14	3.04799e-12	ENSMUSG00000000743;ENSMUSG00000001018;ENSMUSG00000004207;ENSMUSG00000004843;ENSMUSG00000007458;ENSMUSG00000009907;ENSMUSG00000013160;ENSMUSG00000014402;ENSMUSG00000014550;ENSMUSG00000015656;ENSMUSG00000016534;ENSMUSG00000017288;ENSMUSG00000019146;ENSMUSG00000019518;ENSMUSG00000019726;ENSMUSG00000019868;ENSMUSG00000020128;ENSMUSG00000020198;ENSMUSG00000020220;ENSMUSG00000020740;ENSMUSG00000020790;…
GO:0007264	small GTPase mediated signal transduction	BP	272	422	9.21075e-14	3.14453e-12	ENSMUSG00000000120;ENSMUSG00000000149;ENSMUSG00000001313;ENSMUSG00000001440;ENSMUSG00000001507;ENSMUSG00000001583;ENSMUSG00000001995;ENSMUSG00000002233;ENSMUSG00000002489;ENSMUSG00000002496;ENSMUSG00000002985;ENSMUSG00000003269;ENSMUSG00000004069;ENSMUSG00000004099;ENSMUSG00000004364;ENSMUSG00000004451;ENSMUSG00000004568;ENSMUSG00000004633;ENSMUSG00000004677;ENSMUSG00000004936;ENSMUSG00000004952;…
GO:0002009	morphogenesis of an epithelium	BP	333	534	1.26373e-13	4.30415e-12	ENSMUSG00000000093;ENSMUSG00000000120;ENSMUSG00000000247;ENSMUSG00000000320;ENSMUSG00000000378;ENSMUSG00000000530;ENSMUSG00000000881;ENSMUSG00000000957;ENSMUSG00000001089;ENSMUSG00000001288;ENSMUSG00000001300;ENSMUSG00000001420;ENSMUSG00000001521;ENSMUSG00000001632;ENSMUSG00000002233;ENSMUSG00000003032;ENSMUSG00000003534;ENSMUSG00000004231;ENSMUSG00000004264;ENSMUSG00000004846;ENSMUSG00000004872;…
GO:0007051	spindle organization	BP	132	179	1.39302e-13	4.7333e-12	ENSMUSG00000000486;ENSMUSG00000000743;ENSMUSG00000000759;ENSMUSG00000001151;ENSMUSG00000001440;ENSMUSG00000001525;ENSMUSG00000002055;ENSMUSG00000004771;ENSMUSG00000004843;ENSMUSG00000005233;ENSMUSG00000006005;ENSMUSG00000006398;ENSMUSG00000007564;ENSMUSG00000009907;ENSMUSG00000012443;ENSMUSG00000017421;ENSMUSG00000017861;ENSMUSG00000018474;ENSMUSG00000018501;ENSMUSG00000018707;ENSMUSG00000019773;…
GO:0001944	vasculature development	BP	447	747	1.45781e-13	4.9302e-12	ENSMUSG00000000093;ENSMUSG00000000120;ENSMUSG00000000378;ENSMUSG00000000530;ENSMUSG00000000555;ENSMUSG00000000600;ENSMUSG00000000628;ENSMUSG00000000753;ENSMUSG00000000957;ENSMUSG00000001034;ENSMUSG00000001036;ENSMUSG00000001039;ENSMUSG00000001089;ENSMUSG00000001280;ENSMUSG00000001300;ENSMUSG00000001435;ENSMUSG00000001552;ENSMUSG00000001632;ENSMUSG00000001768;ENSMUSG00000001870;ENSMUSG00000002221;…
GO:0072358	cardiovascular system development	BP	447	747	1.45781e-13	4.9302e-12	ENSMUSG00000000093;ENSMUSG00000000120;ENSMUSG00000000378;ENSMUSG00000000530;ENSMUSG00000000555;ENSMUSG00000000600;ENSMUSG00000000628;ENSMUSG00000000753;ENSMUSG00000000957;ENSMUSG00000001034;ENSMUSG00000001036;ENSMUSG00000001039;ENSMUSG00000001089;ENSMUSG00000001280;ENSMUSG00000001300;ENSMUSG00000001435;ENSMUSG00000001552;ENSMUSG00000001632;ENSMUSG00000001768;ENSMUSG00000001870;ENSMUSG00000002221;…
GO:0007507	heart development	BP	370	603	1.54467e-13	5.21173e-12	ENSMUSG00000000093;ENSMUSG00000000142;ENSMUSG00000000378;ENSMUSG00000000440;ENSMUSG00000000441;ENSMUSG00000000530;ENSMUSG00000000708;ENSMUSG00000001089;ENSMUSG00000001300;ENSMUSG00000001419;ENSMUSG00000001507;ENSMUSG00000001870;ENSMUSG00000002210;ENSMUSG00000002345;ENSMUSG00000003031;ENSMUSG00000003161;ENSMUSG00000003814;ENSMUSG00000003865;ENSMUSG00000004872;ENSMUSG00000004936;ENSMUSG00000005148;…
GO:1903311	regulation of mRNA metabolic process	BP	179	259	1.86182e-13	6.26712e-12	ENSMUSG00000000142;ENSMUSG00000000384;ENSMUSG00000000568;ENSMUSG00000000838;ENSMUSG00000002052;ENSMUSG00000002227;ENSMUSG00000002524;ENSMUSG00000003435;ENSMUSG00000003437;ENSMUSG00000004865;ENSMUSG00000004980;ENSMUSG00000005506;ENSMUSG00000005609;ENSMUSG00000006019;ENSMUSG00000007670;ENSMUSG00000007836;ENSMUSG00000008393;ENSMUSG00000008658;ENSMUSG00000009471;ENSMUSG00000010554;ENSMUSG00000010592;…
GO:2000058	regulation of ubiquitin-dependent protein catabolic process	BP	122	163	1.93536e-13	6.49946e-12	ENSMUSG00000000149;ENSMUSG00000001127;ENSMUSG00000003813;ENSMUSG00000004937;ENSMUSG00000005312;ENSMUSG00000006398;ENSMUSG00000013663;ENSMUSG00000014668;ENSMUSG00000018567;ENSMUSG00000019433;ENSMUSG00000019969;ENSMUSG00000020184;ENSMUSG00000020235;ENSMUSG00000020265;ENSMUSG00000020290;ENSMUSG00000020366;ENSMUSG00000020372;ENSMUSG00000020601;ENSMUSG00000020694;ENSMUSG00000020738;ENSMUSG00000021501;…
GO:0006479	protein methylation	BP	140	193	2.2596e-13	7.55314e-12	ENSMUSG00000000902;ENSMUSG00000001017;ENSMUSG00000001785;ENSMUSG00000002017;ENSMUSG00000002028;ENSMUSG00000002052;ENSMUSG00000002221;ENSMUSG00000003423;ENSMUSG00000003437;ENSMUSG00000004099;ENSMUSG00000005045;ENSMUSG00000005371;ENSMUSG00000005609;ENSMUSG00000006920;ENSMUSG00000006932;ENSMUSG00000013787;ENSMUSG00000014030;ENSMUSG00000015697;ENSMUSG00000015937;ENSMUSG00000017548;ENSMUSG00000019066;…
GO:0008213	protein alkylation	BP	140	193	2.2596e-13	7.55314e-12	ENSMUSG00000000902;ENSMUSG00000001017;ENSMUSG00000001785;ENSMUSG00000002017;ENSMUSG00000002028;ENSMUSG00000002052;ENSMUSG00000002221;ENSMUSG00000003423;ENSMUSG00000003437;ENSMUSG00000004099;ENSMUSG00000005045;ENSMUSG00000005371;ENSMUSG00000005609;ENSMUSG00000006920;ENSMUSG00000006932;ENSMUSG00000013787;ENSMUSG00000014030;ENSMUSG00000015697;ENSMUSG00000015937;ENSMUSG00000017548;ENSMUSG00000019066;…
GO:0009887	animal organ morphogenesis	BP	600	1041	2.50301e-13	8.34741e-12	ENSMUSG00000000093;ENSMUSG00000000120;ENSMUSG00000000125;ENSMUSG00000000142;ENSMUSG00000000530;ENSMUSG00000000782;ENSMUSG00000000957;ENSMUSG00000001280;ENSMUSG00000001288;ENSMUSG00000001300;ENSMUSG00000001348;ENSMUSG00000001419;ENSMUSG00000001497;ENSMUSG00000001521;ENSMUSG00000001655;ENSMUSG00000002147;ENSMUSG00000002881;ENSMUSG00000002900;ENSMUSG00000003051;ENSMUSG00000003316;ENSMUSG00000003534;…
GO:0030111	regulation of Wnt signaling pathway	BP	201	298	2.72511e-13	9.06711e-12	ENSMUSG00000000125;ENSMUSG00000000142;ENSMUSG00000000787;ENSMUSG00000001507;ENSMUSG00000001964;ENSMUSG00000002985;ENSMUSG00000003068;ENSMUSG00000003345;ENSMUSG00000003868;ENSMUSG00000004637;ENSMUSG00000005871;ENSMUSG00000006800;ENSMUSG00000008305;ENSMUSG00000008734;ENSMUSG00000011658;ENSMUSG00000014039;ENSMUSG00000014329;ENSMUSG00000015133;ENSMUSG00000015957;ENSMUSG00000016918;ENSMUSG00000017376;…
GO:0061136	regulation of proteasomal protein catabolic process	BP	142	197	3.47264e-13	1.15277e-11	ENSMUSG00000000149;ENSMUSG00000001127;ENSMUSG00000002985;ENSMUSG00000003279;ENSMUSG00000003813;ENSMUSG00000004937;ENSMUSG00000005312;ENSMUSG00000006398;ENSMUSG00000009092;ENSMUSG00000013858;ENSMUSG00000014668;ENSMUSG00000018442;ENSMUSG00000018567;ENSMUSG00000019433;ENSMUSG00000019505;ENSMUSG00000019969;ENSMUSG00000020184;ENSMUSG00000020235;ENSMUSG00000020282;ENSMUSG00000020290;ENSMUSG00000020366;…
GO:0051270	regulation of cellular component movement	BP	612	1066	3.90013e-13	1.2917e-11	ENSMUSG00000000125;ENSMUSG00000000127;ENSMUSG00000000149;ENSMUSG00000000303;ENSMUSG00000000320;ENSMUSG00000000530;ENSMUSG00000000532;ENSMUSG00000000555;ENSMUSG00000000600;ENSMUSG00000000627;ENSMUSG00000000753;ENSMUSG00000000957;ENSMUSG00000001280;ENSMUSG00000001435;ENSMUSG00000001507;ENSMUSG00000001552;ENSMUSG00000001666;ENSMUSG00000001768;ENSMUSG00000002233;ENSMUSG00000002413;ENSMUSG00000002489;…
GO:0001933	negative regulation of protein phosphorylation	BP	276	433	4.24192e-13	1.40168e-11	ENSMUSG00000000708;ENSMUSG00000001034;ENSMUSG00000001774;ENSMUSG00000001785;ENSMUSG00000001786;ENSMUSG00000002205;ENSMUSG00000002985;ENSMUSG00000002997;ENSMUSG00000003031;ENSMUSG00000003032;ENSMUSG00000003099;ENSMUSG00000003518;ENSMUSG00000003873;ENSMUSG00000004069;ENSMUSG00000004530;ENSMUSG00000004558;ENSMUSG00000004815;ENSMUSG00000004951;ENSMUSG00000005373;ENSMUSG00000005534;ENSMUSG00000005718;…
GO:0042326	negative regulation of phosphorylation	BP	300	477	4.66221e-13	1.53704e-11	ENSMUSG00000000708;ENSMUSG00000001034;ENSMUSG00000001774;ENSMUSG00000001785;ENSMUSG00000001786;ENSMUSG00000002205;ENSMUSG00000002985;ENSMUSG00000002997;ENSMUSG00000003031;ENSMUSG00000003032;ENSMUSG00000003099;ENSMUSG00000003518;ENSMUSG00000003873;ENSMUSG00000004040;ENSMUSG00000004069;ENSMUSG00000004530;ENSMUSG00000004558;ENSMUSG00000004815;ENSMUSG00000004951;ENSMUSG00000005373;ENSMUSG00000005534;…
GO:0043066	negative regulation of apoptotic process	BP	548	944	5.32157e-13	1.75041e-11	ENSMUSG00000000001;ENSMUSG00000000120;ENSMUSG00000000184;ENSMUSG00000000282;ENSMUSG00000000308;ENSMUSG00000000320;ENSMUSG00000000441;ENSMUSG00000000552;ENSMUSG00000000555;ENSMUSG00000000600;ENSMUSG00000000631;ENSMUSG00000000782;ENSMUSG00000000787;ENSMUSG00000000826;ENSMUSG00000000915;ENSMUSG00000001034;ENSMUSG00000001127;ENSMUSG00000001288;ENSMUSG00000001642;ENSMUSG00000002342;ENSMUSG00000002413;…
GO:0006310	DNA recombination	BP	192	284	6.64689e-13	2.18136e-11	ENSMUSG00000000028;ENSMUSG00000000732;ENSMUSG00000000751;ENSMUSG00000000782;ENSMUSG00000002052;ENSMUSG00000002147;ENSMUSG00000002221;ENSMUSG00000002324;ENSMUSG00000002870;ENSMUSG00000003549;ENSMUSG00000003868;ENSMUSG00000005370;ENSMUSG00000005410;ENSMUSG00000005493;ENSMUSG00000006281;ENSMUSG00000006335;ENSMUSG00000007646;ENSMUSG00000009628;ENSMUSG00000014074;ENSMUSG00000014243;ENSMUSG00000015971;…
GO:0040012	regulation of locomotion	BP	602	1049	6.78222e-13	2.22072e-11	ENSMUSG00000000125;ENSMUSG00000000127;ENSMUSG00000000149;ENSMUSG00000000275;ENSMUSG00000000303;ENSMUSG00000000320;ENSMUSG00000000530;ENSMUSG00000000532;ENSMUSG00000000555;ENSMUSG00000000600;ENSMUSG00000000627;ENSMUSG00000000753;ENSMUSG00000000957;ENSMUSG00000001280;ENSMUSG00000001300;ENSMUSG00000001435;ENSMUSG00000001507;ENSMUSG00000001552;ENSMUSG00000001666;ENSMUSG00000001768;ENSMUSG00000001786;…
GO:1901699	cellular response to nitrogen compound	BP	390	645	6.97304e-13	2.27802e-11	ENSMUSG00000000120;ENSMUSG00000000127;ENSMUSG00000000263;ENSMUSG00000000303;ENSMUSG00000000568;ENSMUSG00000000708;ENSMUSG00000000766;ENSMUSG00000001225;ENSMUSG00000001280;ENSMUSG00000001552;ENSMUSG00000001642;ENSMUSG00000002147;ENSMUSG00000002307;ENSMUSG00000003032;ENSMUSG00000003037;ENSMUSG00000003721;ENSMUSG00000004035;ENSMUSG00000004040;ENSMUSG00000004056;ENSMUSG00000004099;ENSMUSG00000004451;…
GO:0048870	cell motility	BP	901	1638	1.34635e-12	4.37853e-11	ENSMUSG00000000127;ENSMUSG00000000148;ENSMUSG00000000149;ENSMUSG00000000303;ENSMUSG00000000320;ENSMUSG00000000530;ENSMUSG00000000532;ENSMUSG00000000555;ENSMUSG00000000600;ENSMUSG00000000627;ENSMUSG00000000631;ENSMUSG00000000753;ENSMUSG00000000957;ENSMUSG00000001280;ENSMUSG00000001300;ENSMUSG00000001313;ENSMUSG00000001435;ENSMUSG00000001507;ENSMUSG00000001552;ENSMUSG00000001566;ENSMUSG00000001666;…
GO:0051674	localization of cell	BP	901	1638	1.34635e-12	4.37853e-11	ENSMUSG00000000127;ENSMUSG00000000148;ENSMUSG00000000149;ENSMUSG00000000303;ENSMUSG00000000320;ENSMUSG00000000530;ENSMUSG00000000532;ENSMUSG00000000555;ENSMUSG00000000600;ENSMUSG00000000627;ENSMUSG00000000631;ENSMUSG00000000753;ENSMUSG00000000957;ENSMUSG00000001280;ENSMUSG00000001300;ENSMUSG00000001313;ENSMUSG00000001435;ENSMUSG00000001507;ENSMUSG00000001552;ENSMUSG00000001566;ENSMUSG00000001666;…
GO:0016236	macroautophagy	BP	149	211	1.35304e-12	4.39037e-11	ENSMUSG00000000001;ENSMUSG00000001018;ENSMUSG00000001175;ENSMUSG00000002496;ENSMUSG00000002845;ENSMUSG00000003131;ENSMUSG00000003435;ENSMUSG00000004264;ENSMUSG00000004451;ENSMUSG00000005312;ENSMUSG00000005413;ENSMUSG00000006056;ENSMUSG00000007891;ENSMUSG00000009995;ENSMUSG00000013787;ENSMUSG00000015478;ENSMUSG00000016319;ENSMUSG00000016534;ENSMUSG00000017119;ENSMUSG00000018171;ENSMUSG00000018567;…
GO:0030031	cell projection assembly	BP	326	528	1.43528e-12	4.64676e-11	ENSMUSG00000000127;ENSMUSG00000000838;ENSMUSG00000001039;ENSMUSG00000001151;ENSMUSG00000001482;ENSMUSG00000001864;ENSMUSG00000002017;ENSMUSG00000002031;ENSMUSG00000002580;ENSMUSG00000003037;ENSMUSG00000003354;ENSMUSG00000004530;ENSMUSG00000005148;ENSMUSG00000005672;ENSMUSG00000005871;ENSMUSG00000006127;ENSMUSG00000006154;ENSMUSG00000006304;ENSMUSG00000006435;ENSMUSG00000006445;ENSMUSG00000006464;…
GO:0009895	negative regulation of catabolic process	BP	207	312	1.44054e-12	4.65332e-11	ENSMUSG00000000142;ENSMUSG00000000568;ENSMUSG00000000838;ENSMUSG00000001467;ENSMUSG00000002845;ENSMUSG00000004040;ENSMUSG00000004937;ENSMUSG00000005413;ENSMUSG00000005610;ENSMUSG00000006019;ENSMUSG00000007836;ENSMUSG00000009092;ENSMUSG00000010554;ENSMUSG00000010592;ENSMUSG00000011877;ENSMUSG00000013415;ENSMUSG00000013787;ENSMUSG00000013973;ENSMUSG00000014301;ENSMUSG00000015478;ENSMUSG00000018379;…
GO:1990778	protein localization to cell periphery	BP	230	353	1.45841e-12	4.70052e-11	ENSMUSG00000000244;ENSMUSG00000000303;ENSMUSG00000000957;ENSMUSG00000001507;ENSMUSG00000001552;ENSMUSG00000002059;ENSMUSG00000002104;ENSMUSG00000003037;ENSMUSG00000003352;ENSMUSG00000004056;ENSMUSG00000004771;ENSMUSG00000004936;ENSMUSG00000006127;ENSMUSG00000006445;ENSMUSG00000006464;ENSMUSG00000006740;ENSMUSG00000007659;ENSMUSG00000011751;ENSMUSG00000011877;ENSMUSG00000014959;ENSMUSG00000015341;…
GO:0009165	nucleotide biosynthetic process	BP	212	321	1.53138e-12	4.92467e-11	ENSMUSG00000000168;ENSMUSG00000000563;ENSMUSG00000000628;ENSMUSG00000001211;ENSMUSG00000001755;ENSMUSG00000002550;ENSMUSG00000003072;ENSMUSG00000003500;ENSMUSG00000003809;ENSMUSG00000004040;ENSMUSG00000004936;ENSMUSG00000005373;ENSMUSG00000005534;ENSMUSG00000005580;ENSMUSG00000005686;ENSMUSG00000006057;ENSMUSG00000006494;ENSMUSG00000006542;ENSMUSG00000006589;ENSMUSG00000007659;ENSMUSG00000009995;…
GO:0030334	regulation of cell migration	BP	532	918	1.74862e-12	5.61077e-11	ENSMUSG00000000127;ENSMUSG00000000149;ENSMUSG00000000303;ENSMUSG00000000320;ENSMUSG00000000530;ENSMUSG00000000532;ENSMUSG00000000555;ENSMUSG00000000600;ENSMUSG00000000627;ENSMUSG00000000753;ENSMUSG00000000957;ENSMUSG00000001280;ENSMUSG00000001435;ENSMUSG00000001507;ENSMUSG00000001552;ENSMUSG00000001666;ENSMUSG00000001768;ENSMUSG00000002233;ENSMUSG00000002413;ENSMUSG00000002489;ENSMUSG00000002580;…
GO:0007163	establishment or maintenance of cell polarity	BP	154	220	1.78327e-12	5.70924e-11	ENSMUSG00000000247;ENSMUSG00000000600;ENSMUSG00000000631;ENSMUSG00000000881;ENSMUSG00000001313;ENSMUSG00000002055;ENSMUSG00000002233;ENSMUSG00000003068;ENSMUSG00000005103;ENSMUSG00000006134;ENSMUSG00000008475;ENSMUSG00000013076;ENSMUSG00000015222;ENSMUSG00000015957;ENSMUSG00000017132;ENSMUSG00000017144;ENSMUSG00000017776;ENSMUSG00000018001;ENSMUSG00000018012;ENSMUSG00000018395;ENSMUSG00000018736;…
GO:0032386	regulation of intracellular transport	BP	292	466	1.80619e-12	5.76073e-11	ENSMUSG00000000127;ENSMUSG00000000303;ENSMUSG00000001018;ENSMUSG00000001151;ENSMUSG00000001175;ENSMUSG00000001552;ENSMUSG00000001855;ENSMUSG00000001964;ENSMUSG00000002052;ENSMUSG00000002055;ENSMUSG00000002395;ENSMUSG00000002413;ENSMUSG00000002625;ENSMUSG00000003068;ENSMUSG00000003352;ENSMUSG00000004056;ENSMUSG00000004113;ENSMUSG00000004455;ENSMUSG00000004626;ENSMUSG00000004936;ENSMUSG00000005131;…
GO:0060070	canonical Wnt signaling pathway	BP	192	286	1.80735e-12	5.76073e-11	ENSMUSG00000000125;ENSMUSG00000000142;ENSMUSG00000000782;ENSMUSG00000000787;ENSMUSG00000001964;ENSMUSG00000002985;ENSMUSG00000003032;ENSMUSG00000003068;ENSMUSG00000003345;ENSMUSG00000003868;ENSMUSG00000005871;ENSMUSG00000006800;ENSMUSG00000006932;ENSMUSG00000008305;ENSMUSG00000008734;ENSMUSG00000010797;ENSMUSG00000011658;ENSMUSG00000012282;ENSMUSG00000013663;ENSMUSG00000014039;ENSMUSG00000014329;…
GO:0031669	cellular response to nutrient levels	BP	169	246	1.95522e-12	6.2183e-11	ENSMUSG00000000440;ENSMUSG00000001518;ENSMUSG00000003352;ENSMUSG00000004451;ENSMUSG00000005102;ENSMUSG00000005354;ENSMUSG00000005374;ENSMUSG00000005413;ENSMUSG00000006021;ENSMUSG00000006057;ENSMUSG00000006519;ENSMUSG00000006542;ENSMUSG00000006724;ENSMUSG00000009471;ENSMUSG00000010663;ENSMUSG00000013787;ENSMUSG00000015165;ENSMUSG00000015340;ENSMUSG00000015605;ENSMUSG00000015839;ENSMUSG00000015944;…
GO:0120031	plasma membrane bounded cell projection assembly	BP	319	516	1.98941e-12	6.31308e-11	ENSMUSG00000000127;ENSMUSG00000000838;ENSMUSG00000001039;ENSMUSG00000001151;ENSMUSG00000001482;ENSMUSG00000001864;ENSMUSG00000002017;ENSMUSG00000002031;ENSMUSG00000002580;ENSMUSG00000003037;ENSMUSG00000003354;ENSMUSG00000004530;ENSMUSG00000005148;ENSMUSG00000005672;ENSMUSG00000005871;ENSMUSG00000006127;ENSMUSG00000006154;ENSMUSG00000006304;ENSMUSG00000006435;ENSMUSG00000006445;ENSMUSG00000006464;…
GO:0031668	cellular response to extracellular stimulus	BP	189	281	2.06703e-12	6.54499e-11	ENSMUSG00000000440;ENSMUSG00000001518;ENSMUSG00000003352;ENSMUSG00000004100;ENSMUSG00000004451;ENSMUSG00000005102;ENSMUSG00000005354;ENSMUSG00000005374;ENSMUSG00000005413;ENSMUSG00000006021;ENSMUSG00000006057;ENSMUSG00000006519;ENSMUSG00000006542;ENSMUSG00000006724;ENSMUSG00000009471;ENSMUSG00000010663;ENSMUSG00000013787;ENSMUSG00000015165;ENSMUSG00000015340;ENSMUSG00000015605;ENSMUSG00000015839;…
GO:0071826	ribonucleoprotein complex subunit organization	BP	170	248	2.25674e-12	7.13002e-11	ENSMUSG00000000355;ENSMUSG00000000787;ENSMUSG00000001767;ENSMUSG00000002129;ENSMUSG00000002455;ENSMUSG00000002524;ENSMUSG00000003423;ENSMUSG00000003452;ENSMUSG00000003660;ENSMUSG00000003868;ENSMUSG00000004100;ENSMUSG00000004865;ENSMUSG00000005506;ENSMUSG00000005682;ENSMUSG00000006740;ENSMUSG00000007050;ENSMUSG00000008682;ENSMUSG00000014907;ENSMUSG00000016510;ENSMUSG00000016526;ENSMUSG00000016554;…
GO:0032870	cellular response to hormone stimulus	BP	390	649	2.37337e-12	7.4821e-11	ENSMUSG00000000127;ENSMUSG00000000440;ENSMUSG00000000568;ENSMUSG00000000708;ENSMUSG00000000753;ENSMUSG00000000766;ENSMUSG00000001280;ENSMUSG00000001288;ENSMUSG00000001674;ENSMUSG00000002147;ENSMUSG00000002307;ENSMUSG00000003037;ENSMUSG00000003099;ENSMUSG00000003545;ENSMUSG00000003721;ENSMUSG00000003814;ENSMUSG00000003868;ENSMUSG00000004040;ENSMUSG00000004056;ENSMUSG00000004264;ENSMUSG00000004846;…
GO:1901293	nucleoside phosphate biosynthetic process	BP	213	324	2.67397e-12	8.40539e-11	ENSMUSG00000000168;ENSMUSG00000000563;ENSMUSG00000000628;ENSMUSG00000001211;ENSMUSG00000001755;ENSMUSG00000002550;ENSMUSG00000003072;ENSMUSG00000003500;ENSMUSG00000003809;ENSMUSG00000004040;ENSMUSG00000004936;ENSMUSG00000005373;ENSMUSG00000005534;ENSMUSG00000005580;ENSMUSG00000005686;ENSMUSG00000006057;ENSMUSG00000006494;ENSMUSG00000006542;ENSMUSG00000006589;ENSMUSG00000007659;ENSMUSG00000009995;…
GO:0061013	regulation of mRNA catabolic process	BP	99	129	2.67792e-12	8.40539e-11	ENSMUSG00000000142;ENSMUSG00000000384;ENSMUSG00000000568;ENSMUSG00000000838;ENSMUSG00000002227;ENSMUSG00000005506;ENSMUSG00000006019;ENSMUSG00000007670;ENSMUSG00000007836;ENSMUSG00000008393;ENSMUSG00000010554;ENSMUSG00000010592;ENSMUSG00000013415;ENSMUSG00000018379;ENSMUSG00000020423;ENSMUSG00000020464;ENSMUSG00000020515;ENSMUSG00000020576;ENSMUSG00000020594;ENSMUSG00000020680;ENSMUSG00000021012;…
GO:0051348	negative regulation of transferase activity	BP	188	280	3.00674e-12	9.41697e-11	ENSMUSG00000000440;ENSMUSG00000000708;ENSMUSG00000001034;ENSMUSG00000001774;ENSMUSG00000001786;ENSMUSG00000002985;ENSMUSG00000002997;ENSMUSG00000003031;ENSMUSG00000003518;ENSMUSG00000004069;ENSMUSG00000004530;ENSMUSG00000004951;ENSMUSG00000005718;ENSMUSG00000005871;ENSMUSG00000006127;ENSMUSG00000008999;ENSMUSG00000009073;ENSMUSG00000010047;ENSMUSG00000013663;ENSMUSG00000014402;ENSMUSG00000015312;…
GO:0005539	glycosaminoglycan binding	MF	84	203	0.956905	1	ENSMUSG00000002985;ENSMUSG00000004098;ENSMUSG00000004892;ENSMUSG00000004894;ENSMUSG00000004897;ENSMUSG00000005320;ENSMUSG00000006299;ENSMUSG00000006800;ENSMUSG00000006958;ENSMUSG00000007594;ENSMUSG00000008999;ENSMUSG00000010047;ENSMUSG00000013236;ENSMUSG00000015354;ENSMUSG00000016918;ENSMUSG00000017421;ENSMUSG00000018340;ENSMUSG00000020330;ENSMUSG00000020609;ENSMUSG00000021614;ENSMUSG00000021835;…
GO:0000120	RNA polymerase I transcription factor complex	CC	1	5	0.956087	0.98583	ENSMUSG00000072258
GO:0002081	outer acrosomal membrane	CC	1	5	0.956087	0.98583	ENSMUSG00000036817
GO:0017071	intracellular cyclic nucleotide activated cation channel complex	CC	1	5	0.956087	0.98583	ENSMUSG00000031789
GO:0032983	kainate selective glutamate receptor complex	CC	1	5	0.956087	0.98583	ENSMUSG00000056073
GO:0035339	SPOTS complex	CC	1	5	0.956087	0.98583	ENSMUSG00000038150
GO:0046691	intracellular canaliculus	CC	1	5	0.956087	0.98583	ENSMUSG00000030762
GO:0070449	elongin complex	CC	1	5	0.956087	0.98583	ENSMUSG00000043439
GO:0071953	elastic fiber	CC	1	5	0.956087	0.98583	ENSMUSG00000006369
GO:0015144	carbohydrate transmembrane transporter activity	MF	12	35	0.955773	1	ENSMUSG00000003153;ENSMUSG00000011034;ENSMUSG00000018566;ENSMUSG00000023013;ENSMUSG00000026435;ENSMUSG00000026791;ENSMUSG00000028645;ENSMUSG00000028976;ENSMUSG00000032204;ENSMUSG00000039838;ENSMUSG00000042797;ENSMUSG00000079020
GO:0030020	extracellular matrix structural constituent conferring tensile strength	MF	12	35	0.955773	1	ENSMUSG00000001435;ENSMUSG00000004098;ENSMUSG00000022371;ENSMUSG00000026042;ENSMUSG00000026837;ENSMUSG00000032572;ENSMUSG00000043719;ENSMUSG00000058806;ENSMUSG00000058897;ENSMUSG00000063564;ENSMUSG00000068794;ENSMUSG00000079022
GO:0042127	regulation of cell proliferation	BP	928	1696	3.02556e-12	9.45538e-11	ENSMUSG00000000001;ENSMUSG00000000093;ENSMUSG00000000120;ENSMUSG00000000125;ENSMUSG00000000127;ENSMUSG00000000142;ENSMUSG00000000149;ENSMUSG00000000184;ENSMUSG00000000244;ENSMUSG00000000247;ENSMUSG00000000301;ENSMUSG00000000320;ENSMUSG00000000440;ENSMUSG00000000441;ENSMUSG00000000530;ENSMUSG00000000600;ENSMUSG00000000706;ENSMUSG00000000708;ENSMUSG00000000732;ENSMUSG00000000751;ENSMUSG00000000753;…
GO:0000070	mitotic sister chromatid segregation	BP	116	157	3.3377e-12	1.04083e-10	ENSMUSG00000000743;ENSMUSG00000001403;ENSMUSG00000001440;ENSMUSG00000002055;ENSMUSG00000002324;ENSMUSG00000002625;ENSMUSG00000004364;ENSMUSG00000004771;ENSMUSG00000004843;ENSMUSG00000005871;ENSMUSG00000006005;ENSMUSG00000006398;ENSMUSG00000006585;ENSMUSG00000007564;ENSMUSG00000009907;ENSMUSG00000010342;ENSMUSG00000014355;ENSMUSG00000015880;ENSMUSG00000015937;ENSMUSG00000017421;ENSMUSG00000017499;…
GO:0061564	axon development	BP	303	488	3.4104e-12	1.0612e-10	ENSMUSG00000000120;ENSMUSG00000000125;ENSMUSG00000000247;ENSMUSG00000000305;ENSMUSG00000000627;ENSMUSG00000001300;ENSMUSG00000001313;ENSMUSG00000001566;ENSMUSG00000002413;ENSMUSG00000002489;ENSMUSG00000002985;ENSMUSG00000003032;ENSMUSG00000003037;ENSMUSG00000003068;ENSMUSG00000003070;ENSMUSG00000003534;ENSMUSG00000004151;ENSMUSG00000004771;ENSMUSG00000004936;ENSMUSG00000005610;ENSMUSG00000005958;…
GO:0001568	blood vessel development	BP	425	717	4.14519e-12	1.28706e-10	ENSMUSG00000000093;ENSMUSG00000000120;ENSMUSG00000000378;ENSMUSG00000000530;ENSMUSG00000000555;ENSMUSG00000000600;ENSMUSG00000000628;ENSMUSG00000000753;ENSMUSG00000000957;ENSMUSG00000001034;ENSMUSG00000001036;ENSMUSG00000001089;ENSMUSG00000001280;ENSMUSG00000001300;ENSMUSG00000001435;ENSMUSG00000001552;ENSMUSG00000001632;ENSMUSG00000001768;ENSMUSG00000001870;ENSMUSG00000002221;ENSMUSG00000002985;…
GO:0010562	positive regulation of phosphorus metabolic process	BP	656	1162	4.31053e-12	1.33266e-10	ENSMUSG00000000120;ENSMUSG00000000142;ENSMUSG00000000148;ENSMUSG00000000184;ENSMUSG00000000296;ENSMUSG00000000346;ENSMUSG00000000409;ENSMUSG00000000441;ENSMUSG00000000530;ENSMUSG00000000532;ENSMUSG00000000555;ENSMUSG00000000766;ENSMUSG00000000787;ENSMUSG00000000838;ENSMUSG00000000881;ENSMUSG00000001127;ENSMUSG00000001175;ENSMUSG00000001666;ENSMUSG00000002058;ENSMUSG00000002205;ENSMUSG00000002297;…
GO:0045937	positive regulation of phosphate metabolic process	BP	656	1162	4.31053e-12	1.33266e-10	ENSMUSG00000000120;ENSMUSG00000000142;ENSMUSG00000000148;ENSMUSG00000000184;ENSMUSG00000000296;ENSMUSG00000000346;ENSMUSG00000000409;ENSMUSG00000000441;ENSMUSG00000000530;ENSMUSG00000000532;ENSMUSG00000000555;ENSMUSG00000000766;ENSMUSG00000000787;ENSMUSG00000000838;ENSMUSG00000000881;ENSMUSG00000001127;ENSMUSG00000001175;ENSMUSG00000001666;ENSMUSG00000002058;ENSMUSG00000002205;ENSMUSG00000002297;…
GO:0048193	Golgi vesicle transport	BP	179	265	4.46484e-12	1.37741e-10	ENSMUSG00000000631;ENSMUSG00000001143;ENSMUSG00000001576;ENSMUSG00000002059;ENSMUSG00000002395;ENSMUSG00000002741;ENSMUSG00000002778;ENSMUSG00000003037;ENSMUSG00000004364;ENSMUSG00000004394;ENSMUSG00000006464;ENSMUSG00000007777;ENSMUSG00000010045;ENSMUSG00000010154;ENSMUSG00000010830;ENSMUSG00000014550;ENSMUSG00000014748;ENSMUSG00000015341;ENSMUSG00000015653;ENSMUSG00000018001;ENSMUSG00000018417;…
GO:0044843	cell cycle G1/S phase transition	BP	139	196	4.55745e-12	1.40298e-10	ENSMUSG00000000184;ENSMUSG00000000532;ENSMUSG00000000787;ENSMUSG00000001786;ENSMUSG00000002068;ENSMUSG00000002297;ENSMUSG00000003031;ENSMUSG00000003032;ENSMUSG00000003437;ENSMUSG00000004264;ENSMUSG00000005871;ENSMUSG00000006342;ENSMUSG00000007080;ENSMUSG00000007812;ENSMUSG00000013663;ENSMUSG00000016477;ENSMUSG00000017561;ENSMUSG00000018919;ENSMUSG00000020015;ENSMUSG00000020122;ENSMUSG00000020167;…
GO:0010506	regulation of autophagy	BP	180	267	5.05768e-12	1.55365e-10	ENSMUSG00000000001;ENSMUSG00000000628;ENSMUSG00000001786;ENSMUSG00000002496;ENSMUSG00000002845;ENSMUSG00000003037;ENSMUSG00000003068;ENSMUSG00000003131;ENSMUSG00000003308;ENSMUSG00000003435;ENSMUSG00000004040;ENSMUSG00000004264;ENSMUSG00000004451;ENSMUSG00000004936;ENSMUSG00000005102;ENSMUSG00000005312;ENSMUSG00000005413;ENSMUSG00000005610;ENSMUSG00000006056;ENSMUSG00000013787;ENSMUSG00000015478;…
GO:0000075	cell cycle checkpoint	BP	121	166	5.47058e-12	1.67691e-10	ENSMUSG00000005102;ENSMUSG00000005871;ENSMUSG00000006005;ENSMUSG00000006585;ENSMUSG00000007659;ENSMUSG00000010175;ENSMUSG00000010342;ENSMUSG00000014668;ENSMUSG00000016984;ENSMUSG00000017291;ENSMUSG00000017421;ENSMUSG00000017499;ENSMUSG00000017716;ENSMUSG00000018669;ENSMUSG00000019432;ENSMUSG00000019923;ENSMUSG00000019942;ENSMUSG00000020020;ENSMUSG00000020038;ENSMUSG00000020184;ENSMUSG00000020235;…
GO:1903008	organelle disassembly	BP	82	103	6.43676e-12	1.96888e-10	ENSMUSG00000000355;ENSMUSG00000000628;ENSMUSG00000001786;ENSMUSG00000004264;ENSMUSG00000006740;ENSMUSG00000009995;ENSMUSG00000016319;ENSMUSG00000016510;ENSMUSG00000016526;ENSMUSG00000018567;ENSMUSG00000019054;ENSMUSG00000019471;ENSMUSG00000019942;ENSMUSG00000020220;ENSMUSG00000020402;ENSMUSG00000020459;ENSMUSG00000020538;ENSMUSG00000021109;ENSMUSG00000021115;ENSMUSG00000021666;ENSMUSG00000022051;…
GO:0051093	negative regulation of developmental process	BP	615	1084	6.46299e-12	1.97272e-10	ENSMUSG00000000093;ENSMUSG00000000120;ENSMUSG00000000125;ENSMUSG00000000142;ENSMUSG00000000247;ENSMUSG00000000530;ENSMUSG00000000600;ENSMUSG00000000627;ENSMUSG00000000632;ENSMUSG00000000753;ENSMUSG00000001018;ENSMUSG00000001036;ENSMUSG00000001288;ENSMUSG00000001300;ENSMUSG00000001521;ENSMUSG00000001786;ENSMUSG00000001802;ENSMUSG00000002985;ENSMUSG00000003031;ENSMUSG00000003032;ENSMUSG00000003068;…
GO:0016594	glycine binding	MF	4	14	0.954028	1	ENSMUSG00000000263;ENSMUSG00000002769;ENSMUSG00000024827;ENSMUSG00000027610
GO:0019841	retinol binding	MF	4	14	0.954028	1	ENSMUSG00000028003;ENSMUSG00000028996;ENSMUSG00000032291;ENSMUSG00000039194
GO:0022841	potassium ion leak channel activity	MF	4	14	0.954028	1	ENSMUSG00000023243;ENSMUSG00000036760;ENSMUSG00000045404;ENSMUSG00000050138
GO:0016358	dendrite development	BP	191	287	6.88827e-12	2.09808e-10	ENSMUSG00000000120;ENSMUSG00000000632;ENSMUSG00000000838;ENSMUSG00000002489;ENSMUSG00000002985;ENSMUSG00000003068;ENSMUSG00000003269;ENSMUSG00000003575;ENSMUSG00000005610;ENSMUSG00000005958;ENSMUSG00000006134;ENSMUSG00000006398;ENSMUSG00000006435;ENSMUSG00000006464;ENSMUSG00000008999;ENSMUSG00000011877;ENSMUSG00000013236;ENSMUSG00000013415;ENSMUSG00000013663;ENSMUSG00000015222;ENSMUSG00000017776;…
GO:0099529	neurotransmitter receptor activity involved in regulation of postsynaptic membrane potential	MF	19	52	0.953195	1	ENSMUSG00000000263;ENSMUSG00000000560;ENSMUSG00000001260;ENSMUSG00000002771;ENSMUSG00000010803;ENSMUSG00000014609;ENSMUSG00000020734;ENSMUSG00000024462;ENSMUSG00000029054;ENSMUSG00000029205;ENSMUSG00000031492;ENSMUSG00000032773;ENSMUSG00000033676;ENSMUSG00000041078;ENSMUSG00000041189;ENSMUSG00000055078;ENSMUSG00000056073;ENSMUSG00000059003;ENSMUSG00000071424
GO:0042493	response to drug	BP	644	1141	7.24781e-12	2.20294e-10	ENSMUSG00000000149;ENSMUSG00000000263;ENSMUSG00000000301;ENSMUSG00000000303;ENSMUSG00000000409;ENSMUSG00000000440;ENSMUSG00000000568;ENSMUSG00000000753;ENSMUSG00000000766;ENSMUSG00000000805;ENSMUSG00000001034;ENSMUSG00000001095;ENSMUSG00000001175;ENSMUSG00000001436;ENSMUSG00000001507;ENSMUSG00000001552;ENSMUSG00000001642;ENSMUSG00000001663;ENSMUSG00000001786;ENSMUSG00000001918;ENSMUSG00000002108;…
GO:0009141	nucleoside triphosphate metabolic process	BP	206	314	8.15e-12	2.47194e-10	ENSMUSG00000000001;ENSMUSG00000000088;ENSMUSG00000000563;ENSMUSG00000000628;ENSMUSG00000002550;ENSMUSG00000003072;ENSMUSG00000003500;ENSMUSG00000004040;ENSMUSG00000004936;ENSMUSG00000005373;ENSMUSG00000005534;ENSMUSG00000005686;ENSMUSG00000006057;ENSMUSG00000006273;ENSMUSG00000006542;ENSMUSG00000007659;ENSMUSG00000009995;ENSMUSG00000011752;ENSMUSG00000011877;ENSMUSG00000013593;ENSMUSG00000013629;…
GO:0034599	cellular response to oxidative stress	BP	193	291	8.56304e-12	2.59176e-10	ENSMUSG00000000120;ENSMUSG00000000127;ENSMUSG00000000568;ENSMUSG00000001034;ENSMUSG00000001642;ENSMUSG00000001786;ENSMUSG00000002147;ENSMUSG00000002342;ENSMUSG00000003032;ENSMUSG00000003099;ENSMUSG00000003308;ENSMUSG00000003849;ENSMUSG00000004207;ENSMUSG00000004344;ENSMUSG00000004864;ENSMUSG00000004951;ENSMUSG00000005312;ENSMUSG00000005413;ENSMUSG00000005981;ENSMUSG00000006235;ENSMUSG00000006494;…
GO:0051223	regulation of protein transport	BP	331	543	9.61217e-12	2.9032e-10	ENSMUSG00000000303;ENSMUSG00000000631;ENSMUSG00000000766;ENSMUSG00000001151;ENSMUSG00000001467;ENSMUSG00000001552;ENSMUSG00000001964;ENSMUSG00000002052;ENSMUSG00000002108;ENSMUSG00000002489;ENSMUSG00000002625;ENSMUSG00000002985;ENSMUSG00000003037;ENSMUSG00000003161;ENSMUSG00000003352;ENSMUSG00000004056;ENSMUSG00000004296;ENSMUSG00000004347;ENSMUSG00000004771;ENSMUSG00000005131;ENSMUSG00000005566;…
GO:0060828	regulation of canonical Wnt signaling pathway	BP	162	237	1.05561e-11	3.18164e-10	ENSMUSG00000000142;ENSMUSG00000000787;ENSMUSG00000001964;ENSMUSG00000002985;ENSMUSG00000003068;ENSMUSG00000003345;ENSMUSG00000003868;ENSMUSG00000005871;ENSMUSG00000006800;ENSMUSG00000008305;ENSMUSG00000008734;ENSMUSG00000011658;ENSMUSG00000014039;ENSMUSG00000014329;ENSMUSG00000015133;ENSMUSG00000015957;ENSMUSG00000018583;ENSMUSG00000018822;ENSMUSG00000019969;ENSMUSG00000020122;ENSMUSG00000020135;…
GO:0032434	regulation of proteasomal ubiquitin-dependent protein catabolic process	BP	101	134	1.10429e-11	3.3214e-10	ENSMUSG00000000149;ENSMUSG00000001127;ENSMUSG00000003813;ENSMUSG00000004937;ENSMUSG00000005312;ENSMUSG00000006398;ENSMUSG00000014668;ENSMUSG00000018567;ENSMUSG00000019433;ENSMUSG00000019969;ENSMUSG00000020184;ENSMUSG00000020235;ENSMUSG00000020290;ENSMUSG00000020366;ENSMUSG00000020372;ENSMUSG00000020601;ENSMUSG00000020694;ENSMUSG00000020738;ENSMUSG00000021501;ENSMUSG00000021701;ENSMUSG00000021720;…
GO:0031396	regulation of protein ubiquitination	BP	148	213	1.18411e-11	3.55405e-10	ENSMUSG00000000787;ENSMUSG00000002221;ENSMUSG00000002307;ENSMUSG00000004069;ENSMUSG00000004364;ENSMUSG00000005312;ENSMUSG00000005609;ENSMUSG00000006398;ENSMUSG00000007613;ENSMUSG00000009291;ENSMUSG00000010067;ENSMUSG00000013663;ENSMUSG00000014668;ENSMUSG00000015305;ENSMUSG00000018567;ENSMUSG00000018572;ENSMUSG00000018669;ENSMUSG00000019505;ENSMUSG00000019773;ENSMUSG00000019843;ENSMUSG00000019850;…
GO:1903322	positive regulation of protein modification by small protein conjugation or removal	BP	104	139	1.1934e-11	3.5745e-10	ENSMUSG00000000787;ENSMUSG00000002221;ENSMUSG00000004069;ENSMUSG00000004364;ENSMUSG00000004934;ENSMUSG00000005312;ENSMUSG00000005609;ENSMUSG00000006398;ENSMUSG00000009291;ENSMUSG00000010067;ENSMUSG00000013663;ENSMUSG00000014668;ENSMUSG00000015120;ENSMUSG00000015522;ENSMUSG00000018567;ENSMUSG00000018572;ENSMUSG00000018669;ENSMUSG00000018974;ENSMUSG00000019505;ENSMUSG00000020038;ENSMUSG00000020134;…
GO:0006397	mRNA processing	BP	294	475	1.20494e-11	3.59571e-10	ENSMUSG00000000384;ENSMUSG00000000838;ENSMUSG00000001158;ENSMUSG00000001383;ENSMUSG00000001767;ENSMUSG00000002052;ENSMUSG00000002129;ENSMUSG00000002455;ENSMUSG00000002524;ENSMUSG00000002625;ENSMUSG00000003119;ENSMUSG00000003360;ENSMUSG00000003435;ENSMUSG00000003437;ENSMUSG00000003660;ENSMUSG00000004642;ENSMUSG00000004865;ENSMUSG00000004980;ENSMUSG00000005481;ENSMUSG00000005506;ENSMUSG00000005609;…
GO:0045787	positive regulation of cell cycle	BP	230	358	1.20547e-11	3.59571e-10	ENSMUSG00000000184;ENSMUSG00000000787;ENSMUSG00000001403;ENSMUSG00000002055;ENSMUSG00000002297;ENSMUSG00000003031;ENSMUSG00000003437;ENSMUSG00000003518;ENSMUSG00000003813;ENSMUSG00000003814;ENSMUSG00000004264;ENSMUSG00000004364;ENSMUSG00000004771;ENSMUSG00000005373;ENSMUSG00000005506;ENSMUSG00000005534;ENSMUSG00000005718;ENSMUSG00000005836;ENSMUSG00000006005;ENSMUSG00000006585;ENSMUSG00000007646;…
GO:0045930	negative regulation of mitotic cell cycle	BP	149	215	1.38521e-11	4.1233e-10	ENSMUSG00000000538;ENSMUSG00000001786;ENSMUSG00000002871;ENSMUSG00000003031;ENSMUSG00000003032;ENSMUSG00000003604;ENSMUSG00000004031;ENSMUSG00000005871;ENSMUSG00000006005;ENSMUSG00000006585;ENSMUSG00000006932;ENSMUSG00000007659;ENSMUSG00000007812;ENSMUSG00000008999;ENSMUSG00000010342;ENSMUSG00000013663;ENSMUSG00000014668;ENSMUSG00000017291;ENSMUSG00000017421;ENSMUSG00000017499;ENSMUSG00000017716;…
GO:0046390	ribose phosphate biosynthetic process	BP	172	255	1.39779e-11	4.15215e-10	ENSMUSG00000000168;ENSMUSG00000000563;ENSMUSG00000000628;ENSMUSG00000001755;ENSMUSG00000002550;ENSMUSG00000003072;ENSMUSG00000003500;ENSMUSG00000003809;ENSMUSG00000004040;ENSMUSG00000004936;ENSMUSG00000005373;ENSMUSG00000005534;ENSMUSG00000005580;ENSMUSG00000005686;ENSMUSG00000006057;ENSMUSG00000006494;ENSMUSG00000006542;ENSMUSG00000006589;ENSMUSG00000007659;ENSMUSG00000009995;ENSMUSG00000010914;…
GO:2000145	regulation of cell motility	BP	555	971	1.40367e-11	4.16105e-10	ENSMUSG00000000127;ENSMUSG00000000149;ENSMUSG00000000303;ENSMUSG00000000320;ENSMUSG00000000530;ENSMUSG00000000532;ENSMUSG00000000555;ENSMUSG00000000600;ENSMUSG00000000627;ENSMUSG00000000753;ENSMUSG00000000957;ENSMUSG00000001280;ENSMUSG00000001435;ENSMUSG00000001507;ENSMUSG00000001552;ENSMUSG00000001666;ENSMUSG00000001768;ENSMUSG00000002233;ENSMUSG00000002413;ENSMUSG00000002489;ENSMUSG00000002580;…
GO:0006650	glycerophospholipid metabolic process	BP	189	285	1.42466e-11	4.21459e-10	ENSMUSG00000000276;ENSMUSG00000000301;ENSMUSG00000001211;ENSMUSG00000002108;ENSMUSG00000002475;ENSMUSG00000002588;ENSMUSG00000003752;ENSMUSG00000004264;ENSMUSG00000004270;ENSMUSG00000004565;ENSMUSG00000004815;ENSMUSG00000005899;ENSMUSG00000006127;ENSMUSG00000007036;ENSMUSG00000007950;ENSMUSG00000009995;ENSMUSG00000010607;ENSMUSG00000010660;ENSMUSG00000010936;ENSMUSG00000013663;ENSMUSG00000015659;…
GO:0006403	RNA localization	BP	132	186	1.4446e-11	4.26483e-10	ENSMUSG00000000552;ENSMUSG00000001017;ENSMUSG00000001855;ENSMUSG00000002052;ENSMUSG00000002455;ENSMUSG00000002625;ENSMUSG00000003226;ENSMUSG00000003423;ENSMUSG00000004642;ENSMUSG00000004980;ENSMUSG00000005481;ENSMUSG00000006005;ENSMUSG00000007670;ENSMUSG00000007739;ENSMUSG00000008450;ENSMUSG00000010097;ENSMUSG00000013415;ENSMUSG00000015023;ENSMUSG00000016619;ENSMUSG00000016982;ENSMUSG00000017774;…
GO:0000209	protein polyubiquitination	BP	161	236	1.55982e-11	4.59331e-10	ENSMUSG00000000787;ENSMUSG00000001403;ENSMUSG00000002109;ENSMUSG00000002222;ENSMUSG00000004364;ENSMUSG00000006418;ENSMUSG00000006932;ENSMUSG00000014074;ENSMUSG00000014164;ENSMUSG00000014355;ENSMUSG00000014668;ENSMUSG00000015305;ENSMUSG00000015478;ENSMUSG00000016308;ENSMUSG00000018363;ENSMUSG00000018567;ENSMUSG00000019850;ENSMUSG00000020134;ENSMUSG00000020271;ENSMUSG00000020307;ENSMUSG00000020387;…
GO:0005451	monovalent cation:proton antiporter activity	MF	3	11	0.950668	1	ENSMUSG00000028854;ENSMUSG00000037994;ENSMUSG00000039463
GO:0015385	sodium:proton antiporter activity	MF	3	11	0.950668	1	ENSMUSG00000028854;ENSMUSG00000037994;ENSMUSG00000039463
GO:0015643	toxic substance binding	MF	3	11	0.950668	1	ENSMUSG00000013033;ENSMUSG00000020396;ENSMUSG00000047878
GO:0016725	oxidoreductase activity, acting on CH or CH2 groups	MF	3	11	0.950668	1	ENSMUSG00000020649;ENSMUSG00000022292;ENSMUSG00000030978
GO:0017128	phospholipid scramblase activity	MF	3	11	0.950668	1	ENSMUSG00000019461;ENSMUSG00000032369;ENSMUSG00000064210
GO:0008251	tRNA-specific adenosine deaminase activity	MF	2	8	0.950223	1	ENSMUSG00000027951;ENSMUSG00000113640
GO:0015193	L-proline transmembrane transporter activity	MF	2	8	0.950223	1	ENSMUSG00000020142;ENSMUSG00000049491
GO:0016176	superoxide-generating NADPH oxidase activator activity	MF	2	8	0.950223	1	ENSMUSG00000026480;ENSMUSG00000053617
GO:0016892	endoribonuclease activity, producing 3'-phosphomonoesters	MF	2	8	0.950223	1	ENSMUSG00000035585;ENSMUSG00000042389
GO:0030619	U1 snRNA binding	MF	2	8	0.950223	1	ENSMUSG00000061479;ENSMUSG00000063511
GO:0050544	arachidonic acid binding	MF	2	8	0.950223	1	ENSMUSG00000025889;ENSMUSG00000060063
GO:0050656	3'-phosphoadenosine 5'-phosphosulfate binding	MF	2	8	0.950223	1	ENSMUSG00000030930;ENSMUSG00000074375
GO:0006338	chromatin remodeling	BP	105	141	1.56224e-11	4.59331e-10	ENSMUSG00000000085;ENSMUSG00000000708;ENSMUSG00000000902;ENSMUSG00000002307;ENSMUSG00000002748;ENSMUSG00000003199;ENSMUSG00000003423;ENSMUSG00000003868;ENSMUSG00000005045;ENSMUSG00000006005;ENSMUSG00000006920;ENSMUSG00000007817;ENSMUSG00000007880;ENSMUSG00000008384;ENSMUSG00000008958;ENSMUSG00000013822;ENSMUSG00000015749;ENSMUSG00000015971;ENSMUSG00000016559;ENSMUSG00000018474;ENSMUSG00000018476;…
GO:0032388	positive regulation of intracellular transport	BP	154	224	1.69229e-11	4.96554e-10	ENSMUSG00000000303;ENSMUSG00000001151;ENSMUSG00000001552;ENSMUSG00000001964;ENSMUSG00000002055;ENSMUSG00000003068;ENSMUSG00000003352;ENSMUSG00000004056;ENSMUSG00000004113;ENSMUSG00000004626;ENSMUSG00000005566;ENSMUSG00000006005;ENSMUSG00000006304;ENSMUSG00000006740;ENSMUSG00000007033;ENSMUSG00000007659;ENSMUSG00000008450;ENSMUSG00000010047;ENSMUSG00000015053;ENSMUSG00000015222;ENSMUSG00000015968;…
GO:1901988	negative regulation of cell cycle phase transition	BP	117	161	1.70173e-11	4.98308e-10	ENSMUSG00000001786;ENSMUSG00000002871;ENSMUSG00000003032;ENSMUSG00000003604;ENSMUSG00000005871;ENSMUSG00000006005;ENSMUSG00000006342;ENSMUSG00000006585;ENSMUSG00000007812;ENSMUSG00000010342;ENSMUSG00000013663;ENSMUSG00000014668;ENSMUSG00000015937;ENSMUSG00000017291;ENSMUSG00000017421;ENSMUSG00000017499;ENSMUSG00000017716;ENSMUSG00000018669;ENSMUSG00000019773;ENSMUSG00000019923;ENSMUSG00000019942;…
GO:0033045	regulation of sister chromatid segregation	BP	69	84	1.99926e-11	5.84247e-10	ENSMUSG00000000142;ENSMUSG00000001403;ENSMUSG00000004364;ENSMUSG00000005871;ENSMUSG00000006005;ENSMUSG00000006585;ENSMUSG00000006932;ENSMUSG00000010342;ENSMUSG00000014355;ENSMUSG00000014668;ENSMUSG00000015937;ENSMUSG00000017421;ENSMUSG00000017499;ENSMUSG00000017716;ENSMUSG00000019773;ENSMUSG00000019923;ENSMUSG00000020020;ENSMUSG00000020415;ENSMUSG00000020897;ENSMUSG00000021597;ENSMUSG00000022141;…
GO:0016197	endosomal transport	BP	148	214	2.07472e-11	6.05069e-10	ENSMUSG00000000743;ENSMUSG00000001376;ENSMUSG00000002365;ENSMUSG00000002741;ENSMUSG00000003037;ENSMUSG00000004530;ENSMUSG00000004771;ENSMUSG00000004843;ENSMUSG00000004849;ENSMUSG00000005656;ENSMUSG00000006276;ENSMUSG00000009907;ENSMUSG00000014353;ENSMUSG00000014550;ENSMUSG00000015243;ENSMUSG00000017288;ENSMUSG00000017639;ENSMUSG00000019726;ENSMUSG00000019854;ENSMUSG00000019868;ENSMUSG00000020078;…
GO:0098960	postsynaptic neurotransmitter receptor activity	MF	20	54	0.948292	1	ENSMUSG00000000263;ENSMUSG00000000560;ENSMUSG00000001260;ENSMUSG00000002771;ENSMUSG00000010803;ENSMUSG00000014609;ENSMUSG00000019828;ENSMUSG00000020734;ENSMUSG00000024462;ENSMUSG00000029054;ENSMUSG00000029205;ENSMUSG00000031492;ENSMUSG00000032773;ENSMUSG00000033676;ENSMUSG00000041078;ENSMUSG00000041189;ENSMUSG00000055078;ENSMUSG00000056073;ENSMUSG00000059003;ENSMUSG00000071424
GO:0009260	ribonucleotide biosynthetic process	BP	168	249	2.32344e-11	6.76237e-10	ENSMUSG00000000168;ENSMUSG00000000563;ENSMUSG00000000628;ENSMUSG00000001755;ENSMUSG00000002550;ENSMUSG00000003072;ENSMUSG00000003500;ENSMUSG00000003809;ENSMUSG00000004040;ENSMUSG00000004936;ENSMUSG00000005373;ENSMUSG00000005534;ENSMUSG00000005580;ENSMUSG00000005686;ENSMUSG00000006057;ENSMUSG00000006494;ENSMUSG00000006542;ENSMUSG00000006589;ENSMUSG00000007659;ENSMUSG00000009995;ENSMUSG00000010914;…
GO:0051983	regulation of chromosome segregation	BP	83	106	2.41493e-11	7.01449e-10	ENSMUSG00000000142;ENSMUSG00000001403;ENSMUSG00000002055;ENSMUSG00000004364;ENSMUSG00000005871;ENSMUSG00000006005;ENSMUSG00000006585;ENSMUSG00000006932;ENSMUSG00000010342;ENSMUSG00000014355;ENSMUSG00000014668;ENSMUSG00000015937;ENSMUSG00000017421;ENSMUSG00000017499;ENSMUSG00000017716;ENSMUSG00000018707;ENSMUSG00000019773;ENSMUSG00000019923;ENSMUSG00000020020;ENSMUSG00000020415;ENSMUSG00000020594;…
GO:0009108	coenzyme biosynthetic process	BP	139	199	2.72009e-11	7.88499e-10	ENSMUSG00000000168;ENSMUSG00000000628;ENSMUSG00000001755;ENSMUSG00000003762;ENSMUSG00000003809;ENSMUSG00000004040;ENSMUSG00000005373;ENSMUSG00000005534;ENSMUSG00000006494;ENSMUSG00000006542;ENSMUSG00000009566;ENSMUSG00000010554;ENSMUSG00000010914;ENSMUSG00000011752;ENSMUSG00000011877;ENSMUSG00000015536;ENSMUSG00000015806;ENSMUSG00000017390;ENSMUSG00000017718;ENSMUSG00000018501;ENSMUSG00000018659;…
GO:0090087	regulation of peptide transport	BP	353	588	3.13353e-11	9.06522e-10	ENSMUSG00000000303;ENSMUSG00000000631;ENSMUSG00000000766;ENSMUSG00000001151;ENSMUSG00000001467;ENSMUSG00000001552;ENSMUSG00000001964;ENSMUSG00000002052;ENSMUSG00000002108;ENSMUSG00000002489;ENSMUSG00000002625;ENSMUSG00000002985;ENSMUSG00000003037;ENSMUSG00000003161;ENSMUSG00000003352;ENSMUSG00000004056;ENSMUSG00000004296;ENSMUSG00000004347;ENSMUSG00000004771;ENSMUSG00000005131;ENSMUSG00000005566;…
GO:2001020	regulation of response to DNA damage stimulus	BP	151	220	3.2351e-11	9.32946e-10	ENSMUSG00000000142;ENSMUSG00000000552;ENSMUSG00000000838;ENSMUSG00000001707;ENSMUSG00000002221;ENSMUSG00000002342;ENSMUSG00000003549;ENSMUSG00000004934;ENSMUSG00000005566;ENSMUSG00000007659;ENSMUSG00000009291;ENSMUSG00000009628;ENSMUSG00000010154;ENSMUSG00000010461;ENSMUSG00000014074;ENSMUSG00000016526;ENSMUSG00000016984;ENSMUSG00000017485;ENSMUSG00000017897;ENSMUSG00000018411;ENSMUSG00000019432;…
GO:1901991	negative regulation of mitotic cell cycle phase transition	BP	105	142	3.2443e-11	9.32946e-10	ENSMUSG00000001786;ENSMUSG00000002871;ENSMUSG00000003032;ENSMUSG00000003604;ENSMUSG00000005871;ENSMUSG00000006005;ENSMUSG00000006585;ENSMUSG00000007812;ENSMUSG00000010342;ENSMUSG00000013663;ENSMUSG00000017291;ENSMUSG00000017421;ENSMUSG00000017499;ENSMUSG00000017716;ENSMUSG00000018669;ENSMUSG00000019773;ENSMUSG00000019923;ENSMUSG00000019942;ENSMUSG00000020020;ENSMUSG00000020184;ENSMUSG00000020326;…
GO:1902850	microtubule cytoskeleton organization involved in mitosis	BP	105	142	3.2443e-11	9.32946e-10	ENSMUSG00000000743;ENSMUSG00000001151;ENSMUSG00000001440;ENSMUSG00000004771;ENSMUSG00000004843;ENSMUSG00000005233;ENSMUSG00000006005;ENSMUSG00000006398;ENSMUSG00000009907;ENSMUSG00000012443;ENSMUSG00000017421;ENSMUSG00000017861;ENSMUSG00000018707;ENSMUSG00000018736;ENSMUSG00000020271;ENSMUSG00000020457;ENSMUSG00000020745;ENSMUSG00000020897;ENSMUSG00000021068;ENSMUSG00000021701;ENSMUSG00000022064;…
GO:0030010	establishment of cell polarity	BP	108	147	3.332e-11	9.56256e-10	ENSMUSG00000000600;ENSMUSG00000000631;ENSMUSG00000002055;ENSMUSG00000003068;ENSMUSG00000006134;ENSMUSG00000013076;ENSMUSG00000015222;ENSMUSG00000017132;ENSMUSG00000017776;ENSMUSG00000018001;ENSMUSG00000018736;ENSMUSG00000020271;ENSMUSG00000020372;ENSMUSG00000020536;ENSMUSG00000020671;ENSMUSG00000020733;ENSMUSG00000020745;ENSMUSG00000020776;ENSMUSG00000020782;ENSMUSG00000021013;ENSMUSG00000021270;…
GO:0019827	stem cell population maintenance	BP	114	157	3.36228e-11	9.6303e-10	ENSMUSG00000000441;ENSMUSG00000002249;ENSMUSG00000002413;ENSMUSG00000002679;ENSMUSG00000003032;ENSMUSG00000003437;ENSMUSG00000003680;ENSMUSG00000004040;ENSMUSG00000005609;ENSMUSG00000005672;ENSMUSG00000007880;ENSMUSG00000008958;ENSMUSG00000008999;ENSMUSG00000010175;ENSMUSG00000012114;ENSMUSG00000012396;ENSMUSG00000013415;ENSMUSG00000015053;ENSMUSG00000015804;ENSMUSG00000018604;ENSMUSG00000020166;…
GO:0051783	regulation of nuclear division	BP	134	191	3.76778e-11	1.07703e-09	ENSMUSG00000000538;ENSMUSG00000000743;ENSMUSG00000001403;ENSMUSG00000003031;ENSMUSG00000003814;ENSMUSG00000004264;ENSMUSG00000004364;ENSMUSG00000004843;ENSMUSG00000005534;ENSMUSG00000005871;ENSMUSG00000006005;ENSMUSG00000006398;ENSMUSG00000006585;ENSMUSG00000008999;ENSMUSG00000009907;ENSMUSG00000010342;ENSMUSG00000010592;ENSMUSG00000012443;ENSMUSG00000014355;ENSMUSG00000014668;ENSMUSG00000015095;…
GO:0000082	G1/S transition of mitotic cell cycle	BP	124	174	3.78612e-11	1.08013e-09	ENSMUSG00000000184;ENSMUSG00000000532;ENSMUSG00000000787;ENSMUSG00000001786;ENSMUSG00000002068;ENSMUSG00000002297;ENSMUSG00000003031;ENSMUSG00000003032;ENSMUSG00000005871;ENSMUSG00000007080;ENSMUSG00000007812;ENSMUSG00000013663;ENSMUSG00000016477;ENSMUSG00000017561;ENSMUSG00000018919;ENSMUSG00000020015;ENSMUSG00000020122;ENSMUSG00000020167;ENSMUSG00000020184;ENSMUSG00000020653;ENSMUSG00000021255;…
GO:0009161	ribonucleoside monophosphate metabolic process	BP	204	314	3.91818e-11	1.1156e-09	ENSMUSG00000000088;ENSMUSG00000000563;ENSMUSG00000000628;ENSMUSG00000002326;ENSMUSG00000002550;ENSMUSG00000003072;ENSMUSG00000003500;ENSMUSG00000004040;ENSMUSG00000004936;ENSMUSG00000005373;ENSMUSG00000005534;ENSMUSG00000005686;ENSMUSG00000006057;ENSMUSG00000006273;ENSMUSG00000006542;ENSMUSG00000006589;ENSMUSG00000007659;ENSMUSG00000009995;ENSMUSG00000011752;ENSMUSG00000011877;ENSMUSG00000013593;…
GO:0009123	nucleoside monophosphate metabolic process	BP	214	332	3.94461e-11	1.12091e-09	ENSMUSG00000000088;ENSMUSG00000000563;ENSMUSG00000000628;ENSMUSG00000002326;ENSMUSG00000002550;ENSMUSG00000003072;ENSMUSG00000003500;ENSMUSG00000004040;ENSMUSG00000004936;ENSMUSG00000005373;ENSMUSG00000005534;ENSMUSG00000005686;ENSMUSG00000006057;ENSMUSG00000006273;ENSMUSG00000006542;ENSMUSG00000006589;ENSMUSG00000007659;ENSMUSG00000009995;ENSMUSG00000011752;ENSMUSG00000011877;ENSMUSG00000013593;…
GO:0001667	ameboidal-type cell migration	BP	265	425	4.07734e-11	1.15634e-09	ENSMUSG00000000127;ENSMUSG00000000149;ENSMUSG00000000320;ENSMUSG00000000530;ENSMUSG00000000532;ENSMUSG00000000600;ENSMUSG00000000627;ENSMUSG00000000753;ENSMUSG00000001280;ENSMUSG00000001300;ENSMUSG00000001507;ENSMUSG00000001552;ENSMUSG00000001768;ENSMUSG00000002221;ENSMUSG00000002413;ENSMUSG00000002985;ENSMUSG00000003032;ENSMUSG00000003814;ENSMUSG00000004530;ENSMUSG00000004771;ENSMUSG00000004872;…
GO:0051188	cofactor biosynthetic process	BP	173	259	4.21702e-11	1.19063e-09	ENSMUSG00000000168;ENSMUSG00000000628;ENSMUSG00000001755;ENSMUSG00000003762;ENSMUSG00000003809;ENSMUSG00000004040;ENSMUSG00000005373;ENSMUSG00000005534;ENSMUSG00000006494;ENSMUSG00000006519;ENSMUSG00000006542;ENSMUSG00000009566;ENSMUSG00000010554;ENSMUSG00000010914;ENSMUSG00000011752;ENSMUSG00000011877;ENSMUSG00000015340;ENSMUSG00000015536;ENSMUSG00000015806;ENSMUSG00000015839;ENSMUSG00000017390;…
GO:0006470	protein dephosphorylation	BP	200	307	4.21724e-11	1.19063e-09	ENSMUSG00000000409;ENSMUSG00000001175;ENSMUSG00000002103;ENSMUSG00000002205;ENSMUSG00000002228;ENSMUSG00000002329;ENSMUSG00000002930;ENSMUSG00000003068;ENSMUSG00000003099;ENSMUSG00000003438;ENSMUSG00000003518;ENSMUSG00000004455;ENSMUSG00000005417;ENSMUSG00000007564;ENSMUSG00000007656;ENSMUSG00000010461;ENSMUSG00000013236;ENSMUSG00000013663;ENSMUSG00000014592;ENSMUSG00000014956;ENSMUSG00000017843;…
GO:0016571	histone methylation	BP	109	149	4.22304e-11	1.19063e-09	ENSMUSG00000000902;ENSMUSG00000001017;ENSMUSG00000001785;ENSMUSG00000002028;ENSMUSG00000002052;ENSMUSG00000002221;ENSMUSG00000003423;ENSMUSG00000003437;ENSMUSG00000004099;ENSMUSG00000005045;ENSMUSG00000005609;ENSMUSG00000006920;ENSMUSG00000006932;ENSMUSG00000013787;ENSMUSG00000014030;ENSMUSG00000015697;ENSMUSG00000015937;ENSMUSG00000017548;ENSMUSG00000020063;ENSMUSG00000020230;ENSMUSG00000020257;…
GO:0016192	vesicle-mediated transport	BP	854	1564	4.37073e-11	1.22986e-09	ENSMUSG00000000001;ENSMUSG00000000127;ENSMUSG00000000194;ENSMUSG00000000440;ENSMUSG00000000486;ENSMUSG00000000631;ENSMUSG00000000711;ENSMUSG00000000743;ENSMUSG00000000838;ENSMUSG00000000915;ENSMUSG00000001018;ENSMUSG00000001036;ENSMUSG00000001143;ENSMUSG00000001175;ENSMUSG00000001247;ENSMUSG00000001300;ENSMUSG00000001376;ENSMUSG00000001420;ENSMUSG00000001576;ENSMUSG00000001768;ENSMUSG00000001998;…
GO:0071496	cellular response to external stimulus	BP	222	347	4.92996e-11	1.38452e-09	ENSMUSG00000000440;ENSMUSG00000001518;ENSMUSG00000003352;ENSMUSG00000004100;ENSMUSG00000004451;ENSMUSG00000005102;ENSMUSG00000005354;ENSMUSG00000005374;ENSMUSG00000005413;ENSMUSG00000006021;ENSMUSG00000006057;ENSMUSG00000006519;ENSMUSG00000006542;ENSMUSG00000006724;ENSMUSG00000006932;ENSMUSG00000009471;ENSMUSG00000010663;ENSMUSG00000013787;ENSMUSG00000015165;ENSMUSG00000015340;ENSMUSG00000015533;…
GO:0098727	maintenance of cell number	BP	116	161	5.16807e-11	1.44857e-09	ENSMUSG00000000441;ENSMUSG00000002249;ENSMUSG00000002413;ENSMUSG00000002679;ENSMUSG00000003032;ENSMUSG00000003437;ENSMUSG00000003680;ENSMUSG00000004040;ENSMUSG00000005609;ENSMUSG00000005672;ENSMUSG00000007880;ENSMUSG00000008958;ENSMUSG00000008999;ENSMUSG00000010175;ENSMUSG00000012114;ENSMUSG00000012396;ENSMUSG00000013415;ENSMUSG00000015053;ENSMUSG00000015804;ENSMUSG00000018604;ENSMUSG00000020166;…
GO:0007041	lysosomal transport	BP	78	99	5.50672e-11	1.54049e-09	ENSMUSG00000001018;ENSMUSG00000004207;ENSMUSG00000007458;ENSMUSG00000009907;ENSMUSG00000014402;ENSMUSG00000014550;ENSMUSG00000015656;ENSMUSG00000016534;ENSMUSG00000017288;ENSMUSG00000019146;ENSMUSG00000019518;ENSMUSG00000019726;ENSMUSG00000020128;ENSMUSG00000020198;ENSMUSG00000020740;ENSMUSG00000020790;ENSMUSG00000021038;ENSMUSG00000021375;ENSMUSG00000021686;ENSMUSG00000021706;ENSMUSG00000022517;…
GO:0021537	telencephalon development	BP	189	288	5.63806e-11	1.57418e-09	ENSMUSG00000000247;ENSMUSG00000000916;ENSMUSG00000002900;ENSMUSG00000003070;ENSMUSG00000003235;ENSMUSG00000003873;ENSMUSG00000004892;ENSMUSG00000005069;ENSMUSG00000005506;ENSMUSG00000005958;ENSMUSG00000006134;ENSMUSG00000006464;ENSMUSG00000006740;ENSMUSG00000006920;ENSMUSG00000006932;ENSMUSG00000007817;ENSMUSG00000008461;ENSMUSG00000008575;ENSMUSG00000009073;ENSMUSG00000010175;ENSMUSG00000013236;…
GO:1903364	positive regulation of cellular protein catabolic process	BP	108	148	6.67066e-11	1.85888e-09	ENSMUSG00000002985;ENSMUSG00000003813;ENSMUSG00000004937;ENSMUSG00000005312;ENSMUSG00000006398;ENSMUSG00000009291;ENSMUSG00000010517;ENSMUSG00000013663;ENSMUSG00000013858;ENSMUSG00000014668;ENSMUSG00000018567;ENSMUSG00000019850;ENSMUSG00000019969;ENSMUSG00000020184;ENSMUSG00000020235;ENSMUSG00000020265;ENSMUSG00000020366;ENSMUSG00000020372;ENSMUSG00000020521;ENSMUSG00000020601;ENSMUSG00000020708;…
GO:0006644	phospholipid metabolic process	BP	251	401	7.59003e-11	2.111e-09	ENSMUSG00000000276;ENSMUSG00000000301;ENSMUSG00000001211;ENSMUSG00000002108;ENSMUSG00000002475;ENSMUSG00000002588;ENSMUSG00000003032;ENSMUSG00000003752;ENSMUSG00000004264;ENSMUSG00000004270;ENSMUSG00000004565;ENSMUSG00000004815;ENSMUSG00000005836;ENSMUSG00000005899;ENSMUSG00000006127;ENSMUSG00000006517;ENSMUSG00000007036;ENSMUSG00000007950;ENSMUSG00000009995;ENSMUSG00000010607;ENSMUSG00000010660;…
GO:1902115	regulation of organelle assembly	BP	142	206	7.64304e-11	2.12164e-09	ENSMUSG00000000708;ENSMUSG00000000743;ENSMUSG00000002031;ENSMUSG00000002055;ENSMUSG00000002845;ENSMUSG00000003283;ENSMUSG00000004451;ENSMUSG00000004843;ENSMUSG00000005682;ENSMUSG00000006005;ENSMUSG00000006304;ENSMUSG00000006930;ENSMUSG00000008892;ENSMUSG00000009907;ENSMUSG00000010175;ENSMUSG00000011658;ENSMUSG00000011832;ENSMUSG00000013236;ENSMUSG00000013787;ENSMUSG00000014402;ENSMUSG00000015478;…
GO:0072331	signal transduction by p53 class mediator	BP	100	135	8.00091e-11	2.21671e-09	ENSMUSG00000000552;ENSMUSG00000001707;ENSMUSG00000002083;ENSMUSG00000002221;ENSMUSG00000003068;ENSMUSG00000003873;ENSMUSG00000004071;ENSMUSG00000004637;ENSMUSG00000005045;ENSMUSG00000005125;ENSMUSG00000005718;ENSMUSG00000008730;ENSMUSG00000009291;ENSMUSG00000016526;ENSMUSG00000018669;ENSMUSG00000018983;ENSMUSG00000019505;ENSMUSG00000019851;ENSMUSG00000020063;ENSMUSG00000020108;ENSMUSG00000020184;…
GO:0042327	positive regulation of phosphorylation	BP	610	1086	8.15526e-11	2.25514e-09	ENSMUSG00000000120;ENSMUSG00000000142;ENSMUSG00000000148;ENSMUSG00000000184;ENSMUSG00000000296;ENSMUSG00000000346;ENSMUSG00000000409;ENSMUSG00000000441;ENSMUSG00000000530;ENSMUSG00000000532;ENSMUSG00000000555;ENSMUSG00000000766;ENSMUSG00000000787;ENSMUSG00000000838;ENSMUSG00000000881;ENSMUSG00000001127;ENSMUSG00000001666;ENSMUSG00000002058;ENSMUSG00000002297;ENSMUSG00000002307;ENSMUSG00000002365;…
GO:2001251	negative regulation of chromosome organization	BP	106	145	8.36387e-11	2.3084e-09	ENSMUSG00000000902;ENSMUSG00000002052;ENSMUSG00000002870;ENSMUSG00000003423;ENSMUSG00000003549;ENSMUSG00000004099;ENSMUSG00000005871;ENSMUSG00000006005;ENSMUSG00000006585;ENSMUSG00000007589;ENSMUSG00000010342;ENSMUSG00000014030;ENSMUSG00000015937;ENSMUSG00000016559;ENSMUSG00000017421;ENSMUSG00000017716;ENSMUSG00000019773;ENSMUSG00000019923;ENSMUSG00000020020;ENSMUSG00000020063;ENSMUSG00000020390;…
GO:0099177	regulation of trans-synaptic signaling	BP	310	511	9.56303e-11	2.63431e-09	ENSMUSG00000000120;ENSMUSG00000000276;ENSMUSG00000000303;ENSMUSG00000001018;ENSMUSG00000001175;ENSMUSG00000002028;ENSMUSG00000002032;ENSMUSG00000002104;ENSMUSG00000002413;ENSMUSG00000002771;ENSMUSG00000002985;ENSMUSG00000002997;ENSMUSG00000003037;ENSMUSG00000003279;ENSMUSG00000003352;ENSMUSG00000003573;ENSMUSG00000003575;ENSMUSG00000003863;ENSMUSG00000003974;ENSMUSG00000004040;ENSMUSG00000004113;…
GO:0006457	protein folding	BP	116	162	9.84523e-11	2.70687e-09	ENSMUSG00000000826;ENSMUSG00000001416;ENSMUSG00000001774;ENSMUSG00000002064;ENSMUSG00000003226;ENSMUSG00000003355;ENSMUSG00000003464;ENSMUSG00000003814;ENSMUSG00000004069;ENSMUSG00000004460;ENSMUSG00000004937;ENSMUSG00000004951;ENSMUSG00000005981;ENSMUSG00000006412;ENSMUSG00000007033;ENSMUSG00000007739;ENSMUSG00000009030;ENSMUSG00000009563;ENSMUSG00000014195;ENSMUSG00000015357;ENSMUSG00000015656;…
GO:0009144	purine nucleoside triphosphate metabolic process	BP	191	293	1.05965e-10	2.90789e-09	ENSMUSG00000000001;ENSMUSG00000000088;ENSMUSG00000000563;ENSMUSG00000000628;ENSMUSG00000003072;ENSMUSG00000003500;ENSMUSG00000004040;ENSMUSG00000004936;ENSMUSG00000005373;ENSMUSG00000005534;ENSMUSG00000005686;ENSMUSG00000006057;ENSMUSG00000006273;ENSMUSG00000006542;ENSMUSG00000007659;ENSMUSG00000009995;ENSMUSG00000011752;ENSMUSG00000011877;ENSMUSG00000013593;ENSMUSG00000014313;ENSMUSG00000014554;…
GO:0060249	anatomical structure homeostasis	BP	251	402	1.09103e-10	2.98831e-09	ENSMUSG00000000568;ENSMUSG00000000751;ENSMUSG00000001056;ENSMUSG00000001348;ENSMUSG00000001416;ENSMUSG00000001482;ENSMUSG00000001642;ENSMUSG00000002028;ENSMUSG00000002068;ENSMUSG00000002948;ENSMUSG00000003068;ENSMUSG00000003549;ENSMUSG00000003873;ENSMUSG00000004113;ENSMUSG00000004319;ENSMUSG00000004383;ENSMUSG00000004843;ENSMUSG00000004980;ENSMUSG00000006281;ENSMUSG00000006464;ENSMUSG00000006932;…
GO:0031334	positive regulation of protein complex assembly	BP	182	277	1.09495e-10	2.99336e-09	ENSMUSG00000000127;ENSMUSG00000000787;ENSMUSG00000000915;ENSMUSG00000002083;ENSMUSG00000002221;ENSMUSG00000002233;ENSMUSG00000002365;ENSMUSG00000003031;ENSMUSG00000003423;ENSMUSG00000003549;ENSMUSG00000003873;ENSMUSG00000005682;ENSMUSG00000006304;ENSMUSG00000006585;ENSMUSG00000008475;ENSMUSG00000009376;ENSMUSG00000010154;ENSMUSG00000010517;ENSMUSG00000011877;ENSMUSG00000013833;ENSMUSG00000014444;…
GO:0032922	circadian regulation of gene expression	BP	52	60	1.14456e-10	3.12303e-09	ENSMUSG00000000120;ENSMUSG00000002028;ENSMUSG00000002983;ENSMUSG00000004455;ENSMUSG00000005886;ENSMUSG00000007872;ENSMUSG00000014956;ENSMUSG00000017195;ENSMUSG00000020038;ENSMUSG00000020063;ENSMUSG00000020572;ENSMUSG00000020679;ENSMUSG00000020889;ENSMUSG00000020893;ENSMUSG00000021144;ENSMUSG00000021379;ENSMUSG00000021647;ENSMUSG00000022433;ENSMUSG00000022705;ENSMUSG00000023087;ENSMUSG00000025151;…
GO:0009314	response to radiation	BP	279	454	1.21125e-10	3.29878e-09	ENSMUSG00000000148;ENSMUSG00000000184;ENSMUSG00000000766;ENSMUSG00000002028;ENSMUSG00000002083;ENSMUSG00000002109;ENSMUSG00000002221;ENSMUSG00000002342;ENSMUSG00000002393;ENSMUSG00000002413;ENSMUSG00000002948;ENSMUSG00000003068;ENSMUSG00000003549;ENSMUSG00000003575;ENSMUSG00000003868;ENSMUSG00000003873;ENSMUSG00000004056;ENSMUSG00000004296;ENSMUSG00000004455;ENSMUSG00000004864;ENSMUSG00000005102;…
GO:0030335	positive regulation of cell migration	BP	333	555	1.24846e-10	3.3937e-09	ENSMUSG00000000127;ENSMUSG00000000320;ENSMUSG00000000532;ENSMUSG00000000555;ENSMUSG00000000627;ENSMUSG00000000957;ENSMUSG00000001280;ENSMUSG00000001435;ENSMUSG00000001507;ENSMUSG00000001768;ENSMUSG00000002233;ENSMUSG00000002489;ENSMUSG00000002580;ENSMUSG00000002900;ENSMUSG00000003814;ENSMUSG00000004040;ENSMUSG00000004056;ENSMUSG00000004771;ENSMUSG00000004936;ENSMUSG00000004951;ENSMUSG00000005413;…
GO:0050804	modulation of chemical synaptic transmission	BP	309	510	1.25691e-10	3.41022e-09	ENSMUSG00000000120;ENSMUSG00000000276;ENSMUSG00000000303;ENSMUSG00000001018;ENSMUSG00000001175;ENSMUSG00000002028;ENSMUSG00000002032;ENSMUSG00000002104;ENSMUSG00000002413;ENSMUSG00000002771;ENSMUSG00000002985;ENSMUSG00000002997;ENSMUSG00000003037;ENSMUSG00000003279;ENSMUSG00000003352;ENSMUSG00000003573;ENSMUSG00000003575;ENSMUSG00000003863;ENSMUSG00000003974;ENSMUSG00000004040;ENSMUSG00000004113;…
GO:0018022	peptidyl-lysine methylation	BP	99	134	1.27945e-10	3.46486e-09	ENSMUSG00000000902;ENSMUSG00000001785;ENSMUSG00000002028;ENSMUSG00000002052;ENSMUSG00000002221;ENSMUSG00000003423;ENSMUSG00000004099;ENSMUSG00000005045;ENSMUSG00000005609;ENSMUSG00000006920;ENSMUSG00000006932;ENSMUSG00000013787;ENSMUSG00000014030;ENSMUSG00000015697;ENSMUSG00000015937;ENSMUSG00000017548;ENSMUSG00000020063;ENSMUSG00000020257;ENSMUSG00000021488;ENSMUSG00000021791;ENSMUSG00000022544;…
GO:0036294	cellular response to decreased oxygen levels	BP	111	154	1.28703e-10	3.4747e-09	ENSMUSG00000001441;ENSMUSG00000002083;ENSMUSG00000003352;ENSMUSG00000004264;ENSMUSG00000004328;ENSMUSG00000004936;ENSMUSG00000005125;ENSMUSG00000005312;ENSMUSG00000005374;ENSMUSG00000005413;ENSMUSG00000005836;ENSMUSG00000006494;ENSMUSG00000013663;ENSMUSG00000015337;ENSMUSG00000015340;ENSMUSG00000015839;ENSMUSG00000016481;ENSMUSG00000017969;ENSMUSG00000018566;ENSMUSG00000020063;ENSMUSG00000020184;…
GO:2000278	regulation of DNA biosynthetic process	BP	88	116	1.28791e-10	3.4747e-09	ENSMUSG00000000440;ENSMUSG00000000530;ENSMUSG00000000568;ENSMUSG00000001416;ENSMUSG00000002948;ENSMUSG00000003032;ENSMUSG00000004980;ENSMUSG00000005320;ENSMUSG00000006932;ENSMUSG00000007589;ENSMUSG00000007739;ENSMUSG00000014426;ENSMUSG00000019432;ENSMUSG00000020718;ENSMUSG00000020897;ENSMUSG00000020898;ENSMUSG00000021270;ENSMUSG00000021958;ENSMUSG00000021972;ENSMUSG00000022018;ENSMUSG00000022184;…
GO:0022618	ribonucleoprotein complex assembly	BP	158	235	1.36451e-10	3.67449e-09	ENSMUSG00000000355;ENSMUSG00000000787;ENSMUSG00000001767;ENSMUSG00000002129;ENSMUSG00000002455;ENSMUSG00000002524;ENSMUSG00000003423;ENSMUSG00000003452;ENSMUSG00000003660;ENSMUSG00000003868;ENSMUSG00000004100;ENSMUSG00000004865;ENSMUSG00000005506;ENSMUSG00000005682;ENSMUSG00000007050;ENSMUSG00000008682;ENSMUSG00000014907;ENSMUSG00000016554;ENSMUSG00000016921;ENSMUSG00000018040;ENSMUSG00000018379;…
GO:0040017	positive regulation of locomotion	BP	363	612	1.39006e-10	3.73631e-09	ENSMUSG00000000127;ENSMUSG00000000320;ENSMUSG00000000532;ENSMUSG00000000555;ENSMUSG00000000627;ENSMUSG00000000957;ENSMUSG00000001280;ENSMUSG00000001435;ENSMUSG00000001507;ENSMUSG00000001768;ENSMUSG00000002233;ENSMUSG00000002489;ENSMUSG00000002580;ENSMUSG00000002900;ENSMUSG00000003814;ENSMUSG00000004040;ENSMUSG00000004056;ENSMUSG00000004771;ENSMUSG00000004843;ENSMUSG00000004936;ENSMUSG00000004951;…
GO:0046777	protein autophosphorylation	BP	155	230	1.55729e-10	4.17801e-09	ENSMUSG00000000127;ENSMUSG00000000409;ENSMUSG00000000532;ENSMUSG00000000787;ENSMUSG00000001583;ENSMUSG00000002409;ENSMUSG00000003068;ENSMUSG00000003119;ENSMUSG00000003228;ENSMUSG00000003283;ENSMUSG00000003345;ENSMUSG00000003534;ENSMUSG00000005102;ENSMUSG00000005320;ENSMUSG00000005533;ENSMUSG00000005534;ENSMUSG00000005566;ENSMUSG00000005672;ENSMUSG00000005958;ENSMUSG00000006262;ENSMUSG00000007613;…
GO:0009199	ribonucleoside triphosphate metabolic process	BP	191	294	1.63368e-10	4.37481e-09	ENSMUSG00000000001;ENSMUSG00000000088;ENSMUSG00000000563;ENSMUSG00000000628;ENSMUSG00000002550;ENSMUSG00000003072;ENSMUSG00000003500;ENSMUSG00000004040;ENSMUSG00000004936;ENSMUSG00000005373;ENSMUSG00000005534;ENSMUSG00000005686;ENSMUSG00000006057;ENSMUSG00000006273;ENSMUSG00000006542;ENSMUSG00000007659;ENSMUSG00000009995;ENSMUSG00000011752;ENSMUSG00000011877;ENSMUSG00000013593;ENSMUSG00000013629;…
GO:0030246	carbohydrate binding	MF	119	280	0.946927	1	ENSMUSG00000000420;ENSMUSG00000000628;ENSMUSG00000001143;ENSMUSG00000001891;ENSMUSG00000003153;ENSMUSG00000003316;ENSMUSG00000003814;ENSMUSG00000003865;ENSMUSG00000004473;ENSMUSG00000004609;ENSMUSG00000004846;ENSMUSG00000004892;ENSMUSG00000006014;ENSMUSG00000006675;ENSMUSG00000012123;ENSMUSG00000013033;ENSMUSG00000018906;ENSMUSG00000019055;ENSMUSG00000019528;ENSMUSG00000019866;ENSMUSG00000019916;…
GO:0072557	IPAF inflammasome complex	CC	2	8	0.946502	0.980383	ENSMUSG00000025887;ENSMUSG00000039193
GO:0097450	astrocyte end-foot	CC	2	8	0.946502	0.980383	ENSMUSG00000021116;ENSMUSG00000041329
GO:0097550	transcriptional preinitiation complex	CC	2	8	0.946502	0.980383	ENSMUSG00000020962;ENSMUSG00000024382
GO:0097648	G protein-coupled receptor complex	CC	2	8	0.946502	0.980383	ENSMUSG00000019828;ENSMUSG00000024462
GO:0005865	striated muscle thin filament	CC	7	22	0.946382	0.980383	ENSMUSG00000026950;ENSMUSG00000028464;ENSMUSG00000032366;ENSMUSG00000044086;ENSMUSG00000051747;ENSMUSG00000052374;ENSMUSG00000058587
GO:0042612	MHC class I protein complex	CC	3	11	0.946312	0.980383	ENSMUSG00000060802;ENSMUSG00000067212;ENSMUSG00000079507
GO:0065010	extracellular membrane-bounded organelle	CC	3	11	0.946312	0.980383	ENSMUSG00000028766;ENSMUSG00000050860;ENSMUSG00000069874
GO:0097224	sperm connecting piece	CC	3	11	0.946312	0.980383	ENSMUSG00000020612;ENSMUSG00000028745;ENSMUSG00000034401
GO:0005229	intracellular calcium activated chloride channel activity	MF	6	19	0.945642	1	ENSMUSG00000030428;ENSMUSG00000034714;ENSMUSG00000037393;ENSMUSG00000037949;ENSMUSG00000064210;ENSMUSG00000068547
GO:0005242	inward rectifier potassium channel activity	MF	6	19	0.945642	1	ENSMUSG00000026824;ENSMUSG00000038026;ENSMUSG00000039672;ENSMUSG00000041248;ENSMUSG00000041695;ENSMUSG00000044708
GO:0061778	intracellular chloride channel activity	MF	6	19	0.945642	1	ENSMUSG00000030428;ENSMUSG00000034714;ENSMUSG00000037393;ENSMUSG00000037949;ENSMUSG00000064210;ENSMUSG00000068547
GO:0044255	cellular lipid metabolic process	BP	576	1023	1.673e-10	4.47178e-09	ENSMUSG00000000276;ENSMUSG00000000278;ENSMUSG00000000301;ENSMUSG00000000320;ENSMUSG00000000440;ENSMUSG00000000594;ENSMUSG00000001211;ENSMUSG00000001642;ENSMUSG00000002108;ENSMUSG00000002475;ENSMUSG00000002588;ENSMUSG00000002661;ENSMUSG00000002985;ENSMUSG00000002997;ENSMUSG00000003032;ENSMUSG00000003123;ENSMUSG00000003418;ENSMUSG00000003623;ENSMUSG00000003721;ENSMUSG00000003752;ENSMUSG00000003809;…
GO:0046677	response to antibiotic	BP	240	383	1.68225e-10	4.48819e-09	ENSMUSG00000000263;ENSMUSG00000000409;ENSMUSG00000000568;ENSMUSG00000000766;ENSMUSG00000001034;ENSMUSG00000001642;ENSMUSG00000001663;ENSMUSG00000001786;ENSMUSG00000002147;ENSMUSG00000002307;ENSMUSG00000003031;ENSMUSG00000003032;ENSMUSG00000003099;ENSMUSG00000003849;ENSMUSG00000004040;ENSMUSG00000004207;ENSMUSG00000004864;ENSMUSG00000005360;ENSMUSG00000005413;ENSMUSG00000005981;ENSMUSG00000006057;…
GO:0046486	glycerolipid metabolic process	BP	241	385	1.78757e-10	4.76034e-09	ENSMUSG00000000276;ENSMUSG00000000301;ENSMUSG00000001211;ENSMUSG00000002108;ENSMUSG00000002475;ENSMUSG00000002588;ENSMUSG00000002985;ENSMUSG00000003123;ENSMUSG00000003721;ENSMUSG00000003752;ENSMUSG00000004264;ENSMUSG00000004270;ENSMUSG00000004565;ENSMUSG00000004815;ENSMUSG00000005899;ENSMUSG00000006127;ENSMUSG00000007036;ENSMUSG00000007950;ENSMUSG00000009995;ENSMUSG00000010607;ENSMUSG00000010660;…
GO:0061061	muscle structure development	BP	393	670	1.82646e-10	4.85495e-09	ENSMUSG00000000093;ENSMUSG00000000957;ENSMUSG00000001300;ENSMUSG00000001419;ENSMUSG00000001566;ENSMUSG00000001964;ENSMUSG00000002052;ENSMUSG00000002409;ENSMUSG00000003363;ENSMUSG00000003814;ENSMUSG00000004099;ENSMUSG00000004151;ENSMUSG00000004383;ENSMUSG00000004872;ENSMUSG00000005103;ENSMUSG00000005148;ENSMUSG00000005672;ENSMUSG00000005824;ENSMUSG00000005836;ENSMUSG00000005893;ENSMUSG00000006050;…
GO:0005254	chloride channel activity	MF	29	75	0.943848	1	ENSMUSG00000000263;ENSMUSG00000000560;ENSMUSG00000001260;ENSMUSG00000004319;ENSMUSG00000007041;ENSMUSG00000010803;ENSMUSG00000020142;ENSMUSG00000020159;ENSMUSG00000023259;ENSMUSG00000023959;ENSMUSG00000026627;ENSMUSG00000027884;ENSMUSG00000029054;ENSMUSG00000030428;ENSMUSG00000033676;ENSMUSG00000033770;ENSMUSG00000034714;ENSMUSG00000036636;ENSMUSG00000037242;ENSMUSG00000037393;ENSMUSG00000037418;…
GO:0009725	response to hormone	BP	565	1002	1.84527e-10	4.89433e-09	ENSMUSG00000000127;ENSMUSG00000000440;ENSMUSG00000000568;ENSMUSG00000000708;ENSMUSG00000000753;ENSMUSG00000000766;ENSMUSG00000000957;ENSMUSG00000001175;ENSMUSG00000001280;ENSMUSG00000001288;ENSMUSG00000001507;ENSMUSG00000001642;ENSMUSG00000001663;ENSMUSG00000001670;ENSMUSG00000001674;ENSMUSG00000002108;ENSMUSG00000002147;ENSMUSG00000002307;ENSMUSG00000002413;ENSMUSG00000003031;ENSMUSG00000003037;…
GO:0016500	protein-hormone receptor activity	MF	8	24	0.941832	1	ENSMUSG00000005534;ENSMUSG00000020140;ENSMUSG00000020963;ENSMUSG00000024107;ENSMUSG00000026457;ENSMUSG00000030168;ENSMUSG00000050164;ENSMUSG00000050199
GO:0032970	regulation of actin filament-based process	BP	254	409	1.84807e-10	4.89433e-09	ENSMUSG00000000127;ENSMUSG00000000915;ENSMUSG00000001313;ENSMUSG00000001552;ENSMUSG00000002233;ENSMUSG00000002365;ENSMUSG00000002413;ENSMUSG00000003161;ENSMUSG00000003283;ENSMUSG00000004568;ENSMUSG00000005103;ENSMUSG00000006127;ENSMUSG00000006304;ENSMUSG00000007613;ENSMUSG00000008475;ENSMUSG00000009073;ENSMUSG00000009376;ENSMUSG00000010154;ENSMUSG00000010175;ENSMUSG00000011751;ENSMUSG00000014778;…
GO:0009267	cellular response to starvation	BP	113	158	1.93332e-10	5.11071e-09	ENSMUSG00000001518;ENSMUSG00000004451;ENSMUSG00000005102;ENSMUSG00000005374;ENSMUSG00000006021;ENSMUSG00000006542;ENSMUSG00000009471;ENSMUSG00000010663;ENSMUSG00000013787;ENSMUSG00000015165;ENSMUSG00000015839;ENSMUSG00000016534;ENSMUSG00000018567;ENSMUSG00000019577;ENSMUSG00000020032;ENSMUSG00000020063;ENSMUSG00000020289;ENSMUSG00000020300;ENSMUSG00000020407;ENSMUSG00000020484;ENSMUSG00000020525;…
GO:0033674	positive regulation of kinase activity	BP	329	549	1.96719e-10	5.19073e-09	ENSMUSG00000000142;ENSMUSG00000000184;ENSMUSG00000000296;ENSMUSG00000000346;ENSMUSG00000000441;ENSMUSG00000000787;ENSMUSG00000000881;ENSMUSG00000001127;ENSMUSG00000002058;ENSMUSG00000002297;ENSMUSG00000002307;ENSMUSG00000002365;ENSMUSG00000002413;ENSMUSG00000002489;ENSMUSG00000002948;ENSMUSG00000003031;ENSMUSG00000003068;ENSMUSG00000003226;ENSMUSG00000003423;ENSMUSG00000003534;ENSMUSG00000003948;…
GO:0005249	voltage-gated potassium channel activity	MF	33	84	0.939733	0.999695	ENSMUSG00000009545;ENSMUSG00000016346;ENSMUSG00000018470;ENSMUSG00000023243;ENSMUSG00000025221;ENSMUSG00000026824;ENSMUSG00000027273;ENSMUSG00000028051;ENSMUSG00000028931;ENSMUSG00000034462;ENSMUSG00000035355;ENSMUSG00000035681;ENSMUSG00000036760;ENSMUSG00000038026;ENSMUSG00000038077;ENSMUSG00000038319;ENSMUSG00000039639;ENSMUSG00000039672;ENSMUSG00000041248;ENSMUSG00000041695;ENSMUSG00000042604;…
GO:0051272	positive regulation of cellular component movement	BP	356	600	1.9807e-10	5.21682e-09	ENSMUSG00000000127;ENSMUSG00000000320;ENSMUSG00000000532;ENSMUSG00000000555;ENSMUSG00000000627;ENSMUSG00000000957;ENSMUSG00000001280;ENSMUSG00000001435;ENSMUSG00000001507;ENSMUSG00000001768;ENSMUSG00000002233;ENSMUSG00000002489;ENSMUSG00000002580;ENSMUSG00000002900;ENSMUSG00000003068;ENSMUSG00000003814;ENSMUSG00000004040;ENSMUSG00000004056;ENSMUSG00000004771;ENSMUSG00000004936;ENSMUSG00000004951;…
GO:0001558	regulation of cell growth	BP	256	413	2.06114e-10	5.41876e-09	ENSMUSG00000000125;ENSMUSG00000000148;ENSMUSG00000000305;ENSMUSG00000000440;ENSMUSG00000000530;ENSMUSG00000000532;ENSMUSG00000000627;ENSMUSG00000000787;ENSMUSG00000000957;ENSMUSG00000001313;ENSMUSG00000001583;ENSMUSG00000002083;ENSMUSG00000002833;ENSMUSG00000002985;ENSMUSG00000003031;ENSMUSG00000003068;ENSMUSG00000003534;ENSMUSG00000004100;ENSMUSG00000004771;ENSMUSG00000005610;ENSMUSG00000006057;…
GO:0035966	response to topologically incorrect protein	BP	104	143	2.07875e-10	5.45511e-09	ENSMUSG00000002307;ENSMUSG00000003814;ENSMUSG00000003873;ENSMUSG00000004364;ENSMUSG00000004951;ENSMUSG00000005078;ENSMUSG00000005102;ENSMUSG00000005374;ENSMUSG00000006673;ENSMUSG00000007033;ENSMUSG00000008429;ENSMUSG00000009092;ENSMUSG00000014905;ENSMUSG00000015461;ENSMUSG00000015478;ENSMUSG00000015656;ENSMUSG00000015839;ENSMUSG00000018442;ENSMUSG00000018669;ENSMUSG00000020109;ENSMUSG00000020303;…
GO:0015347	sodium-independent organic anion transmembrane transporter activity	MF	5	16	0.93805	0.998171	ENSMUSG00000025938;ENSMUSG00000026336;ENSMUSG00000030236;ENSMUSG00000032548;ENSMUSG00000038963
GO:0022840	leak channel activity	MF	5	16	0.93805	0.998171	ENSMUSG00000023243;ENSMUSG00000031934;ENSMUSG00000036760;ENSMUSG00000045404;ENSMUSG00000050138
GO:0022842	narrow pore channel activity	MF	5	16	0.93805	0.998171	ENSMUSG00000023243;ENSMUSG00000031934;ENSMUSG00000036760;ENSMUSG00000045404;ENSMUSG00000050138
GO:0036122	BMP binding	MF	5	16	0.93805	0.998171	ENSMUSG00000021796;ENSMUSG00000031849;ENSMUSG00000038403;ENSMUSG00000041936;ENSMUSG00000067336
GO:0042834	peptidoglycan binding	MF	5	16	0.93805	0.998171	ENSMUSG00000027995;ENSMUSG00000030413;ENSMUSG00000037012;ENSMUSG00000042244;ENSMUSG00000055994
GO:0061458	reproductive system development	BP	307	508	2.1629e-10	5.66563e-09	ENSMUSG00000000730;ENSMUSG00000000753;ENSMUSG00000000782;ENSMUSG00000000957;ENSMUSG00000001280;ENSMUSG00000001288;ENSMUSG00000002324;ENSMUSG00000003031;ENSMUSG00000003068;ENSMUSG00000003235;ENSMUSG00000003549;ENSMUSG00000003873;ENSMUSG00000004207;ENSMUSG00000004936;ENSMUSG00000005268;ENSMUSG00000005493;ENSMUSG00000005534;ENSMUSG00000005566;ENSMUSG00000005672;ENSMUSG00000005836;ENSMUSG00000006134;…
GO:0042594	response to starvation	BP	138	201	2.17749e-10	5.69349e-09	ENSMUSG00000000440;ENSMUSG00000001518;ENSMUSG00000004451;ENSMUSG00000005102;ENSMUSG00000005374;ENSMUSG00000006021;ENSMUSG00000006542;ENSMUSG00000009471;ENSMUSG00000010663;ENSMUSG00000013629;ENSMUSG00000013787;ENSMUSG00000014351;ENSMUSG00000015165;ENSMUSG00000015839;ENSMUSG00000016534;ENSMUSG00000018567;ENSMUSG00000019577;ENSMUSG00000019796;ENSMUSG00000020032;ENSMUSG00000020063;ENSMUSG00000020289;…
GO:0008201	heparin binding	MF	61	148	0.9364	0.997754	ENSMUSG00000002985;ENSMUSG00000004098;ENSMUSG00000004897;ENSMUSG00000005320;ENSMUSG00000006299;ENSMUSG00000006958;ENSMUSG00000008999;ENSMUSG00000013236;ENSMUSG00000015354;ENSMUSG00000017421;ENSMUSG00000020609;ENSMUSG00000021835;ENSMUSG00000022454;ENSMUSG00000022816;ENSMUSG00000022877;ENSMUSG00000022892;ENSMUSG00000022893;ENSMUSG00000023885;ENSMUSG00000023951;ENSMUSG00000024486;ENSMUSG00000025969;…
GO:0043087	regulation of GTPase activity	BP	264	428	2.22028e-10	5.79485e-09	ENSMUSG00000001768;ENSMUSG00000001995;ENSMUSG00000002365;ENSMUSG00000002372;ENSMUSG00000002459;ENSMUSG00000002489;ENSMUSG00000002496;ENSMUSG00000003134;ENSMUSG00000003226;ENSMUSG00000004056;ENSMUSG00000004530;ENSMUSG00000004633;ENSMUSG00000004677;ENSMUSG00000004936;ENSMUSG00000004952;ENSMUSG00000005958;ENSMUSG00000006134;ENSMUSG00000006445;ENSMUSG00000011831;ENSMUSG00000011832;ENSMUSG00000011877;…
GO:0000956	nuclear-transcribed mRNA catabolic process	BP	82	107	2.26486e-10	5.9005e-09	ENSMUSG00000002210;ENSMUSG00000005682;ENSMUSG00000006019;ENSMUSG00000020166;ENSMUSG00000020362;ENSMUSG00000020423;ENSMUSG00000020515;ENSMUSG00000020576;ENSMUSG00000020719;ENSMUSG00000021127;ENSMUSG00000021838;ENSMUSG00000021962;ENSMUSG00000022283;ENSMUSG00000022336;ENSMUSG00000022685;ENSMUSG00000023087;ENSMUSG00000023952;ENSMUSG00000024234;ENSMUSG00000024258;ENSMUSG00000024360;ENSMUSG00000024472;…
GO:0071103	DNA conformation change	BP	176	268	2.34517e-10	6.09871e-09	ENSMUSG00000000743;ENSMUSG00000000751;ENSMUSG00000000787;ENSMUSG00000002307;ENSMUSG00000002319;ENSMUSG00000002625;ENSMUSG00000002814;ENSMUSG00000002870;ENSMUSG00000003437;ENSMUSG00000003868;ENSMUSG00000004980;ENSMUSG00000005045;ENSMUSG00000005410;ENSMUSG00000005470;ENSMUSG00000006005;ENSMUSG00000006920;ENSMUSG00000015880;ENSMUSG00000015937;ENSMUSG00000016559;ENSMUSG00000017485;ENSMUSG00000018102;…
GO:0044092	negative regulation of molecular function	BP	641	1152	2.36442e-10	6.13769e-09	ENSMUSG00000000247;ENSMUSG00000000308;ENSMUSG00000000440;ENSMUSG00000000708;ENSMUSG00000000753;ENSMUSG00000000787;ENSMUSG00000000881;ENSMUSG00000000959;ENSMUSG00000001034;ENSMUSG00000001175;ENSMUSG00000001774;ENSMUSG00000001786;ENSMUSG00000002221;ENSMUSG00000002658;ENSMUSG00000002870;ENSMUSG00000002930;ENSMUSG00000002985;ENSMUSG00000002997;ENSMUSG00000003031;ENSMUSG00000003032;ENSMUSG00000003161;…
GO:0051241	negative regulation of multicellular organismal process	BP	711	1290	2.39179e-10	6.19758e-09	ENSMUSG00000000093;ENSMUSG00000000120;ENSMUSG00000000125;ENSMUSG00000000134;ENSMUSG00000000142;ENSMUSG00000000247;ENSMUSG00000000263;ENSMUSG00000000320;ENSMUSG00000000530;ENSMUSG00000000600;ENSMUSG00000000627;ENSMUSG00000000632;ENSMUSG00000000706;ENSMUSG00000000753;ENSMUSG00000001018;ENSMUSG00000001036;ENSMUSG00000001288;ENSMUSG00000001300;ENSMUSG00000001348;ENSMUSG00000001467;ENSMUSG00000001521;…
GO:0001654	eye development	BP	247	397	2.53659e-10	6.56099e-09	ENSMUSG00000000093;ENSMUSG00000000247;ENSMUSG00000000530;ENSMUSG00000000753;ENSMUSG00000001039;ENSMUSG00000001280;ENSMUSG00000001288;ENSMUSG00000001521;ENSMUSG00000002210;ENSMUSG00000003031;ENSMUSG00000003032;ENSMUSG00000003873;ENSMUSG00000004040;ENSMUSG00000004891;ENSMUSG00000005973;ENSMUSG00000006270;ENSMUSG00000006445;ENSMUSG00000006705;ENSMUSG00000006932;ENSMUSG00000007613;ENSMUSG00000007880;…
GO:0015081	sodium ion transmembrane transporter activity	MF	55	134	0.933073	0.994475	ENSMUSG00000001027;ENSMUSG00000005360;ENSMUSG00000006641;ENSMUSG00000011034;ENSMUSG00000013275;ENSMUSG00000019558;ENSMUSG00000019894;ENSMUSG00000020704;ENSMUSG00000020805;ENSMUSG00000020838;ENSMUSG00000021553;ENSMUSG00000021609;ENSMUSG00000022416;ENSMUSG00000022462;ENSMUSG00000023017;ENSMUSG00000023032;ENSMUSG00000023033;ENSMUSG00000023169;ENSMUSG00000024485;ENSMUSG00000024597;ENSMUSG00000024935;…
GO:0097223	sperm part	CC	120	284	0.932985	0.970794	ENSMUSG00000001018;ENSMUSG00000001225;ENSMUSG00000001313;ENSMUSG00000001948;ENSMUSG00000002847;ENSMUSG00000003153;ENSMUSG00000003341;ENSMUSG00000003814;ENSMUSG00000003863;ENSMUSG00000004344;ENSMUSG00000004364;ENSMUSG00000005237;ENSMUSG00000005672;ENSMUSG00000006304;ENSMUSG00000007207;ENSMUSG00000010435;ENSMUSG00000012211;ENSMUSG00000016493;ENSMUSG00000016637;ENSMUSG00000017195;ENSMUSG00000018567;…
GO:0005355	glucose transmembrane transporter activity	MF	7	21	0.932639	0.994281	ENSMUSG00000003153;ENSMUSG00000011034;ENSMUSG00000018566;ENSMUSG00000026791;ENSMUSG00000028645;ENSMUSG00000028976;ENSMUSG00000039838
GO:0015149	hexose transmembrane transporter activity	MF	7	21	0.932639	0.994281	ENSMUSG00000003153;ENSMUSG00000011034;ENSMUSG00000018566;ENSMUSG00000026791;ENSMUSG00000028645;ENSMUSG00000028976;ENSMUSG00000039838
GO:0007098	centrosome cycle	BP	96	130	2.54124e-10	6.56122e-09	ENSMUSG00000000708;ENSMUSG00000000743;ENSMUSG00000001134;ENSMUSG00000001774;ENSMUSG00000004843;ENSMUSG00000006932;ENSMUSG00000009907;ENSMUSG00000011958;ENSMUSG00000012443;ENSMUSG00000015095;ENSMUSG00000018395;ENSMUSG00000018474;ENSMUSG00000018548;ENSMUSG00000018736;ENSMUSG00000019907;ENSMUSG00000019952;ENSMUSG00000020063;ENSMUSG00000020212;ENSMUSG00000020290;ENSMUSG00000020580;ENSMUSG00000021068;…
GO:0090068	positive regulation of cell cycle process	BP	168	254	2.60023e-10	6.70152e-09	ENSMUSG00000000184;ENSMUSG00000000787;ENSMUSG00000001403;ENSMUSG00000002055;ENSMUSG00000002297;ENSMUSG00000003437;ENSMUSG00000004264;ENSMUSG00000004364;ENSMUSG00000004771;ENSMUSG00000005506;ENSMUSG00000005534;ENSMUSG00000005836;ENSMUSG00000006005;ENSMUSG00000006585;ENSMUSG00000007646;ENSMUSG00000009907;ENSMUSG00000010592;ENSMUSG00000015937;ENSMUSG00000016526;ENSMUSG00000017499;ENSMUSG00000017561;…
GO:0005227	calcium activated cation channel activity	MF	9	26	0.93096	0.993024	ENSMUSG00000002908;ENSMUSG00000030523;ENSMUSG00000034145;ENSMUSG00000036026;ENSMUSG00000037949;ENSMUSG00000038260;ENSMUSG00000052387;ENSMUSG00000054477;ENSMUSG00000064210
GO:0005537	mannose binding	MF	9	26	0.93096	0.993024	ENSMUSG00000001143;ENSMUSG00000021484;ENSMUSG00000022125;ENSMUSG00000023175;ENSMUSG00000023830;ENSMUSG00000028164;ENSMUSG00000030148;ENSMUSG00000041891;ENSMUSG00000078919
GO:0010508	positive regulation of autophagy	BP	102	140	2.61273e-10	6.70975e-09	ENSMUSG00000000001;ENSMUSG00000000628;ENSMUSG00000001786;ENSMUSG00000002496;ENSMUSG00000003068;ENSMUSG00000003131;ENSMUSG00000003435;ENSMUSG00000004264;ENSMUSG00000004451;ENSMUSG00000004936;ENSMUSG00000005102;ENSMUSG00000005413;ENSMUSG00000006056;ENSMUSG00000016319;ENSMUSG00000019471;ENSMUSG00000020063;ENSMUSG00000020115;ENSMUSG00000020220;ENSMUSG00000020402;ENSMUSG00000020484;ENSMUSG00000021036;…
GO:0031023	microtubule organizing center organization	BP	102	140	2.61273e-10	6.70975e-09	ENSMUSG00000000708;ENSMUSG00000000743;ENSMUSG00000001134;ENSMUSG00000001774;ENSMUSG00000004843;ENSMUSG00000006932;ENSMUSG00000009907;ENSMUSG00000011958;ENSMUSG00000012443;ENSMUSG00000015095;ENSMUSG00000018395;ENSMUSG00000018474;ENSMUSG00000018548;ENSMUSG00000018736;ENSMUSG00000019907;ENSMUSG00000019952;ENSMUSG00000020063;ENSMUSG00000020212;ENSMUSG00000020271;ENSMUSG00000020290;ENSMUSG00000020580;…
GO:0031330	negative regulation of cellular catabolic process	BP	173	263	2.73878e-10	7.02092e-09	ENSMUSG00000000142;ENSMUSG00000000568;ENSMUSG00000000838;ENSMUSG00000002845;ENSMUSG00000004040;ENSMUSG00000004937;ENSMUSG00000005413;ENSMUSG00000005610;ENSMUSG00000006019;ENSMUSG00000007836;ENSMUSG00000009092;ENSMUSG00000010554;ENSMUSG00000010592;ENSMUSG00000011877;ENSMUSG00000013415;ENSMUSG00000013787;ENSMUSG00000014301;ENSMUSG00000015478;ENSMUSG00000018379;ENSMUSG00000018442;ENSMUSG00000018501;…
GO:0032956	regulation of actin cytoskeleton organization	BP	227	361	3.28434e-10	8.40453e-09	ENSMUSG00000000127;ENSMUSG00000000915;ENSMUSG00000001313;ENSMUSG00000002233;ENSMUSG00000002365;ENSMUSG00000002413;ENSMUSG00000003283;ENSMUSG00000004568;ENSMUSG00000005103;ENSMUSG00000006127;ENSMUSG00000006304;ENSMUSG00000007613;ENSMUSG00000008475;ENSMUSG00000009073;ENSMUSG00000009376;ENSMUSG00000010154;ENSMUSG00000010175;ENSMUSG00000011751;ENSMUSG00000014778;ENSMUSG00000015733;ENSMUSG00000015766;…
GO:0071241	cellular response to inorganic substance	BP	153	228	3.29879e-10	8.42655e-09	ENSMUSG00000000263;ENSMUSG00000000303;ENSMUSG00000000568;ENSMUSG00000000753;ENSMUSG00000002307;ENSMUSG00000002413;ENSMUSG00000003031;ENSMUSG00000003099;ENSMUSG00000003545;ENSMUSG00000003814;ENSMUSG00000003849;ENSMUSG00000004952;ENSMUSG00000005413;ENSMUSG00000006567;ENSMUSG00000013275;ENSMUSG00000014226;ENSMUSG00000015337;ENSMUSG00000015340;ENSMUSG00000015839;ENSMUSG00000017737;ENSMUSG00000017776;…
GO:0004322	ferroxidase activity	MF	4	13	0.929883	0.992409	ENSMUSG00000024510;ENSMUSG00000024661;ENSMUSG00000031936;ENSMUSG00000059363
GO:0016174	NAD(P)H oxidase activity	MF	4	13	0.929883	0.992409	ENSMUSG00000019823;ENSMUSG00000020250;ENSMUSG00000030562;ENSMUSG00000032872
GO:0016724	oxidoreductase activity, oxidizing metal ions, oxygen as acceptor	MF	4	13	0.929883	0.992409	ENSMUSG00000024510;ENSMUSG00000024661;ENSMUSG00000031936;ENSMUSG00000059363
GO:0035325	Toll-like receptor binding	MF	4	13	0.929883	0.992409	ENSMUSG00000025139;ENSMUSG00000025779;ENSMUSG00000027995;ENSMUSG00000036908
GO:0097729	9+2 motile cilium	CC	60	147	0.928765	0.966955	ENSMUSG00000001225;ENSMUSG00000001948;ENSMUSG00000004364;ENSMUSG00000005237;ENSMUSG00000006784;ENSMUSG00000016637;ENSMUSG00000018567;ENSMUSG00000019027;ENSMUSG00000019945;ENSMUSG00000020081;ENSMUSG00000020612;ENSMUSG00000020733;ENSMUSG00000021270;ENSMUSG00000022455;ENSMUSG00000022621;ENSMUSG00000022783;ENSMUSG00000023259;ENSMUSG00000023966;ENSMUSG00000024175;ENSMUSG00000024430;ENSMUSG00000026463;…
GO:0050808	synapse organization	BP	287	472	3.35231e-10	8.5481e-09	ENSMUSG00000000303;ENSMUSG00000000416;ENSMUSG00000000560;ENSMUSG00000000632;ENSMUSG00000000881;ENSMUSG00000001018;ENSMUSG00000001300;ENSMUSG00000001507;ENSMUSG00000001525;ENSMUSG00000002104;ENSMUSG00000002489;ENSMUSG00000002985;ENSMUSG00000003279;ENSMUSG00000003346;ENSMUSG00000003352;ENSMUSG00000003863;ENSMUSG00000004069;ENSMUSG00000004558;ENSMUSG00000004843;ENSMUSG00000004892;ENSMUSG00000005125;…
GO:0051336	regulation of hydrolase activity	BP	687	1245	3.74377e-10	9.52943e-09	ENSMUSG00000000120;ENSMUSG00000000320;ENSMUSG00000000409;ENSMUSG00000000594;ENSMUSG00000000753;ENSMUSG00000000787;ENSMUSG00000000881;ENSMUSG00000000915;ENSMUSG00000000959;ENSMUSG00000001017;ENSMUSG00000001175;ENSMUSG00000001524;ENSMUSG00000001768;ENSMUSG00000001995;ENSMUSG00000002083;ENSMUSG00000002108;ENSMUSG00000002205;ENSMUSG00000002233;ENSMUSG00000002365;ENSMUSG00000002372;ENSMUSG00000002459;…
GO:0048878	chemical homeostasis	BP	674	1220	4.23525e-10	1.07614e-08	ENSMUSG00000000120;ENSMUSG00000000320;ENSMUSG00000000409;ENSMUSG00000000441;ENSMUSG00000000628;ENSMUSG00000000753;ENSMUSG00000000766;ENSMUSG00000000787;ENSMUSG00000000805;ENSMUSG00000000902;ENSMUSG00000001018;ENSMUSG00000001175;ENSMUSG00000001225;ENSMUSG00000001247;ENSMUSG00000001270;ENSMUSG00000001420;ENSMUSG00000001642;ENSMUSG00000002083;ENSMUSG00000002105;ENSMUSG00000002108;ENSMUSG00000002489;…
GO:0002064	epithelial cell development	BP	164	248	4.32403e-10	1.09677e-08	ENSMUSG00000000378;ENSMUSG00000001288;ENSMUSG00000001420;ENSMUSG00000001435;ENSMUSG00000001642;ENSMUSG00000004207;ENSMUSG00000004846;ENSMUSG00000004894;ENSMUSG00000005148;ENSMUSG00000006445;ENSMUSG00000006932;ENSMUSG00000009376;ENSMUSG00000010175;ENSMUSG00000013236;ENSMUSG00000015468;ENSMUSG00000015850;ENSMUSG00000017491;ENSMUSG00000020458;ENSMUSG00000020484;ENSMUSG00000020580;ENSMUSG00000020592;…
GO:0071453	cellular response to oxygen levels	BP	121	173	4.5028e-10	1.1401e-08	ENSMUSG00000000440;ENSMUSG00000001441;ENSMUSG00000002083;ENSMUSG00000003352;ENSMUSG00000004264;ENSMUSG00000004328;ENSMUSG00000004936;ENSMUSG00000005125;ENSMUSG00000005198;ENSMUSG00000005312;ENSMUSG00000005374;ENSMUSG00000005413;ENSMUSG00000005836;ENSMUSG00000006494;ENSMUSG00000009471;ENSMUSG00000013160;ENSMUSG00000013593;ENSMUSG00000013663;ENSMUSG00000015337;ENSMUSG00000015340;ENSMUSG00000015839;…
GO:0007088	regulation of mitotic nuclear division	BP	111	156	4.60218e-10	1.16322e-08	ENSMUSG00000000538;ENSMUSG00000000743;ENSMUSG00000001403;ENSMUSG00000003031;ENSMUSG00000004264;ENSMUSG00000004364;ENSMUSG00000004843;ENSMUSG00000005534;ENSMUSG00000005871;ENSMUSG00000006005;ENSMUSG00000006585;ENSMUSG00000008999;ENSMUSG00000009907;ENSMUSG00000010342;ENSMUSG00000012443;ENSMUSG00000014355;ENSMUSG00000015095;ENSMUSG00000015937;ENSMUSG00000017421;ENSMUSG00000017499;ENSMUSG00000017716;…
GO:0048608	reproductive structure development	BP	303	503	4.65746e-10	1.17513e-08	ENSMUSG00000000730;ENSMUSG00000000753;ENSMUSG00000000782;ENSMUSG00000000957;ENSMUSG00000001280;ENSMUSG00000001288;ENSMUSG00000002324;ENSMUSG00000003031;ENSMUSG00000003068;ENSMUSG00000003235;ENSMUSG00000003549;ENSMUSG00000003873;ENSMUSG00000004207;ENSMUSG00000004936;ENSMUSG00000005268;ENSMUSG00000005493;ENSMUSG00000005534;ENSMUSG00000005566;ENSMUSG00000005672;ENSMUSG00000005836;ENSMUSG00000006134;…
GO:0014070	response to organic cyclic compound	BP	556	989	4.85079e-10	1.22177e-08	ENSMUSG00000000275;ENSMUSG00000000303;ENSMUSG00000000440;ENSMUSG00000000568;ENSMUSG00000000753;ENSMUSG00000000766;ENSMUSG00000000957;ENSMUSG00000001175;ENSMUSG00000001225;ENSMUSG00000001248;ENSMUSG00000001552;ENSMUSG00000001663;ENSMUSG00000001670;ENSMUSG00000001674;ENSMUSG00000002108;ENSMUSG00000002307;ENSMUSG00000002413;ENSMUSG00000002489;ENSMUSG00000002997;ENSMUSG00000003031;ENSMUSG00000003032;…
GO:0048598	embryonic morphogenesis	BP	371	632	5.19371e-10	1.30586e-08	ENSMUSG00000000093;ENSMUSG00000000125;ENSMUSG00000000149;ENSMUSG00000000247;ENSMUSG00000000555;ENSMUSG00000000782;ENSMUSG00000000957;ENSMUSG00000001034;ENSMUSG00000001039;ENSMUSG00000001089;ENSMUSG00000001280;ENSMUSG00000001288;ENSMUSG00000001507;ENSMUSG00000001521;ENSMUSG00000001632;ENSMUSG00000002384;ENSMUSG00000003032;ENSMUSG00000003437;ENSMUSG00000003721;ENSMUSG00000003873;ENSMUSG00000004364;…
GO:0009205	purine ribonucleoside triphosphate metabolic process	BP	185	286	5.33173e-10	1.33823e-08	ENSMUSG00000000001;ENSMUSG00000000088;ENSMUSG00000000563;ENSMUSG00000000628;ENSMUSG00000003072;ENSMUSG00000003500;ENSMUSG00000004040;ENSMUSG00000004936;ENSMUSG00000005373;ENSMUSG00000005534;ENSMUSG00000005686;ENSMUSG00000006057;ENSMUSG00000006273;ENSMUSG00000006542;ENSMUSG00000007659;ENSMUSG00000009995;ENSMUSG00000011752;ENSMUSG00000011877;ENSMUSG00000013593;ENSMUSG00000014313;ENSMUSG00000014554;…
GO:0070482	response to oxygen levels	BP	229	366	5.37118e-10	1.34578e-08	ENSMUSG00000000440;ENSMUSG00000000441;ENSMUSG00000000530;ENSMUSG00000000628;ENSMUSG00000000957;ENSMUSG00000001441;ENSMUSG00000002083;ENSMUSG00000003031;ENSMUSG00000003352;ENSMUSG00000004070;ENSMUSG00000004264;ENSMUSG00000004328;ENSMUSG00000004936;ENSMUSG00000005125;ENSMUSG00000005198;ENSMUSG00000005312;ENSMUSG00000005354;ENSMUSG00000005374;ENSMUSG00000005413;ENSMUSG00000005836;ENSMUSG00000006494;…
GO:0006629	lipid metabolic process	BP	737	1346	5.457e-10	1.36491e-08	ENSMUSG00000000276;ENSMUSG00000000278;ENSMUSG00000000301;ENSMUSG00000000320;ENSMUSG00000000440;ENSMUSG00000000594;ENSMUSG00000001211;ENSMUSG00000001247;ENSMUSG00000001467;ENSMUSG00000001642;ENSMUSG00000002108;ENSMUSG00000002475;ENSMUSG00000002588;ENSMUSG00000002661;ENSMUSG00000002847;ENSMUSG00000002985;ENSMUSG00000002997;ENSMUSG00000003032;ENSMUSG00000003123;ENSMUSG00000003131;ENSMUSG00000003271;…
GO:0060562	epithelial tube morphogenesis	BP	224	357	5.71068e-10	1.42589e-08	ENSMUSG00000000093;ENSMUSG00000000247;ENSMUSG00000000320;ENSMUSG00000000378;ENSMUSG00000000530;ENSMUSG00000000957;ENSMUSG00000001089;ENSMUSG00000001288;ENSMUSG00000001300;ENSMUSG00000001521;ENSMUSG00000001632;ENSMUSG00000003534;ENSMUSG00000004231;ENSMUSG00000004264;ENSMUSG00000004872;ENSMUSG00000005034;ENSMUSG00000006445;ENSMUSG00000006932;ENSMUSG00000007880;ENSMUSG00000008859;ENSMUSG00000008999;…
GO:0009167	purine ribonucleoside monophosphate metabolic process	BP	191	297	5.76834e-10	1.43779e-08	ENSMUSG00000000088;ENSMUSG00000000563;ENSMUSG00000000628;ENSMUSG00000002326;ENSMUSG00000003072;ENSMUSG00000003500;ENSMUSG00000004040;ENSMUSG00000004936;ENSMUSG00000005373;ENSMUSG00000005534;ENSMUSG00000005686;ENSMUSG00000006057;ENSMUSG00000006273;ENSMUSG00000006542;ENSMUSG00000006589;ENSMUSG00000007659;ENSMUSG00000009995;ENSMUSG00000011752;ENSMUSG00000011877;ENSMUSG00000013593;ENSMUSG00000014313;…
GO:0020037	heme binding	MF	77	183	0.925681	0.988988	ENSMUSG00000001467;ENSMUSG00000004070;ENSMUSG00000005413;ENSMUSG00000006143;ENSMUSG00000006519;ENSMUSG00000006724;ENSMUSG00000015224;ENSMUSG00000015340;ENSMUSG00000017969;ENSMUSG00000018893;ENSMUSG00000019853;ENSMUSG00000020295;ENSMUSG00000020303;ENSMUSG00000020673;ENSMUSG00000020674;ENSMUSG00000020826;ENSMUSG00000020889;ENSMUSG00000021259;ENSMUSG00000022551;ENSMUSG00000022877;ENSMUSG00000023963;…
GO:0048514	blood vessel morphogenesis	BP	366	623	5.97275e-10	1.48617e-08	ENSMUSG00000000093;ENSMUSG00000000120;ENSMUSG00000000378;ENSMUSG00000000530;ENSMUSG00000000555;ENSMUSG00000000600;ENSMUSG00000000628;ENSMUSG00000000753;ENSMUSG00000000957;ENSMUSG00000001034;ENSMUSG00000001036;ENSMUSG00000001280;ENSMUSG00000001300;ENSMUSG00000001435;ENSMUSG00000001552;ENSMUSG00000001632;ENSMUSG00000001768;ENSMUSG00000002221;ENSMUSG00000002985;ENSMUSG00000003032;ENSMUSG00000003154;…
GO:0031503	protein-containing complex localization	BP	163	247	6.18355e-10	1.53597e-08	ENSMUSG00000000881;ENSMUSG00000001017;ENSMUSG00000001018;ENSMUSG00000001300;ENSMUSG00000001855;ENSMUSG00000002031;ENSMUSG00000002052;ENSMUSG00000002625;ENSMUSG00000003037;ENSMUSG00000004451;ENSMUSG00000004771;ENSMUSG00000004936;ENSMUSG00000004980;ENSMUSG00000005481;ENSMUSG00000006005;ENSMUSG00000006464;ENSMUSG00000006740;ENSMUSG00000006930;ENSMUSG00000010097;ENSMUSG00000011877;ENSMUSG00000013662;…
GO:0051050	positive regulation of transport	BP	560	998	6.20883e-10	1.5396e-08	ENSMUSG00000000303;ENSMUSG00000000440;ENSMUSG00000000631;ENSMUSG00000000838;ENSMUSG00000000915;ENSMUSG00000001151;ENSMUSG00000001175;ENSMUSG00000001552;ENSMUSG00000001964;ENSMUSG00000002028;ENSMUSG00000002055;ENSMUSG00000002083;ENSMUSG00000002108;ENSMUSG00000002413;ENSMUSG00000002588;ENSMUSG00000002985;ENSMUSG00000003068;ENSMUSG00000003161;ENSMUSG00000003352;ENSMUSG00000003452;ENSMUSG00000003814;…
GO:0015293	symporter activity	MF	58	140	0.924603	0.988103	ENSMUSG00000001095;ENSMUSG00000001918;ENSMUSG00000005360;ENSMUSG00000006641;ENSMUSG00000011034;ENSMUSG00000017756;ENSMUSG00000017765;ENSMUSG00000018566;ENSMUSG00000018900;ENSMUSG00000019558;ENSMUSG00000019894;ENSMUSG00000020102;ENSMUSG00000020142;ENSMUSG00000020805;ENSMUSG00000020838;ENSMUSG00000021553;ENSMUSG00000021609;ENSMUSG00000022094;ENSMUSG00000022462;ENSMUSG00000022464;ENSMUSG00000023030;…
GO:0009126	purine nucleoside monophosphate metabolic process	BP	192	299	6.24647e-10	1.54627e-08	ENSMUSG00000000088;ENSMUSG00000000563;ENSMUSG00000000628;ENSMUSG00000002326;ENSMUSG00000003072;ENSMUSG00000003500;ENSMUSG00000004040;ENSMUSG00000004936;ENSMUSG00000005373;ENSMUSG00000005534;ENSMUSG00000005686;ENSMUSG00000006057;ENSMUSG00000006273;ENSMUSG00000006542;ENSMUSG00000006589;ENSMUSG00000007659;ENSMUSG00000009995;ENSMUSG00000011752;ENSMUSG00000011877;ENSMUSG00000013593;ENSMUSG00000014313;…
GO:0036293	response to decreased oxygen levels	BP	214	339	6.35547e-10	1.57055e-08	ENSMUSG00000000441;ENSMUSG00000000530;ENSMUSG00000000628;ENSMUSG00000000957;ENSMUSG00000001441;ENSMUSG00000002083;ENSMUSG00000003031;ENSMUSG00000003352;ENSMUSG00000004070;ENSMUSG00000004264;ENSMUSG00000004328;ENSMUSG00000004936;ENSMUSG00000005125;ENSMUSG00000005312;ENSMUSG00000005354;ENSMUSG00000005374;ENSMUSG00000005413;ENSMUSG00000005836;ENSMUSG00000006494;ENSMUSG00000006519;ENSMUSG00000010609;…
GO:0001527	microfibril	CC	4	13	0.923616	0.962143	ENSMUSG00000001870;ENSMUSG00000027204;ENSMUSG00000030116;ENSMUSG00000040488
GO:0044453	nuclear membrane part	CC	4	13	0.923616	0.962143	ENSMUSG00000005950;ENSMUSG00000022758;ENSMUSG00000036817;ENSMUSG00000044857
GO:0098690	glycinergic synapse	CC	4	13	0.923616	0.962143	ENSMUSG00000000263;ENSMUSG00000015656;ENSMUSG00000039728;ENSMUSG00000047454
GO:0044282	small molecule catabolic process	BP	232	372	6.41153e-10	1.58169e-08	ENSMUSG00000001670;ENSMUSG00000002326;ENSMUSG00000002475;ENSMUSG00000002588;ENSMUSG00000002985;ENSMUSG00000003123;ENSMUSG00000003526;ENSMUSG00000003623;ENSMUSG00000003809;ENSMUSG00000004056;ENSMUSG00000004610;ENSMUSG00000005069;ENSMUSG00000006127;ENSMUSG00000006378;ENSMUSG00000006724;ENSMUSG00000007036;ENSMUSG00000007039;ENSMUSG00000007783;ENSMUSG00000007908;ENSMUSG00000009585;ENSMUSG00000010047;…
GO:0097225	sperm midpiece	CC	13	36	0.922554	0.962143	ENSMUSG00000001225;ENSMUSG00000016637;ENSMUSG00000018567;ENSMUSG00000020081;ENSMUSG00000020733;ENSMUSG00000022621;ENSMUSG00000023259;ENSMUSG00000024175;ENSMUSG00000029469;ENSMUSG00000039198;ENSMUSG00000046230;ENSMUSG00000072663;ENSMUSG00000074141
GO:0006261	DNA-dependent DNA replication	BP	97	133	6.49552e-10	1.59968e-08	ENSMUSG00000000028;ENSMUSG00000000751;ENSMUSG00000002068;ENSMUSG00000002297;ENSMUSG00000002870;ENSMUSG00000004069;ENSMUSG00000005410;ENSMUSG00000006585;ENSMUSG00000006678;ENSMUSG00000006715;ENSMUSG00000007080;ENSMUSG00000016984;ENSMUSG00000017499;ENSMUSG00000019773;ENSMUSG00000020228;ENSMUSG00000020471;ENSMUSG00000020718;ENSMUSG00000020752;ENSMUSG00000020974;ENSMUSG00000021400;ENSMUSG00000022292;…
GO:0044420	extracellular matrix component	CC	20	53	0.9223	0.962143	ENSMUSG00000001870;ENSMUSG00000002900;ENSMUSG00000004098;ENSMUSG00000004892;ENSMUSG00000006369;ENSMUSG00000015647;ENSMUSG00000020019;ENSMUSG00000022483;ENSMUSG00000026042;ENSMUSG00000026478;ENSMUSG00000026479;ENSMUSG00000026837;ENSMUSG00000027204;ENSMUSG00000029309;ENSMUSG00000030116;ENSMUSG00000032796;ENSMUSG00000035513;ENSMUSG00000040488;ENSMUSG00000052911;ENSMUSG00000068748
GO:0015370	solute:sodium symporter activity	MF	25	64	0.922202	0.985802	ENSMUSG00000005360;ENSMUSG00000006641;ENSMUSG00000011034;ENSMUSG00000019558;ENSMUSG00000019894;ENSMUSG00000020805;ENSMUSG00000020838;ENSMUSG00000021553;ENSMUSG00000021609;ENSMUSG00000022462;ENSMUSG00000023032;ENSMUSG00000023169;ENSMUSG00000024485;ENSMUSG00000024597;ENSMUSG00000024935;ENSMUSG00000025726;ENSMUSG00000026904;ENSMUSG00000027397;ENSMUSG00000028542;ENSMUSG00000029188;ENSMUSG00000030096;…
GO:0036379	myofilament	CC	9	26	0.92208	0.962143	ENSMUSG00000026950;ENSMUSG00000028464;ENSMUSG00000032366;ENSMUSG00000044086;ENSMUSG00000051675;ENSMUSG00000051747;ENSMUSG00000052374;ENSMUSG00000058587;ENSMUSG00000061462
GO:0008199	ferric iron binding	MF	6	18	0.92189	0.985734	ENSMUSG00000001348;ENSMUSG00000020649;ENSMUSG00000024510;ENSMUSG00000024661;ENSMUSG00000050708;ENSMUSG00000059363
GO:0036041	long-chain fatty acid binding	MF	6	18	0.92189	0.985734	ENSMUSG00000017781;ENSMUSG00000023057;ENSMUSG00000025889;ENSMUSG00000028603;ENSMUSG00000028773;ENSMUSG00000060063
GO:0042605	peptide antigen binding	MF	6	18	0.92189	0.985734	ENSMUSG00000016206;ENSMUSG00000030492;ENSMUSG00000034926;ENSMUSG00000050567;ENSMUSG00000067212;ENSMUSG00000079507
GO:0003796	lysozyme activity	MF	3	10	0.921842	0.985734	ENSMUSG00000024233;ENSMUSG00000032530;ENSMUSG00000069516
GO:0033691	sialic acid binding	MF	3	10	0.921842	0.985734	ENSMUSG00000004609;ENSMUSG00000039013;ENSMUSG00000041936
GO:0086008	voltage-gated potassium channel activity involved in cardiac muscle cell action potential repolarization	MF	3	10	0.921842	0.985734	ENSMUSG00000009545;ENSMUSG00000039672;ENSMUSG00000041695
GO:0001602	pancreatic polypeptide receptor activity	MF	1	4	0.921715	0.985734	ENSMUSG00000048337
GO:0003726	double-stranded RNA adenosine deaminase activity	MF	1	4	0.921715	0.985734	ENSMUSG00000027951
GO:0004060	arylamine N-acetyltransferase activity	MF	1	4	0.921715	0.985734	ENSMUSG00000020804
GO:0004365	glyceraldehyde-3-phosphate dehydrogenase (NAD+) (phosphorylating) activity	MF	1	4	0.921715	0.985734	ENSMUSG00000057666
GO:0004523	RNA-DNA hybrid ribonuclease activity	MF	1	4	0.921715	0.985734	ENSMUSG00000024742
GO:0004530	deoxyribonuclease I activity	MF	1	4	0.921715	0.985734	ENSMUSG00000005980
GO:0004945	angiotensin type II receptor activity	MF	1	4	0.921715	0.985734	ENSMUSG00000049115
GO:0004966	galanin receptor activity	MF	1	4	0.921715	0.985734	ENSMUSG00000114755
GO:0004969	histamine receptor activity	MF	1	4	0.921715	0.985734	ENSMUSG00000034987
GO:0005176	ErbB-2 class receptor binding	MF	1	4	0.921715	0.985734	ENSMUSG00000062991
GO:0005280	amino acid:proton symporter activity	MF	1	4	0.921715	0.985734	ENSMUSG00000049491
GO:0005330	dopamine:sodium symporter activity	MF	1	4	0.921715	0.985734	ENSMUSG00000021609
GO:0005332	gamma-aminobutyric acid:sodium symporter activity	MF	1	4	0.921715	0.985734	ENSMUSG00000030109
GO:0005534	galactose binding	MF	1	4	0.921715	0.985734	ENSMUSG00000020766
GO:0015016	[heparan sulfate]-glucosamine N-sulfotransferase activity	MF	1	4	0.921715	0.985734	ENSMUSG00000054008
GO:0015277	kainate selective glutamate receptor activity	MF	1	4	0.921715	0.985734	ENSMUSG00000056073
GO:0016165	linoleate 13S-lipoxygenase activity	MF	1	4	0.921715	0.985734	ENSMUSG00000000320
GO:0016167	glial cell-derived neurotrophic factor receptor activity	MF	1	4	0.921715	0.985734	ENSMUSG00000022103
GO:0016880	acid-ammonia (or amide) ligase activity	MF	1	4	0.921715	0.985734	ENSMUSG00000057147
GO:0019767	IgE receptor activity	MF	1	4	0.921715	0.985734	ENSMUSG00000059089
GO:0023029	MHC class Ib protein binding	MF	1	4	0.921715	0.985734	ENSMUSG00000022378
GO:0030116	glial cell-derived neurotrophic factor receptor binding	MF	1	4	0.921715	0.985734	ENSMUSG00000039481
GO:0030297	transmembrane receptor protein tyrosine kinase activator activity	MF	1	4	0.921715	0.985734	ENSMUSG00000004815
GO:0030899	calcium-dependent ATPase activity	MF	1	4	0.921715	0.985734	ENSMUSG00000030302
GO:0031694	alpha-2A adrenergic receptor binding	MF	1	4	0.921715	0.985734	ENSMUSG00000029223
GO:0034189	very-low-density lipoprotein particle binding	MF	1	4	0.921715	0.985734	ENSMUSG00000017754
GO:0035276	ethanol binding	MF	1	4	0.921715	0.985734	ENSMUSG00000045038
GO:0035662	Toll-like receptor 4 binding	MF	1	4	0.921715	0.985734	ENSMUSG00000025779
GO:0043891	glyceraldehyde-3-phosphate dehydrogenase (NAD(P)+) (phosphorylating) activity	MF	1	4	0.921715	0.985734	ENSMUSG00000057666
GO:0047844	deoxycytidine deaminase activity	MF	1	4	0.921715	0.985734	ENSMUSG00000009585
GO:0050473	arachidonate 15-lipoxygenase activity	MF	1	4	0.921715	0.985734	ENSMUSG00000000320
GO:0051022	Rho GDP-dissociation inhibitor binding	MF	1	4	0.921715	0.985734	ENSMUSG00000021270
GO:0051373	FATZ binding	MF	1	4	0.921715	0.985734	ENSMUSG00000052374
GO:0051431	corticotropin-releasing hormone receptor 2 binding	MF	1	4	0.921715	0.985734	ENSMUSG00000049796
GO:0052869	arachidonic acid omega-hydroxylase activity	MF	1	4	0.921715	0.985734	ENSMUSG00000027983
GO:0071791	chemokine (C-C motif) ligand 5 binding	MF	1	4	0.921715	0.985734	ENSMUSG00000025804
GO:0099038	ceramide-translocating ATPase activity	MF	1	4	0.921715	0.985734	ENSMUSG00000040584
GO:0140262	mRNA cap binding complex binding	MF	1	4	0.921715	0.985734	ENSMUSG00000017478
GO:0000422	autophagy of mitochondrion	BP	59	72	7.01553e-10	1.72185e-08	ENSMUSG00000000628;ENSMUSG00000001786;ENSMUSG00000004264;ENSMUSG00000009995;ENSMUSG00000016319;ENSMUSG00000018567;ENSMUSG00000019054;ENSMUSG00000019471;ENSMUSG00000020220;ENSMUSG00000020402;ENSMUSG00000020538;ENSMUSG00000021109;ENSMUSG00000022051;ENSMUSG00000022663;ENSMUSG00000022789;ENSMUSG00000023826;ENSMUSG00000024259;ENSMUSG00000024773;ENSMUSG00000025040;ENSMUSG00000025173;ENSMUSG00000025261;…
GO:0016638	oxidoreductase activity, acting on the CH-NH2 group of donors	MF	8	23	0.919515	0.985734	ENSMUSG00000018659;ENSMUSG00000021794;ENSMUSG00000024827;ENSMUSG00000025037;ENSMUSG00000025185;ENSMUSG00000032334;ENSMUSG00000063428;ENSMUSG00000074141
GO:0061726	mitochondrion disassembly	BP	59	72	7.01553e-10	1.72185e-08	ENSMUSG00000000628;ENSMUSG00000001786;ENSMUSG00000004264;ENSMUSG00000009995;ENSMUSG00000016319;ENSMUSG00000018567;ENSMUSG00000019054;ENSMUSG00000019471;ENSMUSG00000020220;ENSMUSG00000020402;ENSMUSG00000020538;ENSMUSG00000021109;ENSMUSG00000022051;ENSMUSG00000022663;ENSMUSG00000022789;ENSMUSG00000023826;ENSMUSG00000024259;ENSMUSG00000024773;ENSMUSG00000025040;ENSMUSG00000025173;ENSMUSG00000025261;…
GO:0006508	proteolysis	BP	969	1811	7.17842e-10	1.75884e-08	ENSMUSG00000000120;ENSMUSG00000000149;ENSMUSG00000000275;ENSMUSG00000000278;ENSMUSG00000000320;ENSMUSG00000000409;ENSMUSG00000000753;ENSMUSG00000000787;ENSMUSG00000000804;ENSMUSG00000000915;ENSMUSG00000000957;ENSMUSG00000001054;ENSMUSG00000001127;ENSMUSG00000001228;ENSMUSG00000001229;ENSMUSG00000001366;ENSMUSG00000001403;ENSMUSG00000001441;ENSMUSG00000001786;ENSMUSG00000001924;ENSMUSG00000002083;…
GO:0150063	visual system development	BP	247	400	7.22341e-10	1.76685e-08	ENSMUSG00000000093;ENSMUSG00000000247;ENSMUSG00000000530;ENSMUSG00000000753;ENSMUSG00000001039;ENSMUSG00000001280;ENSMUSG00000001288;ENSMUSG00000001521;ENSMUSG00000002210;ENSMUSG00000003031;ENSMUSG00000003032;ENSMUSG00000003873;ENSMUSG00000004040;ENSMUSG00000004891;ENSMUSG00000005973;ENSMUSG00000006270;ENSMUSG00000006445;ENSMUSG00000006705;ENSMUSG00000006932;ENSMUSG00000007613;ENSMUSG00000007880;…
GO:0051304	chromosome separation	BP	73	94	7.58846e-10	1.853e-08	ENSMUSG00000001403;ENSMUSG00000002814;ENSMUSG00000004364;ENSMUSG00000005493;ENSMUSG00000005871;ENSMUSG00000006005;ENSMUSG00000006585;ENSMUSG00000007564;ENSMUSG00000010342;ENSMUSG00000014355;ENSMUSG00000014668;ENSMUSG00000017421;ENSMUSG00000017485;ENSMUSG00000017499;ENSMUSG00000017716;ENSMUSG00000019773;ENSMUSG00000019923;ENSMUSG00000020020;ENSMUSG00000020415;ENSMUSG00000020752;ENSMUSG00000020897;…
GO:0034968	histone lysine methylation	BP	89	120	7.79574e-10	1.90039e-08	ENSMUSG00000000902;ENSMUSG00000001785;ENSMUSG00000002028;ENSMUSG00000002052;ENSMUSG00000002221;ENSMUSG00000003423;ENSMUSG00000004099;ENSMUSG00000005045;ENSMUSG00000005609;ENSMUSG00000006920;ENSMUSG00000006932;ENSMUSG00000013787;ENSMUSG00000014030;ENSMUSG00000015697;ENSMUSG00000015937;ENSMUSG00000017548;ENSMUSG00000020063;ENSMUSG00000020257;ENSMUSG00000021488;ENSMUSG00000021791;ENSMUSG00000022948;…
GO:0007409	axonogenesis	BP	271	445	8.33084e-10	2.02741e-08	ENSMUSG00000000120;ENSMUSG00000000125;ENSMUSG00000000247;ENSMUSG00000000305;ENSMUSG00000000627;ENSMUSG00000001300;ENSMUSG00000001313;ENSMUSG00000001566;ENSMUSG00000002413;ENSMUSG00000002489;ENSMUSG00000002985;ENSMUSG00000003037;ENSMUSG00000003068;ENSMUSG00000003070;ENSMUSG00000004151;ENSMUSG00000004771;ENSMUSG00000004936;ENSMUSG00000005610;ENSMUSG00000005958;ENSMUSG00000006057;ENSMUSG00000006270;…
GO:0009152	purine ribonucleotide biosynthetic process	BP	157	237	8.34724e-10	2.02797e-08	ENSMUSG00000000168;ENSMUSG00000000563;ENSMUSG00000000628;ENSMUSG00000001755;ENSMUSG00000003072;ENSMUSG00000003500;ENSMUSG00000003809;ENSMUSG00000004040;ENSMUSG00000004936;ENSMUSG00000005373;ENSMUSG00000005534;ENSMUSG00000005580;ENSMUSG00000005686;ENSMUSG00000006057;ENSMUSG00000006494;ENSMUSG00000006542;ENSMUSG00000006589;ENSMUSG00000007659;ENSMUSG00000009995;ENSMUSG00000010914;ENSMUSG00000011752;…
GO:2000147	positive regulation of cell motility	BP	342	579	9.28923e-10	2.25303e-08	ENSMUSG00000000127;ENSMUSG00000000320;ENSMUSG00000000532;ENSMUSG00000000555;ENSMUSG00000000627;ENSMUSG00000000957;ENSMUSG00000001280;ENSMUSG00000001435;ENSMUSG00000001507;ENSMUSG00000001768;ENSMUSG00000002233;ENSMUSG00000002489;ENSMUSG00000002580;ENSMUSG00000002900;ENSMUSG00000003814;ENSMUSG00000004040;ENSMUSG00000004056;ENSMUSG00000004771;ENSMUSG00000004936;ENSMUSG00000004951;ENSMUSG00000005413;…
GO:0007093	mitotic cell cycle checkpoint	BP	87	117	9.65961e-10	2.335e-08	ENSMUSG00000005871;ENSMUSG00000006005;ENSMUSG00000006585;ENSMUSG00000007659;ENSMUSG00000010342;ENSMUSG00000014668;ENSMUSG00000017291;ENSMUSG00000017421;ENSMUSG00000017499;ENSMUSG00000017716;ENSMUSG00000018669;ENSMUSG00000019923;ENSMUSG00000019942;ENSMUSG00000020020;ENSMUSG00000020184;ENSMUSG00000020326;ENSMUSG00000020381;ENSMUSG00000020413;ENSMUSG00000020897;ENSMUSG00000021701;ENSMUSG00000023067;…
GO:0043487	regulation of RNA stability	BP	87	117	9.65961e-10	2.335e-08	ENSMUSG00000000142;ENSMUSG00000000384;ENSMUSG00000000568;ENSMUSG00000002227;ENSMUSG00000005506;ENSMUSG00000007670;ENSMUSG00000007836;ENSMUSG00000008393;ENSMUSG00000010554;ENSMUSG00000010592;ENSMUSG00000013415;ENSMUSG00000017478;ENSMUSG00000018379;ENSMUSG00000020594;ENSMUSG00000020680;ENSMUSG00000021012;ENSMUSG00000021127;ENSMUSG00000021595;ENSMUSG00000021838;ENSMUSG00000022685;ENSMUSG00000023087;…
GO:0010038	response to metal ion	BP	240	388	9.97744e-10	2.40779e-08	ENSMUSG00000000263;ENSMUSG00000000303;ENSMUSG00000000409;ENSMUSG00000000568;ENSMUSG00000000753;ENSMUSG00000001175;ENSMUSG00000001670;ENSMUSG00000002028;ENSMUSG00000002105;ENSMUSG00000002307;ENSMUSG00000002413;ENSMUSG00000003031;ENSMUSG00000003099;ENSMUSG00000003235;ENSMUSG00000003545;ENSMUSG00000003549;ENSMUSG00000003814;ENSMUSG00000003849;ENSMUSG00000004347;ENSMUSG00000004952;ENSMUSG00000005413;…
GO:0032200	telomere organization	BP	90	122	1.00293e-09	2.41626e-08	ENSMUSG00000000568;ENSMUSG00000000751;ENSMUSG00000001056;ENSMUSG00000001416;ENSMUSG00000002068;ENSMUSG00000002948;ENSMUSG00000003549;ENSMUSG00000004980;ENSMUSG00000006281;ENSMUSG00000006932;ENSMUSG00000007589;ENSMUSG00000007646;ENSMUSG00000007739;ENSMUSG00000014426;ENSMUSG00000016559;ENSMUSG00000018841;ENSMUSG00000020380;ENSMUSG00000020413;ENSMUSG00000020897;ENSMUSG00000020898;ENSMUSG00000021270;…
GO:0016482	cytosolic transport	BP	112	159	1.01629e-09	2.44434e-08	ENSMUSG00000001376;ENSMUSG00000002741;ENSMUSG00000004849;ENSMUSG00000004936;ENSMUSG00000005656;ENSMUSG00000006740;ENSMUSG00000014353;ENSMUSG00000014550;ENSMUSG00000015222;ENSMUSG00000017288;ENSMUSG00000017831;ENSMUSG00000019518;ENSMUSG00000019804;ENSMUSG00000020078;ENSMUSG00000020128;ENSMUSG00000020152;ENSMUSG00000020790;ENSMUSG00000020859;ENSMUSG00000021326;ENSMUSG00000021589;ENSMUSG00000021936;…
GO:0110053	regulation of actin filament organization	BP	178	275	1.04281e-09	2.50396e-08	ENSMUSG00000000127;ENSMUSG00000000915;ENSMUSG00000002233;ENSMUSG00000002365;ENSMUSG00000002413;ENSMUSG00000004568;ENSMUSG00000005103;ENSMUSG00000006127;ENSMUSG00000006304;ENSMUSG00000007613;ENSMUSG00000008475;ENSMUSG00000009073;ENSMUSG00000009376;ENSMUSG00000010154;ENSMUSG00000011751;ENSMUSG00000014778;ENSMUSG00000015733;ENSMUSG00000015766;ENSMUSG00000015932;ENSMUSG00000015957;ENSMUSG00000017009;…
GO:1902275	regulation of chromatin organization	BP	138	204	1.04851e-09	2.51347e-08	ENSMUSG00000000028;ENSMUSG00000000708;ENSMUSG00000000838;ENSMUSG00000000902;ENSMUSG00000001017;ENSMUSG00000002028;ENSMUSG00000002052;ENSMUSG00000002221;ENSMUSG00000002625;ENSMUSG00000003423;ENSMUSG00000003437;ENSMUSG00000003868;ENSMUSG00000004099;ENSMUSG00000005566;ENSMUSG00000005609;ENSMUSG00000006005;ENSMUSG00000006932;ENSMUSG00000013787;ENSMUSG00000014030;ENSMUSG00000015053;ENSMUSG00000015697;…
GO:0006091	generation of precursor metabolites and energy	BP	265	435	1.2192e-09	2.91778e-08	ENSMUSG00000000088;ENSMUSG00000000168;ENSMUSG00000000563;ENSMUSG00000000628;ENSMUSG00000000959;ENSMUSG00000001891;ENSMUSG00000002010;ENSMUSG00000002769;ENSMUSG00000003072;ENSMUSG00000003623;ENSMUSG00000003865;ENSMUSG00000003873;ENSMUSG00000004040;ENSMUSG00000004056;ENSMUSG00000004264;ENSMUSG00000004455;ENSMUSG00000004610;ENSMUSG00000005360;ENSMUSG00000005373;ENSMUSG00000005514;ENSMUSG00000005534;…
GO:0001824	blastocyst development	BP	100	139	1.24487e-09	2.97426e-08	ENSMUSG00000000301;ENSMUSG00000000902;ENSMUSG00000001280;ENSMUSG00000002052;ENSMUSG00000003051;ENSMUSG00000003418;ENSMUSG00000004359;ENSMUSG00000004364;ENSMUSG00000005470;ENSMUSG00000005609;ENSMUSG00000006311;ENSMUSG00000007613;ENSMUSG00000011958;ENSMUSG00000014294;ENSMUSG00000015605;ENSMUSG00000016308;ENSMUSG00000018040;ENSMUSG00000018169;ENSMUSG00000018736;ENSMUSG00000020166;ENSMUSG00000020458;…
GO:0050821	protein stabilization	BP	124	180	1.2674e-09	3.02309e-08	ENSMUSG00000000915;ENSMUSG00000001416;ENSMUSG00000003464;ENSMUSG00000003814;ENSMUSG00000004069;ENSMUSG00000004264;ENSMUSG00000007739;ENSMUSG00000010067;ENSMUSG00000011114;ENSMUSG00000013663;ENSMUSG00000014243;ENSMUSG00000015341;ENSMUSG00000016534;ENSMUSG00000017376;ENSMUSG00000017421;ENSMUSG00000018293;ENSMUSG00000019471;ENSMUSG00000020167;ENSMUSG00000020238;ENSMUSG00000020390;ENSMUSG00000020458;…
GO:0071897	DNA biosynthetic process	BP	121	175	1.40207e-09	3.33878e-08	ENSMUSG00000000440;ENSMUSG00000000530;ENSMUSG00000000568;ENSMUSG00000000751;ENSMUSG00000001056;ENSMUSG00000001416;ENSMUSG00000002948;ENSMUSG00000003032;ENSMUSG00000004980;ENSMUSG00000005320;ENSMUSG00000006281;ENSMUSG00000006678;ENSMUSG00000006932;ENSMUSG00000007080;ENSMUSG00000007589;ENSMUSG00000007739;ENSMUSG00000014301;ENSMUSG00000014426;ENSMUSG00000019432;ENSMUSG00000019841;ENSMUSG00000020063;…
GO:0051225	spindle assembly	BP	83	111	1.47325e-09	3.5025e-08	ENSMUSG00000000486;ENSMUSG00000000743;ENSMUSG00000000759;ENSMUSG00000001440;ENSMUSG00000001525;ENSMUSG00000002055;ENSMUSG00000004771;ENSMUSG00000004843;ENSMUSG00000006005;ENSMUSG00000006398;ENSMUSG00000009907;ENSMUSG00000012443;ENSMUSG00000017421;ENSMUSG00000017861;ENSMUSG00000018501;ENSMUSG00000018707;ENSMUSG00000019773;ENSMUSG00000020457;ENSMUSG00000020897;ENSMUSG00000022064;ENSMUSG00000022177;…
GO:0008380	RNA splicing	BP	249	406	1.56602e-09	3.7169e-08	ENSMUSG00000000838;ENSMUSG00000001158;ENSMUSG00000001383;ENSMUSG00000001767;ENSMUSG00000002052;ENSMUSG00000002129;ENSMUSG00000002455;ENSMUSG00000002524;ENSMUSG00000003119;ENSMUSG00000003360;ENSMUSG00000003660;ENSMUSG00000004056;ENSMUSG00000004865;ENSMUSG00000004980;ENSMUSG00000004994;ENSMUSG00000005198;ENSMUSG00000005481;ENSMUSG00000005506;ENSMUSG00000005687;ENSMUSG00000006498;ENSMUSG00000007050;…
GO:0090132	epithelium migration	BP	189	296	1.66555e-09	3.94665e-08	ENSMUSG00000000320;ENSMUSG00000000530;ENSMUSG00000000600;ENSMUSG00000000753;ENSMUSG00000001280;ENSMUSG00000001300;ENSMUSG00000001507;ENSMUSG00000001552;ENSMUSG00000001768;ENSMUSG00000002221;ENSMUSG00000002985;ENSMUSG00000003032;ENSMUSG00000003814;ENSMUSG00000004530;ENSMUSG00000004771;ENSMUSG00000004951;ENSMUSG00000005413;ENSMUSG00000005672;ENSMUSG00000006445;ENSMUSG00000007613;ENSMUSG00000008140;…
GO:0051236	establishment of RNA localization	BP	115	165	1.68727e-09	3.99155e-08	ENSMUSG00000001017;ENSMUSG00000001855;ENSMUSG00000002052;ENSMUSG00000002625;ENSMUSG00000003226;ENSMUSG00000004642;ENSMUSG00000004980;ENSMUSG00000005481;ENSMUSG00000006005;ENSMUSG00000007670;ENSMUSG00000008450;ENSMUSG00000010097;ENSMUSG00000013415;ENSMUSG00000015023;ENSMUSG00000016619;ENSMUSG00000016982;ENSMUSG00000017774;ENSMUSG00000018379;ENSMUSG00000018411;ENSMUSG00000019432;ENSMUSG00000019814;…
GO:0032392	DNA geometric change	BP	68	87	1.76528e-09	4.16924e-08	ENSMUSG00000000751;ENSMUSG00000000787;ENSMUSG00000002870;ENSMUSG00000003868;ENSMUSG00000004980;ENSMUSG00000005045;ENSMUSG00000005410;ENSMUSG00000018474;ENSMUSG00000018583;ENSMUSG00000020079;ENSMUSG00000020228;ENSMUSG00000020752;ENSMUSG00000021400;ENSMUSG00000022205;ENSMUSG00000022422;ENSMUSG00000022471;ENSMUSG00000022673;ENSMUSG00000022881;ENSMUSG00000023104;ENSMUSG00000023852;ENSMUSG00000024382;…
GO:0060541	respiratory system development	BP	156	237	1.89099e-09	4.45188e-08	ENSMUSG00000000957;ENSMUSG00000001280;ENSMUSG00000001288;ENSMUSG00000001507;ENSMUSG00000001521;ENSMUSG00000001566;ENSMUSG00000004846;ENSMUSG00000004936;ENSMUSG00000005442;ENSMUSG00000005836;ENSMUSG00000006784;ENSMUSG00000006932;ENSMUSG00000008575;ENSMUSG00000009406;ENSMUSG00000010175;ENSMUSG00000010797;ENSMUSG00000013584;ENSMUSG00000015134;ENSMUSG00000015605;ENSMUSG00000015647;ENSMUSG00000015957;…
GO:0001101	response to acid chemical	BP	226	364	1.89113e-09	4.45188e-08	ENSMUSG00000000263;ENSMUSG00000000440;ENSMUSG00000000568;ENSMUSG00000000753;ENSMUSG00000001288;ENSMUSG00000001642;ENSMUSG00000001663;ENSMUSG00000002342;ENSMUSG00000002588;ENSMUSG00000003031;ENSMUSG00000003032;ENSMUSG00000003099;ENSMUSG00000003721;ENSMUSG00000003849;ENSMUSG00000004031;ENSMUSG00000004099;ENSMUSG00000004264;ENSMUSG00000004366;ENSMUSG00000005360;ENSMUSG00000005836;ENSMUSG00000006057;…
GO:0000165	MAPK cascade	BP	443	776	2.12219e-09	4.97953e-08	ENSMUSG00000000120;ENSMUSG00000000296;ENSMUSG00000000441;ENSMUSG00000000766;ENSMUSG00000001034;ENSMUSG00000001127;ENSMUSG00000001666;ENSMUSG00000002205;ENSMUSG00000002384;ENSMUSG00000002413;ENSMUSG00000002489;ENSMUSG00000002948;ENSMUSG00000002985;ENSMUSG00000003032;ENSMUSG00000003119;ENSMUSG00000003518;ENSMUSG00000004207;ENSMUSG00000004264;ENSMUSG00000004558;ENSMUSG00000004864;ENSMUSG00000004936;…
GO:0023014	signal transduction by protein phosphorylation	BP	443	776	2.12219e-09	4.97953e-08	ENSMUSG00000000120;ENSMUSG00000000296;ENSMUSG00000000441;ENSMUSG00000000766;ENSMUSG00000001034;ENSMUSG00000001127;ENSMUSG00000001666;ENSMUSG00000002205;ENSMUSG00000002384;ENSMUSG00000002413;ENSMUSG00000002489;ENSMUSG00000002948;ENSMUSG00000002985;ENSMUSG00000003032;ENSMUSG00000003119;ENSMUSG00000003518;ENSMUSG00000004207;ENSMUSG00000004264;ENSMUSG00000004558;ENSMUSG00000004864;ENSMUSG00000004936;…
GO:0010631	epithelial cell migration	BP	187	293	2.13726e-09	5.00675e-08	ENSMUSG00000000320;ENSMUSG00000000530;ENSMUSG00000000600;ENSMUSG00000000753;ENSMUSG00000001280;ENSMUSG00000001300;ENSMUSG00000001507;ENSMUSG00000001552;ENSMUSG00000001768;ENSMUSG00000002221;ENSMUSG00000002985;ENSMUSG00000003032;ENSMUSG00000003814;ENSMUSG00000004530;ENSMUSG00000004771;ENSMUSG00000004951;ENSMUSG00000005413;ENSMUSG00000005672;ENSMUSG00000006445;ENSMUSG00000007613;ENSMUSG00000008140;…
GO:0040029	regulation of gene expression, epigenetic	BP	167	257	2.20348e-09	5.15349e-08	ENSMUSG00000000028;ENSMUSG00000000247;ENSMUSG00000000787;ENSMUSG00000000838;ENSMUSG00000002227;ENSMUSG00000004040;ENSMUSG00000004099;ENSMUSG00000004936;ENSMUSG00000004980;ENSMUSG00000005506;ENSMUSG00000005566;ENSMUSG00000006920;ENSMUSG00000007817;ENSMUSG00000008384;ENSMUSG00000008855;ENSMUSG00000009545;ENSMUSG00000013822;ENSMUSG00000015697;ENSMUSG00000015937;ENSMUSG00000018501;ENSMUSG00000020063;…
GO:0010769	regulation of cell morphogenesis involved in differentiation	BP	211	337	2.32875e-09	5.43766e-08	ENSMUSG00000000125;ENSMUSG00000000305;ENSMUSG00000000627;ENSMUSG00000001313;ENSMUSG00000002413;ENSMUSG00000002489;ENSMUSG00000002985;ENSMUSG00000003068;ENSMUSG00000003814;ENSMUSG00000004530;ENSMUSG00000004771;ENSMUSG00000004936;ENSMUSG00000005610;ENSMUSG00000005958;ENSMUSG00000006057;ENSMUSG00000006134;ENSMUSG00000006304;ENSMUSG00000006369;ENSMUSG00000013236;ENSMUSG00000013663;ENSMUSG00000015222;…
GO:0007018	microtubule-based movement	BP	183	286	2.35962e-09	5.50081e-08	ENSMUSG00000001018;ENSMUSG00000001440;ENSMUSG00000002031;ENSMUSG00000003068;ENSMUSG00000003354;ENSMUSG00000003452;ENSMUSG00000003779;ENSMUSG00000004187;ENSMUSG00000004936;ENSMUSG00000004951;ENSMUSG00000005237;ENSMUSG00000006464;ENSMUSG00000006740;ENSMUSG00000006784;ENSMUSG00000006930;ENSMUSG00000012443;ENSMUSG00000015222;ENSMUSG00000015656;ENSMUSG00000016637;ENSMUSG00000017686;ENSMUSG00000017858;…
GO:0015931	nucleobase-containing compound transport	BP	145	218	2.40047e-09	5.58702e-08	ENSMUSG00000001017;ENSMUSG00000001436;ENSMUSG00000001855;ENSMUSG00000002052;ENSMUSG00000002346;ENSMUSG00000002625;ENSMUSG00000003226;ENSMUSG00000004642;ENSMUSG00000004980;ENSMUSG00000005481;ENSMUSG00000006005;ENSMUSG00000007670;ENSMUSG00000008450;ENSMUSG00000010097;ENSMUSG00000013415;ENSMUSG00000015023;ENSMUSG00000016319;ENSMUSG00000016619;ENSMUSG00000016982;ENSMUSG00000017774;ENSMUSG00000018379;…
GO:1905897	regulation of response to endoplasmic reticulum stress	BP	69	89	2.52196e-09	5.86031e-08	ENSMUSG00000002108;ENSMUSG00000003873;ENSMUSG00000004270;ENSMUSG00000004937;ENSMUSG00000005312;ENSMUSG00000007659;ENSMUSG00000009092;ENSMUSG00000013858;ENSMUSG00000014905;ENSMUSG00000015461;ENSMUSG00000017707;ENSMUSG00000018442;ENSMUSG00000020063;ENSMUSG00000020484;ENSMUSG00000020521;ENSMUSG00000020715;ENSMUSG00000021189;ENSMUSG00000022037;ENSMUSG00000022564;ENSMUSG00000022684;ENSMUSG00000022867;…
GO:0000723	telomere maintenance	BP	88	120	2.53709e-09	5.87645e-08	ENSMUSG00000000568;ENSMUSG00000000751;ENSMUSG00000001056;ENSMUSG00000001416;ENSMUSG00000002068;ENSMUSG00000002948;ENSMUSG00000003549;ENSMUSG00000004980;ENSMUSG00000006281;ENSMUSG00000006932;ENSMUSG00000007589;ENSMUSG00000007646;ENSMUSG00000007739;ENSMUSG00000014426;ENSMUSG00000018841;ENSMUSG00000020380;ENSMUSG00000020413;ENSMUSG00000020897;ENSMUSG00000020898;ENSMUSG00000021270;ENSMUSG00000021958;…
GO:0006986	response to unfolded protein	BP	88	120	2.53709e-09	5.87645e-08	ENSMUSG00000002307;ENSMUSG00000003814;ENSMUSG00000003873;ENSMUSG00000004951;ENSMUSG00000005078;ENSMUSG00000005102;ENSMUSG00000005374;ENSMUSG00000006673;ENSMUSG00000007033;ENSMUSG00000008429;ENSMUSG00000009092;ENSMUSG00000014905;ENSMUSG00000015461;ENSMUSG00000015656;ENSMUSG00000015839;ENSMUSG00000018442;ENSMUSG00000018669;ENSMUSG00000020303;ENSMUSG00000020368;ENSMUSG00000020484;ENSMUSG00000020715;…
GO:1901653	cellular response to peptide	BP	225	363	2.54157e-09	5.87645e-08	ENSMUSG00000000120;ENSMUSG00000000127;ENSMUSG00000000708;ENSMUSG00000001280;ENSMUSG00000001642;ENSMUSG00000002147;ENSMUSG00000003032;ENSMUSG00000003037;ENSMUSG00000003721;ENSMUSG00000004040;ENSMUSG00000004056;ENSMUSG00000005148;ENSMUSG00000005514;ENSMUSG00000005534;ENSMUSG00000005656;ENSMUSG00000005871;ENSMUSG00000006127;ENSMUSG00000006519;ENSMUSG00000006589;ENSMUSG00000006932;ENSMUSG00000013663;…
GO:0042254	ribosome biogenesis	BP	184	288	2.54522e-09	5.87645e-08	ENSMUSG00000000581;ENSMUSG00000000708;ENSMUSG00000000787;ENSMUSG00000000916;ENSMUSG00000001056;ENSMUSG00000001305;ENSMUSG00000001569;ENSMUSG00000001674;ENSMUSG00000001785;ENSMUSG00000002319;ENSMUSG00000003423;ENSMUSG00000003848;ENSMUSG00000004100;ENSMUSG00000004356;ENSMUSG00000004393;ENSMUSG00000004561;ENSMUSG00000005378;ENSMUSG00000008682;ENSMUSG00000010554;ENSMUSG00000013663;ENSMUSG00000014907;…
GO:0033157	regulation of intracellular protein transport	BP	150	227	2.56421e-09	5.91081e-08	ENSMUSG00000000303;ENSMUSG00000001151;ENSMUSG00000001552;ENSMUSG00000001964;ENSMUSG00000002052;ENSMUSG00000002625;ENSMUSG00000003352;ENSMUSG00000004056;ENSMUSG00000005131;ENSMUSG00000005566;ENSMUSG00000006005;ENSMUSG00000006127;ENSMUSG00000006304;ENSMUSG00000006740;ENSMUSG00000007033;ENSMUSG00000008450;ENSMUSG00000009092;ENSMUSG00000010047;ENSMUSG00000015176;ENSMUSG00000015291;ENSMUSG00000017774;…
GO:0046034	ATP metabolic process	BP	169	261	2.6238e-09	6.0385e-08	ENSMUSG00000000088;ENSMUSG00000000563;ENSMUSG00000000628;ENSMUSG00000003072;ENSMUSG00000004040;ENSMUSG00000004936;ENSMUSG00000005373;ENSMUSG00000005534;ENSMUSG00000005686;ENSMUSG00000006057;ENSMUSG00000006273;ENSMUSG00000006542;ENSMUSG00000007659;ENSMUSG00000009995;ENSMUSG00000011752;ENSMUSG00000011877;ENSMUSG00000013593;ENSMUSG00000014313;ENSMUSG00000014554;ENSMUSG00000015112;ENSMUSG00000015357;…
GO:0051053	negative regulation of DNA metabolic process	BP	104	147	2.70192e-09	6.20838e-08	ENSMUSG00000000440;ENSMUSG00000000530;ENSMUSG00000000730;ENSMUSG00000002028;ENSMUSG00000003549;ENSMUSG00000005370;ENSMUSG00000005566;ENSMUSG00000006715;ENSMUSG00000007589;ENSMUSG00000014301;ENSMUSG00000019773;ENSMUSG00000020228;ENSMUSG00000020752;ENSMUSG00000020898;ENSMUSG00000021149;ENSMUSG00000021958;ENSMUSG00000022205;ENSMUSG00000022508;ENSMUSG00000022545;ENSMUSG00000022556;ENSMUSG00000023067;…
[truncated: 19,387 more rows]
