# Supplementary material for: Autism-associated protein POGZ controls ESCs and ESC neural induction by association with esBAF
Source: Mol Autism. 2022 Jun 1;13:24. doi: 10.1186/s13229-022-00502-9 (PMC9161502; doi:10.1186/s13229-022-00502-9)
Supplement: Supplementary file 3 — Additional file 3. KEGG terms of POGZ targets. [file 13229_2022_502_MOESM3_ESM.xlsx]

## Sheet: POGZ peaks gene kegg
KEGG_A_class	KEGG_B_class	Pathway	out (4332)	All (9221)	Pvalue	Qvalue	Pathway ID	Genes	K_IDs
Metabolism	Global and overview maps	Metabolic pathways	921	1606	3.40929e-20	1.17279e-17	ko01100	ENSMUSG00000047161;ENSMUSG00000053644;ENSMUSG00000056124;ENSMUSG00000021360;ENSMUSG00000046516;ENSMUSG00000021520;ENSMUSG00000020593;ENSMUSG00000058152;ENSMUSG00000024867;ENSMUSG00000022793;ENSMUSG00000004344;ENSMUSG00000004341;ENSMUSG00000054008;ENSMUSG00000021665;ENSMUSG00000021518;ENSMUSG00000047379;ENSMUSG00000000420;ENSMUSG00000063129;ENSMUSG00000008822;ENSMUSG00000022453;ENSMUSG00000027673;…	K09673+K14085+K07553+K00742+K02260+K00417+K15728+K13499+K00889+K07969+K00432+K00432+K02576+K12373+K08729+K21032+K00710+K01623+K01512+K01204+K03961+K08718+K07748+K12348+K03950+K13247+K02145+K02369+K11415+K00914+K01581+K11787+K05287+K03965+K00719+K09699+K00715+K00511+K00844+K01640+K00933+K18494+K00541+K18494+K00927+K01080+K01969+K08678+K19028+K00844+K11529+K01196+K09828+K00948+K01988+K00364+K13299+…
Genetic Information Processing	Folding, sorting and degradation	Ubiquitin mediated proteolysis	113	145	1.49551e-14	2.57227e-12	ko04120	ENSMUSG00000069053;ENSMUSG00000016308;ENSMUSG00000052981;ENSMUSG00000020184;ENSMUSG00000036977;ENSMUSG00000022771;ENSMUSG00000038965;ENSMUSG00000044231;ENSMUSG00000024370;ENSMUSG00000041556;ENSMUSG00000029466;ENSMUSG00000031095;ENSMUSG00000091896;ENSMUSG00000020064;ENSMUSG00000024589;ENSMUSG00000025860;ENSMUSG00000031930;ENSMUSG00000022637;ENSMUSG00000029686;ENSMUSG00000004364;ENSMUSG00000025261;…	K03178+K10573+K10582+K06643+K03357+K10598+K04552+K10602+K03355+K10099+K03354+K10609+K06689+K10615+K13305+K04725+K05630+K22517+K03347+K03869+K10592+K03359+K10606+K03353+K07868+K10612+K10597+K04678+K10260+K03352+K10582+K10570+K10607+K10590+K10684+K16060+K16060+K10593+K10580+K04416+K03362+K06689+K10698+K10610+K10688+K03362+K10599+K16064+K10686+K10604+K04696+K03870+K04694+K10054+K10577+K05632+K04707+…
Cellular Processes	Cell growth and death	Cell cycle	98	124	1.75104e-13	2.00786e-11	ko04110	ENSMUSG00000022812;ENSMUSG00000022673;ENSMUSG00000033502;ENSMUSG00000020184;ENSMUSG00000022346;ENSMUSG00000036977;ENSMUSG00000028800;ENSMUSG00000040274;ENSMUSG00000023908;ENSMUSG00000029003;ENSMUSG00000024370;ENSMUSG00000044201;ENSMUSG00000029466;ENSMUSG00000076432;ENSMUSG00000069089;ENSMUSG00000041431;ENSMUSG00000018965;ENSMUSG00000002870;ENSMUSG00000019777;ENSMUSG00000029686;ENSMUSG00000038482;…	K03083+K02212+K06639+K06643+K04377+K03357+K06067+K02091+K06633+K13728+K03355+K05867+K03354+K16197+K02202+K05868+K16198+K02540+K06067+K03347+K04683+K03359+K06627+K06620+K04728+K06636+K03353+K02216+K06630+K02087+K04402+K08866+K02603+K06628+K03352+K02213+K02214+K16197+K04501+K02608+K06622+K04500+K06629+K04498+K06634+K06670+K10151+K06644+K02541+K06635+K02542+K17454+K16332+K06640+K06669+K06632+K09392+…
Human Diseases	Cancers	MicroRNAs in cancer	124	167	4.38706e-13	3.77287e-11	ko05206	ENSMUSG00000000555;ENSMUSG00000045038;ENSMUSG00000020184;ENSMUSG00000022346;ENSMUSG00000063358;ENSMUSG00000031995;ENSMUSG00000005871;ENSMUSG00000028800;ENSMUSG00000040274;ENSMUSG00000006134;ENSMUSG00000022114;ENSMUSG00000044201;ENSMUSG00000028991;ENSMUSG00000059923;ENSMUSG00000041417;ENSMUSG00000020063;ENSMUSG00000019777;ENSMUSG00000069662;ENSMUSG00000013663;ENSMUSG00000029687;ENSMUSG00000032050;…	K06484+K18050+K06643+K04377+K04371+K08670+K02085+K06067+K02091+K04438+K17383+K05867+K07203+K04364+K02649+K11411+K06067+K12561+K01110+K11430+K05762+K06620+K04728+K16172+K02187+K04438+K05083+K09283+K03099+K20996+K00922+K09850+K04445+K02539+K05462+K17442+K05859+K01425+K05658+K05099+K04498+K11592+K04363+K10151+K10145+K04692+K19663+K01425+K20994+K04464+K17454+K04694+K08270+K09299+K08007+K10149+K10577+…
Human Diseases	Cancers	Pathways in cancer	337	551	3.92944e-12	2.70346e-10	ko05200	ENSMUSG00000035105;ENSMUSG00000022812;ENSMUSG00000021270;ENSMUSG00000021367;ENSMUSG00000039942;ENSMUSG00000021025;ENSMUSG00000020580;ENSMUSG00000022971;ENSMUSG00000021277;ENSMUSG00000021250;ENSMUSG00000022967;ENSMUSG00000017057;ENSMUSG00000024140;ENSMUSG00000019899;ENSMUSG00000018341;ENSMUSG00000036438;ENSMUSG00000020184;ENSMUSG00000024151;ENSMUSG00000022346;ENSMUSG00000005370;ENSMUSG00000064325;…	K09592+K03083+K04079+K16366+K04261+K04734+K17388+K05131+K03174+K04379+K05130+K05076+K09095+K05637+K05064+K02183+K06643+K08735+K04377+K08737+K06231+K04371+K02085+K06067+K02091+K04198+K00714+K05689+K08733+K04687+K04456+K04438+K00799+K05691+K07203+K09091+K04447+K04364+K02373+K08048+K00572+K03069+K02649+K00355+K05691+K04725+K05066+K04258+K06067+K06246+K01110+K03347+K04358+K05635+K22603+K06627+K06620+…
Genetic Information Processing	Folding, sorting and degradation	Protein processing in endoplasmic reticulum	119	168	2.31074e-10	1.29345e-08	ko04141	ENSMUSG00000021270;ENSMUSG00000022365;ENSMUSG00000020571;ENSMUSG00000020986;ENSMUSG00000030062;ENSMUSG00000041556;ENSMUSG00000024357;ENSMUSG00000031668;ENSMUSG00000030082;ENSMUSG00000091896;ENSMUSG00000029613;ENSMUSG00000042104;ENSMUSG00000029686;ENSMUSG00000025823;ENSMUSG00000020964;ENSMUSG00000041891;ENSMUSG00000032116;ENSMUSG00000039234;ENSMUSG00000028960;ENSMUSG00000015478;ENSMUSG00000046873;…	K04079+K11519+K09584+K14006+K12666+K10099+K14001+K08860+K10956+K06689+K16194+K11718+K03347+K09582+K14026+K10080+K07151+K14007+K10597+K10666+K07765+K09049+K10661+K14025+K10839+K08057+K10088+K09485+K14010+K04452+K10956+K11863+K13249+K05546+K03283+K03283+K10082+K13984+K09503+K08653+K06689+K03283+K03283+K01230+K03237+K03853+K09517+K04523+K09518+K14007+K10976+K06689+K13250+K01230+K09486+K09485+K09561+…
Human Diseases	Cancers	Endometrial cancer	51	59	2.63202e-10	1.29345e-08	ko05213	ENSMUSG00000022812;ENSMUSG00000022346;ENSMUSG00000063358;ENSMUSG00000005871;ENSMUSG00000000303;ENSMUSG00000019699;ENSMUSG00000037815;ENSMUSG00000059923;ENSMUSG00000024122;ENSMUSG00000041417;ENSMUSG00000060843;ENSMUSG00000013663;ENSMUSG00000062312;ENSMUSG00000034801;ENSMUSG00000021453;ENSMUSG00000039936;ENSMUSG00000055799;ENSMUSG00000048756;ENSMUSG00000063063;ENSMUSG00000004056;ENSMUSG00000028017;…	K03083+K04377+K04371+K02085+K05689+K04456+K05691+K04364+K06276+K02649+K05691+K01110+K05083+K03099+K04402+K00922+K04490+K09408+K05691+K04456+K04357+K04492+K02649+K03511+K04491+K07828+K02158+K00922+K02157+K04402+K08845+K04375+K03099+K10140+K02620+K04368+K04366+K02649+K02159+K06625+K04365+K00922+K08734+K02085+K04451+K04402+K04369+K02105+K04399+K04385+K04361
Cellular Processes	Transport and catabolism	Endocytosis	173	266	1.37418e-09	5.90898e-08	ko04144	ENSMUSG00000005656;ENSMUSG00000024867;ENSMUSG00000022150;ENSMUSG00000056185;ENSMUSG00000022350;ENSMUSG00000020184;ENSMUSG00000020078;ENSMUSG00000052632;ENSMUSG00000054277;ENSMUSG00000029462;ENSMUSG00000029465;ENSMUSG00000031913;ENSMUSG00000079477;ENSMUSG00000022377;ENSMUSG00000008475;ENSMUSG00000018001;ENSMUSG00000017831;ENSMUSG00000040022;ENSMUSG00000024347;ENSMUSG00000020056;ENSMUSG00000053119;…	K17920+K00889+K12475+K17920+K18464+K06643+K18466+K12488+K12493+K18467+K05756+K12196+K07897+K12488+K05754+K18441+K07887+K12484+K12494+K18463+K12193+K08291+K13305+K11247+K22517+K00889+K12483+K18442+K19476+K07937+K07941+K12197+K12490+K12495+K04678+K15053+K19475+K05757+K04679+K12192+K17918+K17917+K12190+K12477+K10396+K11826+K12481+K12478+K19368+K05095+K11827+K07891+K03283+K03283+K12472+K05737+K12479+…
Cellular Processes	Cell growth and death	p53 signaling pathway	59	73	2.47451e-09	9.45814e-08	ko04115	ENSMUSG00000020184;ENSMUSG00000040274;ENSMUSG00000020649;ENSMUSG00000041431;ENSMUSG00000022385;ENSMUSG00000013663;ENSMUSG00000034218;ENSMUSG00000031628;ENSMUSG00000032113;ENSMUSG00000024521;ENSMUSG00000019942;ENSMUSG00000021453;ENSMUSG00000007659;ENSMUSG00000019979;ENSMUSG00000034730;ENSMUSG00000002496;ENSMUSG00000038332;ENSMUSG00000002083;ENSMUSG00000022292;ENSMUSG00000028893;ENSMUSG00000063694;…	K06643+K02091+K10808+K05868+K10129+K01110+K04728+K02187+K02216+K10131+K02087+K04402+K04570+K02084+K04596+K07207+K10141+K10132+K10808+K20394+K08738+K10141+K10151+K06644+K10145+K10148+K10143+K06640+K04506+K02206+K04398+K22744+K06621+K22745+K10135+K10136+K04402+K19748+K10127+K10140+K02159+K04506+K06625+K10137+K04451+K04402+K08738+K10152+K21770+K10146+K06626+K10147+K06509+K04399+K10138+K10130+K06626+…
Environmental Information Processing	Signal transduction	FoxO signaling pathway	96	134	4.93332e-09	1.69706e-07	ko04068	ENSMUSG00000050697;ENSMUSG00000045092;ENSMUSG00000020184;ENSMUSG00000063358;ENSMUSG00000019699;ENSMUSG00000059923;ENSMUSG00000024122;ENSMUSG00000025813;ENSMUSG00000025915;ENSMUSG00000041431;ENSMUSG00000041417;ENSMUSG00000020063;ENSMUSG00000013663;ENSMUSG00000034218;ENSMUSG00000055980;ENSMUSG00000038365;ENSMUSG00000034801;ENSMUSG00000021453;ENSMUSG00000039936;ENSMUSG00000032905;ENSMUSG00000048756;…	K07198+K04288+K06643+K04371+K04456+K04364+K06276+K15010+K13304+K05868+K02649+K11411+K01110+K04728+K16172+K10305+K03099+K04402+K00922+K08336+K09408+K08341+K08863+K08861+K04501+K05087+K04456+K04467+K04357+K04498+K11431+K07200+K10151+K07201+K04692+K07199+K11838+K15618+K15010+K04527+K16332+K02649+K13376+K07828+K04440+K02206+K08960+K06624+K04685+K00922+K08862+K04440+K04603+K06623+K04498+K01596+K17845+…
Environmental Information Processing	Signal transduction	Hippo signaling pathway	109	157	8.22566e-09	2.57239e-07	ko04390	ENSMUSG00000022812;ENSMUSG00000022676;ENSMUSG00000021959;ENSMUSG00000031681;ENSMUSG00000022346;ENSMUSG00000005871;ENSMUSG00000012282;ENSMUSG00000000303;ENSMUSG00000076432;ENSMUSG00000037815;ENSMUSG00000074637;ENSMUSG00000022382;ENSMUSG00000060843;ENSMUSG00000018965;ENSMUSG00000020782;ENSMUSG00000032058;ENSMUSG00000020849;ENSMUSG00000022052;ENSMUSG00000042745;ENSMUSG00000036585;ENSMUSG00000024500;…	K03083+K05706+K08791+K04676+K04377+K02085+K00714+K05689+K16197+K05691+K16796+K00572+K05691+K16198+K06094+K03456+K06630+K04354+K04680+K18496+K04354+K09850+K04490+K16798+K04412+K16822+K10132+K05691+K16197+K16060+K16060+K16687+K02354+K16620+K04501+K19631+K04500+K03362+K00714+K06094+K03362+K16685+K10151+K03213+K09448+K06091+K04492+K16823+K10148+K00182+K08731+K02375+K12076+K04491+K13376+K16820+K18952+…
Environmental Information Processing	Signal transduction	AMPK signaling pathway	91	127	1.22384e-08	3.50833e-07	ko04152	ENSMUSG00000017843;ENSMUSG00000050697;ENSMUSG00000021022;ENSMUSG00000025271;ENSMUSG00000019699;ENSMUSG00000028991;ENSMUSG00000024122;ENSMUSG00000041417;ENSMUSG00000020063;ENSMUSG00000032058;ENSMUSG00000024777;ENSMUSG00000027715;ENSMUSG00000024900;ENSMUSG00000055980;ENSMUSG00000045875;ENSMUSG00000022052;ENSMUSG00000039936;ENSMUSG00000024500;ENSMUSG00000002496;ENSMUSG00000048756;ENSMUSG00000020538;…	K11584+K07198+K11583+K19028+K04456+K07203+K06276+K02649+K11411+K03456+K11584+K06627+K08765+K16172+K04135+K04354+K00922+K04354+K07207+K09408+K07197+K07206+K00850+K05087+K04456+K00507+K11584+K00507+K00507+K00850+K07200+K07201+K09047+K07199+K05031+K04527+K07903+K19029+K01103+K02649+K00021+K19524+K03841+K03841+K07204+K17532+K21357+K00922+K13088+K19030+K01596+K11584+K07205+K07901+K11583+K03456+K04382+…
Environmental Information Processing	Signal transduction	MAPK signaling pathway	188	300	2.0609e-08	5.45346e-07	ko04010	ENSMUSG00000021250;ENSMUSG00000002307;ENSMUSG00000024383;ENSMUSG00000022346;ENSMUSG00000063358;ENSMUSG00000031902;ENSMUSG00000031383;ENSMUSG00000053716;ENSMUSG00000019699;ENSMUSG00000006134;ENSMUSG00000062232;ENSMUSG00000059923;ENSMUSG00000021991;ENSMUSG00000020882;ENSMUSG00000051439;ENSMUSG00000028019;ENSMUSG00000050917;ENSMUSG00000031073;ENSMUSG00000015968;ENSMUSG00000032577;ENSMUSG00000031628;…	K04379+K02308+K04420+K04377+K04371+K17333+K18498+K04459+K04456+K04438+K08018+K04364+K04860+K04862+K04391+K05450+K04358+K22603+K04851+K04444+K02187+K04414+K04438+K05083+K03099+K04402+K12361+K05449+K04859+K04344+K18496+K04435+K18497+K04373+K04445+K16342+K04412+K16342+K04437+K04452+K05462+K04429+K04733+K05095+K03283+K03283+K04457+K04416+K04429+K05087+K04456+K04467+K04358+K04460+K03283+K21946+K05099+…
Human Diseases	Infectious diseases	Salmonella infection	147	226	2.37793e-08	5.80048e-07	ko05132	ENSMUSG00000018707;ENSMUSG00000021270;ENSMUSG00000024862;ENSMUSG00000021025;ENSMUSG00000020580;ENSMUSG00000021250;ENSMUSG00000064063;ENSMUSG00000033628;ENSMUSG00000027782;ENSMUSG00000022788;ENSMUSG00000007458;ENSMUSG00000022346;ENSMUSG00000063358;ENSMUSG00000045322;ENSMUSG00000021288;ENSMUSG00000029465;ENSMUSG00000079477;ENSMUSG00000021929;ENSMUSG00000019699;ENSMUSG00000008475;ENSMUSG00000018001;…	K10413+K04079+K10407+K04734+K17388+K04379+K10418+K00914+K23583+K05723+K10089+K04377+K04371+K10161+K10407+K05756+K07897+K23583+K04456+K05754+K18441+K07887+K02373+K13883+K04391+K07937+K10358+K02187+K10159+K07941+K17637+K04722+K02861+K05757+K10302+K04490+K04437+K23935+K17923+K16060+K16060+K04733+K20183+K10419+K00134+K06083+K23934+K07195+K04456+K04467+K19984+K07864+K08738+K17923+K20182+K10352+K05400+…
Human Diseases	Infectious diseases	Hepatitis B	113	166	2.52928e-08	5.80048e-07	ko05161	ENSMUSG00000021025;ENSMUSG00000021277;ENSMUSG00000021250;ENSMUSG00000022967;ENSMUSG00000031639;ENSMUSG00000022346;ENSMUSG00000063358;ENSMUSG00000031902;ENSMUSG00000019699;ENSMUSG00000076432;ENSMUSG00000024789;ENSMUSG00000059923;ENSMUSG00000031077;ENSMUSG00000041417;ENSMUSG00000037868;ENSMUSG00000059456;ENSMUSG00000027715;ENSMUSG00000047123;ENSMUSG00000016477;ENSMUSG00000031628;ENSMUSG00000027995;…	K04734+K03174+K04379+K05130+K05401+K04377+K04371+K17333+K04456+K16197+K04447+K04364+K02373+K02649+K12496+K05871+K06627+K05842+K06620+K02187+K10159+K03099+K05410+K11222+K00922+K02084+K09049+K12497+K15041+K16197+K11220+K04733+K04501+K04416+K03662+K04456+K04467+K08738+K04446+K10610+K04498+K11225+K04432+K09047+K04692+K19663+K08731+K17454+K02580+K02649+K13376+K11594+K07828+K04440+K02206+K04398+K09389+…
Human Diseases	Cancers	Colorectal cancer	68	90	2.70451e-08	5.81471e-07	ko05210	ENSMUSG00000022812;ENSMUSG00000021250;ENSMUSG00000024151;ENSMUSG00000022346;ENSMUSG00000005370;ENSMUSG00000063358;ENSMUSG00000005871;ENSMUSG00000040760;ENSMUSG00000019699;ENSMUSG00000028991;ENSMUSG00000059923;ENSMUSG00000041417;ENSMUSG00000031628;ENSMUSG00000024521;ENSMUSG00000034801;ENSMUSG00000021453;ENSMUSG00000039936;ENSMUSG00000055799;ENSMUSG00000004451;ENSMUSG00000002083;ENSMUSG00000026821;…	K03083+K04379+K08735+K04377+K08737+K04371+K02085+K08733+K04456+K07203+K04364+K02649+K02187+K10131+K03099+K04402+K00922+K04490+K07835+K10132+K08732+K06765+K04501+K04500+K04456+K08738+K04357+K04492+K08731+K02649+K03511+K04491+K13376+K07834+K07828+K04440+K02158+K00922+K04440+K02157+K04448+K04402+K08845+K03099+K10140+K02620+K23605+K04368+K04366+K07861+K02649+K02159+K06625+K04365+K00922+K08734+K02085+…
Human Diseases	Neurodegenerative diseases	Huntington disease	173	274	3.51753e-08	7.11782e-07	ko05016	ENSMUSG00000022982;ENSMUSG00000021520;ENSMUSG00000024603;ENSMUSG00000004344;ENSMUSG00000004341;ENSMUSG00000037896;ENSMUSG00000024862;ENSMUSG00000027673;ENSMUSG00000022450;ENSMUSG00000033628;ENSMUSG00000022354;ENSMUSG00000016319;ENSMUSG00000024258;ENSMUSG00000037526;ENSMUSG00000021606;ENSMUSG00000021288;ENSMUSG00000028800;ENSMUSG00000021879;ENSMUSG00000005360;ENSMUSG00000033938;ENSMUSG00000022956;…	K04565+K00417+K10426+K00432+K00432+K11829+K10407+K03961+K03950+K00914+K03965+K05863+K03012+K17889+K03939+K10407+K06067+K10408+K05614+K03963+K02137+K07203+K04638+K03946+K02271+K02135+K06067+K21246+K05863+K10408+K17906+K00234+K02187+K07375+K00432+K02084+K02273+K07375+K07375+K10408+K10396+K02268+K16576+K03966+K03948+K15041+K10132+K11826+K11352+K11644+K04647+K02131+K11827+K03943+K07374+K08738+K02264+…
Human Diseases	Cancers	Hepatocellular carcinoma	118	176	4.74828e-08	8.86773e-07	ko05225	ENSMUSG00000022812;ENSMUSG00000024576;ENSMUSG00000022346;ENSMUSG00000063358;ENSMUSG00000031714;ENSMUSG00000005871;ENSMUSG00000040274;ENSMUSG00000012282;ENSMUSG00000019699;ENSMUSG00000032348;ENSMUSG00000028991;ENSMUSG00000059923;ENSMUSG00000022382;ENSMUSG00000070526;ENSMUSG00000041417;ENSMUSG00000003849;ENSMUSG00000013663;ENSMUSG00000016477;ENSMUSG00000000811;ENSMUSG00000024913;ENSMUSG00000034801;…	K03083+K08957+K04377+K04371+K09593+K02085+K02091+K00714+K04456+K00799+K07203+K04364+K00572+K03069+K02649+K00355+K01110+K06620+K22182+K03068+K03099+K04402+K04570+K00922+K04490+K11651+K03096+K11765+K02354+K04501+K05859+K04500+K05087+K04456+K00714+K11653+K05099+K11723+K11653+K04492+K00182+K11650+K19663+K00799+K17454+K00799+K00799+K02375+K22198+K02649+K11649+K03511+K04491+K13376+K03068+K23790+K23790+…
Environmental Information Processing	Signal transduction	Phosphatidylinositol signaling system	73	99	4.89787e-08	8.86773e-07	ko04070	ENSMUSG00000024867;ENSMUSG00000033628;ENSMUSG00000036438;ENSMUSG00000021987;ENSMUSG00000029330;ENSMUSG00000041720;ENSMUSG00000038861;ENSMUSG00000041417;ENSMUSG00000006127;ENSMUSG00000027296;ENSMUSG00000013663;ENSMUSG00000028126;ENSMUSG00000021385;ENSMUSG00000024525;ENSMUSG00000003752;ENSMUSG00000024998;ENSMUSG00000039936;ENSMUSG00000001175;ENSMUSG00000038855;ENSMUSG00000030287;ENSMUSG00000025417;…	K00889+K00914+K02183+K18083+K00981+K00888+K19801+K02649+K01106+K00911+K01110+K00889+K10572+K01092+K00911+K05860+K00922+K02183+K00911+K04959+K00920+K13711+K00901+K00913+K05859+K18081+K01107+K02183+K07756+K00915+K20279+K00901+K19663+K00901+K00901+K02649+K01092+K01108+K00901+K03084+K05858+K00922+K04958+K00901+K18086+K04960+K07756+K21798+K18083+K02649+K00901+K00922+K01109+K05857+K00923+K13711+K13024+…
Cellular Processes	Cell growth and death	Oocyte meiosis	86	121	5.68304e-08	9.77483e-07	ko04114	ENSMUSG00000017843;ENSMUSG00000036438;ENSMUSG00000036977;ENSMUSG00000063358;ENSMUSG00000023908;ENSMUSG00000029003;ENSMUSG00000024370;ENSMUSG00000044201;ENSMUSG00000029466;ENSMUSG00000076432;ENSMUSG00000023940;ENSMUSG00000041431;ENSMUSG00000022376;ENSMUSG00000018965;ENSMUSG00000029686;ENSMUSG00000032058;ENSMUSG00000024777;ENSMUSG00000066149;ENSMUSG00000041133;ENSMUSG00000038416;ENSMUSG00000020849;…	K11584+K02183+K03357+K04371+K06633+K13728+K03355+K05867+K03354+K16197+K11580+K05868+K08048+K16198+K03347+K03456+K11584+K03359+K06636+K03353+K06630+K02087+K03352+K02183+K04373+K04959+K10318+K04515+K16197+K02602+K08556+K03362+K05087+K02183+K11584+K08049+K03362+K08047+K04373+K06635+K04348+K08836+K04373+K06669+K08694+K10292+K08043+K04515+K04348+K02365+K08045+K06269+K02206+K02602+K04958+K03868+K11584+…
Organismal Systems	Endocrine system	Insulin signaling pathway	98	142	7.44732e-08	1.21994e-06	ko04910	ENSMUSG00000022812;ENSMUSG00000050697;ENSMUSG00000024143;ENSMUSG00000037012;ENSMUSG00000036438;ENSMUSG00000020080;ENSMUSG00000063358;ENSMUSG00000019699;ENSMUSG00000006134;ENSMUSG00000028991;ENSMUSG00000059923;ENSMUSG00000024122;ENSMUSG00000041417;ENSMUSG00000022637;ENSMUSG00000006127;ENSMUSG00000067279;ENSMUSG00000055980;ENSMUSG00000017776;ENSMUSG00000034801;ENSMUSG00000032648;ENSMUSG00000039936;…	K03083+K07198+K07194+K00844+K02183+K00844+K04371+K04456+K04438+K07203+K04364+K06276+K02649+K22517+K01106+K07189+K16172+K04438+K03099+K00688+K00922+K06086+K04739+K02183+K07207+K00688+K07197+K00844+K04695+K07189+K07206+K00844+K07195+K07190+K04456+K02183+K07200+K07190+K07201+K06277+K07199+K04696+K04694+K03259+K00871+K04527+K04707+K07192+K02649+K18952+K02991+K07828+K04440+K06269+K03841+K03841+K07204+…
Cellular Processes	Cellular community - eukaryotes	Adherens junction	56	72	8.07082e-08	1.26198e-06	ko04520	ENSMUSG00000022676;ENSMUSG00000033060;ENSMUSG00000063358;ENSMUSG00000000303;ENSMUSG00000022656;ENSMUSG00000037815;ENSMUSG00000060843;ENSMUSG00000074698;ENSMUSG00000019843;ENSMUSG00000062312;ENSMUSG00000044573;ENSMUSG00000019831;ENSMUSG00000030516;ENSMUSG00000025314;ENSMUSG00000025006;ENSMUSG00000055799;ENSMUSG00000063063;ENSMUSG00000000127;ENSMUSG00000029636;ENSMUSG00000024515;ENSMUSG00000024387;…	K05706+K06084+K04371+K05689+K06592+K05691+K05691+K03097+K05703+K05083+K14394+K05753+K05701+K05698+K06086+K04490+K05691+K08889+K06083+K04501+K03115+K05087+K05748+K05099+K04498+K04492+K06081+K05699+K04527+K04491+K05700+K05699+K23612+K05627+K04498+K06531+K04468+K03097+K05695+K05692+K04237+K02620+K23605+K07861+K16848+K04362+K06082+K05704+K04427+K04388+K02105+K04674+K05705+K05692+K04361+K05690
Organismal Systems	Endocrine system	Growth hormone synthesis, secretion and action	83	117	1.10837e-07	1.58936e-06	ko04935	ENSMUSG00000022812;ENSMUSG00000021250;ENSMUSG00000063358;ENSMUSG00000019699;ENSMUSG00000006134;ENSMUSG00000028991;ENSMUSG00000024789;ENSMUSG00000059923;ENSMUSG00000022376;ENSMUSG00000041417;ENSMUSG00000015968;ENSMUSG00000055980;ENSMUSG00000017776;ENSMUSG00000034801;ENSMUSG00000022607;ENSMUSG00000039936;ENSMUSG00000015461;ENSMUSG00000031955;ENSMUSG00000032562;ENSMUSG00000030287;ENSMUSG00000052837;…	K03083+K04379+K04371+K04456+K04438+K07203+K04447+K04364+K08048+K02649+K04851+K16172+K04438+K03099+K05725+K00922+K09049+K05726+K04630+K04959+K09028+K11220+K17256+K04695+K05859+K04416+K04456+K04498+K08049+K08047+K04432+K09047+K04692+K04634+K19663+K04696+K05237+K04694+K02649+K08043+K04219+K08045+K07828+K04440+K05858+K00922+K04440+K04958+K04374+K04498+K04630+K05080+K04960+K04284+K03099+K06279+K04368+…
Genetic Information Processing	Translation	RNA transport	117	176	1.10886e-07	1.58936e-06	ko03013	ENSMUSG00000069049;ENSMUSG00000016982;ENSMUSG00000021282;ENSMUSG00000021963;ENSMUSG00000027787;ENSMUSG00000036572;ENSMUSG00000114797;ENSMUSG00000021645;ENSMUSG00000028798;ENSMUSG00000021374;ENSMUSG00000022142;ENSMUSG00000020994;ENSMUSG00000020739;ENSMUSG00000020290;ENSMUSG00000016619;ENSMUSG00000027680;ENSMUSG00000037742;ENSMUSG00000028614;ENSMUSG00000024991;ENSMUSG00000037475;ENSMUSG00000049950;…	K03242+K14316+K03262+K14324+K07562+K14328+K14307+K13129+K03246+K14296+K14312+K13114+K14304+K14290+K14295+K15516+K03231+K14315+K03254+K12879+K14523+K03539+K14325+K03252+K12877+K14328+K14283+K14288+K14299+K12880+K14303+K14314+K03236+K01164+K14530+K03240+K13126+K13151+K14284+K14327+K03113+K00784+K03250+K03260+K14525+K13126+K12876+K12812+K03247+K03249+K14306+K03237+K03345+K12172+K03257+K03259+K05749+…
Cellular Processes	Cell growth and death	Cellular senescence	118	180	3.07928e-07	4.23709e-06	ko04218	ENSMUSG00000016319;ENSMUSG00000036438;ENSMUSG00000020184;ENSMUSG00000022346;ENSMUSG00000057236;ENSMUSG00000063358;ENSMUSG00000031902;ENSMUSG00000040274;ENSMUSG00000019699;ENSMUSG00000028991;ENSMUSG00000041431;ENSMUSG00000041417;ENSMUSG00000020063;ENSMUSG00000022248;ENSMUSG00000013663;ENSMUSG00000031633;ENSMUSG00000015968;ENSMUSG00000027715;ENSMUSG00000016477;ENSMUSG00000034218;ENSMUSG00000032113;…	K05863+K02183+K06643+K04377+K10752+K04371+K17333+K02091+K04456+K07203+K05868+K02649+K11411+K02830+K01110+K05863+K04851+K06627+K06620+K04728+K02216+K02087+K04402+K00922+K02183+K07207+K09408+K04959+K15041+K21773+K08826+K07206+K04500+K03362+K04456+K02183+K04446+K06751+K03362+K10865+K10151+K07201+K04432+K03853+K18753+K04348+K20858+K17454+K16332+K06640+K02580+K02649+K04348+K13376+K15040+K08015+K07828+…
Cellular Processes	Transport and catabolism	Autophagy - animal	101	152	8.40259e-07	1.10633e-05	ko04140	ENSMUSG00000050697;ENSMUSG00000033628;ENSMUSG00000037526;ENSMUSG00000022663;ENSMUSG00000063358;ENSMUSG00000079477;ENSMUSG00000019699;ENSMUSG00000016534;ENSMUSG00000031668;ENSMUSG00000028991;ENSMUSG00000021939;ENSMUSG00000024122;ENSMUSG00000041417;ENSMUSG00000075000;ENSMUSG00000013663;ENSMUSG00000024773;ENSMUSG00000055980;ENSMUSG00000024142;ENSMUSG00000007659;ENSMUSG00000020115;ENSMUSG00000041658;…	K07198+K00914+K17889+K08343+K04371+K07897+K04456+K06528+K08860+K07203+K01363+K06276+K02649+K21246+K01110+K17906+K16172+K08266+K04570+K05410+K16185+K00922+K08336+K07207+K08341+K08339+K07206+K08268+K05087+K04456+K07920+K20402+K17888+K03237+K21245+K08270+K23610+K21247+K17603+K10802+K19730+K08334+K02649+K08803+K07828+K04440+K04724+K07204+K21357+K01365+K02158+K00922+K04440+K07831+K19330+K08342+K07829+…
Human Diseases	Neurodegenerative diseases	Alzheimer disease	205	343	8.68338e-07	1.10633e-05	ko05010	ENSMUSG00000022812;ENSMUSG00000021520;ENSMUSG00000024862;ENSMUSG00000027673;ENSMUSG00000022450;ENSMUSG00000033628;ENSMUSG00000024576;ENSMUSG00000022354;ENSMUSG00000016319;ENSMUSG00000037526;ENSMUSG00000036438;ENSMUSG00000063358;ENSMUSG00000021606;ENSMUSG00000005871;ENSMUSG00000021288;ENSMUSG00000012282;ENSMUSG00000019699;ENSMUSG00000033938;ENSMUSG00000052593;ENSMUSG00000022956;ENSMUSG00000031668;…	K03083+K00417+K10407+K03961+K03950+K00914+K08957+K03965+K05863+K17889+K02183+K04371+K03939+K02085+K10407+K00714+K04456+K03963+K06059+K02137+K08860+K07203+K02373+K00572+K03069+K02649+K03946+K02165+K02271+K02135+K21246+K05863+K04851+K03097+K17906+K00234+K08683+K16172+K02187+K03068+K07375+K00922+K02084+K02273+K07375+K07375+K20720+K02183+K20723+K04522+K04959+K10396+K02268+K04129+K03966+K03948+K15041+…
Genetic Information Processing	Translation	Ribosome biogenesis in eukaryotes	57	77	1.16946e-06	1.43676e-05	ko03008	ENSMUSG00000024613;ENSMUSG00000041747;ENSMUSG00000027787;ENSMUSG00000032026;ENSMUSG00000018040;ENSMUSG00000041438;ENSMUSG00000025266;ENSMUSG00000020290;ENSMUSG00000024785;ENSMUSG00000003848;ENSMUSG00000025995;ENSMUSG00000038563;ENSMUSG00000049950;ENSMUSG00000074698;ENSMUSG00000024800;ENSMUSG00000022191;ENSMUSG00000030521;ENSMUSG00000063785;ENSMUSG00000027722;ENSMUSG00000022325;ENSMUSG00000040688;…	K14562+K14549+K07562+K13288+K14545+K14548+K14538+K14290+K11108+K11883+K14552+K14536+K14523+K03097+K03539+K03685+K14559+K14567+K14575+K01164+K14555+K14530+K14560+K14284+K14571+K14538+K03115+K14525+K06943+K11128+K14563+K11131+K14550+K14546+K12618+K14539+K14565+K14573+K03097+K07179+K11129+K14561+K14557+K07936+K14569+K14558+K14537+K14572+K07936+K14544+K14525+K14570+K14521+K14527+K12619+K14285+K14564
Human Diseases	Cancers	Prostate cancer	71	101	1.58747e-06	1.88307e-05	ko05215	ENSMUSG00000022812;ENSMUSG00000021270;ENSMUSG00000021025;ENSMUSG00000020184;ENSMUSG00000063358;ENSMUSG00000019699;ENSMUSG00000028991;ENSMUSG00000059923;ENSMUSG00000024122;ENSMUSG00000041417;ENSMUSG00000028019;ENSMUSG00000013663;ENSMUSG00000016477;ENSMUSG00000062312;ENSMUSG00000034801;ENSMUSG00000039936;ENSMUSG00000040732;ENSMUSG00000055799;ENSMUSG00000031538;ENSMUSG00000005533;ENSMUSG00000004056;…	K03083+K04079+K04734+K06643+K04371+K04456+K07203+K04364+K06276+K02649+K05450+K01110+K06620+K05083+K03099+K00922+K09435+K04490+K01343+K05087+K04456+K04467+K04357+K04498+K04363+K07201+K09047+K04492+K15593+K17454+K09299+K02580+K02649+K04491+K23790+K23790+K07828+K02206+K06624+K09389+K02158+K00922+K04374+K04498+K08845+K04079+K03099+K02620+K04368+K04366+K02649+K05870+K04362+K06625+K09048+K09048+K04365+…
Human Diseases	Cancers	Central carbon metabolism in cancer	51	68	2.21273e-06	2.53727e-05	ko05230	ENSMUSG00000037012;ENSMUSG00000022346;ENSMUSG00000020080;ENSMUSG00000063358;ENSMUSG00000019699;ENSMUSG00000030246;ENSMUSG00000028991;ENSMUSG00000041417;ENSMUSG00000013663;ENSMUSG00000062312;ENSMUSG00000091780;ENSMUSG00000039936;ENSMUSG00000011752;ENSMUSG00000025877;ENSMUSG00000001918;ENSMUSG00000021196;ENSMUSG00000000628;ENSMUSG00000026103;ENSMUSG00000021109;ENSMUSG00000004056;ENSMUSG00000101959;…	K00844+K04377+K00844+K04371+K04456+K00016+K07203+K02649+K01110+K05083+K23755+K00922+K01834+K00844+K05616+K00850+K00844+K01425+K08268+K04456+K00016+K05099+K00850+K04363+K14634+K00036+K13780+K05091+K01425+K02649+K00873+K07828+K00922+K12077+K07299+K00162+K04368+K04366+K02649+K05126+K04362+K00850+K00922+K05093+K04451+K04369+K00036+K11416+K00016+K12407+K04361
Organismal Systems	Endocrine system	Thyroid hormone signaling pathway	81	119	2.39788e-06	2.66087e-05	ko04919	ENSMUSG00000022812;ENSMUSG00000033083;ENSMUSG00000020184;ENSMUSG00000022346;ENSMUSG00000063358;ENSMUSG00000028800;ENSMUSG00000019699;ENSMUSG00000028991;ENSMUSG00000024122;ENSMUSG00000022951;ENSMUSG00000000708;ENSMUSG00000041417;ENSMUSG00000019777;ENSMUSG00000018160;ENSMUSG00000015468;ENSMUSG00000024454;ENSMUSG00000058756;ENSMUSG00000024998;ENSMUSG00000039936;ENSMUSG00000015846;ENSMUSG00000002496;…	K03083+K17902+K06643+K04377+K04371+K06067+K04456+K07203+K06276+K17901+K06062+K02649+K06067+K15144+K20996+K11404+K05547+K05860+K00922+K08524+K07207+K11255+K11220+K11644+K05859+K08268+K04456+K04498+K05742+K15133+K07201+K19663+K20994+K19029+K01539+K02649+K09101+K01540+K07828+K04650+K02158+K05858+K00922+K15162+K15156+K04498+K04662+K05692+K07299+K17903+K08362+K01540+K04368+K04366+K04345+K02649+K07208+…
Cellular Processes	Transport and catabolism	Mitophagy - animal	49	65	2.71618e-06	2.91989e-05	ko04137	ENSMUSG00000029020;ENSMUSG00000079477;ENSMUSG00000031668;ENSMUSG00000074698;ENSMUSG00000022051;ENSMUSG00000007659;ENSMUSG00000020115;ENSMUSG00000048756;ENSMUSG00000026672;ENSMUSG00000031950;ENSMUSG00000038160;ENSMUSG00000024387;ENSMUSG00000021109;ENSMUSG00000004535;ENSMUSG00000000134;ENSMUSG00000038520;ENSMUSG00000027490;ENSMUSG00000035086;ENSMUSG00000023826;ENSMUSG00000027852;ENSMUSG00000021936;…	K06030+K07897+K08860+K03097+K15465+K04570+K05410+K09408+K19946+K08341+K08339+K03115+K08268+K21347+K09105+K19945+K17454+K08334+K04556+K07828+K04440+K04684+K21357+K04440+K04551+K17987+K07831+K07829+K04374+K04448+K17986+K21361+K03097+K05688+K07870+K07830+K17907+K15590+K21356+K17985+K04451+K05704+K15485+K08341+K11839+K17907+K17969+K15464+K21348
Environmental Information Processing	Signal transduction	Wnt signaling pathway	105	162	3.04175e-06	3.17079e-05	ko04310	ENSMUSG00000022812;ENSMUSG00000021319;ENSMUSG00000020580;ENSMUSG00000024576;ENSMUSG00000022346;ENSMUSG00000031902;ENSMUSG00000005871;ENSMUSG00000012282;ENSMUSG00000000753;ENSMUSG00000030079;ENSMUSG00000022382;ENSMUSG00000070526;ENSMUSG00000024868;ENSMUSG00000029686;ENSMUSG00000074698;ENSMUSG00000027996;ENSMUSG00000024913;ENSMUSG00000020218;ENSMUSG00000028988;ENSMUSG00000021464;ENSMUSG00000022240;…	K03083+K02185+K17388+K08957+K04377+K17333+K02085+K00714+K19614+K04499+K00572+K03069+K02165+K03347+K03097+K02176+K03068+K01691+K04493+K05123+K23491+K04490+K04515+K03096+K04511+K08110+K04512+K02222+K02354+K04501+K03115+K03362+K00714+K04446+K04498+K03362+K10151+K03213+K04492+K03345+K02165+K00182+K19663+K04348+K10162+K04508+K02375+K04506+K04505+K04507+K04510+K04494+K04515+K04308+K04348+K04491+K00181+…
Human Diseases	Drug resistance	Endocrine resistance	66	94	3.93899e-06	3.98533e-05	ko01522	ENSMUSG00000021250;ENSMUSG00000020184;ENSMUSG00000063358;ENSMUSG00000019699;ENSMUSG00000028991;ENSMUSG00000059923;ENSMUSG00000022376;ENSMUSG00000024486;ENSMUSG00000041417;ENSMUSG00000018160;ENSMUSG00000016477;ENSMUSG00000062312;ENSMUSG00000034801;ENSMUSG00000015468;ENSMUSG00000022607;ENSMUSG00000039936;ENSMUSG00000028551;ENSMUSG00000005533;ENSMUSG00000004056;ENSMUSG00000005580;ENSMUSG00000021055;…	K04379+K06643+K04371+K04456+K07203+K04364+K08048+K08523+K02649+K15144+K06620+K05083+K03099+K20996+K05725+K00922+K06622+K05087+K04456+K08049+K08551+K06051+K08047+K20994+K17454+K01398+K02649+K08043+K08045+K07828+K04440+K04684+K06624+K09389+K04650+K06621+K02158+K00922+K04440+K04448+K08845+K05931+K03099+K06279+K04368+K04366+K04345+K02649+K04441+K02159+K04441+K06625+K04365+K00922+K20995+K04451+K05704+…
Organismal Systems	Environmental adaptation	Thermogenesis	144	234	4.13048e-06	4.05967e-05	ko04714	ENSMUSG00000046516;ENSMUSG00000021520;ENSMUSG00000050697;ENSMUSG00000027673;ENSMUSG00000022450;ENSMUSG00000022354;ENSMUSG00000021606;ENSMUSG00000029019;ENSMUSG00000033938;ENSMUSG00000038773;ENSMUSG00000026500;ENSMUSG00000022956;ENSMUSG00000028991;ENSMUSG00000059923;ENSMUSG00000032883;ENSMUSG00000022376;ENSMUSG00000014294;ENSMUSG00000049387;ENSMUSG00000053470;ENSMUSG00000016252;ENSMUSG00000018796;…	K02260+K00417+K07198+K03961+K03950+K03965+K03939+K12335+K03963+K15601+K18184+K02137+K07203+K04364+K01897+K08048+K03946+K02271+K15601+K02135+K01897+K00234+K08765+K08266+K03099+K08766+K18180+K02273+K07207+K04373+K18160+K11651+K02130+K02268+K03966+K03948+K11352+K02131+K07206+K03943+K02264+K11653+K08049+K02272+K03967+K22411+K08047+K07200+K03937+K04432+K09047+K02136+K11653+K02133+K07199+K04373+K02132+…
Organismal Systems	Endocrine system	Parathyroid hormone synthesis, secretion and action	74	108	4.45144e-06	4.2536e-05	ko04928	ENSMUSG00000021250;ENSMUSG00000023903;ENSMUSG00000063358;ENSMUSG00000023333;ENSMUSG00000038418;ENSMUSG00000022376;ENSMUSG00000024486;ENSMUSG00000024913;ENSMUSG00000015846;ENSMUSG00000015461;ENSMUSG00000006724;ENSMUSG00000032562;ENSMUSG00000030287;ENSMUSG00000021699;ENSMUSG00000030557;ENSMUSG00000022479;ENSMUSG00000005580;ENSMUSG00000031659;ENSMUSG00000053007;ENSMUSG00000061315;ENSMUSG00000024639;…	K04379+K08003+K04371+K21598+K09203+K08048+K08523+K03068+K08524+K09049+K07438+K04630+K04959+K13293+K09260+K08539+K08049+K08047+K09047+K03626+K04634+K16529+K09262+K19663+K05473+K08043+K03068+K08045+K04684+K07763+K08002+K05858+K13293+K04958+K04374+K04630+K08845+K04960+K01115+K04368+K13293+K04366+K04345+K13293+K04630+K05870+K04362+K06625+K09048+K09048+K04449+K04365+K04450+K12330+K14683+K09048+K04635+…
Human Diseases	Cancers	Proteoglycans in cancer	131	211	5.83402e-06	5.28784e-05	ko05205	ENSMUSG00000002489;ENSMUSG00000020580;ENSMUSG00000000555;ENSMUSG00000020184;ENSMUSG00000022346;ENSMUSG00000063358;ENSMUSG00000031714;ENSMUSG00000012282;ENSMUSG00000019699;ENSMUSG00000012396;ENSMUSG00000031078;ENSMUSG00000028991;ENSMUSG00000059923;ENSMUSG00000024122;ENSMUSG00000022382;ENSMUSG00000024486;ENSMUSG00000041417;ENSMUSG00000022191;ENSMUSG00000032050;ENSMUSG00000031628;ENSMUSG00000027995;…	K05731+K17388+K06484+K06643+K04377+K04371+K09593+K00714+K04456+K10164+K06106+K07203+K04364+K06276+K00572+K08523+K02649+K03685+K05762+K02187+K10159+K05083+K03099+K05860+K05725+K00922+K18497+K09069+K05730+K04959+K04437+K04515+K08109+K10380+K02354+K10380+K05859+K07965+K04500+K08268+K05087+K04456+K00714+K05099+K09108+K05742+K06481+K04692+K00182+K19663+K05425+K06270+K08007+K02375+K04707+K04514+K16865+…
Human Diseases	Endocrine and metabolic diseases	Insulin resistance	76	112	5.84122e-06	5.28784e-05	ko04931	ENSMUSG00000022812;ENSMUSG00000024600;ENSMUSG00000050697;ENSMUSG00000021025;ENSMUSG00000033871;ENSMUSG00000045038;ENSMUSG00000033083;ENSMUSG00000019699;ENSMUSG00000028991;ENSMUSG00000024122;ENSMUSG00000041417;ENSMUSG00000013663;ENSMUSG00000032715;ENSMUSG00000024900;ENSMUSG00000067279;ENSMUSG00000055980;ENSMUSG00000032648;ENSMUSG00000039936;ENSMUSG00000031309;ENSMUSG00000021069;ENSMUSG00000020538;…	K03083+K08749+K07198+K04734+K17962+K18050+K17902+K04456+K07203+K06276+K02649+K01110+K19518+K08765+K07189+K16172+K00688+K00922+K04373+K00688+K07197+K07189+K08535+K04456+K09113+K15719+K07200+K07201+K09047+K04692+K07199+K04373+K04696+K04527+K04373+K02580+K02649+K18952+K04440+K06269+K00820+K00922+K07189+K04440+K01596+K05695+K07299+K09667+K08536+K00820+K07189+K01946+K02649+K00693+K08745+K05870+K09048+…
Human Diseases	Cancers	Non-small cell lung cancer	50	68	7.35536e-06	6.48781e-05	ko05223	ENSMUSG00000063358;ENSMUSG00000040274;ENSMUSG00000019699;ENSMUSG00000059923;ENSMUSG00000024122;ENSMUSG00000041417;ENSMUSG00000016477;ENSMUSG00000062312;ENSMUSG00000034801;ENSMUSG00000021453;ENSMUSG00000039936;ENSMUSG00000015846;ENSMUSG00000010067;ENSMUSG00000060579;ENSMUSG00000048756;ENSMUSG00000034330;ENSMUSG00000004056;ENSMUSG00000028017;ENSMUSG00000004040;ENSMUSG00000078816;ENSMUSG00000027490;…	K04371+K02091+K04456+K04364+K06276+K02649+K06620+K05083+K03099+K04402+K00922+K08524+K09850+K01522+K09408+K05859+K04456+K04357+K04692+K19663+K17454+K02649+K03511+K08015+K07828+K09389+K06621+K02158+K00922+K04402+K08845+K08528+K03099+K10140+K15420+K04368+K04366+K02649+K02159+K06625+K04365+K00922+K04451+K04402+K04369+K01116+K04399+K02677+K19662+K04361
Organismal Systems	Endocrine system	Oxytocin signaling pathway	101	157	7.62941e-06	6.5613e-05	ko04921	ENSMUSG00000050697;ENSMUSG00000020580;ENSMUSG00000021250;ENSMUSG00000036438;ENSMUSG00000038128;ENSMUSG00000063358;ENSMUSG00000031902;ENSMUSG00000021991;ENSMUSG00000022951;ENSMUSG00000022376;ENSMUSG00000020882;ENSMUSG00000015968;ENSMUSG00000028005;ENSMUSG00000044951;ENSMUSG00000010066;ENSMUSG00000020573;ENSMUSG00000001175;ENSMUSG00000032562;ENSMUSG00000050211;ENSMUSG00000030287;ENSMUSG00000070719;…	K07198+K17388+K04379+K02183+K05869+K04371+K17333+K04860+K17901+K08048+K04862+K04851+K12319+K00907+K04859+K21289+K02183+K04630+K16342+K04959+K16342+K04515+K02183+K04446+K08049+K04864+K08047+K07200+K07199+K04634+K19663+K04872+K04873+K04464+K04962+K04348+K06270+K04514+K04867+K08043+K12751+K04515+K04348+K08045+K07828+K06269+K04858+K05858+K04958+K04448+K04961+K04630+K04375+K05692+K17457+K04960+K08794+…
Human Diseases	Cancers	Choline metabolism in cancer	69	101	1.09074e-05	9.1516e-05	ko05231	ENSMUSG00000024867;ENSMUSG00000021250;ENSMUSG00000028517;ENSMUSG00000063358;ENSMUSG00000019699;ENSMUSG00000028991;ENSMUSG00000059923;ENSMUSG00000024122;ENSMUSG00000039865;ENSMUSG00000041417;ENSMUSG00000028019;ENSMUSG00000028126;ENSMUSG00000034801;ENSMUSG00000028360;ENSMUSG00000019831;ENSMUSG00000116461;ENSMUSG00000039936;ENSMUSG00000002496;ENSMUSG00000050211;ENSMUSG00000070719;ENSMUSG00000026821;…	K00889+K04379+K01080+K04371+K04456+K07203+K04364+K06276+K15282+K02649+K05450+K00889+K03099+K15377+K05753+K14156+K00922+K07207+K16342+K16342+K08732+K00901+K06083+K07206+K08268+K04456+K05748+K04357+K01080+K04363+K00901+K19663+K00901+K00901+K02649+K14156+K00968+K07828+K04440+K04684+K00901+K00922+K04440+K15377+K04448+K00901+K07205+K03099+K01115+K04368+K04366+K07861+K02649+K08202+K08202+K00901+K07208+…
Human Diseases	Cancers	Small cell lung cancer	66	96	1.21866e-05	9.98142e-05	ko05222	ENSMUSG00000021025;ENSMUSG00000021277;ENSMUSG00000019899;ENSMUSG00000022346;ENSMUSG00000040274;ENSMUSG00000019699;ENSMUSG00000041417;ENSMUSG00000025860;ENSMUSG00000026479;ENSMUSG00000013663;ENSMUSG00000026478;ENSMUSG00000016477;ENSMUSG00000031628;ENSMUSG00000062248;ENSMUSG00000021453;ENSMUSG00000002900;ENSMUSG00000007659;ENSMUSG00000022607;ENSMUSG00000039936;ENSMUSG00000015846;ENSMUSG00000019979;…	K04734+K03174+K05637+K04377+K02091+K04456+K02649+K04725+K06246+K01110+K05635+K06620+K02187+K02219+K04402+K05636+K04570+K05725+K00922+K08524+K02084+K01522+K06240+K16060+K16060+K05637+K04456+K04467+K08738+K06481+K17454+K06243+K02580+K02649+K03511+K02206+K06624+K09389+K04685+K04453+K00922+K06485+K03875+K13241+K04402+K08528+K10140+K05719+K02649+K02159+K06476+K06625+K00922+K04451+K04402+K08738+K06626+…
Cellular Processes	Cellular community - eukaryotes	Signaling pathways regulating pluripotency of stem cells	92	142	1.25839e-05	0.000100672	ko04550	ENSMUSG00000022812;ENSMUSG00000038518;ENSMUSG00000031681;ENSMUSG00000022346;ENSMUSG00000054263;ENSMUSG00000063358;ENSMUSG00000005871;ENSMUSG00000031383;ENSMUSG00000012282;ENSMUSG00000021255;ENSMUSG00000040726;ENSMUSG00000019699;ENSMUSG00000012396;ENSMUSG00000021379;ENSMUSG00000024789;ENSMUSG00000059923;ENSMUSG00000074637;ENSMUSG00000022382;ENSMUSG00000041417;ENSMUSG00000038872;ENSMUSG00000024805;…	K03083+K11478+K04676+K04377+K05058+K04371+K02085+K18498+K00714+K08553+K09354+K04456+K10164+K17695+K04447+K04364+K16796+K00572+K02649+K09378+K11489+K04680+K00922+K11421+K18497+K22687+K22688+K11305+K04668+K05095+K04668+K02354+K04501+K18491+K04500+K05060+K05087+K04456+K00714+K11488+K04692+K18487+K09367+K00182+K11470+K02375+K13567+K02649+K04667+K07828+K04673+K17694+K00922+K09081+K02157+K02353+K04666+…
Environmental Information Processing	Signal transduction	ErbB signaling pathway	60	86	1.47996e-05	0.000115706	ko04012	ENSMUSG00000022812;ENSMUSG00000022346;ENSMUSG00000063358;ENSMUSG00000031714;ENSMUSG00000019699;ENSMUSG00000006134;ENSMUSG00000028991;ENSMUSG00000059923;ENSMUSG00000060275;ENSMUSG00000024486;ENSMUSG00000041417;ENSMUSG00000022637;ENSMUSG00000017776;ENSMUSG00000062312;ENSMUSG00000034801;ENSMUSG00000022607;ENSMUSG00000039936;ENSMUSG00000053819;ENSMUSG00000026596;ENSMUSG00000034330;ENSMUSG00000004056;…	K03083+K04377+K04371+K09593+K04456+K04438+K07203+K04364+K05456+K08523+K02649+K22517+K04438+K05083+K03099+K05725+K00922+K04515+K08887+K05859+K04456+K04357+K19663+K04707+K02649+K04515+K04410+K05084+K07828+K04440+K06624+K02158+K00922+K04431+K04440+K05457+K04448+K07365+K07205+K08845+K04375+K05455+K04409+K03099+K06279+K04368+K04366+K02649+K06625+K04365+K00922+K05704+K05085+K04369+K01116+K19862+K02677+…
Metabolism	Carbohydrate metabolism	Amino sugar and nucleotide sugar metabolism	39	51	1.60747e-05	0.000122882	ko00520	ENSMUSG00000021665;ENSMUSG00000037012;ENSMUSG00000057363;ENSMUSG00000020080;ENSMUSG00000018042;ENSMUSG00000016756;ENSMUSG00000028621;ENSMUSG00000029209;ENSMUSG00000030282;ENSMUSG00000042684;ENSMUSG00000031387;ENSMUSG00000020766;ENSMUSG00000052102;ENSMUSG00000056131;ENSMUSG00000032872;ENSMUSG00000025877;ENSMUSG00000000628;ENSMUSG00000048065;ENSMUSG00000022711;ENSMUSG00000034744;ENSMUSG00000028671;…	K12373+K00844+K08678+K00844+K00326+K08080+K00326+K02564+K21749+K01639+K01787+K00849+K02564+K01836+K00326+K00844+K00844+K00326+K17497+K00884+K01784+K00820+K00621+K17497+K02377+K00820+K01183+K00326+K00972+K15779+K00965+K00012+K12409+K05304+K01810+K12407+K00972+K00963+K01097
Organismal Systems	Circulatory system	Adrenergic signaling in cardiomyocytes	96	150	1.74521e-05	0.000130512	ko04261	ENSMUSG00000017843;ENSMUSG00000021022;ENSMUSG00000022490;ENSMUSG00000036438;ENSMUSG00000063358;ENSMUSG00000019699;ENSMUSG00000021991;ENSMUSG00000039639;ENSMUSG00000022376;ENSMUSG00000020882;ENSMUSG00000032058;ENSMUSG00000015968;ENSMUSG00000024777;ENSMUSG00000049115;ENSMUSG00000045875;ENSMUSG00000022052;ENSMUSG00000010066;ENSMUSG00000015461;ENSMUSG00000024500;ENSMUSG00000020573;ENSMUSG00000001175;…	K11584+K11583+K08050+K02183+K04371+K04456+K04860+K04894+K08048+K04862+K03456+K04851+K11584+K04166+K04135+K04354+K04859+K09049+K04354+K21289+K02183+K05849+K04445+K04630+K04515+K05850+K08014+K04456+K02183+K11584+K08049+K04864+K08047+K05742+K09047+K04634+K09052+K04872+K04873+K05849+K04962+K01539+K04867+K08043+K04515+K01540+K08045+K06269+K04858+K05858+K04374+K11584+K04630+K11583+K03456+K04351+K05849+…
Human Diseases	Endocrine and metabolic diseases	Cushing syndrome	103	163	1.95469e-05	0.000143067	ko04934	ENSMUSG00000022812;ENSMUSG00000039956;ENSMUSG00000063358;ENSMUSG00000005871;ENSMUSG00000040274;ENSMUSG00000012282;ENSMUSG00000022376;ENSMUSG00000022382;ENSMUSG00000015968;ENSMUSG00000024947;ENSMUSG00000016477;ENSMUSG00000049115;ENSMUSG00000026917;ENSMUSG00000015461;ENSMUSG00000015522;ENSMUSG00000055799;ENSMUSG00000032562;ENSMUSG00000030287;ENSMUSG00000019256;ENSMUSG00000053819;ENSMUSG00000049791;…	K03083+K22398+K04371+K02085+K02091+K00714+K08048+K00572+K04851+K14970+K06620+K04166+K14963+K09049+K09097+K04490+K04630+K04959+K09093+K04515+K02354+K06622+K00714+K08049+K08047+K09187+K09047+K00498+K04492+K04634+K00182+K00070+K17454+K02375+K18437+K04465+K05228+K08043+K04515+K04491+K17767+K08045+K04684+K14963+K02206+K06624+K09389+K06621+K04685+K05858+K02157+K05256+K04958+K04374+K04856+K02353+K02432+…
Human Diseases	Cancers	Pancreatic cancer	55	78	2.05056e-05	0.000145617	ko05212	ENSMUSG00000063358;ENSMUSG00000040274;ENSMUSG00000019699;ENSMUSG00000028991;ENSMUSG00000041417;ENSMUSG00000016477;ENSMUSG00000062312;ENSMUSG00000021453;ENSMUSG00000007659;ENSMUSG00000039936;ENSMUSG00000004451;ENSMUSG00000026821;ENSMUSG00000026104;ENSMUSG00000024096;ENSMUSG00000024515;ENSMUSG00000024563;ENSMUSG00000004056;ENSMUSG00000025199;ENSMUSG00000028017;ENSMUSG00000004040;ENSMUSG00000027490;…	K04371+K02091+K04456+K07203+K02649+K06620+K05083+K04402+K04570+K00922+K07835+K08732+K11220+K08773+K04501+K04500+K04456+K04467+K04357+K04692+K17454+K02580+K02649+K03511+K13376+K07834+K04440+K09389+K06621+K02158+K00922+K04440+K04402+K08845+K01115+K10140+K11217+K23605+K05448+K04368+K04366+K07861+K02649+K02159+K06625+K04365+K00922+K04451+K04388+K04402+K04674+K04399+K01115+K04361+K04482
Organismal Systems	Endocrine system	Glucagon signaling pathway	70	104	2.0742e-05	0.000145617	ko04922	ENSMUSG00000050697;ENSMUSG00000036438;ENSMUSG00000025271;ENSMUSG00000019699;ENSMUSG00000030246;ENSMUSG00000020063;ENSMUSG00000037112;ENSMUSG00000024900;ENSMUSG00000032648;ENSMUSG00000020463;ENSMUSG00000001175;ENSMUSG00000030697;ENSMUSG00000021069;ENSMUSG00000030287;ENSMUSG00000053819;ENSMUSG00000011752;ENSMUSG00000021196;ENSMUSG00000036879;ENSMUSG00000004056;ENSMUSG00000019370;ENSMUSG00000101959;…	K07198+K02183+K19028+K04456+K00016+K11411+K16311+K08765+K00688+K17491+K02183+K15423+K00688+K04959+K04515+K01834+K00850+K07190+K04456+K02183+K00016+K04498+K00850+K07200+K07190+K07201+K09047+K07199+K04634+K04348+K00871+K04515+K04348+K00873+K19524+K03841+K03841+K05858+K04958+K04374+K04498+K01596+K04960+K07299+K00162+K01946+K04345+K00693+K05870+K00850+K09048+K09048+K16333+K07200+K04450+K19008+K07199+…
Genetic Information Processing	Replication and repair	Fanconi anemia pathway	40	53	2.16342e-05	0.000148843	ko03460	ENSMUSG00000024906;ENSMUSG00000000751;ENSMUSG00000055884;ENSMUSG00000073705;ENSMUSG00000075569;ENSMUSG00000004018;ENSMUSG00000019841;ENSMUSG00000033458;ENSMUSG00000038425;ENSMUSG00000028884;ENSMUSG00000039738;ENSMUSG00000002814;ENSMUSG00000024170;ENSMUSG00000037991;ENSMUSG00000022545;ENSMUSG00000032409;ENSMUSG00000003549;ENSMUSG00000035367;ENSMUSG00000021668;ENSMUSG00000032815;ENSMUSG00000047757;…	K08991+K07466+K10896+K11511+K10858+K10606+K02350+K15363+K03510+K10739+K10484+K03165+K11137+K15365+K10848+K06640+K10849+K10990+K03511+K10888+K10889+K10895+K10890+K10905+K10993+K11832+K10901+K10892+K15360+K13960+K08734+K15361+K10894+K15362+K10870+K10893+K10897+K10898+K10882+K04482
Organismal Systems	Aging	Longevity regulating pathway - mammal	63	92	2.32855e-05	0.000157063	ko04211	ENSMUSG00000050697;ENSMUSG00000038128;ENSMUSG00000040760;ENSMUSG00000019699;ENSMUSG00000028991;ENSMUSG00000022376;ENSMUSG00000041417;ENSMUSG00000020063;ENSMUSG00000055980;ENSMUSG00000039936;ENSMUSG00000015461;ENSMUSG00000002496;ENSMUSG00000038332;ENSMUSG00000048756;ENSMUSG00000038160;ENSMUSG00000013787;ENSMUSG00000026812;ENSMUSG00000028893;ENSMUSG00000005533;ENSMUSG00000004056;ENSMUSG00000032009;…	K07198+K05869+K08733+K04456+K07203+K08048+K02649+K11411+K16172+K00922+K09049+K07207+K10141+K09408+K08339+K11420+K07206+K20394+K05087+K04456+K10141+K08049+K08047+K07200+K07201+K09047+K07199+K03259+K04527+K19730+K02580+K02649+K08043+K08045+K07828+K07204+K21357+K00922+K04374+K07205+K08530+K04345+K02649+K07297+K02159+K05870+K09048+K09048+K07208+K00922+K07200+K08331+K04450+K07298+K04451+K07297+K07199+…
Human Diseases	Drug resistance	EGFR tyrosine kinase inhibitor resistance	56	80	2.43369e-05	0.000160998	ko01521	ENSMUSG00000022812;ENSMUSG00000063358;ENSMUSG00000031714;ENSMUSG00000019699;ENSMUSG00000028991;ENSMUSG00000024789;ENSMUSG00000059923;ENSMUSG00000060275;ENSMUSG00000041417;ENSMUSG00000028019;ENSMUSG00000013663;ENSMUSG00000062312;ENSMUSG00000034801;ENSMUSG00000007659;ENSMUSG00000039936;ENSMUSG00000037225;ENSMUSG00000048756;ENSMUSG00000034330;ENSMUSG00000005533;ENSMUSG00000004056;ENSMUSG00000009376;…	K03083+K04371+K09593+K04456+K07203+K04447+K04364+K05456+K02649+K05450+K01110+K05083+K03099+K04570+K00922+K18497+K09408+K05859+K05087+K04456+K05099+K04357+K04363+K04692+K19663+K03259+K02649+K05084+K02991+K07828+K02158+K00922+K05460+K07205+K08845+K05455+K03099+K11217+K06279+K05448+K04368+K04366+K05055+K02649+K02159+K04365+K00922+K05093+K05704+K04369+K01116+K02677+K16341+K19662+K04359+K04361
Human Diseases	Infectious diseases	Bacterial invasion of epithelial cells	53	75	2.6221e-05	0.000167719	ko05100	ENSMUSG00000041112;ENSMUSG00000000555;ENSMUSG00000022456;ENSMUSG00000037148;ENSMUSG00000031714;ENSMUSG00000000303;ENSMUSG00000029465;ENSMUSG00000029003;ENSMUSG00000006134;ENSMUSG00000031078;ENSMUSG00000037815;ENSMUSG00000008475;ENSMUSG00000041417;ENSMUSG00000060843;ENSMUSG00000017776;ENSMUSG00000019831;ENSMUSG00000022607;ENSMUSG00000039936;ENSMUSG00000029621;ENSMUSG00000031955;ENSMUSG00000063063;…	K12366+K06484+K16938+K13736+K09593+K05689+K05756+K13728+K04438+K06106+K05691+K05754+K02649+K05691+K04438+K05753+K05725+K00922+K05757+K05726+K05691+K05748+K05099+K13737+K16938+K04707+K02649+K05700+K00922+K23612+K01528+K13744+K13738+K23484+K05692+K05719+K06279+K16939+K19241+K02649+K00922+K05704+K16939+K02105+K05717+K04644+K05758+K04646+K13708+K07863+K01528+K05692+K18985
Metabolism	Global and overview maps	Carbon metabolism	81	124	2.63279e-05	0.000167719	ko01200	ENSMUSG00000063129;ENSMUSG00000037012;ENSMUSG00000062070;ENSMUSG00000020080;ENSMUSG00000020258;ENSMUSG00000079104;ENSMUSG00000029009;ENSMUSG00000000168;ENSMUSG00000053604;ENSMUSG00000048029;ENSMUSG00000002010;ENSMUSG00000024827;ENSMUSG00000021577;ENSMUSG00000021957;ENSMUSG00000041650;ENSMUSG00000020664;ENSMUSG00000032279;ENSMUSG00000028980;ENSMUSG00000063524;ENSMUSG00000024892;ENSMUSG00000030695;…	K01623+K00844+K00927+K00844+K11529+K00948+K00297+K00627+K01807+K01689+K00030+K00281+K00234+K00615+K01965+K00382+K00030+K13937+K01689+K01958+K01623+K01899+K01834+K00844+K00232+K01623+K00134+K02437+K00850+K00844+K00027+K00029+K14454+K00814+K05605+K00850+K01900+K01900+K00036+K00600+K00948+K00831+K00851+K00605+K01647+K08074+K00232+K00140+K00164+K00873+K00121+K03841+K03841+K00261+K00626+K01623+K01681+…
Human Diseases	Cancers	Gastric cancer	95	150	3.56819e-05	0.000223174	ko05226	ENSMUSG00000022812;ENSMUSG00000024576;ENSMUSG00000022346;ENSMUSG00000063358;ENSMUSG00000031714;ENSMUSG00000005871;ENSMUSG00000012282;ENSMUSG00000000303;ENSMUSG00000019699;ENSMUSG00000037815;ENSMUSG00000028991;ENSMUSG00000059923;ENSMUSG00000022382;ENSMUSG00000070526;ENSMUSG00000041417;ENSMUSG00000060843;ENSMUSG00000050917;ENSMUSG00000031073;ENSMUSG00000016477;ENSMUSG00000062312;ENSMUSG00000024913;…	K03083+K08957+K04377+K04371+K09593+K02085+K00714+K05689+K04456+K05691+K07203+K04364+K00572+K03069+K02649+K05691+K04358+K22603+K06620+K05083+K03068+K03099+K04402+K18496+K00922+K08524+K18497+K04490+K05691+K03096+K10056+K02354+K04501+K04500+K04456+K04358+K00714+K05658+K05099+K04357+K22234+K04492+K00182+K22244+K17454+K02375+K02649+K03511+K04491+K13376+K03068+K07828+K02206+K06624+K09389+K04685+K00922+…
Environmental Information Processing	Signal transduction	Apelin signaling pathway	88	138	4.72196e-05	0.000284997	ko04371	ENSMUSG00000050697;ENSMUSG00000033628;ENSMUSG00000045038;ENSMUSG00000036438;ENSMUSG00000038128;ENSMUSG00000063358;ENSMUSG00000000303;ENSMUSG00000019699;ENSMUSG00000038418;ENSMUSG00000028991;ENSMUSG00000022376;ENSMUSG00000049115;ENSMUSG00000044951;ENSMUSG00000029304;ENSMUSG00000020573;ENSMUSG00000001175;ENSMUSG00000030376;ENSMUSG00000032562;ENSMUSG00000030287;ENSMUSG00000031950;ENSMUSG00000031538;…	K07198+K00914+K18050+K02183+K05869+K04371+K05689+K04456+K09203+K07203+K08048+K04166+K00907+K06250+K21289+K02183+K05849+K04630+K04959+K08341+K01343+K09260+K04501+K04500+K04456+K04544+K02183+K07826+K08049+K08047+K07200+K05742+K11830+K09261+K07199+K04634+K09262+K05849+K04962+K04541+K08334+K04547+K08043+K08045+K02991+K07828+K04536+K05858+K07831+K07829+K04958+K04961+K04630+K17845+K13241+K04960+K11406+…
Human Diseases	Cancers	Glioma	53	76	4.72233e-05	0.000284997	ko05214	ENSMUSG00000036438;ENSMUSG00000020184;ENSMUSG00000038128;ENSMUSG00000063358;ENSMUSG00000040274;ENSMUSG00000019699;ENSMUSG00000028991;ENSMUSG00000059923;ENSMUSG00000041417;ENSMUSG00000013663;ENSMUSG00000016477;ENSMUSG00000034801;ENSMUSG00000021453;ENSMUSG00000039936;ENSMUSG00000001175;ENSMUSG00000053819;ENSMUSG00000034330;ENSMUSG00000005533;ENSMUSG00000004056;ENSMUSG00000019370;ENSMUSG00000028017;…	K02183+K06643+K05869+K04371+K02091+K04456+K07203+K04364+K02649+K01110+K06620+K03099+K04402+K00922+K02183+K04515+K05859+K05087+K04456+K02183+K04357+K04363+K19663+K17454+K02649+K03511+K04515+K07828+K09389+K06621+K00922+K04402+K08845+K08794+K03099+K10140+K06279+K04368+K04366+K02649+K02159+K06625+K04365+K00922+K04451+K04402+K04369+K01116+K02677+K19662+K04359+K04515+K04361
Human Diseases	Cancers	Breast cancer	94	149	4.88511e-05	0.000289738	ko05224	ENSMUSG00000022812;ENSMUSG00000021250;ENSMUSG00000024576;ENSMUSG00000022346;ENSMUSG00000063358;ENSMUSG00000005871;ENSMUSG00000040274;ENSMUSG00000012282;ENSMUSG00000019699;ENSMUSG00000028991;ENSMUSG00000019789;ENSMUSG00000059923;ENSMUSG00000022382;ENSMUSG00000070526;ENSMUSG00000041417;ENSMUSG00000013663;ENSMUSG00000050917;ENSMUSG00000031073;ENSMUSG00000016477;ENSMUSG00000062312;ENSMUSG00000024913;…	K03083+K04379+K08957+K04377+K04371+K02085+K02091+K00714+K04456+K07203+K09091+K04364+K00572+K03069+K02649+K01110+K04358+K22603+K06620+K05083+K03068+K03099+K20996+K04402+K18496+K00922+K18497+K04490+K03096+K08556+K02354+K05087+K04456+K04358+K00714+K04357+K08551+K06051+K05091+K04492+K04469+K00182+K20994+K17454+K05473+K02375+K09091+K06055+K02649+K03511+K09101+K04491+K03068+K07828+K04684+K05097+K09389+…
Genetic Information Processing	Folding, sorting and degradation	RNA degradation	57	83	4.97596e-05	0.000290124	ko03018	ENSMUSG00000034575;ENSMUSG00000024359;ENSMUSG00000048029;ENSMUSG00000032040;ENSMUSG00000027714;ENSMUSG00000021962;ENSMUSG00000020464;ENSMUSG00000109941;ENSMUSG00000033991;ENSMUSG00000061559;ENSMUSG00000024472;ENSMUSG00000040356;ENSMUSG00000063524;ENSMUSG00000034321;ENSMUSG00000022283;ENSMUSG00000036478;ENSMUSG00000007050;ENSMUSG00000021196;ENSMUSG00000031843;ENSMUSG00000090919;ENSMUSG00000033065;…	K03514+K04043+K01689+K12584+K03678+K12610+K00962+K12587+K12600+K12602+K12613+K12599+K01689+K07573+K13126+K14443+K12621+K00850+K12593+K13126+K00850+K12615+K12617+K04077+K12572+K12627+K12586+K01148+K12571+K12580+K12618+K12624+K13126+K12603+K12605+K01148+K12614+K14443+K12604+K12581+K14443+K16855+K18681+K12623+K12617+K10643+K00850+K12620+K12607+K12603+K12581+K12589+K03679+K12597+K14443+K12592+K12619
Human Diseases	Neurodegenerative disease	Spinocerebellar ataxia	66	99	5.629e-05	0.000322729	ko05017	ENSMUSG00000033628;ENSMUSG00000037526;ENSMUSG00000024926;ENSMUSG00000019699;ENSMUSG00000028991;ENSMUSG00000041417;ENSMUSG00000075000;ENSMUSG00000024773;ENSMUSG00000032637;ENSMUSG00000024527;ENSMUSG00000028580;ENSMUSG00000025551;ENSMUSG00000034656;ENSMUSG00000039936;ENSMUSG00000030287;ENSMUSG00000021189;ENSMUSG00000062785;ENSMUSG00000004056;ENSMUSG00000024639;ENSMUSG00000078816;ENSMUSG00000038084;…	K00914+K17889+K11304+K04456+K07203+K02649+K21246+K17906+K23625+K08956+K17943+K23920+K04344+K00922+K04959+K11863+K04889+K04456+K04634+K19663+K17079+K19730+K08334+K02649+K17943+K04440+K04684+K08956+K21357+K05858+K00922+K04440+K04603+K05209+K04958+K04961+K04426+K03120+K04960+K19324+K06249+K02649+K23010+K20054+K08333+K00922+K08331+K17985+K08532+K05212+K06053+K09064+K20225+K17589+K08852+K02677+K17908+…
Metabolism	Carbohydrate metabolism	Inositol phosphate metabolism	51	73	6.06489e-05	0.00034202	ko00562	ENSMUSG00000024867;ENSMUSG00000033628;ENSMUSG00000021987;ENSMUSG00000041720;ENSMUSG00000038861;ENSMUSG00000006127;ENSMUSG00000024896;ENSMUSG00000027296;ENSMUSG00000013663;ENSMUSG00000028126;ENSMUSG00000021385;ENSMUSG00000024525;ENSMUSG00000003752;ENSMUSG00000038417;ENSMUSG00000024998;ENSMUSG00000039936;ENSMUSG00000020573;ENSMUSG00000038855;ENSMUSG00000025417;ENSMUSG00000025178;ENSMUSG00000057963;…	K00889+K00914+K18083+K00888+K19801+K01106+K03103+K00911+K01110+K00889+K10572+K01092+K00911+K22913+K05860+K00922+K21289+K00911+K00920+K13711+K00913+K05859+K18081+K01107+K00915+K20279+K01092+K00140+K01108+K03084+K05858+K00922+K18086+K19006+K21798+K18083+K00922+K01109+K05857+K00923+K13711+K15759+K00889+K05857+K01116+K21797+K18082+K15909+K01106+K05858+K05858
Cellular Processes	Cellular community - eukaryotes	Focal adhesion	121	200	7.12923e-05	0.000395557	ko04510	ENSMUSG00000035133;ENSMUSG00000022812;ENSMUSG00000020580;ENSMUSG00000000555;ENSMUSG00000019899;ENSMUSG00000091345;ENSMUSG00000032572;ENSMUSG00000063358;ENSMUSG00000019699;ENSMUSG00000006134;ENSMUSG00000022438;ENSMUSG00000029860;ENSMUSG00000059923;ENSMUSG00000024122;ENSMUSG00000041417;ENSMUSG00000025860;ENSMUSG00000028019;ENSMUSG00000026479;ENSMUSG00000013663;ENSMUSG00000026478;ENSMUSG00000017776;…	K13709+K03083+K17388+K06484+K05637+K06238+K06238+K04371+K04456+K04438+K06275+K06273+K04364+K06276+K02649+K04725+K05450+K06246+K01110+K05635+K04438+K05703+K05083+K03099+K00907+K06250+K05636+K05740+K05449+K05725+K00922+K06240+K06591+K05726+K05730+K04437+K16060+K16060+K05732+K05087+K05637+K04456+K19719+K03900+K12758+K05099+K04357+K04363+K10151+K06481+K06277+K03853+K05699+K19663+K05096+K06270+K12757+…
Organismal Systems	Endocrine system	Progesterone-mediated oocyte maturation	62	93	9.38105e-05	0.000512235	ko04914	ENSMUSG00000021270;ENSMUSG00000036977;ENSMUSG00000063358;ENSMUSG00000023908;ENSMUSG00000029003;ENSMUSG00000019699;ENSMUSG00000024370;ENSMUSG00000044201;ENSMUSG00000029466;ENSMUSG00000041431;ENSMUSG00000022376;ENSMUSG00000041417;ENSMUSG00000066149;ENSMUSG00000027715;ENSMUSG00000038416;ENSMUSG00000019942;ENSMUSG00000039936;ENSMUSG00000029472;ENSMUSG00000031309;ENSMUSG00000032562;ENSMUSG00000020300;…	K04079+K03357+K04371+K06633+K13728+K04456+K03355+K05867+K03354+K05868+K08048+K02649+K03359+K06627+K03353+K02087+K00922+K03352+K04373+K04630+K02602+K08556+K08837+K05087+K04456+K08049+K08047+K04373+K04373+K08694+K02649+K08043+K08045+K04440+K02206+K00922+K04440+K02602+K04630+K02537+K08845+K06645+K04079+K02602+K04368+K04366+K04345+K02649+K04441+K04630+K04441+K02602+K04365+K00922+K03351+K04367+K21770+…
Cellular Processes	Cell motility	Regulation of actin cytoskeleton	130	218	9.95189e-05	0.000534914	ko04810	ENSMUSG00000002489;ENSMUSG00000062929;ENSMUSG00000024867;ENSMUSG00000020580;ENSMUSG00000000555;ENSMUSG00000031511;ENSMUSG00000063358;ENSMUSG00000005871;ENSMUSG00000021990;ENSMUSG00000029465;ENSMUSG00000025265;ENSMUSG00000006134;ENSMUSG00000008475;ENSMUSG00000041417;ENSMUSG00000028019;ENSMUSG00000050917;ENSMUSG00000031073;ENSMUSG00000028126;ENSMUSG00000032050;ENSMUSG00000017776;ENSMUSG00000034801;…	K05731+K05765+K00889+K17388+K06484+K13710+K04371+K02085+K05769+K05756+K05720+K04438+K05754+K02649+K05450+K04358+K22603+K00889+K05762+K04438+K03099+K00907+K05740+K05753+K05725+K18496+K00922+K05757+K18497+K06591+K08390+K05726+K05730+K00920+K04129+K05766+K05732+K05095+K05737+K04358+K12758+K05748+K04357+K05746+K04291+K04363+K05742+K03915+K06481+K05699+K05767+K06270+K12757+K04189+K08007+K05749+K04514+…
Cellular Processes	Cell growth and death	Apoptosis	95	153	0.00010791	0.000571091	ko04210	ENSMUSG00000024590;ENSMUSG00000083282;ENSMUSG00000021025;ENSMUSG00000021250;ENSMUSG00000002307;ENSMUSG00000063358;ENSMUSG00000029863;ENSMUSG00000019699;ENSMUSG00000031668;ENSMUSG00000021939;ENSMUSG00000024122;ENSMUSG00000031077;ENSMUSG00000023249;ENSMUSG00000041417;ENSMUSG00000025860;ENSMUSG00000028974;ENSMUSG00000034573;ENSMUSG00000034218;ENSMUSG00000031628;ENSMUSG00000024521;ENSMUSG00000021453;…	K07611+K01373+K04734+K04379+K02308+K04371+K02186+K04456+K08860+K01363+K06276+K02373+K10798+K02649+K04725+K02310+K02374+K04728+K02187+K10131+K04402+K04570+K00922+K02084+K04722+K02861+K02539+K04959+K24070+K10132+K04452+K16060+K16060+K01275+K07374+K04456+K04467+K08738+K10798+K10522+K04396+K01366+K07374+K07374+K07374+K03237+K03853+K08731+K12641+K02580+K02649+K07828+K04440+K04724+K04398+K01367+K01365+…
Human Diseases	Drug resistance	Platinum drug resistance	56	83	0.000123659	0.000644524	ko01524	ENSMUSG00000033792;ENSMUSG00000020184;ENSMUSG00000024151;ENSMUSG00000005370;ENSMUSG00000063358;ENSMUSG00000019699;ENSMUSG00000032348;ENSMUSG00000024122;ENSMUSG00000031077;ENSMUSG00000041417;ENSMUSG00000025860;ENSMUSG00000066150;ENSMUSG00000034218;ENSMUSG00000031628;ENSMUSG00000062312;ENSMUSG00000024521;ENSMUSG00000019841;ENSMUSG00000007659;ENSMUSG00000039936;ENSMUSG00000019979;ENSMUSG00000006567;…	K17686+K06643+K08735+K08737+K04371+K04456+K00799+K06276+K02373+K02649+K04725+K14686+K04728+K02187+K05083+K10131+K02350+K04570+K00922+K02084+K17686+K10132+K16060+K16060+K04456+K08738+K00799+K08731+K00799+K00799+K10849+K02649+K23790+K23790+K04398+K06621+K02158+K00922+K04426+K03164+K00799+K00799+K00799+K00799+K02649+K00799+K00799+K02159+K06625+K00922+K08734+K00799+K04451+K08738+K10847+K04399
Organismal Systems	Nervous system	Dopaminergic synapse	86	137	0.000130318	0.000669094	ko04728	ENSMUSG00000022812;ENSMUSG00000017843;ENSMUSG00000021022;ENSMUSG00000022705;ENSMUSG00000021250;ENSMUSG00000036438;ENSMUSG00000021609;ENSMUSG00000019699;ENSMUSG00000032058;ENSMUSG00000015968;ENSMUSG00000024777;ENSMUSG00000022052;ENSMUSG00000024524;ENSMUSG00000034656;ENSMUSG00000015461;ENSMUSG00000024500;ENSMUSG00000001175;ENSMUSG00000032562;ENSMUSG00000030287;ENSMUSG00000074657;ENSMUSG00000053819;…	K03083+K11584+K11583+K04146+K04379+K02183+K05036+K04456+K03456+K04851+K11584+K04354+K04633+K04344+K09049+K04354+K02183+K04630+K04959+K10396+K04515+K04456+K04544+K02183+K11584+K07826+K08155+K09047+K04634+K19663+K04348+K10396+K04541+K04547+K04515+K04348+K08045+K04440+K06269+K04536+K05858+K04440+K05209+K04958+K04374+K11584+K04630+K00274+K11583+K04960+K03456+K04382+K02296+K04542+K04345+K04441+K04630+…
Human Diseases	Cancers	Chronic myeloid leukemia	53	78	0.000140602	0.000707475	ko05220	ENSMUSG00000021025;ENSMUSG00000020184;ENSMUSG00000022346;ENSMUSG00000063358;ENSMUSG00000028800;ENSMUSG00000040274;ENSMUSG00000019699;ENSMUSG00000006134;ENSMUSG00000059923;ENSMUSG00000041417;ENSMUSG00000019777;ENSMUSG00000016477;ENSMUSG00000017776;ENSMUSG00000034801;ENSMUSG00000021453;ENSMUSG00000007659;ENSMUSG00000039936;ENSMUSG00000024515;ENSMUSG00000004056;ENSMUSG00000025199;ENSMUSG00000027490;…	K04734+K06643+K04377+K04371+K06067+K02091+K04456+K04438+K04364+K02649+K06067+K06620+K04438+K03099+K04402+K04570+K00922+K04501+K04456+K04467+K17454+K04707+K02580+K02649+K03511+K13376+K07828+K06624+K09389+K06621+K02158+K00922+K04402+K08845+K03099+K10140+K23605+K06279+K04368+K04366+K02649+K02159+K04462+K06625+K04365+K00922+K04451+K04388+K04402+K04369+K04496+K07293+K04674
Genetic Information Processing	Translation	Aminoacyl-tRNA biosynthesis	33	44	0.000141906	0.000707475	ko00970	ENSMUSG00000022792;ENSMUSG00000028811;ENSMUSG00000043572;ENSMUSG00000024587;ENSMUSG00000026245;ENSMUSG00000022241;ENSMUSG00000001380;ENSMUSG00000037851;ENSMUSG00000030515;ENSMUSG00000031960;ENSMUSG00000024493;ENSMUSG00000028085;ENSMUSG00000003808;ENSMUSG00000019863;ENSMUSG00000040354;ENSMUSG00000028107;ENSMUSG00000007029;ENSMUSG00000018848;ENSMUSG00000038838;ENSMUSG00000026356;ENSMUSG00000004233;…	K01866+K01866+K01881+K01893+K01890+K01868+K01892+K01870+K01868+K01872+K01869+K02434+K01889+K02433+K01874+K01868+K01873+K01887+K01873+K22503+K01867+K01870+K14163+K01886+K01876+K01893+K01883+K01872+K01875+K02435+K10837+K01869+K01883
Metabolism	Glycan biosynthesis and metabolism	N-Glycan biosynthesis	37	51	0.000182625	0.000897472	ko00510	ENSMUSG00000030062;ENSMUSG00000024172;ENSMUSG00000039887;ENSMUSG00000032059;ENSMUSG00000035845;ENSMUSG00000043998;ENSMUSG00000032116;ENSMUSG00000075470;ENSMUSG00000031286;ENSMUSG00000071650;ENSMUSG00000043857;ENSMUSG00000036155;ENSMUSG00000021065;ENSMUSG00000003746;ENSMUSG00000039427;ENSMUSG00000019888;ENSMUSG00000029233;ENSMUSG00000022885;ENSMUSG00000037306;ENSMUSG00000032123;ENSMUSG00000022174;…	K12666+K00779+K07441+K03846+K03847+K00736+K07151+K03850+K07432+K05546+K09661+K00744+K00717+K01230+K03842+K13748+K12345+K00778+K01230+K01001+K12668+K00726+K00737+K00738+K03849+K12670+K03848+K12669+K00902+K12667+K07252+K07151+K07966+K03843+K07968+K23741+K00721
Environmental Information Processing	Signal transduction	HIF-1 signaling pathway	75	118	0.000195249	0.000945994	ko04066	ENSMUSG00000035105;ENSMUSG00000021367;ENSMUSG00000063129;ENSMUSG00000037012;ENSMUSG00000062070;ENSMUSG00000020080;ENSMUSG00000063358;ENSMUSG00000055170;ENSMUSG00000019699;ENSMUSG00000030246;ENSMUSG00000028991;ENSMUSG00000048029;ENSMUSG00000041417;ENSMUSG00000062312;ENSMUSG00000058709;ENSMUSG00000039936;ENSMUSG00000015522;ENSMUSG00000063524;ENSMUSG00000030695;ENSMUSG00000053819;ENSMUSG00000025877;…	K09592+K16366+K01623+K00844+K00927+K00844+K04371+K04687+K04456+K00016+K07203+K01689+K02649+K05083+K09592+K00922+K09097+K01689+K01623+K04515+K00844+K01623+K00134+K00850+K00844+K05859+K08268+K05087+K04456+K00016+K04357+K04498+K00850+K04692+K19663+K05096+K03870+K03259+K04527+K01103+K02580+K02649+K04515+K02991+K21421+K06624+K00922+K06503+K01623+K03868+K04498+K12077+K07205+K05132+K13241+K00510+K07299+…
Organismal Systems	Endocrine system	GnRH signaling pathway	61	93	0.00021402	0.00102254	ko04912	ENSMUSG00000036438;ENSMUSG00000024383;ENSMUSG00000063358;ENSMUSG00000038418;ENSMUSG00000059923;ENSMUSG00000022376;ENSMUSG00000024486;ENSMUSG00000059456;ENSMUSG00000015968;ENSMUSG00000034801;ENSMUSG00000001175;ENSMUSG00000050211;ENSMUSG00000030287;ENSMUSG00000070719;ENSMUSG00000053819;ENSMUSG00000021754;ENSMUSG00000019370;ENSMUSG00000005580;ENSMUSG00000031659;ENSMUSG00000018932;ENSMUSG00000024639;…	K02183+K04420+K04371+K09203+K04364+K08048+K08523+K05871+K04851+K03099+K02183+K16342+K04959+K16342+K04515+K04416+K02183+K08049+K08047+K04432+K04634+K04464+K01398+K08043+K04515+K08045+K07828+K04428+K04440+K07763+K05858+K04431+K04440+K04958+K04374+K04448+K04375+K04960+K03099+K01115+K04368+K04366+K04345+K04441+K04441+K04850+K05704+K04369+K04857+K04635+K04421+K02677+K01115+K19662+K04433+K04515+K08041+…
Cellular Processes	Cellular community - eukaryotes	Tight junction	103	170	0.000221827	0.00104532	ko04530	ENSMUSG00000002489;ENSMUSG00000024812;ENSMUSG00000043079;ENSMUSG00000050697;ENSMUSG00000020580;ENSMUSG00000045038;ENSMUSG00000031990;ENSMUSG00000068876;ENSMUSG00000062232;ENSMUSG00000031078;ENSMUSG00000045795;ENSMUSG00000022132;ENSMUSG00000024589;ENSMUSG00000047109;ENSMUSG00000020782;ENSMUSG00000032058;ENSMUSG00000015968;ENSMUSG00000032050;ENSMUSG00000062312;ENSMUSG00000001672;ENSMUSG00000022052;…	K05731+K06098+K21112+K07198+K17388+K18050+K06785+K06102+K08018+K06106+K20479+K06087+K13305+K06087+K06094+K03456+K04851+K05762+K05083+K21099+K04354+K05701+K06087+K04354+K06735+K06448+K07374+K04416+K05631+K18584+K06104+K10352+K06094+K07200+K07374+K07374+K07374+K06091+K06100+K07199+K05699+K05031+K12757+K08007+K06087+K21066+K04514+K06274+K10352+K12076+K12751+K06099+K18952+K04440+K05699+K12791+K12075+…
Genetic Information Processing	Translation	mRNA surveillance pathway	63	97	0.000257649	0.00119772	ko03015	ENSMUSG00000017843;ENSMUSG00000021022;ENSMUSG00000021963;ENSMUSG00000055531;ENSMUSG00000024400;ENSMUSG00000020257;ENSMUSG00000036572;ENSMUSG00000020994;ENSMUSG00000024360;ENSMUSG00000042772;ENSMUSG00000053536;ENSMUSG00000032058;ENSMUSG00000020273;ENSMUSG00000024777;ENSMUSG00000034681;ENSMUSG00000028609;ENSMUSG00000038398;ENSMUSG00000022052;ENSMUSG00000024500;ENSMUSG00000022283;ENSMUSG00000010097;…	K11584+K11583+K14324+K14398+K15542+K14962+K14328+K13114+K03265+K14409+K14407+K03456+K14376+K11584+K14325+K12877+K14328+K04354+K04354+K13126+K14284+K14327+K14402+K14405+K11584+K13126+K14398+K12876+K12812+K06100+K06965+K14401+K13171+K13126+K06269+K12881+K14294+K12875+K15544+K14400+K11584+K11583+K14416+K03456+K12881+K04382+K14326+K11584+K14411+K08873+K13917+K12881+K11583+K06269+K04354+K06269+K14411+…
Organismal Systems	Nervous system	Long-term potentiation	46	67	0.000264348	0.00120597	ko04720	ENSMUSG00000022490;ENSMUSG00000036438;ENSMUSG00000038128;ENSMUSG00000063358;ENSMUSG00000022376;ENSMUSG00000001175;ENSMUSG00000031309;ENSMUSG00000030287;ENSMUSG00000053819;ENSMUSG00000022469;ENSMUSG00000019370;ENSMUSG00000022521;ENSMUSG00000003644;ENSMUSG00000024639;ENSMUSG00000078816;ENSMUSG00000021816;ENSMUSG00000023809;ENSMUSG00000021820;ENSMUSG00000028161;ENSMUSG00000027852;ENSMUSG00000040385;…	K08050+K02183+K05869+K04371+K08048+K02183+K04373+K04959+K04515+K08014+K02183+K04498+K04373+K04634+K19663+K04348+K04373+K04515+K04348+K07828+K06269+K05858+K04603+K05209+K04958+K04374+K04498+K08845+K04960+K04368+K04366+K04345+K04365+K04850+K05212+K04369+K02677+K06269+K06269+K19662+K04515+K05211+K08041+K06268+K05858+K05858
Metabolism	Nucleotide metabolism	Purine metabolism	86	139	0.000267433	0.00120597	ko00230	ENSMUSG00000024575;ENSMUSG00000022962;ENSMUSG00000079104;ENSMUSG00000000253;ENSMUSG00000015961;ENSMUSG00000020649;ENSMUSG00000022376;ENSMUSG00000024899;ENSMUSG00000028005;ENSMUSG00000039058;ENSMUSG00000020444;ENSMUSG00000053965;ENSMUSG00000029310;ENSMUSG00000015711;ENSMUSG00000060579;ENSMUSG00000032615;ENSMUSG00000048120;ENSMUSG00000025817;ENSMUSG00000032420;ENSMUSG00000022292;ENSMUSG00000021699;…	K08718+K11787+K00948+K00364+K01939+K10808+K08048+K13811+K12319+K00939+K00942+K13762+K13988+K01514+K01522+K01081+K01510+K13987+K19970+K10808+K13293+K00760+K01081+K03783+K03783+K08049+K08047+K00948+K00939+K00904+K13811+K13758+K01081+K00759+K12304+K18437+K00764+K08043+K22600+K13755+K00856+K01081+K00873+K01490+K08045+K00088+K13293+K18436+K06928+K00088+K12406+K00940+K01517+K01513+K01951+K18424+K00364+…
Metabolism	Metabolism of terpenoids and polyketides	Terpenoid backbone biosynthesis	20	24	0.00026994	0.00120597	ko00900	ENSMUSG00000024889;ENSMUSG00000038240;ENSMUSG00000058258;ENSMUSG00000039662;ENSMUSG00000023068;ENSMUSG00000006517;ENSMUSG00000027875;ENSMUSG00000093930;ENSMUSG00000012117;ENSMUSG00000021302;ENSMUSG00000021670;ENSMUSG00000033373;ENSMUSG00000023832;ENSMUSG00000015994;ENSMUSG00000059743;ENSMUSG00000029998;ENSMUSG00000027952;ENSMUSG00000043207;ENSMUSG00000041939;ENSMUSG00000026784	K08658+K12505+K01823+K00587+K19177+K01597+K01641+K01641+K11778+K00804+K00021+K05954+K00626+K05955+K00787+K05906+K13273+K06013+K00869+K12504
Metabolism	Glycan biosynthesis and metabolism	Various types of N-glycan biosynthesis	30	40	0.000286243	0.00124643	ko00513	ENSMUSG00000047161;ENSMUSG00000021665;ENSMUSG00000030062;ENSMUSG00000039887;ENSMUSG00000032059;ENSMUSG00000035845;ENSMUSG00000043998;ENSMUSG00000032116;ENSMUSG00000031286;ENSMUSG00000021065;ENSMUSG00000003746;ENSMUSG00000039427;ENSMUSG00000019888;ENSMUSG00000037306;ENSMUSG00000022174;ENSMUSG00000020346;ENSMUSG00000036620;ENSMUSG00000028538;ENSMUSG00000028757;ENSMUSG00000118664;ENSMUSG00000039307;…	K09673+K12373+K12666+K07441+K03846+K03847+K00736+K07151+K07432+K00717+K01230+K03842+K13748+K01230+K12668+K00726+K00738+K00781+K12670+K12669+K14459+K12667+K07151+K09656+K07966+K03843+K07968+K09672+K09657+K23741
Metabolism	Carbohydrate metabolism	Pyruvate metabolism	30	40	0.000286243	0.00124643	ko00620	ENSMUSG00000053644;ENSMUSG00000008822;ENSMUSG00000030246;ENSMUSG00000000168;ENSMUSG00000020664;ENSMUSG00000024892;ENSMUSG00000060923;ENSMUSG00000024158;ENSMUSG00000024556;ENSMUSG00000030621;ENSMUSG00000101959;ENSMUSG00000021620;ENSMUSG00000010025;ENSMUSG00000032294;ENSMUSG00000023832;ENSMUSG00000040618;ENSMUSG00000041237;ENSMUSG00000021748;ENSMUSG00000042010;ENSMUSG00000024026;ENSMUSG00000026687;…	K14085+K01512+K00016+K00627+K00382+K01958+K01512+K01069+K00027+K00029+K00016+K01067+K00128+K00873+K00626+K01596+K12406+K00162+K01946+K01759+K00149+K11262+K00049+K00016+K00128+K00128+K01679+K00026+K00025+K01596
Metabolism	Lipid metabolism	Glycerophospholipid metabolism	65	101	0.000305324	0.00131289	ko00564	ENSMUSG00000002847;ENSMUSG00000020593;ENSMUSG00000021518;ENSMUSG00000028517;ENSMUSG00000031903;ENSMUSG00000029330;ENSMUSG00000023452;ENSMUSG00000021608;ENSMUSG00000020646;ENSMUSG00000004270;ENSMUSG00000030275;ENSMUSG00000116461;ENSMUSG00000031467;ENSMUSG00000000301;ENSMUSG00000060675;ENSMUSG00000050211;ENSMUSG00000070719;ENSMUSG00000003363;ENSMUSG00000036095;ENSMUSG00000009995;ENSMUSG00000027999;…	K13618+K15728+K08729+K01080+K06129+K00981+K01613+K13510+K13517+K13515+K00894+K14156+K19007+K00551+K16817+K16342+K16342+K16860+K00901+K13511+K01047+K01080+K00901+K00006+K00901+K00995+K13506+K15728+K00901+K01047+K14676+K14156+K13513+K00968+K13523+K16343+K00901+K00649+K00901+K01517+K01047+K01047+K01047+K00967+K01115+K00894+K18693+K00901+K13523+K01047+K00006+K00993+K06128+K15728+K00629+K14621+K01115+…
Metabolism	Carbohydrate metabolism	Citrate cycle (TCA cycle)	25	32	0.000315282	0.00133898	ko00020	ENSMUSG00000000168;ENSMUSG00000002010;ENSMUSG00000021577;ENSMUSG00000020664;ENSMUSG00000032279;ENSMUSG00000024892;ENSMUSG00000052738;ENSMUSG00000020917;ENSMUSG00000061838;ENSMUSG00000022110;ENSMUSG00000005683;ENSMUSG00000021913;ENSMUSG00000040618;ENSMUSG00000022477;ENSMUSG00000030541;ENSMUSG00000021748;ENSMUSG00000009863;ENSMUSG00000025950;ENSMUSG00000058076;ENSMUSG00000028405;ENSMUSG00000026526;…	K00627+K00030+K00234+K00382+K00030+K01958+K01899+K01648+K01900+K01900+K01647+K00164+K01596+K01681+K00031+K00162+K00235+K00031+K00236+K01681+K01679+K00026+K00164+K00025+K01596
Metabolism	Amino acid metabolism	Valine, leucine and isoleucine degradation	40	57	0.000322895	0.00135458	ko00280	ENSMUSG00000053644;ENSMUSG00000000340;ENSMUSG00000007908;ENSMUSG00000021646;ENSMUSG00000060376;ENSMUSG00000027709;ENSMUSG00000025260;ENSMUSG00000041650;ENSMUSG00000062908;ENSMUSG00000020664;ENSMUSG00000021460;ENSMUSG00000032263;ENSMUSG00000030268;ENSMUSG00000036880;ENSMUSG00000041426;ENSMUSG00000074141;ENSMUSG00000029776;ENSMUSG00000027984;ENSMUSG00000057880;ENSMUSG00000010025;ENSMUSG00000027875;…	K14085+K09699+K01640+K01969+K00166+K01968+K08683+K01965+K00249+K00382+K05607+K00167+K00826+K07508+K05605+K03334+K00020+K00022+K13524+K00128+K01641+K01641+K00140+K00626+K01027+K01966+K01847+K01907+K00248+K00826+K11538+K00149+K07509+K07513+K07513+K09478+K00128+K00128+K07511+K00253
Human Diseases	Cardiovascular diseases	Arrhythmogenic right ventricular cardiomyopathy (ARVC)	52	78	0.000338311	0.00140216	ko05412	ENSMUSG00000024331;ENSMUSG00000044393;ENSMUSG00000000555;ENSMUSG00000041957;ENSMUSG00000019899;ENSMUSG00000037815;ENSMUSG00000021991;ENSMUSG00000020882;ENSMUSG00000060843;ENSMUSG00000015968;ENSMUSG00000010066;ENSMUSG00000030376;ENSMUSG00000055799;ENSMUSG00000025321;ENSMUSG00000063063;ENSMUSG00000001964;ENSMUSG00000001552;ENSMUSG00000054889;ENSMUSG00000032796;ENSMUSG00000003352;ENSMUSG00000050953;…	K07601+K07597+K06484+K12642+K05637+K05691+K04860+K04862+K05691+K04851+K04859+K05849+K04490+K06591+K05691+K12569+K10056+K10381+K05637+K04864+K07372+K06481+K04492+K04872+K04873+K06265+K05849+K04962+K21073+K12641+K10366+K04867+K04491+K06588+K04858+K06584+K06485+K05692+K05849+K05719+K02620+K06476+K04850+K06493+K06585+K04857+K02105+K04870+K06487+K04868+K05692+K06482
Cellular Processes	Transport and catabolism	Peroxisome	57	87	0.000356928	0.0014617	ko04146	ENSMUSG00000021240;ENSMUSG00000022982;ENSMUSG00000007908;ENSMUSG00000029864;ENSMUSG00000031378;ENSMUSG00000032883;ENSMUSG00000028127;ENSMUSG00000020283;ENSMUSG00000022244;ENSMUSG00000005069;ENSMUSG00000028975;ENSMUSG00000018796;ENSMUSG00000028603;ENSMUSG00000063428;ENSMUSG00000024507;ENSMUSG00000026664;ENSMUSG00000021417;ENSMUSG00000020777;ENSMUSG00000031767;ENSMUSG00000028102;ENSMUSG00000003623;…	K05678+K04565+K01640+K13299+K05675+K01897+K05677+K13344+K01796+K13342+K13343+K01897+K08764+K00272+K12405+K00477+K13239+K00232+K17879+K13352+K05940+K13350+K01897+K06664+K13349+K00232+K01897+K12663+K13346+K00306+K13279+K11187+K13237+K00649+K11147+K13354+K13351+K13341+K13241+K00031+K13356+K13273+K00869+K13348+K00031+K00624+K00803+K13340+K07513+K07513+K08746+K07753+K13337+K11992+K03781+K13355+K00308
Environmental Information Processing	Signal transduction	mTOR signaling pathway	96	159	0.000425377	0.00172153	ko04150	ENSMUSG00000022812;ENSMUSG00000020593;ENSMUSG00000050697;ENSMUSG00000021368;ENSMUSG00000052459;ENSMUSG00000050310;ENSMUSG00000063358;ENSMUSG00000012282;ENSMUSG00000019699;ENSMUSG00000036106;ENSMUSG00000061175;ENSMUSG00000028991;ENSMUSG00000059923;ENSMUSG00000024122;ENSMUSG00000022382;ENSMUSG00000041417;ENSMUSG00000037426;ENSMUSG00000013663;ENSMUSG00000055980;ENSMUSG00000024142;ENSMUSG00000024913;…	K03083+K15728+K07198+K20396+K02145+K08267+K04371+K00714+K04456+K20411+K20401+K07203+K04364+K06276+K00572+K02649+K20404+K01110+K16172+K08266+K03068+K03099+K16185+K14299+K00922+K07207+K04373+K06519+K07206+K20394+K02354+K20406+K05087+K04456+K04467+K00714+K14995+K02147+K13780+K20402+K10421+K11137+K04373+K00182+K19663+K08270+K03259+K04527+K04373+K15728+K02375+K20398+K02649+K03258+K04370+K03068+K02991+…
Metabolism	Global and overview maps	Fatty acid metabolism	42	61	0.000441401	0.0017656	ko01212	ENSMUSG00000032349;ENSMUSG00000031708;ENSMUSG00000032883;ENSMUSG00000018796;ENSMUSG00000024900;ENSMUSG00000028607;ENSMUSG00000062908;ENSMUSG00000032262;ENSMUSG00000028603;ENSMUSG00000032281;ENSMUSG00000024207;ENSMUSG00000024209;ENSMUSG00000024507;ENSMUSG00000020777;ENSMUSG00000031641;ENSMUSG00000024665;ENSMUSG00000010663;ENSMUSG00000036880;ENSMUSG00000025202;ENSMUSG00000025203;ENSMUSG00000037071;…	K10244+K10258+K01897+K01897+K08765+K08766+K00249+K10249+K08764+K15013+K15013+K15013+K12405+K00232+K11539+K10226+K10224+K07508+K00507+K00507+K00507+K10203+K00022+K01897+K00232+K01897+K10703+K19524+K00626+K10703+K09458+K10703+K00665+K00248+K00255+K11262+K07509+K07513+K07513+K09478+K10251+K07511
Human Diseases	Substance dependence	Amphetamine addiction	46	68	0.000447095	0.00176782	ko05031	ENSMUSG00000021250;ENSMUSG00000036438;ENSMUSG00000038128;ENSMUSG00000028800;ENSMUSG00000021609;ENSMUSG00000020063;ENSMUSG00000019777;ENSMUSG00000015968;ENSMUSG00000015461;ENSMUSG00000001175;ENSMUSG00000022602;ENSMUSG00000053819;ENSMUSG00000019370;ENSMUSG00000036330;ENSMUSG00000053007;ENSMUSG00000078816;ENSMUSG00000021816;ENSMUSG00000003545;ENSMUSG00000021820;ENSMUSG00000028161;ENSMUSG00000022840;…	K04379+K02183+K05869+K06067+K05036+K11411+K06067+K04851+K09049+K02183+K15867+K04515+K02183+K08155+K09047+K19663+K04348+K09029+K04515+K04348+K08045+K06269+K05209+K04374+K04448+K00274+K04345+K05870+K09048+K09048+K04850+K04450+K05212+K09048+K09048+K02677+K06269+K06269+K04560+K19662+K15840+K04515+K05211+K01593+K06268+K04632
Organismal Systems	Nervous system	Neurotrophin signaling pathway	77	124	0.00046784	0.00182883	ko04722	ENSMUSG00000022812;ENSMUSG00000021514;ENSMUSG00000021025;ENSMUSG00000036438;ENSMUSG00000038128;ENSMUSG00000063358;ENSMUSG00000031714;ENSMUSG00000035529;ENSMUSG00000019699;ENSMUSG00000006134;ENSMUSG00000059923;ENSMUSG00000024122;ENSMUSG00000041417;ENSMUSG00000036333;ENSMUSG00000030733;ENSMUSG00000055980;ENSMUSG00000020227;ENSMUSG00000017776;ENSMUSG00000020849;ENSMUSG00000034801;ENSMUSG00000039936;…	K03083+K12458+K04734+K02183+K05869+K04371+K09593+K12463+K04456+K04438+K04364+K06276+K02649+K12460+K12459+K16172+K04732+K04438+K06630+K03099+K00922+K02183+K04373+K09408+K04445+K04522+K04515+K04733+K05859+K04416+K04456+K02183+K06277+K10148+K04373+K04464+K04373+K02581+K04505+K02580+K02649+K04515+K04360+K07828+K04440+K12464+K02158+K00922+K04431+K04440+K04374+K04448+K04426+K03099+K04463+K04731+K06279+…
Environmental Information Processing	Signal transduction	cGMP - PKG signaling pathway	104	175	0.000566717	0.00219046	ko04022	ENSMUSG00000020580;ENSMUSG00000045038;ENSMUSG00000016319;ENSMUSG00000036438;ENSMUSG00000063358;ENSMUSG00000031902;ENSMUSG00000029019;ENSMUSG00000022122;ENSMUSG00000019699;ENSMUSG00000022376;ENSMUSG00000031633;ENSMUSG00000015968;ENSMUSG00000028005;ENSMUSG00000049115;ENSMUSG00000055980;ENSMUSG00000053965;ENSMUSG00000045875;ENSMUSG00000044951;ENSMUSG00000015461;ENSMUSG00000020573;ENSMUSG00000001175;…	K17388+K18050+K05863+K02183+K04371+K17333+K12335+K04198+K04456+K08048+K05863+K04851+K12319+K04166+K16172+K13762+K04135+K00907+K09049+K21289+K02183+K05849+K04630+K04959+K15041+K09260+K04969+K05850+K04456+K02183+K04446+K08049+K08047+K09047+K09261+K04634+K09262+K12336+K05849+K04348+K06270+K04527+K04514+K06274+K01539+K08043+K04138+K04348+K01540+K15040+K08045+K06269+K02158+K05858+K04958+K04374+K04630+…
Human Diseases	Cancers	Bladder cancer	30	41	0.00058838	0.00224892	ko05219	ENSMUSG00000020184;ENSMUSG00000022346;ENSMUSG00000063358;ENSMUSG00000000303;ENSMUSG00000024486;ENSMUSG00000016477;ENSMUSG00000062312;ENSMUSG00000010067;ENSMUSG00000021180;ENSMUSG00000028017;ENSMUSG00000027490;ENSMUSG00000031740;ENSMUSG00000021559;ENSMUSG00000027852;ENSMUSG00000018983;ENSMUSG00000044303;ENSMUSG00000001127;ENSMUSG00000023951;ENSMUSG00000004936;ENSMUSG00000000441;ENSMUSG00000023067;…	K06643+K04377+K04371+K05689+K08523+K06620+K05083+K09850+K04445+K04357+K17454+K01398+K08803+K07828+K09389+K06621+K08845+K05448+K04368+K04366+K06625+K04365+K08803+K04451+K05704+K04369+K08803+K01403+K04361+K16857
Human Diseases	Neurodegenerative diseases	Parkinson disease	89	147	0.000597557	0.0022589	ko05012	ENSMUSG00000069053;ENSMUSG00000021520;ENSMUSG00000027673;ENSMUSG00000022450;ENSMUSG00000022354;ENSMUSG00000016319;ENSMUSG00000021606;ENSMUSG00000038965;ENSMUSG00000021609;ENSMUSG00000033938;ENSMUSG00000022956;ENSMUSG00000014294;ENSMUSG00000049387;ENSMUSG00000016252;ENSMUSG00000031633;ENSMUSG00000021577;ENSMUSG00000031628;ENSMUSG00000024524;ENSMUSG00000019979;ENSMUSG00000035885;ENSMUSG00000072214;…	K03178+K00417+K03961+K03950+K03965+K05863+K03939+K04552+K05036+K03963+K02137+K03946+K02271+K02135+K05863+K00234+K02187+K04633+K02084+K02273+K04557+K05687+K04558+K04630+K02268+K03966+K03948+K15041+K11352+K02131+K03943+K08738+K02264+K10698+K08155+K02272+K03967+K03937+K02136+K02133+K02132+K03947+K03941+K03942+K04556+K15040+K08045+K04551+K02128+K04528+K04630+K04554+K08844+K11351+K03178+K05688+K02127+…
Environmental Information Processing	Signal transduction	Sphingolipid signaling pathway	77	125	0.000662784	0.00247824	ko04071	ENSMUSG00000017843;ENSMUSG00000021022;ENSMUSG00000020580;ENSMUSG00000045092;ENSMUSG00000031591;ENSMUSG00000045038;ENSMUSG00000063358;ENSMUSG00000019699;ENSMUSG00000024122;ENSMUSG00000021036;ENSMUSG00000041417;ENSMUSG00000040451;ENSMUSG00000013663;ENSMUSG00000032058;ENSMUSG00000024777;ENSMUSG00000067586;ENSMUSG00000037049;ENSMUSG00000019843;ENSMUSG00000022052;ENSMUSG00000015714;ENSMUSG00000039936;…	K11584+K11583+K17388+K04288+K12348+K18050+K04371+K04456+K06276+K00654+K02649+K04714+K01110+K03456+K11584+K04290+K12350+K05703+K04354+K04710+K00922+K04354+K12351+K04630+K04710+K04456+K23727+K11584+K04712+K04634+K19663+K23727+K04514+K02580+K02649+K18952+K01441+K07828+K04440+K04292+K05858+K00922+K04440+K04710+K01634+K11584+K04630+K11583+K04426+K03456+K01115+K04382+K04368+K04366+K07861+K04265+K02649+…
Human Diseases	Infectious diseases	Hepatitis C	101	170	0.000685426	0.00251672	ko05160	ENSMUSG00000022812;ENSMUSG00000021025;ENSMUSG00000022971;ENSMUSG00000021277;ENSMUSG00000022967;ENSMUSG00000031639;ENSMUSG00000022346;ENSMUSG00000063358;ENSMUSG00000040274;ENSMUSG00000055170;ENSMUSG00000019699;ENSMUSG00000076432;ENSMUSG00000031668;ENSMUSG00000059923;ENSMUSG00000022132;ENSMUSG00000031077;ENSMUSG00000029613;ENSMUSG00000041417;ENSMUSG00000047109;ENSMUSG00000018965;ENSMUSG00000032058;…	K03083+K04734+K05131+K03174+K05130+K05401+K04377+K04371+K02091+K04687+K04456+K16197+K08860+K04364+K06087+K02373+K16194+K02649+K06087+K16198+K03456+K14217+K01165+K05842+K06620+K02187+K06630+K03099+K04354+K05410+K00922+K08524+K02084+K02861+K06087+K04354+K16197+K11220+K03250+K04456+K04467+K08738+K04357+K03237+K04692+K04696+K17454+K06087+K02580+K02649+K06698+K07828+K04724+K02206+K04398+K09389+K05414+…
Genetic Information Processing	Folding, sorting and degradation	Proteasome	34	48	0.000687708	0.00251672	ko03050	ENSMUSG00000021024;ENSMUSG00000055170;ENSMUSG00000069744;ENSMUSG00000005625;ENSMUSG00000039067;ENSMUSG00000096727;ENSMUSG00000017221;ENSMUSG00000039041;ENSMUSG00000060073;ENSMUSG00000040850;ENSMUSG00000006998;ENSMUSG00000030603;ENSMUSG00000026229;ENSMUSG00000036743;ENSMUSG00000029649;ENSMUSG00000015671;ENSMUSG00000078652;ENSMUSG00000022193;ENSMUSG00000021832;ENSMUSG00000079197;ENSMUSG00000014769;…	K02730+K04687+K02735+K03029+K03038+K02741+K03033+K06691+K02727+K06699+K03028+K03063+K03032+K02731+K11599+K02726+K06698+K02737+K03064+K06697+K02732+K03031+K03037+K02725+K03036+K02729+K02734+K10881+K03066+K03035+K02738+K03039+K02739+K03030
Human Diseases	Cancers	Thyroid cancer	28	38	0.000744746	0.00269677	ko05216	ENSMUSG00000022346;ENSMUSG00000063358;ENSMUSG00000000303;ENSMUSG00000022757;ENSMUSG00000021453;ENSMUSG00000015846;ENSMUSG00000055799;ENSMUSG00000048701;ENSMUSG00000027985;ENSMUSG00000056234;ENSMUSG00000021668;ENSMUSG00000024985;ENSMUSG00000027852;ENSMUSG00000036390;ENSMUSG00000002109;ENSMUSG00000000782;ENSMUSG00000004936;ENSMUSG00000000440;ENSMUSG00000003873;ENSMUSG00000030110;ENSMUSG00000023067;…	K04377+K04371+K05689+K09292+K04402+K08524+K04490+K09288+K04492+K09289+K03511+K04491+K07828+K04402+K10140+K02620+K04368+K08530+K02159+K05126+K06625+K09290+K04365+K04451+K04402+K04369+K02105+K09291
Cellular Processes	Cellular community - eukaryotes	Gap junction	56	87	0.000775644	0.00276624	ko04540	ENSMUSG00000024383;ENSMUSG00000063358;ENSMUSG00000059923;ENSMUSG00000022376;ENSMUSG00000028019;ENSMUSG00000028005;ENSMUSG00000034801;ENSMUSG00000019942;ENSMUSG00000001473;ENSMUSG00000030516;ENSMUSG00000058672;ENSMUSG00000045136;ENSMUSG00000032562;ENSMUSG00000030287;ENSMUSG00000067702;ENSMUSG00000028017;ENSMUSG00000005580;ENSMUSG00000031659;ENSMUSG00000029231;ENSMUSG00000023004;ENSMUSG00000072235;…	K04420+K04371+K04364+K08048+K05450+K12319+K03099+K02087+K07375+K05701+K07375+K07375+K04630+K04959+K07374+K04357+K08049+K08047+K04363+K07374+K07374+K07374+K07372+K04634+K19663+K04464+K07375+K08043+K07375+K08045+K07828+K05858+K04603+K04958+K04630+K04960+K03099+K04463+K04368+K04366+K04345+K04630+K05704+K04289+K04369+K04635+K12318+K02677+K19662+K04359+K07375+K08041+K04361+K05858+K05858+K04632
Human Diseases	Infectious diseases	Human papillomavirus infection	198	358	0.000780016	0.00276624	ko05165	ENSMUSG00000022812;ENSMUSG00000017843;ENSMUSG00000021022;ENSMUSG00000039942;ENSMUSG00000000555;ENSMUSG00000022971;ENSMUSG00000021277;ENSMUSG00000022967;ENSMUSG00000052459;ENSMUSG00000024576;ENSMUSG00000019899;ENSMUSG00000091345;ENSMUSG00000020184;ENSMUSG00000032572;ENSMUSG00000031639;ENSMUSG00000063358;ENSMUSG00000005871;ENSMUSG00000028800;ENSMUSG00000040274;ENSMUSG00000012282;ENSMUSG00000019699;…	K03083+K11584+K11583+K04261+K06484+K05131+K03174+K05130+K02145+K08957+K05637+K06238+K06643+K06238+K05401+K04371+K02085+K06067+K02091+K00714+K04456+K07203+K09091+K04364+K02155+K02373+K00572+K02649+K06094+K06067+K06246+K01110+K03456+K05635+K11584+K06627+K05842+K04728+K02187+K03099+K20996+K04354+K06250+K05636+K05410+K05725+K00922+K04354+K07207+K04490+K06240+K06591+K11643+K11220+K07206+K02354+K03662+…
Genetic Information Processing	Replication and repair	Nucleotide excision repair	32	45	0.00088442	0.00308533	ko03420	ENSMUSG00000024382;ENSMUSG00000000751;ENSMUSG00000069089;ENSMUSG00000026048;ENSMUSG00000031095;ENSMUSG00000020974;ENSMUSG00000003813;ENSMUSG00000030094;ENSMUSG00000021694;ENSMUSG00000030042;ENSMUSG00000028884;ENSMUSG00000024740;ENSMUSG00000021548;ENSMUSG00000022881;ENSMUSG00000001524;ENSMUSG00000022545;ENSMUSG00000003549;ENSMUSG00000007080;ENSMUSG00000054051;ENSMUSG00000033970;ENSMUSG00000022400;…	K10843+K07466+K02202+K10846+K10609+K02325+K10839+K10838+K10570+K03506+K10739+K10610+K06634+K10755+K03144+K10848+K10849+K02324+K10841+K10756+K03868+K10140+K10839+K03504+K10756+K10754+K03141+K10847+K10755+K02328+K10747+K04802
Organismal Systems	Environmental adaptation	Circadian rhythm	23	30	0.000887929	0.00308533	ko04710	ENSMUSG00000050697;ENSMUSG00000020038;ENSMUSG00000029686;ENSMUSG00000020889;ENSMUSG00000030256;ENSMUSG00000028957;ENSMUSG00000020271;ENSMUSG00000025217;ENSMUSG00000067713;ENSMUSG00000038205;ENSMUSG00000022433;ENSMUSG00000030103;ENSMUSG00000022400;ENSMUSG00000055116;ENSMUSG00000055866;ENSMUSG00000025958;ENSMUSG00000020893;ENSMUSG00000028944;ENSMUSG00000029513;ENSMUSG00000032238;ENSMUSG00000026077;…	K07198+K02295+K03347+K03728+K03730+K21945+K03362+K03362+K07200+K07199+K08960+K03729+K03868+K02296+K02633+K05870+K21944+K07200+K07199+K08532+K09026+K02295+K07200
Metabolism	Amino acid metabolism	Lysine degradation	44	66	0.000952043	0.00327503	ko00310	ENSMUSG00000053644;ENSMUSG00000068245;ENSMUSG00000071350;ENSMUSG00000019055;ENSMUSG00000055067;ENSMUSG00000029687;ENSMUSG00000026646;ENSMUSG00000045098;ENSMUSG00000020664;ENSMUSG00000015697;ENSMUSG00000035878;ENSMUSG00000069378;ENSMUSG00000003809;ENSMUSG00000013787;ENSMUSG00000038384;ENSMUSG00000021488;ENSMUSG00000037111;ENSMUSG00000048154;ENSMUSG00000027984;ENSMUSG00000010025;ENSMUSG00000032374;…	K14085+K18494+K18494+K00473+K11426+K11430+K11419+K11429+K00382+K11421+K18201+K20795+K00252+K11420+K11422+K15588+K11431+K09187+K00022+K00128+K13645+K17451+K11419+K11422+K14157+K00306+K11433+K11426+K00626+K06101+K09186+K20796+K18202+K11429+K18826+K11703+K00149+K09188+K11427+K00128+K00128+K11428+K13646+K07511
Organismal Systems	Digestive system	Gastric acid secretion	49	75	0.000997284	0.00339669	ko04971	ENSMUSG00000036438;ENSMUSG00000039672;ENSMUSG00000041248;ENSMUSG00000022376;ENSMUSG00000030898;ENSMUSG00000044951;ENSMUSG00000034987;ENSMUSG00000001175;ENSMUSG00000032562;ENSMUSG00000030287;ENSMUSG00000053819;ENSMUSG00000019370;ENSMUSG00000005580;ENSMUSG00000031659;ENSMUSG00000028854;ENSMUSG00000024639;ENSMUSG00000078816;ENSMUSG00000041301;ENSMUSG00000004366;ENSMUSG00000052397;ENSMUSG00000033161;…	K02183+K04896+K04995+K08048+K04195+K00907+K04150+K02183+K04630+K04959+K04515+K02183+K08049+K08047+K05742+K04634+K19663+K05031+K05237+K08007+K01539+K08043+K04515+K01540+K08045+K18245+K05858+K04958+K04630+K05692+K04960+K01540+K04345+K04630+K01540+K01539+K01542+K13962+K05003+K02677+K19662+K04996+K05692+K04515+K08041+K04926+K05858+K05858+K04632
Human Diseases	Cancers	Renal cell carcinoma	46	70	0.00117355	0.00395786	ko05211	ENSMUSG00000035105;ENSMUSG00000024140;ENSMUSG00000063358;ENSMUSG00000031714;ENSMUSG00000019699;ENSMUSG00000006134;ENSMUSG00000059923;ENSMUSG00000041417;ENSMUSG00000017776;ENSMUSG00000034801;ENSMUSG00000058709;ENSMUSG00000039936;ENSMUSG00000015522;ENSMUSG00000021109;ENSMUSG00000004056;ENSMUSG00000009376;ENSMUSG00000022521;ENSMUSG00000004895;ENSMUSG00000000134;ENSMUSG00000039844;ENSMUSG00000024231;…	K09592+K09095+K04371+K09593+K04456+K04438+K04364+K02649+K04438+K03099+K09592+K00922+K09097+K08268+K04456+K05099+K04498+K13105+K09105+K06277+K03870+K02649+K04410+K13376+K07828+K02158+K00922+K05460+K04448+K03868+K04498+K08845+K07299+K04409+K03099+K03871+K05448+K04368+K04366+K02649+K06625+K04365+K00922+K04369+K07293+K01679
Organismal Systems	Immune system	Leukocyte transendothelial migration	72	118	0.00142231	0.00475023	ko04670	ENSMUSG00000035133;ENSMUSG00000020580;ENSMUSG00000031990;ENSMUSG00000056917;ENSMUSG00000037815;ENSMUSG00000026480;ENSMUSG00000022132;ENSMUSG00000041417;ENSMUSG00000060843;ENSMUSG00000047109;ENSMUSG00000059456;ENSMUSG00000022607;ENSMUSG00000039936;ENSMUSG00000041378;ENSMUSG00000031955;ENSMUSG00000034116;ENSMUSG00000032562;ENSMUSG00000063063;ENSMUSG00000058230;ENSMUSG00000053062;ENSMUSG00000022469;…	K13709+K17388+K06785+K08013+K05691+K08010+K06087+K02649+K05691+K06087+K05871+K05725+K00922+K06087+K05726+K05730+K04630+K05691+K05732+K06735+K08014+K05859+K12758+K08009+K05699+K19663+K12757+K04189+K08007+K06087+K04514+K06274+K01398+K02649+K05700+K06520+K08015+K05699+K06490+K21421+K00922+K05763+K06461+K06087+K04630+K05692+K06533+K06087+K04351+K05719+K02649+K04441+K04630+K04441+K10031+K12755+K00922+…
Metabolism	Carbohydrate metabolism	Propanoate metabolism	25	34	0.00150934	0.00499244	ko00640	ENSMUSG00000000340;ENSMUSG00000019883;ENSMUSG00000030246;ENSMUSG00000060376;ENSMUSG00000041650;ENSMUSG00000020664;ENSMUSG00000032263;ENSMUSG00000052738;ENSMUSG00000020777;ENSMUSG00000041426;ENSMUSG00000101959;ENSMUSG00000061838;ENSMUSG00000022110;ENSMUSG00000057880;ENSMUSG00000035948;ENSMUSG00000029098;ENSMUSG00000021238;ENSMUSG00000023832;ENSMUSG00000032527;ENSMUSG00000023921;ENSMUSG00000042010;…	K09699+K18426+K00016+K00166+K01965+K00382+K00167+K01899+K00232+K05605+K00016+K01900+K01900+K13524+K01908+K00232+K00140+K00626+K01966+K01847+K01946+K00248+K11262+K00016+K07511
Human Diseases	Cancers	Viral carcinogenesis	128	226	0.00201519	0.00660215	ko05203	ENSMUSG00000094338;ENSMUSG00000114279;ENSMUSG00000067455;ENSMUSG00000069306;ENSMUSG00000069305;ENSMUSG00000021025;ENSMUSG00000060639;ENSMUSG00000069300;ENSMUSG00000021277;ENSMUSG00000060981;ENSMUSG00000061482;ENSMUSG00000047246;ENSMUSG00000018102;ENSMUSG00000060678;ENSMUSG00000060093;ENSMUSG00000045022;ENSMUSG00000020184;ENSMUSG00000063358;ENSMUSG00000028800;ENSMUSG00000040274;ENSMUSG00000076432;…	K11252+K11252+K11254+K11254+K11254+K04734+K11254+K11252+K03174+K11254+K11254+K11252+K11252+K11254+K11254+K11252+K06643+K04371+K06067+K02091+K16197+K11252+K04364+K06062+K02649+K16198+K06067+K09254+K12496+K03122+K06627+K02187+K02216+K06630+K10131+K02087+K15305+K11404+K00922+K09049+K12497+K15041+K11643+K16197+K05060+K11252+K15413+K11254+K11252+K10610+K04498+K06751+K09504+K10151+K09047+K04692+K04469+…
Human Diseases	Endocrine and metabolic diseases	Non-alcoholic fatty liver disease (NAFLD)	91	155	0.00205746	0.00661762	ko04932	ENSMUSG00000022812;ENSMUSG00000021520;ENSMUSG00000050697;ENSMUSG00000027673;ENSMUSG00000022450;ENSMUSG00000022354;ENSMUSG00000021606;ENSMUSG00000019699;ENSMUSG00000033938;ENSMUSG00000031668;ENSMUSG00000041417;ENSMUSG00000014294;ENSMUSG00000049387;ENSMUSG00000021577;ENSMUSG00000055980;ENSMUSG00000031628;ENSMUSG00000039936;ENSMUSG00000015846;ENSMUSG00000035885;ENSMUSG00000014313;ENSMUSG00000020538;…	K03083+K00417+K07198+K03961+K03950+K03965+K03939+K04456+K03963+K08860+K02649+K03946+K02271+K00234+K16172+K02187+K00922+K08524+K02273+K02268+K07197+K03966+K03948+K04452+K11352+K03943+K04456+K08738+K02264+K09113+K02272+K03967+K07200+K03937+K03237+K07199+K04696+K03947+K04527+K05632+K02580+K02649+K03941+K03942+K04440+K04398+K00922+K04440+K04374+K04448+K11351+K04426+K12406+K08536+K00413+K02270+K02267+…
Environmental Information Processing	Signal transduction	TGF-beta signaling pathway	59	95	0.00205839	0.00661762	ko04350	ENSMUSG00000031681;ENSMUSG00000022346;ENSMUSG00000063358;ENSMUSG00000055170;ENSMUSG00000021379;ENSMUSG00000029686;ENSMUSG00000032058;ENSMUSG00000038482;ENSMUSG00000042745;ENSMUSG00000038780;ENSMUSG00000034557;ENSMUSG00000037035;ENSMUSG00000025405;ENSMUSG00000066652;ENSMUSG00000038793;ENSMUSG00000039004;ENSMUSG00000024515;ENSMUSG00000025880;ENSMUSG00000024563;ENSMUSG00000028023;ENSMUSG00000038403;…	K04676+K04377+K04371+K04687+K17695+K03347+K03456+K04683+K04680+K04678+K04679+K22687+K22688+K04668+K04668+K16620+K04501+K19631+K04500+K04686+K23100+K04498+K04657+K23096+K04679+K19383+K10162+K04514+K06766+K13567+K13376+K04667+K04682+K04684+K04673+K17694+K04685+K04666+K03868+K04498+K04662+K19559+K04671+K06847+K03456+K04382+K23605+K04677+K16622+K16622+K19553+K04681+K04388+K06825+K20012+K04678+K04674+…
Organismal Systems	Development	Axon guidance	105	182	0.00219759	0.00699973	ko04360	ENSMUSG00000022812;ENSMUSG00000062929;ENSMUSG00000020580;ENSMUSG00000032735;ENSMUSG00000029869;ENSMUSG00000063358;ENSMUSG00000031902;ENSMUSG00000029859;ENSMUSG00000041417;ENSMUSG00000031391;ENSMUSG00000030084;ENSMUSG00000036606;ENSMUSG00000019843;ENSMUSG00000038777;ENSMUSG00000059810;ENSMUSG00000021451;ENSMUSG00000020121;ENSMUSG00000022607;ENSMUSG00000039936;ENSMUSG00000055540;ENSMUSG00000052504;…	K03083+K05765+K17388+K07520+K05114+K04371+K17333+K05102+K02649+K06550+K06820+K06821+K05703+K06842+K07524+K06521+K07526+K05725+K00922+K05107+K05104+K06753+K06845+K04630+K04515+K05462+K06572+K05766+K04969+K06765+K05859+K06521+K16359+K05099+K04352+K06850+K23096+K05112+K05746+K04348+K12757+K04189+K04514+K06766+K06840+K06840+K02649+K04515+K04410+K04348+K18952+K07520+K06841+K07828+K00922+K07521+K07829+…
Human Diseases	Neurodegenerative diseases	Amyotrophic lateral sclerosis (ALS)	39	59	0.00231879	0.00731803	ko05014	ENSMUSG00000034108;ENSMUSG00000022982;ENSMUSG00000004344;ENSMUSG00000004341;ENSMUSG00000022365;ENSMUSG00000002307;ENSMUSG00000017831;ENSMUSG00000031628;ENSMUSG00000007659;ENSMUSG00000022054;ENSMUSG00000022055;ENSMUSG00000028597;ENSMUSG00000019979;ENSMUSG00000063694;ENSMUSG00000018932;ENSMUSG00000023484;ENSMUSG00000021816;ENSMUSG00000063856;ENSMUSG00000028161;ENSMUSG00000024959;ENSMUSG00000059003;…	K04569+K04565+K00432+K00432+K11519+K02308+K07887+K02187+K04570+K04573+K04572+K00432+K02084+K08738+K04432+K07607+K04348+K00432+K04348+K02158+K05209+K04575+K11518+K04426+K04441+K02159+K04441+K05141+K04451+K08738+K05212+K11518+K04741+K04399+K04574+K04433+K03781+K05211+K06268
Human Diseases	Infectious diseases	Herpes simplex infection	291	550	0.00235406	0.00736179	ko05168	ENSMUSG00000090641;ENSMUSG00000058883;ENSMUSG00000055341;ENSMUSG00000055560;ENSMUSG00000006720;ENSMUSG00000021025;ENSMUSG00000071291;ENSMUSG00000097333;ENSMUSG00000000555;ENSMUSG00000095432;ENSMUSG00000022971;ENSMUSG00000021277;ENSMUSG00000022967;ENSMUSG00000090659;ENSMUSG00000030446;ENSMUSG00000035868;ENSMUSG00000058246;ENSMUSG00000067928;ENSMUSG00000061544;ENSMUSG00000002307;ENSMUSG00000024308;…	K09228+K09228+K09228+K09228+K09228+K04734+K09228+K09228+K06484+K09228+K05131+K03174+K05130+K09228+K09228+K09228+K09228+K09228+K09228+K02308+K08058+K09228+K09228+K09228+K09228+K09228+K09228+K09228+K05401+K10161+K09228+K04687+K09228+K09228+K04456+K09228+K09228+K09228+K08860+K07203+K04447+K09228+K09228+K09228+K09228+K09228+K12654+K02373+K09228+K16194+K09228+K09228+K09228+K09228+K02649+K09228+K09228+…
Environmental Information Processing	Signal transduction	Hippo signaling pathway - multiple species	21	28	0.00241418	0.00744181	ko04392	ENSMUSG00000021959;ENSMUSG00000010067;ENSMUSG00000046743;ENSMUSG00000022329;ENSMUSG00000048285;ENSMUSG00000053110;ENSMUSG00000018849;ENSMUSG00000030353;ENSMUSG00000027803;ENSMUSG00000022433;ENSMUSG00000022178;ENSMUSG00000055320;ENSMUSG00000030774;ENSMUSG00000030796;ENSMUSG00000002249;ENSMUSG00000006262;ENSMUSG00000042129;ENSMUSG00000029370;ENSMUSG00000043131;ENSMUSG00000009073;ENSMUSG00000027339	K08791+K09850+K16669+K04412+K16822+K16687+K16685+K09448+K16820+K08960+K16682+K09448+K04409+K09448+K09448+K06685+K09851+K09854+K06685+K16684+K09851
Genetic Information Processing	Transcription	Spliceosome	87	148	0.00242292	0.00744181	ko03040	ENSMUSG00000024604;ENSMUSG00000024853;ENSMUSG00000030056;ENSMUSG00000039630;ENSMUSG00000037475;ENSMUSG00000037993;ENSMUSG00000001383;ENSMUSG00000028609;ENSMUSG00000027998;ENSMUSG00000061479;ENSMUSG00000033732;ENSMUSG00000038446;ENSMUSG00000025872;ENSMUSG00000024498;ENSMUSG00000028911;ENSMUSG00000039449;ENSMUSG00000029817;ENSMUSG00000090877;ENSMUSG00000007033;ENSMUSG00000007050;ENSMUSG00000073894;…	K12872+K12829+K12870+K12888+K12879+K12815+K12848+K12877+K12862+K11091+K12830+K12816+K12880+K12824+K12893+K12817+K12897+K03283+K03283+K12621+K12885+K12859+K03283+K12876+K12812+K10599+K12858+K03283+K12885+K12897+K12828+K11096+K12627+K12842+K12878+K12822+K12839+K12884+K12886+K12840+K12813+K12868+K12833+K12624+K12900+K12881+K12861+K12875+K12818+K12832+K12841+K12838+K11099+K12896+K12881+K09567+K11097+…
Organismal Systems	Endocrine system	Aldosterone synthesis and secretion	63	103	0.00252835	0.00769691	ko04925	ENSMUSG00000045038;ENSMUSG00000036438;ENSMUSG00000038128;ENSMUSG00000022376;ENSMUSG00000015968;ENSMUSG00000049115;ENSMUSG00000036760;ENSMUSG00000015461;ENSMUSG00000001175;ENSMUSG00000030287;ENSMUSG00000053819;ENSMUSG00000019943;ENSMUSG00000035735;ENSMUSG00000019370;ENSMUSG00000005580;ENSMUSG00000031659;ENSMUSG00000053007;ENSMUSG00000032323;ENSMUSG00000024639;ENSMUSG00000078816;ENSMUSG00000095143;…	K18050+K02183+K05869+K08048+K04851+K04166+K04919+K09049+K02183+K04959+K04515+K05850+K13806+K02183+K08049+K08047+K09047+K00498+K04634+K19663+K00070+K09053+K01539+K04465+K05228+K08043+K04515+K01540+K08045+K05858+K04958+K04374+K04856+K04960+K13885+K08794+K12473+K05850+K01540+K05850+K04345+K05870+K09048+K09048+K12323+K04850+K04450+K01540+K01539+K09048+K04857+K04635+K07188+K09048+K18283+K02677+K19662+…
Metabolism	Global and overview maps	Biosynthesis of amino acids	51	81	0.00265702	0.00801768	ko01230	ENSMUSG00000063129;ENSMUSG00000062070;ENSMUSG00000079104;ENSMUSG00000023262;ENSMUSG00000053604;ENSMUSG00000048029;ENSMUSG00000002010;ENSMUSG00000020051;ENSMUSG00000001670;ENSMUSG00000021957;ENSMUSG00000032279;ENSMUSG00000030268;ENSMUSG00000063524;ENSMUSG00000025007;ENSMUSG00000028179;ENSMUSG00000024892;ENSMUSG00000030695;ENSMUSG00000011752;ENSMUSG00000059343;ENSMUSG00000057666;ENSMUSG00000026520;…	K01623+K00927+K00948+K14677+K01807+K01689+K00030+K00500+K00815+K00615+K00030+K00826+K01689+K12657+K01758+K01958+K01623+K01834+K01623+K00134+K00286+K00850+K14454+K00814+K00850+K00600+K00948+K00831+K01620+K00548+K01647+K00873+K01623+K01681+K14454+K00031+K11067+K12406+K01476+K00286+K00850+K00031+K00826+K01697+K01783+K00789+K01681+K01953+K01079+K01755+K00616
Organismal Systems	Endocrine system	Thyroid hormone synthesis	46	72	0.00277625	0.00830461	ko04918	ENSMUSG00000061808;ENSMUSG00000004344;ENSMUSG00000004341;ENSMUSG00000022376;ENSMUSG00000020963;ENSMUSG00000025823;ENSMUSG00000020673;ENSMUSG00000028597;ENSMUSG00000015461;ENSMUSG00000030287;ENSMUSG00000026803;ENSMUSG00000005580;ENSMUSG00000031659;ENSMUSG00000027070;ENSMUSG00000053007;ENSMUSG00000024639;ENSMUSG00000078816;ENSMUSG00000063856;ENSMUSG00000033222;ENSMUSG00000033161;ENSMUSG00000020654;…	K20731+K00432+K00432+K08048+K04249+K09582+K00431+K00432+K09049+K04959+K15225+K08049+K08047+K06233+K09047+K04634+K19663+K00432+K15173+K01539+K08043+K01540+K08045+K05858+K04958+K04374+K08054+K04960+K00383+K01540+K04345+K05870+K09048+K09048+K04450+K01540+K01539+K09048+K09048+K02677+K19662+K08041+K09490+K05858+K05858+K04632
Human Diseases	Cancers	Melanoma	47	74	0.00298684	0.00885752	ko05218	ENSMUSG00000020184;ENSMUSG00000063358;ENSMUSG00000040274;ENSMUSG00000000303;ENSMUSG00000019699;ENSMUSG00000041417;ENSMUSG00000028019;ENSMUSG00000013663;ENSMUSG00000050917;ENSMUSG00000031073;ENSMUSG00000016477;ENSMUSG00000021453;ENSMUSG00000036585;ENSMUSG00000039936;ENSMUSG00000037225;ENSMUSG00000005533;ENSMUSG00000004056;ENSMUSG00000057967;ENSMUSG00000009376;ENSMUSG00000028017;ENSMUSG00000029231;…	K06643+K04371+K02091+K05689+K04456+K02649+K05450+K01110+K04358+K22603+K06620+K04402+K18496+K00922+K18497+K05087+K04456+K04358+K05099+K04357+K04363+K17454+K02649+K03511+K07828+K09389+K06621+K02158+K00922+K05460+K04402+K08845+K10140+K04358+K04368+K04366+K02649+K02159+K04362+K06625+K04365+K00922+K04451+K04402+K04369+K04359+K04361
Metabolism	Carbohydrate metabolism	Fructose and mannose metabolism	26	37	0.00350079	0.0102929	ko00051	ENSMUSG00000063129;ENSMUSG00000037012;ENSMUSG00000025271;ENSMUSG00000020080;ENSMUSG00000030695;ENSMUSG00000025877;ENSMUSG00000059343;ENSMUSG00000021196;ENSMUSG00000000628;ENSMUSG00000033065;ENSMUSG00000038028;ENSMUSG00000022711;ENSMUSG00000026409;ENSMUSG00000026773;ENSMUSG00000021456;ENSMUSG00000069805;ENSMUSG00000017390;ENSMUSG00000025648;ENSMUSG00000022474;ENSMUSG00000022570;ENSMUSG00000001642;…	K01623+K00844+K19028+K00844+K01623+K00844+K01623+K00850+K00844+K00850+K14634+K17497+K19029+K01103+K03841+K03841+K01623+K19030+K17497+K02377+K00011+K00011+K00011+K00008+K00850+K00846
Environmental Information Processing	Signal transduction	TNF signaling pathway	72	121	0.00360407	0.0105068	ko04668	ENSMUSG00000021367;ENSMUSG00000021025;ENSMUSG00000021277;ENSMUSG00000021250;ENSMUSG00000022789;ENSMUSG00000063358;ENSMUSG00000019699;ENSMUSG00000031077;ENSMUSG00000041417;ENSMUSG00000031628;ENSMUSG00000031520;ENSMUSG00000039936;ENSMUSG00000015461;ENSMUSG00000021408;ENSMUSG00000021180;ENSMUSG00000052837;ENSMUSG00000057367;ENSMUSG00000032000;ENSMUSG00000004056;ENSMUSG00000025199;ENSMUSG00000055994;…	K16366+K04734+K03174+K04379+K17065+K04371+K04456+K02373+K02649+K02187+K05449+K00922+K09049+K02861+K04445+K09028+K16060+K16060+K04456+K04467+K10165+K04432+K09047+K04696+K04415+K05632+K12793+K02580+K05449+K02649+K04440+K04724+K04398+K07763+K06490+K04404+K05508+K00922+K04431+K04440+K16510+K04403+K04374+K04448+K11859+K09258+K04426+K05453+K04368+K02649+K04441+K09444+K14624+K04441+K05141+K05870+K09048+…
Metabolism	Nucleotide metabolism	Pyrimidine metabolism	39	60	0.00364712	0.0105429	ko00240	ENSMUSG00000033308;ENSMUSG00000020649;ENSMUSG00000020638;ENSMUSG00000031730;ENSMUSG00000031562;ENSMUSG00000032615;ENSMUSG00000048120;ENSMUSG00000032420;ENSMUSG00000022292;ENSMUSG00000022304;ENSMUSG00000017176;ENSMUSG00000115338;ENSMUSG00000068417;ENSMUSG00000042462;ENSMUSG00000028719;ENSMUSG00000025574;ENSMUSG00000025041;ENSMUSG00000031360;ENSMUSG00000025575;ENSMUSG00000022814;ENSMUSG00000029780;…	K00207+K10808+K13809+K00254+K01493+K01081+K01510+K19970+K10808+K01464+K01081+K03783+K03783+K16904+K13800+K00857+K01081+K01937+K12304+K13421+K01081+K00940+K01513+K01937+K00940+K00876+K00893+K00876+K00560+K01520+K01510+K11540+K00876+K00940+K10807+K01081+K00757+K01511+K00757
Organismal Systems	Aging	Longevity regulating pathway - multiple species	41	64	0.00430211	0.0123327	ko04213	ENSMUSG00000022982;ENSMUSG00000050697;ENSMUSG00000028800;ENSMUSG00000019699;ENSMUSG00000028991;ENSMUSG00000022376;ENSMUSG00000041417;ENSMUSG00000020063;ENSMUSG00000019777;ENSMUSG00000055980;ENSMUSG00000039936;ENSMUSG00000048756;ENSMUSG00000038160;ENSMUSG00000090877;ENSMUSG00000007033;ENSMUSG00000005533;ENSMUSG00000004056;ENSMUSG00000015656;ENSMUSG00000005580;ENSMUSG00000031659;ENSMUSG00000067713;…	K04565+K07198+K06067+K04456+K07203+K08048+K02649+K11411+K06067+K16172+K00922+K09408+K08339+K03283+K03283+K05087+K04456+K03283+K08049+K08047+K07200+K03283+K07201+K07199+K04527+K02649+K08043+K08045+K07828+K07204+K00922+K18644+K04345+K02649+K00922+K07200+K07199+K07200+K03695+K03781+K08041
Cellular Processes	Transport and catabolism	Autophagy - other eukaryotes	24	34	0.00454813	0.0129302	ko04136	ENSMUSG00000033628;ENSMUSG00000022663;ENSMUSG00000028991;ENSMUSG00000024773;ENSMUSG00000024142;ENSMUSG00000032905;ENSMUSG00000031950;ENSMUSG00000038160;ENSMUSG00000021619;ENSMUSG00000037204;ENSMUSG00000035086;ENSMUSG00000025583;ENSMUSG00000002820;ENSMUSG00000026289;ENSMUSG00000079418;ENSMUSG00000028550;ENSMUSG00000020349;ENSMUSG00000038295;ENSMUSG00000032571;ENSMUSG00000027244;ENSMUSG00000018567;…	K00914+K08343+K07203+K17906+K08266+K08336+K08341+K08339+K17888+K19730+K08334+K07204+K08342+K17890+K08342+K08342+K04382+K17907+K08333+K08331+K08341+K17907+K17908+K17908
Metabolism	Lipid metabolism	Fatty acid degradation	34	52	0.00563396	0.0158859	ko00071	ENSMUSG00000053644;ENSMUSG00000032883;ENSMUSG00000018796;ENSMUSG00000024132;ENSMUSG00000024900;ENSMUSG00000028607;ENSMUSG00000062908;ENSMUSG00000032281;ENSMUSG00000024207;ENSMUSG00000024209;ENSMUSG00000021417;ENSMUSG00000003809;ENSMUSG00000020777;ENSMUSG00000036880;ENSMUSG00000027984;ENSMUSG00000083138;ENSMUSG00000028712;ENSMUSG00000010025;ENSMUSG00000031278;ENSMUSG00000029098;ENSMUSG00000024981;…	K14085+K01897+K01897+K13238+K08765+K08766+K00249+K15013+K15013+K15013+K13239+K00252+K00232+K07508+K00022+K07425+K07425+K00128+K01897+K00232+K01897+K19524+K00121+K00626+K00248+K00149+K00255+K07509+K07513+K07513+K09478+K00128+K00128+K07511
Organismal Systems	Endocrine system	Insulin secretion	53	87	0.00602143	0.0168404	ko04911	ENSMUSG00000024256;ENSMUSG00000022376;ENSMUSG00000015968;ENSMUSG00000015461;ENSMUSG00000054477;ENSMUSG00000053819;ENSMUSG00000037386;ENSMUSG00000005580;ENSMUSG00000031659;ENSMUSG00000053007;ENSMUSG00000024639;ENSMUSG00000078816;ENSMUSG00000021313;ENSMUSG00000033161;ENSMUSG00000029778;ENSMUSG00000061601;ENSMUSG00000020654;ENSMUSG00000021820;ENSMUSG00000032412;ENSMUSG00000022840;ENSMUSG00000024960;…	K05262+K08048+K04851+K09049+K04943+K04515+K15297+K08049+K08047+K09047+K04634+K19663+K04962+K01539+K04587+K16882+K08043+K04515+K01540+K08045+K05858+K04374+K04960+K07299+K04351+K04979+K01540+K04345+K04942+K05870+K09048+K09048+K05274+K04850+K04581+K04450+K01540+K01539+K09048+K04857+K04635+K09048+K02677+K04560+K19662+K12407+K04515+K08041+K05258+K05858+K05858+K18211+K04632
Human Diseases	Infectious diseases	Human cytomegalovirus infection	142	259	0.00619165	0.0171768	ko05163	ENSMUSG00000022812;ENSMUSG00000039942;ENSMUSG00000021025;ENSMUSG00000020580;ENSMUSG00000024308;ENSMUSG00000036438;ENSMUSG00000020184;ENSMUSG00000022346;ENSMUSG00000063358;ENSMUSG00000031902;ENSMUSG00000040274;ENSMUSG00000019699;ENSMUSG00000006134;ENSMUSG00000028991;ENSMUSG00000059923;ENSMUSG00000024349;ENSMUSG00000031077;ENSMUSG00000022376;ENSMUSG00000041417;ENSMUSG00000019464;ENSMUSG00000059456;…	K03083+K04261+K04734+K17388+K08058+K02183+K06643+K04377+K04371+K17333+K02091+K04456+K04438+K07203+K04364+K12654+K02373+K08048+K02649+K04258+K05871+K06620+K02187+K04438+K03099+K05410+K05725+K00922+K09049+K02861+K02183+K07207+K08057+K05726+K04630+K04959+K07206+K04456+K04467+K04544+K08738+K02183+K04446+K06751+K07826+K08049+K08047+K04363+K09047+K04692+K04634+K16529+K19663+K04348+K17454+K04189+K04541+…
Metabolism	Lipid metabolism	Glycerolipid metabolism	41	65	0.00641645	0.0176581	ko00561	ENSMUSG00000053644;ENSMUSG00000020593;ENSMUSG00000028517;ENSMUSG00000020258;ENSMUSG00000041653;ENSMUSG00000025091;ENSMUSG00000020646;ENSMUSG00000079342;ENSMUSG00000031467;ENSMUSG00000036095;ENSMUSG00000053846;ENSMUSG00000021759;ENSMUSG00000010025;ENSMUSG00000022861;ENSMUSG00000004815;ENSMUSG00000022555;ENSMUSG00000031545;ENSMUSG00000024052;ENSMUSG00000034731;ENSMUSG00000025059;ENSMUSG00000054469;…	K14085+K15728+K01080+K11529+K13534+K14075+K13517+K14452+K19007+K00901+K22284+K01080+K00128+K00901+K00901+K11155+K13506+K15728+K00901+K00864+K13513+K00002+K13523+K00901+K00901+K18693+K00011+K00011+K00011+K00901+K11160+K13523+K09881+K00149+K15728+K00128+K00128+K00629+K00901+K13506+K13509
Environmental Information Processing	Signal transduction	cAMP signaling pathway	120	216	0.00648857	0.0177148	ko04024	ENSMUSG00000002489;ENSMUSG00000021367;ENSMUSG00000021025;ENSMUSG00000020580;ENSMUSG00000021250;ENSMUSG00000036438;ENSMUSG00000038128;ENSMUSG00000064325;ENSMUSG00000063358;ENSMUSG00000024107;ENSMUSG00000019699;ENSMUSG00000024256;ENSMUSG00000032849;ENSMUSG00000022376;ENSMUSG00000041417;ENSMUSG00000027524;ENSMUSG00000015968;ENSMUSG00000020963;ENSMUSG00000024451;ENSMUSG00000024998;ENSMUSG00000021721;…	K05731+K16366+K04734+K17388+K04379+K02183+K05869+K06231+K04371+K04248+K04456+K05262+K05673+K08048+K02649+K05227+K04851+K04249+K12490+K05860+K04153+K00922+K02183+K05730+K04630+K04129+K04515+K16797+K00232+K13293+K05850+K08014+K04456+K02183+K04446+K04498+K08049+K08047+K05742+K09047+K04962+K05031+K04580+K06270+K05237+K04514+K03914+K01539+K04587+K00232+K05228+K02580+K02649+K08043+K04515+K06230+K01540+…
Metabolism	Carbohydrate metabolism	Pentose phosphate pathway	23	33	0.00697691	0.0188981	ko00030	ENSMUSG00000063129;ENSMUSG00000020258;ENSMUSG00000079104;ENSMUSG00000053604;ENSMUSG00000021957;ENSMUSG00000028980;ENSMUSG00000030695;ENSMUSG00000059343;ENSMUSG00000021196;ENSMUSG00000033065;ENSMUSG00000031400;ENSMUSG00000031432;ENSMUSG00000050002;ENSMUSG00000021456;ENSMUSG00000069805;ENSMUSG00000017390;ENSMUSG00000030225;ENSMUSG00000020277;ENSMUSG00000026005;ENSMUSG00000089992;ENSMUSG00000029171;…	K01623+K11529+K00948+K01807+K00615+K13937+K01623+K01623+K00850+K00850+K00036+K00948+K00851+K03841+K03841+K01623+K01619+K00850+K01783+K00036+K15779+K01810+K00616
Organismal Systems	Nervous system	Cholinergic synapse	69	118	0.00766487	0.0205993	ko04725	ENSMUSG00000021250;ENSMUSG00000038128;ENSMUSG00000063358;ENSMUSG00000019699;ENSMUSG00000024789;ENSMUSG00000022376;ENSMUSG00000041417;ENSMUSG00000056258;ENSMUSG00000015968;ENSMUSG00000019843;ENSMUSG00000034656;ENSMUSG00000039936;ENSMUSG00000020573;ENSMUSG00000032562;ENSMUSG00000030287;ENSMUSG00000032773;ENSMUSG00000053819;ENSMUSG00000004056;ENSMUSG00000063594;ENSMUSG00000043004;ENSMUSG00000005580;…	K04379+K05869+K04371+K04456+K04447+K08048+K02649+K04928+K04851+K05703+K04344+K00922+K21289+K04630+K04959+K04129+K04515+K04456+K04544+K07826+K08049+K08047+K09047+K04634+K19663+K04541+K02649+K04547+K08043+K04515+K04927+K08045+K07828+K04536+K05858+K00922+K04958+K04374+K04630+K04960+K21290+K04368+K04542+K04345+K02649+K04630+K05870+K09048+K09048+K00922+K04850+K04538+K09048+K04857+K04635+K04539+K09048+…
Organismal Systems	Endocrine system	Melanogenesis	62	105	0.00835013	0.022267	ko04916	ENSMUSG00000022812;ENSMUSG00000021367;ENSMUSG00000036438;ENSMUSG00000063358;ENSMUSG00000022122;ENSMUSG00000012282;ENSMUSG00000022129;ENSMUSG00000022376;ENSMUSG00000022382;ENSMUSG00000001175;ENSMUSG00000055799;ENSMUSG00000032562;ENSMUSG00000053819;ENSMUSG00000049791;ENSMUSG00000019370;ENSMUSG00000036961;ENSMUSG00000022521;ENSMUSG00000005580;ENSMUSG00000031659;ENSMUSG00000005994;ENSMUSG00000005672;…	K03083+K16366+K02183+K04371+K04198+K00714+K01827+K08048+K00572+K02183+K04490+K04630+K04515+K02354+K02183+K00714+K04498+K08049+K08047+K00506+K05091+K04492+K04634+K00182+K19663+K08725+K02375+K05228+K08043+K04515+K04491+K08045+K07828+K05858+K02353+K04498+K02432+K04630+K02620+K04368+K04366+K04345+K04630+K02235+K05870+K02375+K01384+K09048+K09048+K00312+K04369+K09048+K02105+K09048+K02677+K01357+K19662+…
Organismal Systems	Excretory system	Vasopressin-regulated water reabsorption	29	44	0.00872111	0.0230774	ko04962	ENSMUSG00000018707;ENSMUSG00000024603;ENSMUSG00000064063;ENSMUSG00000017831;ENSMUSG00000005580;ENSMUSG00000019173;ENSMUSG00000053007;ENSMUSG00000023013;ENSMUSG00000020654;ENSMUSG00000030805;ENSMUSG00000000711;ENSMUSG00000027012;ENSMUSG00000031516;ENSMUSG00000035770;ENSMUSG00000005034;ENSMUSG00000004771;ENSMUSG00000025958;ENSMUSG00000038648;ENSMUSG00000027938;ENSMUSG00000034187;ENSMUSG00000032435;…	K10413+K10426+K10418+K07887+K08049+K07889+K09047+K09865+K08043+K13502+K07888+K10415+K10428+K10416+K04345+K07904+K05870+K09048+K09048+K06027+K10416+K07905+K04648+K09048+K10415+K09048+K10414+K10418+K04632
Metabolism	Amino acid metabolism	Arginine and proline metabolism	35	55	0.00936711	0.0245976	ko00330	ENSMUSG00000053644;ENSMUSG00000011179;ENSMUSG00000001270;ENSMUSG00000063953;ENSMUSG00000023120;ENSMUSG00000003526;ENSMUSG00000025283;ENSMUSG00000071708;ENSMUSG00000025007;ENSMUSG00000025176;ENSMUSG00000026520;ENSMUSG00000025190;ENSMUSG00000024644;ENSMUSG00000010025;ENSMUSG00000019916;ENSMUSG00000075289;ENSMUSG00000025037;ENSMUSG00000039720;ENSMUSG00000000308;ENSMUSG00000020826;ENSMUSG00000019987;…	K14085+K01581+K00933+K01611+K01581+K00318+K00657+K00802+K12657+K18123+K00286+K14454+K08660+K00128+K00472+K14755+K00274+K14454+K00933+K13241+K01476+K00286+K00294+K00472+K11142+K11394+K00149+K01583+K00542+K00472+K00819+K00128+K00128+K01480+K12259
Genetic Information Processing	Replication and repair	Mismatch repair	18	25	0.0100127	0.0260938	ko03430	ENSMUSG00000021245;ENSMUSG00000039748;ENSMUSG00000024151;ENSMUSG00000005370;ENSMUSG00000000751;ENSMUSG00000075569;ENSMUSG00000028884;ENSMUSG00000022881;ENSMUSG00000033970;ENSMUSG00000029911;ENSMUSG00000032498;ENSMUSG00000030726;ENSMUSG00000029363;ENSMUSG00000029191;ENSMUSG00000023104;ENSMUSG00000020471;ENSMUSG00000056394;ENSMUSG00000027342	K08739+K10746+K08735+K08737+K07466+K10858+K10739+K10755+K10756+K03111+K08734+K03504+K10756+K10754+K10755+K02328+K10747+K04802
Metabolism	Carbohydrate metabolism	Glycolysis / Gluconeogenesis	43	70	0.0103707	0.0268233	ko00010	ENSMUSG00000053644;ENSMUSG00000063129;ENSMUSG00000037012;ENSMUSG00000062070;ENSMUSG00000020080;ENSMUSG00000030246;ENSMUSG00000000168;ENSMUSG00000048029;ENSMUSG00000024896;ENSMUSG00000020664;ENSMUSG00000063524;ENSMUSG00000015134;ENSMUSG00000030695;ENSMUSG00000011752;ENSMUSG00000025877;ENSMUSG00000059343;ENSMUSG00000057666;ENSMUSG00000021196;ENSMUSG00000000628;ENSMUSG00000101959;ENSMUSG00000033065;…	K14085+K01623+K00844+K00927+K00844+K00016+K00627+K01689+K03103+K00382+K01689+K00129+K01623+K01834+K00844+K01623+K00134+K00850+K00844+K00016+K00850+K00128+K08074+K00873+K00002+K00121+K03841+K03841+K01623+K01596+K12406+K01785+K00162+K01837+K00850+K00149+K15779+K00016+K00128+K00128+K01810+K12407+K01596
Human Diseases	Substance dependence	Cocaine addiction	31	48	0.0104495	0.0268255	ko05030	ENSMUSG00000021609;ENSMUSG00000023192;ENSMUSG00000015461;ENSMUSG00000032562;ENSMUSG00000036330;ENSMUSG00000053007;ENSMUSG00000003974;ENSMUSG00000003545;ENSMUSG00000028163;ENSMUSG00000022840;ENSMUSG00000059003;ENSMUSG00000042406;ENSMUSG00000052684;ENSMUSG00000057614;ENSMUSG00000025037;ENSMUSG00000005034;ENSMUSG00000000001;ENSMUSG00000025958;ENSMUSG00000038648;ENSMUSG00000027938;ENSMUSG00000027104;…	K05036+K04605+K09049+K04630+K08155+K09047+K04606+K09029+K02580+K08045+K05209+K04374+K04448+K04630+K00274+K04345+K04630+K05870+K09048+K09048+K04450+K05212+K09048+K09048+K11828+K15840+K05211+K01593+K04355+K15839+K04632
Human Diseases	Cancers	Basal cell carcinoma	39	63	0.012008	0.0305983	ko05217	ENSMUSG00000022812;ENSMUSG00000064325;ENSMUSG00000005871;ENSMUSG00000012282;ENSMUSG00000022382;ENSMUSG00000021453;ENSMUSG00000055799;ENSMUSG00000048402;ENSMUSG00000025407;ENSMUSG00000049791;ENSMUSG00000036961;ENSMUSG00000027985;ENSMUSG00000010797;ENSMUSG00000025231;ENSMUSG00000036904;ENSMUSG00000021668;ENSMUSG00000021318;ENSMUSG00000024985;ENSMUSG00000028681;ENSMUSG00000024182;ENSMUSG00000050382;…	K03083+K06231+K02085+K00714+K00572+K04402+K04490+K16798+K16797+K02354+K00714+K04492+K00182+K06229+K02375+K03511+K06230+K04491+K11101+K02157+K18806+K02353+K02432+K04662+K04402+K10140+K02620+K02159+K02235+K02375+K06625+K01384+K02085+K00312+K04451+K04402+K02105+K01357+K04385
Organismal Systems	Nervous system	Long-term depression	40	65	0.0126476	0.0319911	ko04730	ENSMUSG00000063358;ENSMUSG00000032058;ENSMUSG00000028005;ENSMUSG00000034656;ENSMUSG00000032562;ENSMUSG00000050211;ENSMUSG00000030287;ENSMUSG00000070719;ENSMUSG00000005533;ENSMUSG00000024639;ENSMUSG00000078816;ENSMUSG00000002930;ENSMUSG00000027852;ENSMUSG00000024960;ENSMUSG00000019828;ENSMUSG00000049796;ENSMUSG00000030102;ENSMUSG00000030592;ENSMUSG00000071424;ENSMUSG00000057614;ENSMUSG00000001127;…	K04371+K03456+K12319+K04344+K04630+K16342+K04959+K16342+K05087+K04634+K19663+K08067+K07828+K05858+K04603+K05256+K04958+K04961+K05207+K04630+K08845+K04960+K03456+K04382+K04368+K04366+K04630+K04365+K04578+K05854+K04369+K04635+K12318+K02677+K04639+K19662+K04346+K05858+K05858+K04632
Metabolism	Lipid metabolism	Steroid biosynthesis	16	22	0.0130355	0.0327314	ko00100	ENSMUSG00000031349;ENSMUSG00000022351;ENSMUSG00000034926;ENSMUSG00000021273;ENSMUSG00000001467;ENSMUSG00000006724;ENSMUSG00000026600;ENSMUSG00000031604;ENSMUSG00000004880;ENSMUSG00000032018;ENSMUSG00000031168;ENSMUSG00000024799;ENSMUSG00000030670;ENSMUSG00000033105;ENSMUSG00000026675;ENSMUSG00000058454	K07748+K00511+K09828+K00801+K05917+K07438+K00637+K07750+K19532+K00227+K01824+K00222+K07419+K01852+K13373+K00213
Organismal Systems	Endocrine system	Estrogen signaling pathway	79	140	0.0149865	0.0373578	ko04915	ENSMUSG00000021270;ENSMUSG00000021250;ENSMUSG00000036438;ENSMUSG00000063358;ENSMUSG00000019699;ENSMUSG00000059923;ENSMUSG00000022376;ENSMUSG00000024486;ENSMUSG00000041417;ENSMUSG00000034801;ENSMUSG00000039936;ENSMUSG00000015461;ENSMUSG00000001175;ENSMUSG00000037992;ENSMUSG00000032562;ENSMUSG00000005886;ENSMUSG00000030287;ENSMUSG00000020911;ENSMUSG00000053654;ENSMUSG00000031870;ENSMUSG00000090877;…	K04079+K04379+K02183+K04371+K04456+K04364+K08048+K08523+K02649+K03099+K00922+K09049+K02183+K08527+K04630+K11255+K04959+K07604+K07604+K08556+K03283+K03283+K04456+K02183+K22455+K03283+K08049+K08551+K08047+K03283+K09047+K04634+K09571+K01398+K05228+K02649+K08043+K09101+K04215+K08045+K07828+K04684+K05858+K00922+K04603+K04958+K04374+K04448+K04630+K04960+K04079+K03099+K06279+K04368+K04366+K04345+K09571+…
Metabolism	Glycan biosynthesis and metabolism	Glycosaminoglycan biosynthesis - keratan sulfate	11	14	0.0166685	0.0412514	ko00533	ENSMUSG00000022793;ENSMUSG00000013846;ENSMUSG00000031749;ENSMUSG00000031952;ENSMUSG00000021065;ENSMUSG00000079445;ENSMUSG00000033350;ENSMUSG00000028538;ENSMUSG00000028413;ENSMUSG00000052423;ENSMUSG00000051650	K07969+K00780+K03368+K09671+K00717+K09664+K04745+K00781+K07966+K07968+K00741
Cellular Processes	Cell growth and death	Apoptosis - multiple species	23	35	0.0196952	0.0481433	ko04215	ENSMUSG00000031077;ENSMUSG00000025860;ENSMUSG00000031628;ENSMUSG00000024521;ENSMUSG00000007659;ENSMUSG00000019979;ENSMUSG00000002083;ENSMUSG00000057367;ENSMUSG00000032000;ENSMUSG00000063694;ENSMUSG00000029433;ENSMUSG00000017716;ENSMUSG00000035086;ENSMUSG00000021936;ENSMUSG00000026029;ENSMUSG00000020366;ENSMUSG00000024073;ENSMUSG00000003873;ENSMUSG00000026278;ENSMUSG00000056436;ENSMUSG00000028914;…	K02373+K04725+K02187+K10131+K04570+K02084+K10132+K16060+K16060+K08738+K10522+K08731+K08334+K04440+K04398+K04440+K10586+K02159+K02561+K08738+K04399+K16341+K02583
Human Diseases	Infectious diseases	Toxoplasmosis	66	116	0.0197588	0.0481433	ko05145	ENSMUSG00000021025;ENSMUSG00000019899;ENSMUSG00000063358;ENSMUSG00000055170;ENSMUSG00000019699;ENSMUSG00000024789;ENSMUSG00000024122;ENSMUSG00000025860;ENSMUSG00000026479;ENSMUSG00000026478;ENSMUSG00000037649;ENSMUSG00000031628;ENSMUSG00000027995;ENSMUSG00000060586;ENSMUSG00000002900;ENSMUSG00000007659;ENSMUSG00000020573;ENSMUSG00000015647;ENSMUSG00000032562;ENSMUSG00000026104;ENSMUSG00000057367;…	K04734+K05637+K04371+K04687+K04456+K04447+K06276+K04725+K06246+K05635+K06752+K02187+K10159+K06752+K05636+K04570+K21289+K06240+K04630+K11220+K16060+K16060+K04733+K03283+K03283+K05637+K04456+K04467+K08738+K03283+K05400+K03283+K04432+K04692+K08060+K05425+K04694+K06243+K02581+K02580+K13376+K04440+K04398+K04404+K02158+K11219+K04440+K04403+K06485+K04630+K05132+K13241+K05719+K12473+K11217+K21290+K09565+…
Organismal Systems	Endocrine system	Cortisol synthesis and secretion	43	72	0.0198731	0.0481433	ko04927	ENSMUSG00000039956;ENSMUSG00000022376;ENSMUSG00000015968;ENSMUSG00000049115;ENSMUSG00000015461;ENSMUSG00000030287;ENSMUSG00000005580;ENSMUSG00000031659;ENSMUSG00000053007;ENSMUSG00000032323;ENSMUSG00000024639;ENSMUSG00000095143;ENSMUSG00000021684;ENSMUSG00000023034;ENSMUSG00000020660;ENSMUSG00000020654;ENSMUSG00000025056;ENSMUSG00000022840;ENSMUSG00000001280;ENSMUSG00000024960;ENSMUSG00000030102;…	K22398+K08048+K04851+K04166+K09049+K04959+K08049+K08047+K09047+K00498+K04634+K00070+K18437+K04465+K05228+K08043+K08562+K08045+K04684+K05858+K04958+K04374+K04856+K04960+K13885+K14349+K12473+K04345+K18437+K05870+K09048+K09048+K04850+K04450+K09048+K04857+K04635+K09048+K08041+K04877+K05858+K05858+K04632
Organismal Systems	Development	Osteoclast differentiation	72	128	0.0214034	0.0514879	ko04380	ENSMUSG00000021025;ENSMUSG00000022971;ENSMUSG00000021250;ENSMUSG00000022967;ENSMUSG00000038128;ENSMUSG00000063358;ENSMUSG00000000409;ENSMUSG00000055170;ENSMUSG00000019699;ENSMUSG00000059923;ENSMUSG00000026480;ENSMUSG00000041417;ENSMUSG00000019843;ENSMUSG00000029217;ENSMUSG00000039936;ENSMUSG00000052837;ENSMUSG00000026104;ENSMUSG00000062593;ENSMUSG00000034330;ENSMUSG00000004056;ENSMUSG00000025199;…	K04734+K05131+K04379+K05130+K05869+K04371+K05856+K04687+K04456+K04364+K08010+K02649+K05703+K07364+K00922+K09028+K11220+K06512+K05859+K04456+K04467+K04446+K08601+K04469+K08009+K04696+K04348+K05473+K04694+K14377+K09029+K02580+K02649+K04348+K13376+K04440+K06512+K04404+K11219+K00922+K04431+K04440+K09253+K04403+K04448+K04693+K05132+K11217+K05453+K04368+K08530+K02649+K14379+K04441+K04441+K05870+K04449+…
Metabolism	Biosynthesis of other secondary metabolites	Neomycin, kanamycin and gentamicin biosynthesis	5	5	0.0228571	0.054603	ko00524	ENSMUSG00000037012;ENSMUSG00000020080;ENSMUSG00000025877;ENSMUSG00000000628;ENSMUSG00000041798	K00844+K00844+K00844+K00844+K12407
Metabolism	Metabolism of cofactors and vitamins	Riboflavin metabolism	7	8	0.0237502	0.0563453	ko00740	ENSMUSG00000044573;ENSMUSG00000040466;ENSMUSG00000024712;ENSMUSG00000019989;ENSMUSG00000002103;ENSMUSG00000042642;ENSMUSG00000001348	K14394+K05901+K00861+K01513+K14410+K00953+K14379
Human Diseases	Cardiovascular diseases	Fluid shear stress and atherosclerosis	87	158	0.02433	0.0573255	ko05418	ENSMUSG00000021270;ENSMUSG00000050697;ENSMUSG00000021367;ENSMUSG00000021250;ENSMUSG00000036438;ENSMUSG00000055170;ENSMUSG00000019699;ENSMUSG00000032348;ENSMUSG00000026480;ENSMUSG00000041417;ENSMUSG00000003849;ENSMUSG00000022607;ENSMUSG00000039936;ENSMUSG00000001175;ENSMUSG00000031538;ENSMUSG00000030557;ENSMUSG00000004056;ENSMUSG00000025199;ENSMUSG00000019370;ENSMUSG00000006519;ENSMUSG00000026241;…	K04079+K07198+K16366+K04379+K02183+K04687+K04456+K00799+K08010+K02649+K00355+K05725+K00922+K02183+K01343+K09260+K04456+K04467+K02183+K08009+K12336+K00799+K04464+K00799+K00799+K01398+K03671+K02580+K02649+K18952+K23790+K23790+K06257+K04440+K06490+K04673+K12791+K01365+K00922+K04431+K04440+K10456+K04448+K21278+K12160+K04662+K04671+K17845+K04426+K05692+K00510+K06533+K04079+K04463+K05448+K07861+K00799+…
Environmental Information Processing	Signal transduction	Notch signaling pathway	33	54	0.0255431	0.0597742	ko04330	ENSMUSG00000028800;ENSMUSG00000052593;ENSMUSG00000019789;ENSMUSG00000000708;ENSMUSG00000019777;ENSMUSG00000015468;ENSMUSG00000063160;ENSMUSG00000010609;ENSMUSG00000022521;ENSMUSG00000003436;ENSMUSG00000061143;ENSMUSG00000039982;ENSMUSG00000027878;ENSMUSG00000040289;ENSMUSG00000019969;ENSMUSG00000048001;ENSMUSG00000021224;ENSMUSG00000018169;ENSMUSG00000049502;ENSMUSG00000029071;ENSMUSG00000055024;…	K06067+K06059+K09091+K06062+K06067+K20996+K06057+K04522+K04498+K06051+K06061+K06058+K20994+K09091+K04505+K06055+K06057+K05948+K06058+K02353+K04498+K06061+K06065+K06066+K05948+K06172+K06172+K20995+K06053+K04496+K06052+K02599+K06051
Organismal Systems	Endocrine system	Adipocytokine signaling pathway	42	71	0.025959	0.0603372	ko04920	ENSMUSG00000050697;ENSMUSG00000021025;ENSMUSG00000005705;ENSMUSG00000019699;ENSMUSG00000028991;ENSMUSG00000024789;ENSMUSG00000032883;ENSMUSG00000018796;ENSMUSG00000024900;ENSMUSG00000055980;ENSMUSG00000032281;ENSMUSG00000024207;ENSMUSG00000024209;ENSMUSG00000015846;ENSMUSG00000004056;ENSMUSG00000025199;ENSMUSG00000067713;ENSMUSG00000004040;ENSMUSG00000038205;ENSMUSG00000053113;ENSMUSG00000031278;…	K07198+K04734+K05231+K04456+K07203+K04447+K01897+K01897+K08765+K16172+K15013+K15013+K15013+K08524+K04456+K04467+K07200+K04692+K07199+K04696+K01897+K02581+K05228+K02580+K01897+K04440+K19524+K04440+K01596+K07299+K01946+K07297+K05141+K07200+K07298+K07297+K07199+K07191+K07293+K07200+K03173+K01596
Cellular Processes	Cell growth and death	Ferroptosis	27	43	0.026751	0.0617606	ko04216	ENSMUSG00000032883;ENSMUSG00000018796;ENSMUSG00000028124;ENSMUSG00000004270;ENSMUSG00000025283;ENSMUSG00000022094;ENSMUSG00000024510;ENSMUSG00000038160;ENSMUSG00000010095;ENSMUSG00000008892;ENSMUSG00000024661;ENSMUSG00000027737;ENSMUSG00000031812;ENSMUSG00000023030;ENSMUSG00000031278;ENSMUSG00000027610;ENSMUSG00000056234;ENSMUSG00000024981;ENSMUSG00000021771;ENSMUSG00000015340;ENSMUSG00000022797;…	K01897+K01897+K11205+K13515+K00657+K14720+K18495+K08339+K06519+K15041+K00522+K13869+K10435+K21398+K01897+K21456+K09289+K01897+K15040+K21421+K06503+K00510+K13625+K05361+K04451+K12889+K14685
Metabolism	Metabolism of cofactors and vitamins	Pantothenate and CoA biosynthesis	13	18	0.0272734	0.062547	ko00770	ENSMUSG00000033308;ENSMUSG00000033610;ENSMUSG00000030268;ENSMUSG00000022304;ENSMUSG00000063849;ENSMUSG00000018846;ENSMUSG00000001755;ENSMUSG00000029056;ENSMUSG00000019989;ENSMUSG00000028636;ENSMUSG00000030826;ENSMUSG00000025894;ENSMUSG00000037514	K00207+K09680+K00826+K01464+K01598+K09680+K02318+K09680+K01513+K01922+K00826+K06133+K09680
Genetic Information Processing	Replication and repair	Non-homologous end-joining	10	13	0.0284847	0.0648922	ko03450	ENSMUSG00000026648;ENSMUSG00000024742;ENSMUSG00000031928;ENSMUSG00000021615;ENSMUSG00000049717;ENSMUSG00000022471;ENSMUSG00000020380;ENSMUSG00000026187;ENSMUSG00000026162;ENSMUSG00000020474	K10887+K04799+K10865+K10886+K10777+K10884+K10866+K10885+K10980+K03513
Metabolism	Global and overview maps	2-Oxocarboxylic acid metabolism	14	20	0.0322871	0.0730709	ko01210	ENSMUSG00000023262;ENSMUSG00000002010;ENSMUSG00000032279;ENSMUSG00000030268;ENSMUSG00000025190;ENSMUSG00000031700;ENSMUSG00000005683;ENSMUSG00000022477;ENSMUSG00000039720;ENSMUSG00000030541;ENSMUSG00000048217;ENSMUSG00000025950;ENSMUSG00000030826;ENSMUSG00000028405	K14677+K00030+K00030+K00826+K14454+K00814+K01647+K01681+K14454+K00031+K11067+K00031+K00826+K01681
Metabolism	Amino acid metabolism	Alanine, aspartate and glutamate metabolism	24	38	0.0327933	0.0737312	ko00250	ENSMUSG00000040649;ENSMUSG00000015961;ENSMUSG00000035936;ENSMUSG00000022751;ENSMUSG00000063428;ENSMUSG00000024654;ENSMUSG00000026103;ENSMUSG00000025190;ENSMUSG00000031700;ENSMUSG00000074141;ENSMUSG00000057880;ENSMUSG00000044005;ENSMUSG00000029246;ENSMUSG00000021794;ENSMUSG00000020363;ENSMUSG00000039720;ENSMUSG00000029992;ENSMUSG00000048899;ENSMUSG00000028737;ENSMUSG00000026787;ENSMUSG00000029752;…	K18310+K01939+K00139+K13566+K00272+K13051+K01425+K14454+K00814+K03334+K13524+K01425+K00764+K00261+K00820+K14454+K00820+K18311+K00294+K01580+K01953+K11540+K01755+K01437
Organismal Systems	Excretory system	Aldosterone-regulated sodium reabsorption	25	40	0.0348726	0.0778973	ko04960	ENSMUSG00000031618;ENSMUSG00000063358;ENSMUSG00000024122;ENSMUSG00000041248;ENSMUSG00000041417;ENSMUSG00000024589;ENSMUSG00000055980;ENSMUSG00000039936;ENSMUSG00000030340;ENSMUSG00000047281;ENSMUSG00000078816;ENSMUSG00000005534;ENSMUSG00000033161;ENSMUSG00000028698;ENSMUSG00000032412;ENSMUSG00000032462;ENSMUSG00000019970;ENSMUSG00000026576;ENSMUSG00000031834;ENSMUSG00000004988;ENSMUSG00000027665;…	K08555+K04371+K06276+K04995+K02649+K13305+K16172+K00922+K04824+K06644+K19663+K04527+K01539+K02649+K01540+K00922+K13302+K01540+K02649+K13359+K00922+K01540+K01539+K02677+K19662
Metabolism	Glycan biosynthesis and metabolism	Glycosphingolipid biosynthesis - ganglio series	11	15	0.0360824	0.0800796	ko00604	ENSMUSG00000021665;ENSMUSG00000067370;ENSMUSG00000030283;ENSMUSG00000052544;ENSMUSG00000013846;ENSMUSG00000056091;ENSMUSG00000031749;ENSMUSG00000006731;ENSMUSG00000027822;ENSMUSG00000079442;ENSMUSG00000026811	K12373+K00715+K03371+K03373+K00780+K03370+K03368+K00725+K03372+K03374+K03376
Organismal Systems	Nervous system	Glutamatergic synapse	66	119	0.0381651	0.0841589	ko04724	ENSMUSG00000063358;ENSMUSG00000005360;ENSMUSG00000024935;ENSMUSG00000025813;ENSMUSG00000022376;ENSMUSG00000023192;ENSMUSG00000015968;ENSMUSG00000034656;ENSMUSG00000022623;ENSMUSG00000038738;ENSMUSG00000032562;ENSMUSG00000050211;ENSMUSG00000030287;ENSMUSG00000070719;ENSMUSG00000056073;ENSMUSG00000023169;ENSMUSG00000022462;ENSMUSG00000026103;ENSMUSG00000063594;ENSMUSG00000043004;ENSMUSG00000005580;…	K04371+K05614+K05612+K15010+K08048+K04605+K04851+K04344+K15009+K15009+K04630+K16342+K04959+K16342+K05202+K14990+K14207+K01425+K04544+K07826+K08049+K08047+K04634+K19663+K15008+K01425+K04348+K15010+K04606+K04541+K04547+K08043+K04348+K08045+K00910+K04536+K05858+K04603+K05209+K04610+K04958+K04630+K04960+K04607+K12302+K01115+K04542+K15010+K04345+K04630+K04850+K04538+K05212+K04539+K11828+K02677+K01115+…
Organismal Systems	Immune system	Platelet activation	70	127	0.0392376	0.0859728	ko04611	ENSMUSG00000020580;ENSMUSG00000063358;ENSMUSG00000019699;ENSMUSG00000022376;ENSMUSG00000041417;ENSMUSG00000028005;ENSMUSG00000019843;ENSMUSG00000044951;ENSMUSG00000032946;ENSMUSG00000039936;ENSMUSG00000020573;ENSMUSG00000032562;ENSMUSG00000050211;ENSMUSG00000030287;ENSMUSG00000070719;ENSMUSG00000058230;ENSMUSG00000034330;ENSMUSG00000004056;ENSMUSG00000001930;ENSMUSG00000005580;ENSMUSG00000031659;…	K17388+K04371+K04456+K08048+K02649+K12319+K05703+K00907+K12361+K00922+K21289+K04630+K16342+K04959+K16342+K05732+K05859+K04456+K03900+K08049+K08047+K06481+K04634+K06270+K12757+K04514+K06274+K03914+K06260+K02649+K08043+K18952+K08045+K06269+K05858+K00922+K04958+K04270+K04630+K05692+K04960+K05719+K21290+K04345+K02649+K04441+K04630+K04441+K06476+K06069+K01313+K00922+K12330+K05704+K06271+K05854+K06493+…
Organismal Systems	Endocrine system	Relaxin signaling pathway	75	137	0.0403081	0.0877595	ko04926	ENSMUSG00000021367;ENSMUSG00000021025;ENSMUSG00000021250;ENSMUSG00000063358;ENSMUSG00000022122;ENSMUSG00000019699;ENSMUSG00000059923;ENSMUSG00000022376;ENSMUSG00000041417;ENSMUSG00000034801;ENSMUSG00000031520;ENSMUSG00000039936;ENSMUSG00000015461;ENSMUSG00000032562;ENSMUSG00000024563;ENSMUSG00000004056;ENSMUSG00000063594;ENSMUSG00000043004;ENSMUSG00000005580;ENSMUSG00000031659;ENSMUSG00000053007;…	K16366+K04734+K04379+K04371+K04198+K04456+K04364+K08048+K02649+K03099+K05449+K00922+K09049+K04630+K04500+K04456+K04544+K07826+K08049+K08047+K09047+K04541+K01398+K02580+K05449+K02649+K04547+K08043+K18952+K08045+K07828+K04440+K04536+K05858+K00922+K04431+K04440+K04374+K04448+K04630+K13241+K03099+K06279+K05448+K04368+K04542+K04366+K04345+K02649+K04441+K04630+K04441+K05870+K09048+K09048+K00922+K04538+…
Genetic Information Processing	Replication and repair	Base excision repair	22	35	0.0429701	0.0929667	ko03410	ENSMUSG00000036061;ENSMUSG00000035121;ENSMUSG00000023249;ENSMUSG00000020974;ENSMUSG00000039396;ENSMUSG00000026496;ENSMUSG00000030042;ENSMUSG00000020287;ENSMUSG00000032298;ENSMUSG00000024742;ENSMUSG00000036023;ENSMUSG00000035960;ENSMUSG00000066551;ENSMUSG00000007080;ENSMUSG00000030271;ENSMUSG00000029591;ENSMUSG00000030322;ENSMUSG00000051768;ENSMUSG00000030726;ENSMUSG00000020471;ENSMUSG00000056394;…	K10800+K10568+K10798+K02325+K10569+K24070+K03506+K03652+K10567+K04799+K10798+K10771+K10802+K02324+K03660+K03648+K10801+K10803+K03504+K02328+K10747+K04802
Human Diseases	Endocrine and metabolic diseases	Type II diabetes mellitus	30	50	0.0438551	0.0942848	ko04930	ENSMUSG00000045038;ENSMUSG00000037012;ENSMUSG00000020080;ENSMUSG00000063358;ENSMUSG00000028991;ENSMUSG00000041417;ENSMUSG00000015968;ENSMUSG00000055980;ENSMUSG00000034656;ENSMUSG00000039936;ENSMUSG00000047591;ENSMUSG00000025877;ENSMUSG00000020027;ENSMUSG00000000628;ENSMUSG00000053113;ENSMUSG00000038037;ENSMUSG00000005534;ENSMUSG00000028698;ENSMUSG00000029053;ENSMUSG00000032294;ENSMUSG00000021936;…	K18050+K00844+K00844+K04371+K07203+K02649+K04851+K16172+K04344+K00922+K07595+K00844+K04695+K00844+K04696+K04694+K04527+K02649+K18952+K00873+K04440+K00922+K04440+K12406+K02649+K00922+K04850+K07191+K04849+K12407
Metabolism	Metabolism of other amino acids	Glutathione metabolism	41	71	0.0441275	0.0942848	ko00480	ENSMUSG00000004344;ENSMUSG00000004341;ENSMUSG00000011179;ENSMUSG00000029864;ENSMUSG00000032348;ENSMUSG00000020649;ENSMUSG00000028124;ENSMUSG00000023120;ENSMUSG00000028597;ENSMUSG00000071708;ENSMUSG00000028567;ENSMUSG00000022292;ENSMUSG00000020309;ENSMUSG00000031400;ENSMUSG00000025934;ENSMUSG00000063856;ENSMUSG00000002797;ENSMUSG00000025068;ENSMUSG00000025069;ENSMUSG00000027603;ENSMUSG00000027610;…	K00432+K00432+K01581+K13299+K00799+K10808+K11205+K01581+K00432+K00802+K05360+K10808+K07232+K00036+K00799+K00432+K00682+K00799+K00799+K00681+K21456+K23790+K23790+K11140+K00031+K00383+K01469+K00799+K00799+K00799+K00799+K00799+K00799+K11142+K00031+K00799+K05361+K00036+K10807+K00681+K07232
Genetic Information Processing	Replication and repair	DNA replication	23	37	0.0455228	0.0966658	ko03030	ENSMUSG00000022673;ENSMUSG00000000751;ENSMUSG00000002870;ENSMUSG00000020974;ENSMUSG00000030042;ENSMUSG00000024742;ENSMUSG00000028884;ENSMUSG00000041859;ENSMUSG00000022881;ENSMUSG00000026355;ENSMUSG00000007080;ENSMUSG00000006678;ENSMUSG00000026134;ENSMUSG00000033970;ENSMUSG00000005410;ENSMUSG00000029911;ENSMUSG00000030726;ENSMUSG00000029363;ENSMUSG00000029191;ENSMUSG00000023104;ENSMUSG00000020471;…	K02212+K07466+K02540+K02325+K03506+K04799+K10739+K02541+K10755+K02542+K02324+K02320+K02685+K10756+K02209+K03111+K03504+K10756+K10754+K10755+K02328+K10747+K04802
Metabolism	Amino acid metabolism	Cysteine and methionine metabolism	32	54	0.0468426	0.0982552	ko00270	ENSMUSG00000048087;ENSMUSG00000030246;ENSMUSG00000063953;ENSMUSG00000028124;ENSMUSG00000001670;ENSMUSG00000030268;ENSMUSG00000071708;ENSMUSG00000028179;ENSMUSG00000025190;ENSMUSG00000101959;ENSMUSG00000074141;ENSMUSG00000024640;ENSMUSG00000021311;ENSMUSG00000074768;ENSMUSG00000027597;ENSMUSG00000020661;ENSMUSG00000027610;ENSMUSG00000071711;ENSMUSG00000004099;ENSMUSG00000062937;ENSMUSG00000039720;…	K01251+K00016+K01611+K11205+K00815+K00826+K00802+K01758+K14454+K00016+K03334+K00831+K00548+K00544+K01251+K17398+K21456+K01011+K00558+K00772+K14454+K00816+K01251+K01251+K00816+K00826+K01697+K00789+K09880+K00016+K00026+K00025
Organismal Systems	Digestive system	Mineral absorption	32	54	0.0468426	0.0982552	ko04978	ENSMUSG00000011034;ENSMUSG00000066150;ENSMUSG00000015653;ENSMUSG00000015652;ENSMUSG00000001225;ENSMUSG00000030376;ENSMUSG00000019943;ENSMUSG00000024661;ENSMUSG00000022479;ENSMUSG00000004070;ENSMUSG00000079055;ENSMUSG00000024727;ENSMUSG00000023030;ENSMUSG00000063354;ENSMUSG00000033161;ENSMUSG00000032412;ENSMUSG00000031762;ENSMUSG00000031765;ENSMUSG00000020829;ENSMUSG00000005413;ENSMUSG00000054640;…	K14158+K14686+K14738+K14737+K14078+K05849+K05850+K00522+K08539+K21418+K05849+K04981+K21398+K14710+K01539+K01540+K14739+K14739+K14613+K00510+K05849+K05850+K01540+K05850+K13625+K01540+K01539+K14683+K07213+K14704+K04982+K14685
Metabolism	Metabolism of cofactors and vitamins	Ubiquinone and other terpenoid-quinone biosynthesis	9	12	0.0478451	0.0997499	ko00130	ENSMUSG00000003849;ENSMUSG00000001670;ENSMUSG00000029445;ENSMUSG00000096145;ENSMUSG00000041733;ENSMUSG00000028247;ENSMUSG00000030652;ENSMUSG00000053460;ENSMUSG00000066735	K00355+K00815+K00457+K05357+K06127+K00591+K06134+K10106+K05357
Genetic Information Processing	Folding, sorting and degradation	Protein export	18	28	0.0494971	0.102195	ko03060	ENSMUSG00000073079;ENSMUSG00000014504;ENSMUSG00000030082;ENSMUSG00000024516;ENSMUSG00000054408;ENSMUSG00000021917;ENSMUSG00000025816;ENSMUSG00000048040;ENSMUSG00000020780;ENSMUSG00000056899;ENSMUSG00000026511;ENSMUSG00000000959;ENSMUSG00000032553;ENSMUSG00000025724;ENSMUSG00000042670;ENSMUSG00000078974;ENSMUSG00000026864;ENSMUSG00000009549	K03106+K03105+K10956+K13280+K12948+K12946+K10956+K12948+K03107+K09648+K03109+K03217+K12272+K13280+K09647+K07342+K09490+K03104
Metabolism	Metabolism of cofactors and vitamins	One carbon pool by folate	13	19	0.0496121	0.102195	ko00670	ENSMUSG00000022962;ENSMUSG00000029009;ENSMUSG00000030088;ENSMUSG00000021048;ENSMUSG00000020534;ENSMUSG00000021707;ENSMUSG00000032607;ENSMUSG00000021311;ENSMUSG00000040675;ENSMUSG00000026192;ENSMUSG00000025747;ENSMUSG00000005667;ENSMUSG00000020256	K11787+K00297+K00289+K00288+K00600+K00287+K00605+K00548+K13402+K00602+K00560+K13403+K00289
Environmental Information Processing	Signal transduction	VEGF signaling pathway	35	60	0.0507603	0.103938	ko04370	ENSMUSG00000063358;ENSMUSG00000019699;ENSMUSG00000041417;ENSMUSG00000032577;ENSMUSG00000022607;ENSMUSG00000039936;ENSMUSG00000050211;ENSMUSG00000070719;ENSMUSG00000034330;ENSMUSG00000004056;ENSMUSG00000078816;ENSMUSG00000021816;ENSMUSG00000028698;ENSMUSG00000028161;ENSMUSG00000027852;ENSMUSG00000024959;ENSMUSG00000032462;ENSMUSG00000023951;ENSMUSG00000004936;ENSMUSG00000000441;ENSMUSG00000018012;…	K04371+K04456+K02649+K04444+K05725+K00922+K16342+K16342+K05859+K04456+K19663+K04348+K02649+K04348+K07828+K02158+K00922+K05448+K04368+K04366+K07861+K02649+K04441+K04441+K00922+K05704+K04369+K01116+K11987+K04399+K02677+K04455+K19662+K06268+K17332
Human Diseases	Infectious diseases	Legionellosis	36	62	0.0519295	0.105703	ko05134	ENSMUSG00000024870;ENSMUSG00000021025;ENSMUSG00000037742;ENSMUSG00000051439;ENSMUSG00000048076;ENSMUSG00000031628;ENSMUSG00000027995;ENSMUSG00000019979;ENSMUSG00000090877;ENSMUSG00000007033;ENSMUSG00000071644;ENSMUSG00000063694;ENSMUSG00000015656;ENSMUSG00000059970;ENSMUSG00000025225;ENSMUSG00000025980;ENSMUSG00000004296;ENSMUSG00000022556;ENSMUSG00000028163;ENSMUSG00000026034;ENSMUSG00000026029;…	K07875+K04734+K03231+K04391+K07937+K02187+K10159+K02084+K03283+K03283+K03233+K08738+K03283+K03283+K04469+K04077+K05425+K09414+K02580+K23561+K04398+K12799+K12805+K06461+K07953+K14416+K23561+K07953+K04011+K07937+K15485+K08738+K13525+K04399+K15464+K07874
Human Diseases	Endocrine and metabolic diseases	AGE-RAGE signaling pathway in diabetic complications	57	103	0.0537827	0.108831	ko04933	ENSMUSG00000021367;ENSMUSG00000045038;ENSMUSG00000063358;ENSMUSG00000019699;ENSMUSG00000038418;ENSMUSG00000024789;ENSMUSG00000041417;ENSMUSG00000028128;ENSMUSG00000049115;ENSMUSG00000031628;ENSMUSG00000024456;ENSMUSG00000031520;ENSMUSG00000024998;ENSMUSG00000039936;ENSMUSG00000026104;ENSMUSG00000030562;ENSMUSG00000024515;ENSMUSG00000034330;ENSMUSG00000024563;ENSMUSG00000004056;ENSMUSG00000033016;…	K16366+K18050+K04371+K04456+K09203+K04447+K02649+K03901+K04166+K02187+K05740+K05449+K05860+K00922+K11220+K21423+K04501+K05859+K04500+K04456+K04446+K07201+K04692+K01398+K02580+K05449+K02649+K13376+K18952+K07828+K04440+K06490+K21421+K06624+K05858+K00922+K04440+K04448+K23605+K05448+K02649+K04441+K02159+K14624+K04441+K04702+K00922+K05857+K04388+K05857+K01116+K05717+K04674+K02677+K19662+K05858+K05858
Organismal Systems	Environmental adaptation	Circadian entrainment	57	104	0.0656696	0.131583	ko04713	ENSMUSG00000021250;ENSMUSG00000036438;ENSMUSG00000063358;ENSMUSG00000024256;ENSMUSG00000022376;ENSMUSG00000015968;ENSMUSG00000028005;ENSMUSG00000001175;ENSMUSG00000021180;ENSMUSG00000028957;ENSMUSG00000032562;ENSMUSG00000053819;ENSMUSG00000063594;ENSMUSG00000019370;ENSMUSG00000043004;ENSMUSG00000005580;ENSMUSG00000031659;ENSMUSG00000024639;ENSMUSG00000078816;ENSMUSG00000021313;ENSMUSG00000021303;…	K04379+K02183+K04371+K05262+K08048+K04851+K12319+K02183+K04445+K21945+K04630+K04515+K04544+K02183+K07826+K08049+K08047+K04634+K19663+K04962+K04541+K04587+K04547+K08043+K04515+K08045+K04536+K05858+K05209+K04958+K04856+K04961+K04630+K04960+K04542+K02633+K04345+K04630+K05870+K21944+K04850+K04538+K05212+K04539+K05002+K12318+K02677+K19662+K04515+K05211+K08041+K04549+K05858+K04963+K05858+K04632+K04997
Organismal Systems	Digestive system	Vitamin digestion and absorption	16	25	0.0657916	0.131583	ko04977	ENSMUSG00000027463;ENSMUSG00000028003;ENSMUSG00000038496;ENSMUSG00000021900;ENSMUSG00000073725;ENSMUSG00000020609;ENSMUSG00000028690;ENSMUSG00000026726;ENSMUSG00000020829;ENSMUSG00000037936;ENSMUSG00000040918;ENSMUSG00000032083;ENSMUSG00000001436;ENSMUSG00000029847;ENSMUSG00000006641;ENSMUSG00000029134	K14620+K00678+K14610+K01435+K14617+K14462+K14618+K14616+K14613+K13885+K14610+K08757+K14609+K14611+K14386+K14621
Organismal Systems	Excretory system	Endocrine and other factor-regulated calcium reabsorption	35	61	0.0664061	0.132045	ko04961	ENSMUSG00000063903;ENSMUSG00000030376;ENSMUSG00000022841;ENSMUSG00000008036;ENSMUSG00000019943;ENSMUSG00000022479;ENSMUSG00000005580;ENSMUSG00000024639;ENSMUSG00000078816;ENSMUSG00000079055;ENSMUSG00000033161;ENSMUSG00000032412;ENSMUSG00000060279;ENSMUSG00000024960;ENSMUSG00000040265;ENSMUSG00000033335;ENSMUSG00000054640;ENSMUSG00000030302;ENSMUSG00000026576;ENSMUSG00000026463;ENSMUSG00000005034;…	K01325+K05849+K11826+K11827+K05850+K08539+K08049+K04634+K19663+K05849+K01539+K01540+K11824+K05858+K01528+K23484+K05849+K05850+K01540+K05850+K04345+K07904+K01540+K11825+K01539+K14757+K04644+K04646+K02677+K19662+K01528+K11824+K05858+K05858+K04632
Metabolism	Metabolism of cofactors and vitamins	Thiamine metabolism	11	16	0.0669873	0.132435	ko00730	ENSMUSG00000029735;ENSMUSG00000039058;ENSMUSG00000044573;ENSMUSG00000041323;ENSMUSG00000079440;ENSMUSG00000045691;ENSMUSG00000031851;ENSMUSG00000028766;ENSMUSG00000027618;ENSMUSG00000028527;ENSMUSG00000028792	K00949+K00939+K14394+K00939+K01077+K05307+K06928+K01077+K04487+K00939+K00939
Human Diseases	Cancers	Acute myeloid leukemia	41	73	0.072133	0.141793	ko05221	ENSMUSG00000022346;ENSMUSG00000063358;ENSMUSG00000019699;ENSMUSG00000028991;ENSMUSG00000059923;ENSMUSG00000041417;ENSMUSG00000051439;ENSMUSG00000027715;ENSMUSG00000034801;ENSMUSG00000039936;ENSMUSG00000037992;ENSMUSG00000055799;ENSMUSG00000001552;ENSMUSG00000004056;ENSMUSG00000025199;ENSMUSG00000019960;ENSMUSG00000005672;ENSMUSG00000027985;ENSMUSG00000004040;ENSMUSG00000036986;ENSMUSG00000028163;…	K04377+K04371+K04456+K07203+K04364+K02649+K04391+K06627+K03099+K00922+K08527+K04490+K10056+K04456+K04467+K21946+K05091+K04492+K04692+K10054+K02580+K02649+K04491+K07828+K02158+K00922+K06461+K07205+K08845+K03099+K02620+K04368+K04366+K02633+K02649+K04702+K04365+K00922+K04369+K10053+K09055
Metabolism	Metabolism of cofactors and vitamins	Folate biosynthesis	18	29	0.0742748	0.145173	ko00790	ENSMUSG00000064120;ENSMUSG00000032067;ENSMUSG00000020051;ENSMUSG00000047454;ENSMUSG00000021496;ENSMUSG00000015536;ENSMUSG00000021707;ENSMUSG00000079440;ENSMUSG00000033735;ENSMUSG00000020098;ENSMUSG00000028766;ENSMUSG00000037580;ENSMUSG00000001642;ENSMUSG00000029762;ENSMUSG00000061758;ENSMUSG00000015806;ENSMUSG00000073987;ENSMUSG00000009566	K20967+K01737+K00500+K15376+K01724+K03635+K00287+K01077+K00072+K01724+K01077+K01495+K00011+K00011+K00011+K00357+K01307+K01930
Metabolism	Lipid metabolism	Fatty acid biosynthesis	12	18	0.0748621	0.145495	ko00061	ENSMUSG00000032883;ENSMUSG00000018796;ENSMUSG00000032281;ENSMUSG00000024207;ENSMUSG00000024209;ENSMUSG00000031641;ENSMUSG00000031278;ENSMUSG00000024981;ENSMUSG00000021786;ENSMUSG00000042010;ENSMUSG00000025153;ENSMUSG00000020532	K01897+K01897+K15013+K15013+K15013+K11539+K01897+K01897+K09458+K01946+K00665+K11262
Metabolism	Lipid metabolism	Ether lipid metabolism	28	48	0.0756822	0.146262	ko00565	ENSMUSG00000028517;ENSMUSG00000021608;ENSMUSG00000038173;ENSMUSG00000030703;ENSMUSG00000060675;ENSMUSG00000050211;ENSMUSG00000070719;ENSMUSG00000003363;ENSMUSG00000027999;ENSMUSG00000021759;ENSMUSG00000022683;ENSMUSG00000037366;ENSMUSG00000042632;ENSMUSG00000023913;ENSMUSG00000028750;ENSMUSG00000041193;ENSMUSG00000028751;ENSMUSG00000027695;ENSMUSG00000003131;ENSMUSG00000029522;ENSMUSG00000042410;…	K01080+K13510+K08743+K22387+K16817+K16342+K16342+K16860+K01047+K01080+K01047+K01062+K16343+K01062+K01047+K01047+K01047+K01115+K16795+K01047+K00803+K00993+K16795+K22387+K01019+K14621+K01115+K16794
Metabolism	Carbohydrate metabolism	Glyoxylate and dicarboxylate metabolism	19	31	0.0779488	0.149691	ko00630	ENSMUSG00000020258;ENSMUSG00000024827;ENSMUSG00000041650;ENSMUSG00000020664;ENSMUSG00000025176;ENSMUSG00000034424;ENSMUSG00000020534;ENSMUSG00000017718;ENSMUSG00000032607;ENSMUSG00000005683;ENSMUSG00000023832;ENSMUSG00000022477;ENSMUSG00000032527;ENSMUSG00000023921;ENSMUSG00000028405;ENSMUSG00000035637;ENSMUSG00000019179;ENSMUSG00000027187;ENSMUSG00000020321	K11529+K00281+K01965+K00382+K18123+K02437+K00600+K01432+K00605+K01647+K00626+K01681+K01966+K01847+K01681+K00049+K00026+K03781+K00025
Human Diseases	Substance dependence	Morphine addiction	53	97	0.0783269	0.149691	ko05032	ENSMUSG00000022376;ENSMUSG00000003228;ENSMUSG00000001260;ENSMUSG00000000560;ENSMUSG00000034656;ENSMUSG00000032562;ENSMUSG00000021699;ENSMUSG00000063594;ENSMUSG00000020159;ENSMUSG00000074886;ENSMUSG00000043004;ENSMUSG00000005580;ENSMUSG00000031659;ENSMUSG00000052783;ENSMUSG00000010803;ENSMUSG00000078816;ENSMUSG00000021303;ENSMUSG00000021684;ENSMUSG00000025739;ENSMUSG00000020654;ENSMUSG00000004347;…	K08048+K08291+K05186+K05175+K04344+K04630+K13293+K04544+K05189+K08291+K07826+K08049+K08047+K08291+K05175+K19663+K04541+K18437+K04547+K08043+K13755+K05184+K04215+K08045+K00910+K04536+K13293+K18436+K04630+K04542+K13293+K04345+K04265+K13293+K04630+K18437+K04538+K13298+K04615+K04539+K04849+K05002+K18283+K02677+K04439+K13755+K19662+K05175+K05181+K08041+K04549+K04632+K04997
Metabolism	Lipid metabolism	Biosynthesis of unsaturated fatty acids	21	35	0.0843385	0.16029	ko01040	ENSMUSG00000032349;ENSMUSG00000031708;ENSMUSG00000032262;ENSMUSG00000028603;ENSMUSG00000024507;ENSMUSG00000020777;ENSMUSG00000024665;ENSMUSG00000010663;ENSMUSG00000025202;ENSMUSG00000025203;ENSMUSG00000037071;ENSMUSG00000028937;ENSMUSG00000041220;ENSMUSG00000052392;ENSMUSG00000029098;ENSMUSG00000035376;ENSMUSG00000063275;ENSMUSG00000033629;ENSMUSG00000010651;ENSMUSG00000036138;ENSMUSG00000027195	K10244+K10258+K10249+K08764+K12405+K00232+K10226+K10224+K00507+K00507+K00507+K17360+K10203+K01068+K00232+K10703+K10703+K10703+K07513+K07513+K10251
Organismal Systems	Endocrine system	GnRH secretion	37	66	0.0870636	0.16456	ko04929	ENSMUSG00000063358;ENSMUSG00000019699;ENSMUSG00000041417;ENSMUSG00000015968;ENSMUSG00000029304;ENSMUSG00000039936;ENSMUSG00000054477;ENSMUSG00000030287;ENSMUSG00000004056;ENSMUSG00000021055;ENSMUSG00000024639;ENSMUSG00000078816;ENSMUSG00000028698;ENSMUSG00000027852;ENSMUSG00000024960;ENSMUSG00000032462;ENSMUSG00000030102;ENSMUSG00000022416;ENSMUSG00000028051;ENSMUSG00000042644;ENSMUSG00000004936;…	K04371+K04456+K02649+K04851+K06250+K00922+K04943+K04959+K04456+K08551+K04634+K19663+K02649+K07828+K05858+K00922+K04958+K04856+K04956+K04960+K04368+K04366+K02649+K04942+K00922+K04850+K04369+K04615+K04857+K04635+K05002+K02677+K04439+K19662+K05858+K05858+K04997
Organismal Systems	Excretory system	Proximal tubule bicarbonate reclamation	14	22	0.0878889	0.165212	ko04964	ENSMUSG00000026103;ENSMUSG00000044005;ENSMUSG00000033161;ENSMUSG00000032412;ENSMUSG00000027562;ENSMUSG00000021794;ENSMUSG00000040618;ENSMUSG00000025792;ENSMUSG00000026576;ENSMUSG00000041329;ENSMUSG00000040907;ENSMUSG00000000805;ENSMUSG00000020321;ENSMUSG00000027513	K01425+K01425+K01539+K01540+K18245+K00261+K01596+K13577+K01540+K01540+K01539+K18246+K00025+K01596
Metabolism	Lipid metabolism	Sphingolipid metabolism	27	47	0.097747	0.182321	ko00600	ENSMUSG00000056124;ENSMUSG00000031591;ENSMUSG00000028517;ENSMUSG00000031906;ENSMUSG00000021036;ENSMUSG00000040451;ENSMUSG00000005899;ENSMUSG00000037049;ENSMUSG00000021003;ENSMUSG00000015714;ENSMUSG00000019822;ENSMUSG00000030510;ENSMUSG00000007038;ENSMUSG00000027035;ENSMUSG00000021759;ENSMUSG00000038633;ENSMUSG00000023021;ENSMUSG00000046697;ENSMUSG00000038007;ENSMUSG00000008206;ENSMUSG00000020097;…	K07553+K12348+K01080+K12352+K00654+K04714+K12353+K12350+K01202+K04710+K12351+K04710+K01186+K23727+K01080+K04712+K23727+K12354+K01441+K04710+K01634+K01201+K04711+K04714+K12357+K04708+K01019
Metabolism	Lipid metabolism	alpha-Linolenic acid metabolism	16	26	0.0980503	0.182321	ko00592	ENSMUSG00000060675;ENSMUSG00000050211;ENSMUSG00000070719;ENSMUSG00000020777;ENSMUSG00000024665;ENSMUSG00000027999;ENSMUSG00000022683;ENSMUSG00000029098;ENSMUSG00000042632;ENSMUSG00000028750;ENSMUSG00000041193;ENSMUSG00000028751;ENSMUSG00000029522;ENSMUSG00000010651;ENSMUSG00000036138;ENSMUSG00000029134	K16817+K16342+K16342+K00232+K10226+K01047+K01047+K00232+K16343+K01047+K01047+K01047+K01047+K07513+K07513+K14621
Genetic Information Processing	Replication and repair	Homologous recombination	29	51	0.100816	0.186455	ko03440	ENSMUSG00000024906;ENSMUSG00000000751;ENSMUSG00000020059;ENSMUSG00000034218;ENSMUSG00000028884;ENSMUSG00000031928;ENSMUSG00000002814;ENSMUSG00000041238;ENSMUSG00000059060;ENSMUSG00000028702;ENSMUSG00000030528;ENSMUSG00000020380;ENSMUSG00000029911;ENSMUSG00000018841;ENSMUSG00000028933;ENSMUSG00000030166;ENSMUSG00000030726;ENSMUSG00000026196;ENSMUSG00000042541;ENSMUSG00000078773;ENSMUSG00000028224;…	K08991+K07466+K19528+K04728+K10739+K10865+K03165+K20773+K10869+K10875+K10901+K10866+K03111+K10871+K10879+K10873+K03504+K10683+K10881+K10877+K10867+K15362+K10870+K12173+K10897+K02328+K20774+K10882+K04482
Metabolism	Metabolism of cofactors and vitamins	Biotin metabolism	3	3	0.103651	0.190673	ko00780	ENSMUSG00000040820;ENSMUSG00000021900;ENSMUSG00000021786	K01942+K01435+K09458
Human Diseases	Infectious diseases	Kaposi sarcoma-associated herpesvirus infection	112	218	0.106175	0.194277	ko05167	ENSMUSG00000022812;ENSMUSG00000021025;ENSMUSG00000022971;ENSMUSG00000021277;ENSMUSG00000021250;ENSMUSG00000022967;ENSMUSG00000033628;ENSMUSG00000037526;ENSMUSG00000036438;ENSMUSG00000031639;ENSMUSG00000022346;ENSMUSG00000022663;ENSMUSG00000063358;ENSMUSG00000031902;ENSMUSG00000040274;ENSMUSG00000019699;ENSMUSG00000028991;ENSMUSG00000024789;ENSMUSG00000022951;ENSMUSG00000031077;ENSMUSG00000041417;…	K03083+K04734+K05131+K03174+K04379+K05130+K00914+K17889+K02183+K05401+K04377+K08343+K04371+K17333+K02091+K04456+K07203+K04447+K17901+K02373+K02649+K05842+K06620+K02187+K05410+K00922+K21289+K18497+K02183+K08893+K04959+K08341+K11220+K05859+K05060+K08268+K04456+K04467+K04544+K08738+K02183+K04446+K04498+K06751+K07826+K04692+K15308+K04348+K17454+K04541+K02580+K08334+K02649+K04547+K04348+K07828+K04440+…
Metabolism	Metabolism of other amino acids	Selenocompound metabolism	11	17	0.110714	0.201161	ko00450	ENSMUSG00000024899;ENSMUSG00000000811;ENSMUSG00000028179;ENSMUSG00000040354;ENSMUSG00000028032;ENSMUSG00000021311;ENSMUSG00000040213;ENSMUSG00000026307;ENSMUSG00000039648;ENSMUSG00000020250;ENSMUSG00000063179	K13811+K22182+K01758+K01874+K13811+K00548+K00816+K01763+K00816+K22182+K10837
Organismal Systems	Nervous system	Synaptic vesicle cycle	42	77	0.111106	0.201161	ko04721	ENSMUSG00000052459;ENSMUSG00000021609;ENSMUSG00000005360;ENSMUSG00000024935;ENSMUSG00000024121;ENSMUSG00000025867;ENSMUSG00000034656;ENSMUSG00000006024;ENSMUSG00000022841;ENSMUSG00000020838;ENSMUSG00000008036;ENSMUSG00000036330;ENSMUSG00000006273;ENSMUSG00000033615;ENSMUSG00000019302;ENSMUSG00000035864;ENSMUSG00000030806;ENSMUSG00000060279;ENSMUSG00000038023;ENSMUSG00000040265;ENSMUSG00000028542;…	K02145+K05036+K05614+K05612+K02155+K15294+K04344+K15296+K11826+K05037+K11827+K08155+K02147+K15294+K02154+K15290+K08486+K11824+K02154+K01528+K05038+K02153+K23484+K02151+K12302+K02148+K02146+K15293+K06027+K11825+K05045+K15293+K04644+K04849+K04646+K05038+K04560+K15291+K01528+K15292+K11824+K18211
Organismal Systems	Immune system	C-type lectin receptor signaling pathway	60	113	0.112038	0.201786	ko04625	ENSMUSG00000021025;ENSMUSG00000050222;ENSMUSG00000036438;ENSMUSG00000020184;ENSMUSG00000063358;ENSMUSG00000031902;ENSMUSG00000019699;ENSMUSG00000041417;ENSMUSG00000022637;ENSMUSG00000037868;ENSMUSG00000032688;ENSMUSG00000039936;ENSMUSG00000033730;ENSMUSG00000001175;ENSMUSG00000030287;ENSMUSG00000026104;ENSMUSG00000034330;ENSMUSG00000004056;ENSMUSG00000025199;ENSMUSG00000019370;ENSMUSG00000033016;…	K04734+K05492+K02183+K06643+K04371+K17333+K04456+K02649+K22517+K12496+K07369+K00922+K12497+K02183+K04959+K11220+K05859+K04456+K04467+K02183+K04446+K08601+K04469+K05425+K04348+K02580+K02649+K04348+K07828+K04440+K04398+K12799+K00922+K08862+K04440+K07831+K09253+K07829+K04958+K04448+K04693+K09258+K14958+K04960+K17334+K04409+K07368+K07830+K04366+K02649+K04441+K09444+K04441+K00922+K04466+K05704+K07293+…
Human Diseases	Cardiovascular diseases	Hypertrophic cardiomyopathy (HCM)	50	93	0.112648	0.201828	ko05410	ENSMUSG00000050697;ENSMUSG00000021367;ENSMUSG00000000555;ENSMUSG00000019899;ENSMUSG00000021991;ENSMUSG00000020882;ENSMUSG00000015968;ENSMUSG00000010066;ENSMUSG00000030376;ENSMUSG00000025321;ENSMUSG00000001964;ENSMUSG00000032796;ENSMUSG00000003352;ENSMUSG00000067713;ENSMUSG00000015533;ENSMUSG00000038205;ENSMUSG00000069806;ENSMUSG00000053395;ENSMUSG00000039952;ENSMUSG00000079055;ENSMUSG00000021313;…	K07198+K16366+K06484+K05637+K04860+K04862+K04851+K04859+K05849+K06591+K12569+K05637+K04864+K07200+K06481+K07199+K04872+K04873+K06265+K05849+K04962+K12641+K10366+K04867+K13376+K06588+K04858+K06584+K06485+K05692+K05849+K05719+K06476+K09290+K12749+K07200+K04850+K10373+K07199+K06493+K06585+K04857+K12567+K10374+K04870+K07200+K06487+K04868+K05692+K06482
Human Diseases	Substance dependence	Alcoholism	104	203	0.123846	0.220741	ko05034	ENSMUSG00000024891;ENSMUSG00000094338;ENSMUSG00000114279;ENSMUSG00000067455;ENSMUSG00000063021;ENSMUSG00000069309;ENSMUSG00000069306;ENSMUSG00000069305;ENSMUSG00000069302;ENSMUSG00000060639;ENSMUSG00000069300;ENSMUSG00000060981;ENSMUSG00000099517;ENSMUSG00000100210;ENSMUSG00000069273;ENSMUSG00000069272;ENSMUSG00000061482;ENSMUSG00000047246;ENSMUSG00000018102;ENSMUSG00000060678;ENSMUSG00000069310;…	K15014+K11252+K11252+K11254+K11251+K11251+K11254+K11254+K11251+K11254+K11252+K11254+K11253+K11253+K11253+K11251+K11254+K11252+K11252+K11254+K11253+K11253+K11254+K11252+K02183+K11251+K05869+K04371+K06067+K05036+K11252+K11251+K04364+K06067+K03099+K11404+K11253+K09049+K02183+K04630+K11253+K04544+K02183+K11252+K11253+K11254+K11252+K07826+K08155+K09047+K11251+K15985+K04541+K11407+K09029+K04267+K04547+…
Environmental Information Processing	Signal transduction	Rap1 signaling pathway	134	265	0.13045	0.231313	ko04015	ENSMUSG00000002489;ENSMUSG00000022148;ENSMUSG00000036438;ENSMUSG00000063358;ENSMUSG00000000303;ENSMUSG00000056917;ENSMUSG00000019699;ENSMUSG00000006134;ENSMUSG00000062232;ENSMUSG00000022376;ENSMUSG00000000600;ENSMUSG00000041417;ENSMUSG00000028019;ENSMUSG00000050917;ENSMUSG00000031073;ENSMUSG00000017776;ENSMUSG00000032946;ENSMUSG00000042745;ENSMUSG00000024451;ENSMUSG00000031520;ENSMUSG00000024998;…	K05731+K17698+K02183+K04371+K05689+K08013+K04456+K04438+K08018+K08048+K17705+K02649+K05450+K04358+K22603+K04438+K12361+K04680+K12490+K05449+K05860+K18496+K00922+K08019+K18497+K02183+K08390+K05726+K05730+K04630+K07835+K08732+K05462+K05095+K08014+K05087+K04456+K04358+K17697+K05631+K02183+K05099+K04357+K08049+K05746+K04291+K08047+K04363+K04432+K05091+K06277+K04634+K19663+K23487+K05096+K17701+K04527+…
Organismal Systems	Circulatory system	Vascular smooth muscle contraction	72	139	0.144284	0.254532	ko04270	ENSMUSG00000021367;ENSMUSG00000020580;ENSMUSG00000045038;ENSMUSG00000036438;ENSMUSG00000063358;ENSMUSG00000029019;ENSMUSG00000022376;ENSMUSG00000027524;ENSMUSG00000015968;ENSMUSG00000028005;ENSMUSG00000049115;ENSMUSG00000045875;ENSMUSG00000044951;ENSMUSG00000001175;ENSMUSG00000050211;ENSMUSG00000030287;ENSMUSG00000070719;ENSMUSG00000021108;ENSMUSG00000019370;ENSMUSG00000005580;ENSMUSG00000027999;…	K16366+K17388+K18050+K02183+K04371+K12335+K08048+K05227+K04851+K12319+K04166+K04135+K00907+K02183+K16342+K04959+K16342+K18051+K02183+K08049+K01047+K08047+K07425+K07425+K04634+K12336+K19663+K06270+K04514+K01047+K04267+K08043+K12751+K08045+K06269+K16343+K05858+K04958+K08845+K17457+K04960+K01047+K01047+K01047+K12328+K04368+K04366+K04345+K12327+K12329+K12755+K05274+K04365+K01047+K12323+K04850+K12330+…
Metabolism	Metabolism of other amino acids	beta-Alanine metabolism	19	33	0.147561	0.257671	ko00410	ENSMUSG00000053644;ENSMUSG00000033308;ENSMUSG00000015134;ENSMUSG00000020777;ENSMUSG00000022304;ENSMUSG00000041426;ENSMUSG00000024644;ENSMUSG00000057880;ENSMUSG00000010025;ENSMUSG00000029098;ENSMUSG00000021238;ENSMUSG00000075289;ENSMUSG00000029545;ENSMUSG00000026687;ENSMUSG00000026787;ENSMUSG00000035561;ENSMUSG00000029455;ENSMUSG00000025465;ENSMUSG00000027333	K14085+K00207+K00129+K00232+K01464+K05605+K08660+K13524+K00128+K00232+K00140+K14755+K00248+K00149+K01580+K00128+K00128+K07511+K12259
Human Diseases	Neurodegenerative diseases	Prion diseases	19	33	0.147561	0.257671	ko05020	ENSMUSG00000022982;ENSMUSG00000079105;ENSMUSG00000063358;ENSMUSG00000039542;ENSMUSG00000038418;ENSMUSG00000026478;ENSMUSG00000019843;ENSMUSG00000022762;ENSMUSG00000024966;ENSMUSG00000009406;ENSMUSG00000004936;ENSMUSG00000005034;ENSMUSG00000029656;ENSMUSG00000003873;ENSMUSG00000035027;ENSMUSG00000025887;ENSMUSG00000026864;ENSMUSG00000026874;ENSMUSG00000026923	K04565+K03996+K04371+K06491+K09203+K05635+K05703+K06491+K09553+K04375+K04368+K04345+K03998+K02159+K04369+K04741+K09490+K03994+K02599
Metabolism	Glycan biosynthesis and metabolism	Other types of O-glycan biosynthesis	25	45	0.157269	0.273234	ko00514	ENSMUSG00000000420;ENSMUSG00000048970;ENSMUSG00000024172;ENSMUSG00000096914;ENSMUSG00000036197;ENSMUSG00000035245;ENSMUSG00000022885;ENSMUSG00000047434;ENSMUSG00000018169;ENSMUSG00000051950;ENSMUSG00000033316;ENSMUSG00000089704;ENSMUSG00000028538;ENSMUSG00000034160;ENSMUSG00000025158;ENSMUSG00000034807;ENSMUSG00000034040;ENSMUSG00000020260;ENSMUSG00000028413;ENSMUSG00000042460;ENSMUSG00000020520;…	K00710+K09653+K00779+K00710+K13676+K18134+K00778+K23800+K05948+K13675+K00710+K00710+K00781+K09667+K05948+K11703+K00710+K03691+K07966+K00731+K00710+K00728+K07968+K13646+K00710
Organismal Systems	Nervous system	Retrograde endocannabinoid signaling	79	154	0.158275	0.273602	ko04723	ENSMUSG00000027673;ENSMUSG00000022450;ENSMUSG00000022354;ENSMUSG00000063358;ENSMUSG00000021606;ENSMUSG00000033938;ENSMUSG00000022376;ENSMUSG00000014294;ENSMUSG00000001260;ENSMUSG00000000560;ENSMUSG00000015968;ENSMUSG00000034656;ENSMUSG00000032562;ENSMUSG00000030287;ENSMUSG00000040048;ENSMUSG00000029632;ENSMUSG00000020022;ENSMUSG00000024099;ENSMUSG00000035735;ENSMUSG00000063594;ENSMUSG00000020159;…	K03961+K03950+K03965+K04371+K03939+K03963+K08048+K03946+K05186+K05175+K04851+K04344+K04630+K04959+K03966+K03948+K11352+K03943+K13806+K04544+K05189+K07826+K08049+K03967+K08047+K03937+K05175+K04634+K19663+K15528+K03947+K04541+K04547+K08043+K03941+K05184+K03942+K08045+K04440+K04536+K05858+K04440+K04603+K04958+K04630+K11351+K04960+K12302+K13985+K04542+K03934+K04345+K03954+K04441+K04630+K04441+K03958+…
Organismal Systems	Endocrine system	Renin secretion	40	75	0.160876	0.2761	ko04924	ENSMUSG00000021367;ENSMUSG00000039942;ENSMUSG00000036438;ENSMUSG00000024256;ENSMUSG00000021939;ENSMUSG00000027524;ENSMUSG00000015968;ENSMUSG00000028005;ENSMUSG00000049115;ENSMUSG00000001175;ENSMUSG00000032562;ENSMUSG00000030287;ENSMUSG00000019370;ENSMUSG00000024639;ENSMUSG00000021816;ENSMUSG00000029778;ENSMUSG00000028161;ENSMUSG00000004347;ENSMUSG00000022840;ENSMUSG00000024960;ENSMUSG00000030102;…	K16366+K04261+K02183+K05262+K01363+K05227+K04851+K12319+K04166+K02183+K04630+K04959+K02183+K04634+K04348+K04587+K04348+K13755+K08045+K05858+K04958+K04630+K04143+K04960+K05030+K01380+K04345+K04265+K04630+K05870+K12323+K04850+K04857+K12318+K13755+K04996+K06268+K05858+K05858+K04632
Environmental Information Processing	Signal transduction	Hedgehog signaling pathway	33	61	0.161326	0.2761	ko04340	ENSMUSG00000073563;ENSMUSG00000022812;ENSMUSG00000024576;ENSMUSG00000064325;ENSMUSG00000029686;ENSMUSG00000004364;ENSMUSG00000038780;ENSMUSG00000048402;ENSMUSG00000025407;ENSMUSG00000020271;ENSMUSG00000025217;ENSMUSG00000022517;ENSMUSG00000000184;ENSMUSG00000027070;ENSMUSG00000025231;ENSMUSG00000021318;ENSMUSG00000052957;ENSMUSG00000024858;ENSMUSG00000022433;ENSMUSG00000028681;ENSMUSG00000050382;…	K08958+K03083+K08957+K06231+K03347+K03869+K04678+K16798+K16797+K03362+K03362+K10604+K10151+K06233+K06229+K06230+K06232+K00910+K08960+K11101+K18806+K08439+K10394+K04345+K08958+K10523+K08958+K10523+K23664+K04678+K23663+K04439+K10523
Metabolism	Glycan biosynthesis and metabolism	Other glycan degradation	11	18	0.167053	0.284487	ko00511	ENSMUSG00000021665;ENSMUSG00000031521;ENSMUSG00000007038;ENSMUSG00000032295;ENSMUSG00000033857;ENSMUSG00000028164;ENSMUSG00000028673;ENSMUSG00000029119;ENSMUSG00000028048;ENSMUSG00000039307;ENSMUSG00000034000	K12373+K01444+K01186+K01191+K01227+K01192+K01206+K12312+K01201+K14459+K12357
Metabolism	Glycan biosynthesis and metabolism	Glycosaminoglycan biosynthesis - heparan sulfate / heparin	14	24	0.181095	0.306881	ko00534	ENSMUSG00000054008;ENSMUSG00000027963;ENSMUSG00000021978;ENSMUSG00000044499;ENSMUSG00000061731;ENSMUSG00000070407;ENSMUSG00000047759;ENSMUSG00000040151;ENSMUSG00000032252;ENSMUSG00000051022;ENSMUSG00000045216;ENSMUSG00000030657;ENSMUSG00000027198;ENSMUSG00000046321	K02576+K02369+K02370+K08104+K02366+K07809+K07809+K02513+K01793+K01024+K02514+K00771+K02367+K07808
Metabolism	Carbohydrate metabolism	Butanoate metabolism	16	28	0.186806	0.314987	ko00650	ENSMUSG00000007908;ENSMUSG00000035936;ENSMUSG00000020988;ENSMUSG00000027984;ENSMUSG00000057880;ENSMUSG00000027875;ENSMUSG00000093930;ENSMUSG00000028167;ENSMUSG00000046598;ENSMUSG00000023832;ENSMUSG00000022186;ENSMUSG00000029482;ENSMUSG00000029545;ENSMUSG00000026787;ENSMUSG00000030935;ENSMUSG00000025465	K01640+K00139+K00109+K00022+K13524+K01641+K01641+K00019+K00019+K00626+K01027+K01907+K00248+K01580+K01896+K07511
Metabolism	Energy metabolism	Oxidative phosphorylation	70	137	0.18771	0.314987	ko00190	ENSMUSG00000046516;ENSMUSG00000021520;ENSMUSG00000027673;ENSMUSG00000022450;ENSMUSG00000052459;ENSMUSG00000022354;ENSMUSG00000021606;ENSMUSG00000033938;ENSMUSG00000022956;ENSMUSG00000024121;ENSMUSG00000014294;ENSMUSG00000049387;ENSMUSG00000016252;ENSMUSG00000021577;ENSMUSG00000035885;ENSMUSG00000038690;ENSMUSG00000014313;ENSMUSG00000040048;ENSMUSG00000029632;ENSMUSG00000020022;ENSMUSG00000022890;…	K02260+K00417+K03961+K03950+K02145+K03965+K03939+K03963+K02137+K02155+K03946+K02271+K02135+K00234+K02273+K02130+K02268+K03966+K03948+K11352+K02131+K03943+K03662+K02264+K02147+K02272+K03967+K03937+K02136+K02133+K02132+K02154+K01507+K03947+K03941+K03942+K02154+K02128+K01507+K02153+K02140+K11351+K02151+K02127+K00413+K02148+K02270+K02267+K03934+K02146+K00235+K03954+K02265+K02266+K03958+K02128+K02134+…
Metabolism	Metabolism of cofactors and vitamins	Nicotinate and nicotinamide metabolism	24	44	0.195746	0.326877	ko00760	ENSMUSG00000054021;ENSMUSG00000032271;ENSMUSG00000020063;ENSMUSG00000042751;ENSMUSG00000028992;ENSMUSG00000020572;ENSMUSG00000032615;ENSMUSG00000032420;ENSMUSG00000017176;ENSMUSG00000030674;ENSMUSG00000115338;ENSMUSG00000068417;ENSMUSG00000116207;ENSMUSG00000037847;ENSMUSG00000025041;ENSMUSG00000029780;ENSMUSG00000032456;ENSMUSG00000029063;ENSMUSG00000022253;ENSMUSG00000019989;ENSMUSG00000029084;…	K11415+K00541+K11411+K06210+K06210+K03462+K01081+K19970+K01081+K00767+K03783+K03783+K00323+K10524+K01081+K01081+K06210+K00858+K00858+K01513+K01242+K11414+K11416+K01081
Cellular Processes	Transport and catabolism	Lysosome	74	146	0.205812	0.342026	ko04142	ENSMUSG00000021242;ENSMUSG00000083282;ENSMUSG00000021665;ENSMUSG00000022453;ENSMUSG00000031591;ENSMUSG00000007458;ENSMUSG00000022125;ENSMUSG00000031903;ENSMUSG00000062444;ENSMUSG00000020740;ENSMUSG00000016534;ENSMUSG00000021939;ENSMUSG00000049624;ENSMUSG00000024121;ENSMUSG00000054702;ENSMUSG00000037049;ENSMUSG00000021003;ENSMUSG00000034707;ENSMUSG00000030720;ENSMUSG00000031521;ENSMUSG00000028581;…	K13443+K01373+K12373+K01204+K12348+K10089+K12390+K06129+K12397+K12404+K06528+K01363+K12301+K02155+K12395+K12350+K01202+K01137+K12389+K01444+K12387+K06546+K01197+K12387+K01158+K12398+K01275+K01186+K01369+K03662+K01366+K12385+K01125+K02154+K01217+K21398+K19363+K01135+K12397+K01132+K12394+K05656+K01192+K01136+K12382+K12404+K12387+K01206+K06497+K06564+K12382+K02154+K01365+K10532+K12391+K12393+K01201+…
Metabolism	Energy metabolism	Sulfur metabolism	7	11	0.210476	0.348095	ko00920	ENSMUSG00000068874;ENSMUSG00000024899;ENSMUSG00000028032;ENSMUSG00000071711;ENSMUSG00000064254;ENSMUSG00000005803;ENSMUSG00000066324	K17285+K13811+K13811+K01011+K17725+K22470+K15759
Organismal Systems	Circulatory system	Cardiac muscle contraction	46	89	0.215457	0.354627	ko04260	ENSMUSG00000021520;ENSMUSG00000021991;ENSMUSG00000020882;ENSMUSG00000049387;ENSMUSG00000015968;ENSMUSG00000010066;ENSMUSG00000035885;ENSMUSG00000030376;ENSMUSG00000014313;ENSMUSG00000000088;ENSMUSG00000017778;ENSMUSG00000003352;ENSMUSG00000028854;ENSMUSG00000069806;ENSMUSG00000053395;ENSMUSG00000079055;ENSMUSG00000021313;ENSMUSG00000033161;ENSMUSG00000027861;ENSMUSG00000019146;ENSMUSG00000032412;…	K00417+K04860+K04862+K02271+K04851+K04859+K02273+K05849+K02268+K02264+K02272+K04864+K05742+K04872+K04873+K05849+K04962+K01539+K23445+K04867+K01540+K04858+K00413+K05849+K01540+K02270+K02267+K02265+K09290+K12749+K02266+K04850+K10373+K01540+K00420+K01539+K12750+K04857+K02267+K00476+K10374+K00414+K04870+K00415+K00419+K04868
Human Diseases	Infectious diseases	Shigellosis	11	19	0.234298	0.383803	ko05131	ENSMUSG00000022674;ENSMUSG00000046352;ENSMUSG00000066621;ENSMUSG00000039735;ENSMUSG00000021585;ENSMUSG00000029276;ENSMUSG00000029836;ENSMUSG00000001794;ENSMUSG00000001833;ENSMUSG00000075415;ENSMUSG00000078923	K10704+K07621+K17988+K20121+K04281+K23345+K11586+K08583+K16944+K20121+K10704
Metabolism	Glycan biosynthesis and metabolism	Glycosylphosphatidylinositol(GPI)-anchor biosynthesis	14	25	0.240388	0.391912	ko00563	ENSMUSG00000024145;ENSMUSG00000039047;ENSMUSG00000029263;ENSMUSG00000073678;ENSMUSG00000043257;ENSMUSG00000021120;ENSMUSG00000038383;ENSMUSG00000031381;ENSMUSG00000045625;ENSMUSG00000026698;ENSMUSG00000010607;ENSMUSG00000079469;ENSMUSG00000050229;ENSMUSG00000017721	K05287+K05290+K05310+K05294+K07542+K03858+K05293+K03857+K08098+K03859+K11001+K05286+K05284+K05292
Genetic Information Processing	Transcription	RNA polymerase	16	29	0.241993	0.392668	ko03020	ENSMUSG00000034453;ENSMUSG00000024258;ENSMUSG00000049553;ENSMUSG00000000776;ENSMUSG00000020561;ENSMUSG00000035834;ENSMUSG00000028104;ENSMUSG00000021018;ENSMUSG00000029250;ENSMUSG00000022476;ENSMUSG00000038628;ENSMUSG00000004667;ENSMUSG00000005198;ENSMUSG00000036315;ENSMUSG00000028318;ENSMUSG00000027395	K03021+K03012+K02999+K03026+K03004+K03024+K03024+K03016+K03010+K03022+K03019+K03013+K03006+K03000+K03005+K03002
Organismal Systems	Nervous system	GABAergic synapse	48	94	0.243731	0.393631	ko04727	ENSMUSG00000022376;ENSMUSG00000001260;ENSMUSG00000000560;ENSMUSG00000015968;ENSMUSG00000034656;ENSMUSG00000032562;ENSMUSG00000031950;ENSMUSG00000006930;ENSMUSG00000023169;ENSMUSG00000022462;ENSMUSG00000026103;ENSMUSG00000063594;ENSMUSG00000020159;ENSMUSG00000043004;ENSMUSG00000005580;ENSMUSG00000031659;ENSMUSG00000047454;ENSMUSG00000010803;ENSMUSG00000057880;ENSMUSG00000078816;ENSMUSG00000044005;…	K08048+K05186+K05175+K04851+K04344+K04630+K08341+K04647+K14990+K14207+K01425+K04544+K05189+K07826+K08049+K08047+K15376+K05175+K13524+K19663+K01425+K04541+K04547+K08043+K05184+K08045+K04536+K04630+K04542+K04345+K04630+K04850+K04538+K01580+K06027+K05704+K05045+K04615+K04857+K08341+K04539+K04849+K02677+K19662+K05175+K05181+K08041+K04549
Organismal Systems	Digestive system	Salivary secretion	42	82	0.253843	0.407462	ko04970	ENSMUSG00000024597;ENSMUSG00000069516;ENSMUSG00000036438;ENSMUSG00000022376;ENSMUSG00000028005;ENSMUSG00000045875;ENSMUSG00000001175;ENSMUSG00000030287;ENSMUSG00000019943;ENSMUSG00000019370;ENSMUSG00000005580;ENSMUSG00000031659;ENSMUSG00000028854;ENSMUSG00000024639;ENSMUSG00000044217;ENSMUSG00000078816;ENSMUSG00000033161;ENSMUSG00000020654;ENSMUSG00000032412;ENSMUSG00000022840;ENSMUSG00000024960;…	K10951+K13915+K02183+K08048+K12319+K04135+K02183+K04959+K05850+K02183+K08049+K08047+K05742+K04634+K09867+K19663+K01539+K08043+K01540+K08045+K05858+K04958+K04143+K04960+K05850+K01540+K05850+K01242+K04345+K01540+K01539+K13915+K12318+K02677+K19662+K08041+K05858+K04963+K05858+K04632+K13899+K13899
Genetic Information Processing	Translation	Ribosome	74	148	0.254664	0.407462	ko03010	ENSMUSG00000024902;ENSMUSG00000041841;ENSMUSG00000079641;ENSMUSG00000021607;ENSMUSG00000048758;ENSMUSG00000039680;ENSMUSG00000017404;ENSMUSG00000061477;ENSMUSG00000052962;ENSMUSG00000034892;ENSMUSG00000098274;ENSMUSG00000024829;ENSMUSG00000057863;ENSMUSG00000028081;ENSMUSG00000039001;ENSMUSG00000058600;ENSMUSG00000008682;ENSMUSG00000030879;ENSMUSG00000043716;ENSMUSG00000058558;ENSMUSG00000028936;…	K02867+K02922+K02924+K02919+K02905+K02990+K02885+K02993+K02916+K02980+K02896+K02888+K02920+K02984+K02971+K02908+K02866+K02879+K02937+K02932+K02891+K02889+K02915+K02973+K02960+K02900+K02959+K02950+K02954+K02917+K02991+K02926+K02868+K02983+K02893+K02995+K02887+K02902+K02949+K02872+K02942+K02935+K02877+K02947+K02930+K02963+K02974+K02912+K02927+K02898+K02882+K02891+K02914+K02966+K02953+K02883+K02978+…
Metabolism	Metabolism of other amino acids	D-Glutamine and D-glutamate metabolism	3	4	0.268572	0.425754	ko00471	ENSMUSG00000026103;ENSMUSG00000044005;ENSMUSG00000021794	K01425+K01425+K00261
Metabolism	Metabolism of cofactors and vitamins	Lipoic acid metabolism	3	4	0.268572	0.425754	ko00785	ENSMUSG00000037216;ENSMUSG00000030725;ENSMUSG00000029199	K10105+K23735+K03644
Organismal Systems	Digestive system	Carbohydrate digestion and absorption	26	50	0.283521	0.44739	ko04973	ENSMUSG00000037012;ENSMUSG00000020080;ENSMUSG00000019699;ENSMUSG00000041417;ENSMUSG00000011034;ENSMUSG00000015968;ENSMUSG00000039936;ENSMUSG00000028976;ENSMUSG00000025877;ENSMUSG00000000628;ENSMUSG00000004056;ENSMUSG00000033161;ENSMUSG00000028698;ENSMUSG00000032412;ENSMUSG00000024960;ENSMUSG00000032462;ENSMUSG00000028777;ENSMUSG00000026576;ENSMUSG00000028738;ENSMUSG00000031834;ENSMUSG00000027665;…	K00844+K00844+K04456+K02649+K14158+K04851+K00922+K08143+K00844+K00844+K04456+K01539+K02649+K01540+K05858+K00922+K19729+K01540+K04625+K02649+K00922+K01540+K01539+K19662+K05858+K05858
Metabolism	Amino acid metabolism	Glycine, serine and threonine metabolism	22	42	0.291355	0.457654	ko00260	ENSMUSG00000053644;ENSMUSG00000020258;ENSMUSG00000021953;ENSMUSG00000024827;ENSMUSG00000020664;ENSMUSG00000028179;ENSMUSG00000011752;ENSMUSG00000034424;ENSMUSG00000020534;ENSMUSG00000024640;ENSMUSG00000017713;ENSMUSG00000032607;ENSMUSG00000074768;ENSMUSG00000006378;ENSMUSG00000017453;ENSMUSG00000025037;ENSMUSG00000038871;ENSMUSG00000002769;ENSMUSG00000024039;ENSMUSG00000020150;ENSMUSG00000035637;…	K14085+K11529+K15789+K00281+K00382+K01758+K01834+K02437+K00600+K00831+K01620+K00605+K00544+K00639+K00306+K00274+K01837+K00552+K01697+K00542+K00049+K01079
Human Diseases	Infectious diseases	Influenza A	90	183	0.298556	0.463872	ko05164	ENSMUSG00000021025;ENSMUSG00000022971;ENSMUSG00000021277;ENSMUSG00000022967;ENSMUSG00000016319;ENSMUSG00000031639;ENSMUSG00000063358;ENSMUSG00000040274;ENSMUSG00000055170;ENSMUSG00000019699;ENSMUSG00000020290;ENSMUSG00000003731;ENSMUSG00000024789;ENSMUSG00000031077;ENSMUSG00000041417;ENSMUSG00000024810;ENSMUSG00000040725;ENSMUSG00000031633;ENSMUSG00000037649;ENSMUSG00000066800;ENSMUSG00000047123;…	K04734+K05131+K03174+K05130+K05863+K05401+K04371+K02091+K04687+K04456+K14290+K15042+K04447+K02373+K02649+K12967+K15047+K05863+K06752+K01165+K05842+K02187+K06752+K05410+K00922+K02084+K04722+K15043+K11220+K14284+K04733+K04456+K04467+K08738+K04498+K03237+K08060+K04696+K05425+K10054+K02581+K02580+K02649+K23940+K01315+K04398+K12799+K06490+K05414+K11219+K00922+K04498+K04693+K05132+K00787+K05692+K04721+…
Metabolism	Carbohydrate metabolism	Galactose metabolism	18	34	0.299026	0.463872	ko00052	ENSMUSG00000037012;ENSMUSG00000020080;ENSMUSG00000020766;ENSMUSG00000025877;ENSMUSG00000021196;ENSMUSG00000000628;ENSMUSG00000033065;ENSMUSG00000028671;ENSMUSG00000035473;ENSMUSG00000001642;ENSMUSG00000029762;ENSMUSG00000061758;ENSMUSG00000020277;ENSMUSG00000029171;ENSMUSG00000028413;ENSMUSG00000036073;ENSMUSG00000041798;ENSMUSG00000001891	K00844+K00844+K00849+K00844+K00850+K00844+K00850+K01784+K01785+K00011+K00011+K00011+K00850+K15779+K07966+K00965+K12407+K00963
Metabolism	Amino acid metabolism	Phenylalanine, tyrosine and tryptophan biosynthesis	5	8	0.299359	0.463872	ko00400	ENSMUSG00000020051;ENSMUSG00000001670;ENSMUSG00000025190;ENSMUSG00000074141;ENSMUSG00000039720	K00500+K00815+K14454+K03334+K14454
Human Diseases	Drug resistance	Antifolate resistance	16	30	0.302633	0.466842	ko01523	ENSMUSG00000022962;ENSMUSG00000029009;ENSMUSG00000032849;ENSMUSG00000022822;ENSMUSG00000025199;ENSMUSG00000020534;ENSMUSG00000021707;ENSMUSG00000028163;ENSMUSG00000029802;ENSMUSG00000020829;ENSMUSG00000001436;ENSMUSG00000026192;ENSMUSG00000025747;ENSMUSG00000073987;ENSMUSG00000000320;ENSMUSG00000009566	K11787+K00297+K05673+K05668+K04467+K00600+K00287+K02580+K05681+K14613+K14609+K00602+K00560+K01307+K00458+K01930
Metabolism	Glycan biosynthesis and metabolism	Glycosphingolipid biosynthesis - lacto and neolacto series	15	28	0.304326	0.467358	ko00601	ENSMUSG00000021360;ENSMUSG00000022793;ENSMUSG00000043300;ENSMUSG00000047878;ENSMUSG00000030283;ENSMUSG00000022747;ENSMUSG00000022686;ENSMUSG00000028538;ENSMUSG00000008461;ENSMUSG00000055373;ENSMUSG00000028413;ENSMUSG00000052423;ENSMUSG00000051650;ENSMUSG00000035778;ENSMUSG00000015787	K00742+K07969+K00719+K01988+K03371+K03792+K03766+K00781+K00718+K03663+K07966+K07968+K00741+K00743+K00709
Metabolism	Glycan biosynthesis and metabolism	Mannose type O-glycan biosyntheis	13	24	0.307354	0.468313	ko00515	ENSMUSG00000047379;ENSMUSG00000034620;ENSMUSG00000043153;ENSMUSG00000043857;ENSMUSG00000026156;ENSMUSG00000039242;ENSMUSG00000028538;ENSMUSG00000004383;ENSMUSG00000055373;ENSMUSG00000028413;ENSMUSG00000066235;ENSMUSG00000039254;ENSMUSG00000052423	K21032+K21052+K21031+K09661+K10157+K09654+K00781+K09668+K03663+K07966+K18207+K00728+K07968
Metabolism	Lipid metabolism	Synthesis and degradation of ketone bodies	7	12	0.308276	0.468313	ko00072	ENSMUSG00000007908;ENSMUSG00000027875;ENSMUSG00000093930;ENSMUSG00000028167;ENSMUSG00000046598;ENSMUSG00000023832;ENSMUSG00000022186	K01640+K01641+K01641+K00019+K00019+K00626+K01027
Metabolism	Amino acid metabolism	Arginine biosynthesis	11	20	0.309599	0.468313	ko00220	ENSMUSG00000023262;ENSMUSG00000026103;ENSMUSG00000025190;ENSMUSG00000031700;ENSMUSG00000044005;ENSMUSG00000021794;ENSMUSG00000039720;ENSMUSG00000020826;ENSMUSG00000048217;ENSMUSG00000019987;ENSMUSG00000025533	K14677+K01425+K14454+K00814+K01425+K00261+K14454+K13241+K11067+K01476+K01755
Metabolism	Glycan biosynthesis and metabolism	Glycosphingolipid biosynthesis - globo and isoglobo series	9	16	0.310393	0.468313	ko00603	ENSMUSG00000021665;ENSMUSG00000022453;ENSMUSG00000043300;ENSMUSG00000047878;ENSMUSG00000030283;ENSMUSG00000013846;ENSMUSG00000031749;ENSMUSG00000008461;ENSMUSG00000055373	K12373+K01204+K00719+K01988+K03371+K00780+K03368+K00718+K03663
Organismal Systems	Endocrine system	PPAR signaling pathway	46	92	0.315732	0.474287	ko03320	ENSMUSG00000024600;ENSMUSG00000024122;ENSMUSG00000032883;ENSMUSG00000018796;ENSMUSG00000024900;ENSMUSG00000028773;ENSMUSG00000023057;ENSMUSG00000028607;ENSMUSG00000062908;ENSMUSG00000028603;ENSMUSG00000032281;ENSMUSG00000024207;ENSMUSG00000024209;ENSMUSG00000015846;ENSMUSG00000025006;ENSMUSG00000038057;ENSMUSG00000020777;ENSMUSG00000030621;ENSMUSG00000024665;ENSMUSG00000025202;ENSMUSG00000025203;…	K08749+K06276+K01897+K01897+K08765+K08752+K08751+K08766+K00249+K08764+K15013+K15013+K15013+K08524+K06086+K08762+K00232+K00029+K10226+K00507+K00507+K00507+K07425+K07425+K08755+K01641+K01641+K01897+K00232+K08754+K00864+K01897+K19524+K01596+K08770+K08536+K08530+K08757+K08745+K00255+K07513+K07513+K08746+K08762+K08761+K01596
Human Diseases	Infectious diseases	HTLV-I infection	139	287	0.329397	0.492664	ko05166	ENSMUSG00000021025;ENSMUSG00000021250;ENSMUSG00000016319;ENSMUSG00000024926;ENSMUSG00000022346;ENSMUSG00000036977;ENSMUSG00000063358;ENSMUSG00000031902;ENSMUSG00000000409;ENSMUSG00000041736;ENSMUSG00000019699;ENSMUSG00000020290;ENSMUSG00000024370;ENSMUSG00000029466;ENSMUSG00000038418;ENSMUSG00000000708;ENSMUSG00000022376;ENSMUSG00000041417;ENSMUSG00000025860;ENSMUSG00000037868;ENSMUSG00000013663;…	K04734+K04379+K05863+K11304+K04377+K03357+K04371+K17333+K05856+K05770+K04456+K14290+K03355+K03354+K09203+K06062+K08048+K02649+K04725+K12496+K01110+K05863+K06752+K03359+K06627+K06620+K04728+K03353+K06752+K02216+K15305+K04570+K08874+K09341+K15304+K00922+K09049+K21932+K03352+K08057+K15041+K04501+K04416+K06622+K04500+K04456+K04467+K04446+K04498+K06751+K08049+K08047+K10151+K09047+K04469+K15308+K06635+…
Organismal Systems	Endocrine system	Regulation of lipolysis in adipocyte	30	60	0.366023	0.545074	ko04923	ENSMUSG00000019699;ENSMUSG00000022376;ENSMUSG00000041417;ENSMUSG00000020963;ENSMUSG00000055980;ENSMUSG00000039936;ENSMUSG00000060675;ENSMUSG00000032562;ENSMUSG00000004056;ENSMUSG00000005580;ENSMUSG00000031659;ENSMUSG00000005534;ENSMUSG00000028698;ENSMUSG00000020654;ENSMUSG00000022840;ENSMUSG00000032462;ENSMUSG00000057614;ENSMUSG00000031489;ENSMUSG00000005034;ENSMUSG00000042429;ENSMUSG00000031834;…	K04456+K08048+K02649+K04249+K16172+K00922+K16817+K04630+K04456+K08049+K08047+K04527+K02649+K08043+K08045+K00922+K04630+K04143+K04345+K04265+K02649+K04630+K00922+K12323+K07188+K13699+K11987+K08041+K04632+K00509
Cellular Processes	Cell growth and death	Necroptosis	86	178	0.387536	0.574623	ko04217	ENSMUSG00000021270;ENSMUSG00000063021;ENSMUSG00000069309;ENSMUSG00000069302;ENSMUSG00000022971;ENSMUSG00000022967;ENSMUSG00000022789;ENSMUSG00000016319;ENSMUSG00000069272;ENSMUSG00000031639;ENSMUSG00000060081;ENSMUSG00000031913;ENSMUSG00000055170;ENSMUSG00000078851;ENSMUSG00000024789;ENSMUSG00000031077;ENSMUSG00000053119;ENSMUSG00000024810;ENSMUSG00000025860;ENSMUSG00000031633;ENSMUSG00000047123;…	K04079+K11251+K11251+K11251+K05131+K05130+K17065+K05863+K11251+K05401+K11251+K12196+K04687+K11251+K04447+K02373+K12193+K12967+K04725+K05863+K05842+K10630+K12350+K00688+K12197+K11222+K15053+K04722+K02861+K12192+K00688+K16342+K16342+K24070+K15041+K04515+K11220+K16060+K16060+K00522+K20703+K11225+K08601+K11251+K04692+K03853+K12194+K10802+K12197+K11251+K04515+K12194+K11251+K15040+K04440+K04724+K04398+…
Organismal Systems	Development and regeneration	Axon regeneration	10	19	0.394621	0.582617	ko04361	ENSMUSG00000033004;ENSMUSG00000036698;ENSMUSG00000038346;ENSMUSG00000042724;ENSMUSG00000028678;ENSMUSG00000024215;ENSMUSG00000028842;ENSMUSG00000041530;ENSMUSG00000028799;ENSMUSG00000028438	K10693+K11593+K23480+K04417+K10393+K09442+K11593+K11593+K23480+K10393
Genetic Information Processing	Folding, sorting and degradation	SNARE interactions in vesicular transport	17	34	0.426883	0.627555	ko04130	ENSMUSG00000028955;ENSMUSG00000030337;ENSMUSG00000021124;ENSMUSG00000030806;ENSMUSG00000030805;ENSMUSG00000024983;ENSMUSG00000024191;ENSMUSG00000029125;ENSMUSG00000019998;ENSMUSG00000002395;ENSMUSG00000050732;ENSMUSG00000032757;ENSMUSG00000061455;ENSMUSG00000007207;ENSMUSG00000002741;ENSMUSG00000025484;ENSMUSG00000027522	K13505+K08510+K08493+K08486+K13502+K08493+K08497+K08492+K08488+K08507+K08512+K08504+K08491+K04560+K08516+K08504+K08489
Organismal Systems	Sensory system	Inflammatory mediator regulation of TRP channels	63	131	0.432412	0.632977	ko04750	ENSMUSG00000039942;ENSMUSG00000045038;ENSMUSG00000036438;ENSMUSG00000022376;ENSMUSG00000041417;ENSMUSG00000039936;ENSMUSG00000001175;ENSMUSG00000050211;ENSMUSG00000030287;ENSMUSG00000070719;ENSMUSG00000053819;ENSMUSG00000034330;ENSMUSG00000021108;ENSMUSG00000019370;ENSMUSG00000005580;ENSMUSG00000031659;ENSMUSG00000041347;ENSMUSG00000018932;ENSMUSG00000083138;ENSMUSG00000028712;ENSMUSG00000024639;…	K04261+K18050+K02183+K08048+K02649+K00922+K02183+K16342+K04959+K16342+K04515+K05859+K18051+K02183+K08049+K08047+K03915+K04432+K07425+K07425+K04634+K04829+K19663+K04234+K02649+K08043+K04515+K08045+K04440+K06269+K16343+K05858+K00922+K04440+K04971+K04958+K07418+K07418+K07418+K07418+K04983+K04960+K04345+K04973+K02649+K04441+K04828+K04441+K00922+K05704+K01116+K04269+K02677+K06269+K00458+K06269+K19662+…
Metabolism	Lipid metabolism	Fatty acid elongation	15	30	0.43959	0.639305	ko00062	ENSMUSG00000032349;ENSMUSG00000031708;ENSMUSG00000032262;ENSMUSG00000036880;ENSMUSG00000028937;ENSMUSG00000041220;ENSMUSG00000027984;ENSMUSG00000052392;ENSMUSG00000035376;ENSMUSG00000063275;ENSMUSG00000033629;ENSMUSG00000028145;ENSMUSG00000059447;ENSMUSG00000027195;ENSMUSG00000025465	K10244+K10258+K10249+K07508+K17360+K10203+K00022+K01068+K10703+K10703+K10703+K16339+K07509+K10251+K07511
Organismal Systems	Immune system	RIG-I-like receptor signaling pathway	34	70	0.440452	0.639305	ko04622	ENSMUSG00000033107;ENSMUSG00000021025;ENSMUSG00000021277;ENSMUSG00000024349;ENSMUSG00000031077;ENSMUSG00000020115;ENSMUSG00000021408;ENSMUSG00000032905;ENSMUSG00000038160;ENSMUSG00000021754;ENSMUSG00000025199;ENSMUSG00000036712;ENSMUSG00000031154;ENSMUSG00000004296;ENSMUSG00000030595;ENSMUSG00000028163;ENSMUSG00000032171;ENSMUSG00000039224;ENSMUSG00000021936;ENSMUSG00000026029;ENSMUSG00000095498;…	K12170+K04734+K03174+K12654+K02373+K05410+K02861+K08336+K08339+K04416+K04467+K08601+K12655+K05425+K02581+K02580+K09578+K11594+K04440+K04398+K05414+K04440+K11594+K04441+K04441+K04427+K12651+K12646+K03175+K10652+K03173+K12652+K12650+K12648
Organismal Systems	Immune system	Toll-like receptor signaling pathway	49	102	0.453153	0.654977	ko04620	ENSMUSG00000075122;ENSMUSG00000021025;ENSMUSG00000022971;ENSMUSG00000021277;ENSMUSG00000021250;ENSMUSG00000022967;ENSMUSG00000031639;ENSMUSG00000063358;ENSMUSG00000045322;ENSMUSG00000019699;ENSMUSG00000031077;ENSMUSG00000041417;ENSMUSG00000051439;ENSMUSG00000047123;ENSMUSG00000027995;ENSMUSG00000029304;ENSMUSG00000020115;ENSMUSG00000039936;ENSMUSG00000021408;ENSMUSG00000026104;ENSMUSG00000059883;…	K05412+K04734+K05131+K03174+K04379+K05130+K05401+K04371+K10161+K04456+K02373+K02649+K04391+K05842+K10159+K06250+K05410+K00922+K02861+K11220+K04733+K04456+K04467+K05400+K04432+K05425+K04415+K02580+K02649+K04440+K04398+K05414+K04404+K00922+K04431+K04440+K04403+K04448+K04368+K02649+K04441+K04441+K00922+K04427+K04369+K05399+K03175+K04433+K05402
Genetic Information Processing	Transcription	Basal transcription factors	22	45	0.456083	0.656454	ko03022	ENSMUSG00000024382;ENSMUSG00000078941;ENSMUSG00000052293;ENSMUSG00000069089;ENSMUSG00000020962;ENSMUSG00000002658;ENSMUSG00000003680;ENSMUSG00000021548;ENSMUSG00000054321;ENSMUSG00000001524;ENSMUSG00000074734;ENSMUSG00000038697;ENSMUSG00000071359;ENSMUSG00000031314;ENSMUSG00000024218;ENSMUSG00000020680;ENSMUSG00000023980;ENSMUSG00000033543;ENSMUSG00000006599;ENSMUSG00000036980;ENSMUSG00000060261;…	K10843+K14535+K14535+K02202+K03122+K03138+K03131+K06634+K03129+K03144+K03132+K03130+K03120+K03125+K03135+K14651+K14649+K03123+K03141+K03131+K03121+K03121
Metabolism	Glycan biosynthesis and metabolism	Glycosaminoglycan biosynthesis - chondroitin sulfate / dermatan sulfate	10	20	0.479644	0.687489	ko00532	ENSMUSG00000058152;ENSMUSG00000039497;ENSMUSG00000036356;ENSMUSG00000057337;ENSMUSG00000047712;ENSMUSG00000037347;ENSMUSG00000030657;ENSMUSG00000034612;ENSMUSG00000030930;ENSMUSG00000036599	K13499+K01794+K00746+K01020+K03193+K04743+K00771+K01017+K08106+K04742
Environmental Information Processing	Signal transduction	MAPK signaling pathway - fly	9	18	0.489874	0.699239	ko04013	ENSMUSG00000019779;ENSMUSG00000039087;ENSMUSG00000020954;ENSMUSG00000042724;ENSMUSG00000066232;ENSMUSG00000010175;ENSMUSG00000024077;ENSMUSG00000027692;ENSMUSG00000000093	K08892+K20210+K17608+K04417+K20223+K20211+K17608+K08840+K10176
Human Diseases	Endocrine and metabolic diseases	Maturity onset diabetes of the young	14	29	0.516885	0.734746	ko04950	ENSMUSG00000035187;ENSMUSG00000052271;ENSMUSG00000047591;ENSMUSG00000019900;ENSMUSG00000017688;ENSMUSG00000024986;ENSMUSG00000041237;ENSMUSG00000045518;ENSMUSG00000001566;ENSMUSG00000020679;ENSMUSG00000026398;ENSMUSG00000043013;ENSMUSG00000034701;ENSMUSG00000041798	K08030+K08040+K07595+K19521+K08037+K08024+K12406+K08026+K08025+K08034+K08027+K08026+K08033+K12407
Organismal Systems	Endocrine system	Prolactin signaling pathway	42	89	0.525676	0.743517	ko04917	ENSMUSG00000022812;ENSMUSG00000021250;ENSMUSG00000037104;ENSMUSG00000063358;ENSMUSG00000024107;ENSMUSG00000019699;ENSMUSG00000024789;ENSMUSG00000059923;ENSMUSG00000005268;ENSMUSG00000041417;ENSMUSG00000034801;ENSMUSG00000039936;ENSMUSG00000048756;ENSMUSG00000026104;ENSMUSG00000020027;ENSMUSG00000004056;ENSMUSG00000021055;ENSMUSG00000000184;ENSMUSG00000004040;ENSMUSG00000053113;ENSMUSG00000022015;…	K03083+K04379+K04698+K04371+K04248+K04456+K04447+K04364+K05081+K02649+K03099+K00922+K09408+K11220+K04695+K04456+K08551+K10151+K04692+K04696+K05473+K04694+K02580+K02649+K07828+K04440+K00922+K04440+K03099+K06279+K04368+K04366+K02649+K04441+K09444+K04441+K00922+K05704+K04369+K00965+K12407+K04699
Environmental Information Processing	Signal transduction	Ras signaling pathway	131	279	0.527378	0.743517	ko04014	ENSMUSG00000002489;ENSMUSG00000002847;ENSMUSG00000024883;ENSMUSG00000036438;ENSMUSG00000063358;ENSMUSG00000031714;ENSMUSG00000019699;ENSMUSG00000026482;ENSMUSG00000059923;ENSMUSG00000017831;ENSMUSG00000041417;ENSMUSG00000020275;ENSMUSG00000028019;ENSMUSG00000050917;ENSMUSG00000031073;ENSMUSG00000031453;ENSMUSG00000044147;ENSMUSG00000021357;ENSMUSG00000034801;ENSMUSG00000032946;ENSMUSG00000007659;…	K05731+K13618+K17638+K02183+K04371+K09593+K04456+K17635+K04364+K07887+K02649+K09254+K05450+K04358+K22603+K12380+K07941+K17637+K03099+K12361+K04570+K05410+K05449+K05860+K18496+K00922+K08019+K18497+K21932+K09850+K02183+K16817+K16342+K16342+K07835+K08887+K08732+K05462+K05095+K08773+K05859+K05087+K04456+K04467+K04358+K04544+K02183+K05099+K04357+K07826+K01047+K04352+K07889+K04363+K05091+K17633+K19663+…
Organismal Systems	Digestive system	Fat digestion and absorption	19	40	0.535578	0.751995	ko04975	ENSMUSG00000028517;ENSMUSG00000025091;ENSMUSG00000079342;ENSMUSG00000023057;ENSMUSG00000027999;ENSMUSG00000021759;ENSMUSG00000022555;ENSMUSG00000022683;ENSMUSG00000020609;ENSMUSG00000028158;ENSMUSG00000037936;ENSMUSG00000028750;ENSMUSG00000041193;ENSMUSG00000028751;ENSMUSG00000032083;ENSMUSG00000030747;ENSMUSG00000029522;ENSMUSG00000015243;ENSMUSG00000026922	K01080+K14075+K14452+K08751+K01047+K01080+K11155+K01047+K14462+K14463+K13885+K01047+K01047+K01047+K08757+K11160+K01047+K05641+K13509
Metabolism	Carbohydrate metabolism	Starch and sucrose metabolism	17	36	0.553474	0.772672	ko00500	ENSMUSG00000037012;ENSMUSG00000020080;ENSMUSG00000033400;ENSMUSG00000032648;ENSMUSG00000021069;ENSMUSG00000022707;ENSMUSG00000025877;ENSMUSG00000000628;ENSMUSG00000019528;ENSMUSG00000019989;ENSMUSG00000003865;ENSMUSG00000030729;ENSMUSG00000029171;ENSMUSG00000036427;ENSMUSG00000041798;ENSMUSG00000001891;ENSMUSG00000033059	K00844+K00844+K01196+K00688+K00688+K00700+K00844+K00844+K00750+K01513+K00693+K11809+K15779+K01810+K12407+K00963+K00688
Human Diseases	Infectious disease: bacterial	Yersinia infection	79	169	0.554797	0.772672	ko05135	ENSMUSG00000022812;ENSMUSG00000032999;ENSMUSG00000024867;ENSMUSG00000021662;ENSMUSG00000021025;ENSMUSG00000020580;ENSMUSG00000000555;ENSMUSG00000021250;ENSMUSG00000031511;ENSMUSG00000022148;ENSMUSG00000063358;ENSMUSG00000031902;ENSMUSG00000000409;ENSMUSG00000019699;ENSMUSG00000006134;ENSMUSG00000041417;ENSMUSG00000059456;ENSMUSG00000028126;ENSMUSG00000047123;ENSMUSG00000044147;ENSMUSG00000017776;…	K03083+K22265+K00889+K21072+K04734+K17388+K06484+K04379+K13710+K17698+K04371+K17333+K05856+K04456+K04438+K02649+K05871+K00889+K05842+K07941+K04438+K05410+K05725+K00922+K19475+K04373+K05726+K05730+K04733+K12803+K04456+K04467+K05748+K04446+K18584+K23471+K04432+K04373+K04373+K04514+K02580+K02649+K04440+K12799+K04404+K00922+K04431+K04440+K23612+K05627+K04403+K04448+K05692+K05719+K04368+K07861+K02649+…
Genetic Information Processing	Folding, sorting and degradation	Sulfur relay system	4	8	0.568942	0.789178	ko04122	ENSMUSG00000015536;ENSMUSG00000069020;ENSMUSG00000071711;ENSMUSG00000027618	K03635+K12161+K01011+K04487
Metabolism	Glycan biosynthesis and metabolism	Mucin type O-glycan biosynthesis	14	30	0.584519	0.807528	ko00512	ENSMUSG00000000420;ENSMUSG00000048970;ENSMUSG00000013846;ENSMUSG00000031749;ENSMUSG00000096914;ENSMUSG00000009588;ENSMUSG00000091387;ENSMUSG00000033316;ENSMUSG00000089704;ENSMUSG00000034040;ENSMUSG00000042460;ENSMUSG00000020520;ENSMUSG00000017929;ENSMUSG00000060988	K00710+K09653+K00780+K03368+K00710+K03479+K09663+K00710+K00710+K00710+K00731+K00710+K09905+K00710
Metabolism	Energy metabolism	Nitrogen metabolism	8	17	0.59124	0.813546	ko00910	ENSMUSG00000028972;ENSMUSG00000031373;ENSMUSG00000027559;ENSMUSG00000027562;ENSMUSG00000021794;ENSMUSG00000031883;ENSMUSG00000041261;ENSMUSG00000000805	K01672+K01672+K01672+K18245+K00261+K01672+K01672+K18246
Metabolism	Metabolism of other amino acids	Phosphonate and phosphinate metabolism	3	6	0.598091	0.819694	ko00440	ENSMUSG00000035246;ENSMUSG00000025137;ENSMUSG00000075703	K00968+K00967+K00993
Organismal Systems	Digestive system	Cholesterol metabolism	24	52	0.601016	0.820435	ko04979	ENSMUSG00000021242;ENSMUSG00000038175;ENSMUSG00000041736;ENSMUSG00000026600;ENSMUSG00000008892;ENSMUSG00000024091;ENSMUSG00000053846;ENSMUSG00000040249;ENSMUSG00000027070;ENSMUSG00000024413;ENSMUSG00000029103;ENSMUSG00000037295;ENSMUSG00000020609;ENSMUSG00000021771;ENSMUSG00000040564;ENSMUSG00000002985;ENSMUSG00000037936;ENSMUSG00000027698;ENSMUSG00000032193;ENSMUSG00000020402;ENSMUSG00000032083;…	K13443+K10637+K05770+K00637+K15041+K06096+K22284+K04550+K06233+K12385+K22290+K12474+K14462+K15040+K22286+K04524+K13885+K14349+K12473+K05862+K08757+K05641+K08761+K10707
Environmental Information Processing	Signaling molecules and interaction	ECM-receptor interaction	41	89	0.609417	0.828615	ko04512	ENSMUSG00000000555;ENSMUSG00000019899;ENSMUSG00000091345;ENSMUSG00000032572;ENSMUSG00000055447;ENSMUSG00000026479;ENSMUSG00000026478;ENSMUSG00000029304;ENSMUSG00000002900;ENSMUSG00000015647;ENSMUSG00000025321;ENSMUSG00000032796;ENSMUSG00000022483;ENSMUSG00000001930;ENSMUSG00000020330;ENSMUSG00000015533;ENSMUSG00000037016;ENSMUSG00000039952;ENSMUSG00000052911;ENSMUSG00000051111;ENSMUSG00000047953;…	K06484+K05637+K06238+K06238+K06266+K06246+K05635+K06250+K05636+K06240+K06591+K05637+K19719+K03900+K06267+K06481+K23380+K06265+K06243+K06258+K06260+K06588+K06257+K06584+K06255+K04659+K06485+K06254+K05719+K06249+K08131+K04659+K06476+K06238+K06493+K06585+K05717+K16338+K06487+K06482+K16857
Metabolism	Amino acid metabolism	Valine, leucine and isoleucine biosynthesis	2	4	0.64092	0.857885	ko00290	ENSMUSG00000030268;ENSMUSG00000030826	K00826+K00826
Environmental Information Processing	Signal transduction	Hippo signaling pathway -fly	2	4	0.64092	0.857885	ko04391	ENSMUSG00000021217;ENSMUSG00000047907	K09236+K09236
Organismal Systems	Sensory system	Phototransduction - fly	2	4	0.64092	0.857885	ko04745	ENSMUSG00000042064;ENSMUSG00000029410	K08834+K13807
Human Diseases	Infectious diseases	Vibrio cholerae infection	2	4	0.64092	0.857885	ko05110	ENSMUSG00000010830;ENSMUSG00000002778	K10949+K10949
Metabolism	Lipid metabolism	Primary bile acid biosynthesis	8	18	0.672332	0.896214	ko00120	ENSMUSG00000022244;ENSMUSG00000028603;ENSMUSG00000024507;ENSMUSG00000021259;ENSMUSG00000039519;ENSMUSG00000023963;ENSMUSG00000038641;ENSMUSG00000017307	K01796+K08764+K12405+K07440+K07430+K07439+K00251+K11992
Organismal Systems	Excretory system	Collecting duct acid secretion	12	27	0.674766	0.896214	ko04966	ENSMUSG00000052459;ENSMUSG00000024121;ENSMUSG00000017756;ENSMUSG00000006273;ENSMUSG00000019302;ENSMUSG00000027562;ENSMUSG00000038023;ENSMUSG00000015575;ENSMUSG00000004285;ENSMUSG00000022295;ENSMUSG00000013160;ENSMUSG00000005553	K02145+K02155+K13627+K02147+K02154+K18245+K02154+K02153+K02151+K02148+K02146+K01542
Metabolism	Metabolism of cofactors and vitamins	Vitamin B6 metabolism	4	9	0.683295	0.904051	ko00750	ENSMUSG00000024640;ENSMUSG00000027088;ENSMUSG00000032788;ENSMUSG00000018659	K00831+K13248+K00868+K00275
Metabolism	Amino acid metabolism	Phenylalanine metabolism	10	23	0.705918	0.930405	ko00360	ENSMUSG00000020051;ENSMUSG00000001670;ENSMUSG00000015134;ENSMUSG00000029445;ENSMUSG00000025190;ENSMUSG00000074141;ENSMUSG00000025037;ENSMUSG00000039720;ENSMUSG00000033307;ENSMUSG00000020182	K00500+K00815+K00129+K00457+K14454+K03334+K00274+K14454+K07253+K01593
Organismal Systems	Nervous system	Serotonergic synapse	63	140	0.711199	0.933788	ko04726	ENSMUSG00000068086;ENSMUSG00000096852;ENSMUSG00000063358;ENSMUSG00000015968;ENSMUSG00000031628;ENSMUSG00000034656;ENSMUSG00000021721;ENSMUSG00000054477;ENSMUSG00000032562;ENSMUSG00000050211;ENSMUSG00000030287;ENSMUSG00000070719;ENSMUSG00000020838;ENSMUSG00000022892;ENSMUSG00000022469;ENSMUSG00000063594;ENSMUSG00000043004;ENSMUSG00000036330;ENSMUSG00000024639;ENSMUSG00000078816;ENSMUSG00000060882;…	K07414+K07414+K04371+K04851+K02187+K04344+K04153+K04943+K04630+K16342+K04959+K16342+K05037+K04520+K08014+K04544+K07826+K08155+K04634+K19663+K04892+K04541+K04547+K08045+K07828+K04536+K05858+K04958+K21278+K04630+K00274+K07418+K07418+K07418+K07418+K08845+K04960+K04162+K04368+K04542+K04366+K04345+K04630+K04365+K04850+K04538+K04161+K04857+K04539+K04849+K05002+K11987+K02677+K00458+K19662+K05181+K01593+…
Metabolism	Glycan biosynthesis and metabolism	Glycosaminoglycan degradation	9	21	0.723484	0.946306	ko00531	ENSMUSG00000021665;ENSMUSG00000034707;ENSMUSG00000010047;ENSMUSG00000074852;ENSMUSG00000033540;ENSMUSG00000042082;ENSMUSG00000015027;ENSMUSG00000035847;ENSMUSG00000037260	K12373+K01137+K01197+K07965+K01217+K01135+K01132+K01136+K10532
Organismal Systems	Immune system	Chemokine signaling pathway	86	191	0.731997	0.953815	ko04062	ENSMUSG00000022812;ENSMUSG00000002489;ENSMUSG00000041112;ENSMUSG00000021025;ENSMUSG00000020580;ENSMUSG00000063358;ENSMUSG00000019699;ENSMUSG00000006134;ENSMUSG00000024789;ENSMUSG00000059923;ENSMUSG00000022376;ENSMUSG00000041417;ENSMUSG00000003228;ENSMUSG00000059456;ENSMUSG00000017776;ENSMUSG00000034801;ENSMUSG00000032946;ENSMUSG00000022607;ENSMUSG00000039936;ENSMUSG00000020573;ENSMUSG00000048756;…	K03083+K05731+K12366+K04734+K17388+K04371+K04456+K04438+K04447+K04364+K08048+K02649+K08291+K05871+K04438+K03099+K12361+K05725+K00922+K21289+K09408+K08893+K05726+K05730+K04630+K11220+K04456+K04467+K04544+K08891+K08291+K07826+K08049+K08047+K08291+K04692+K04189+K04541+K02581+K04514+K02580+K02649+K04547+K08043+K18952+K08045+K07828+K00910+K04536+K05508+K02158+K05858+K00922+K04630+K04188+K04409+K04237+…
Environmental Information Processing	Signal transduction	Jak-STAT signaling pathway	81	183	0.793373	1	ko04630	ENSMUSG00000022971;ENSMUSG00000022967;ENSMUSG00000050222;ENSMUSG00000017057;ENSMUSG00000037104;ENSMUSG00000018341;ENSMUSG00000050035;ENSMUSG00000022146;ENSMUSG00000022346;ENSMUSG00000054263;ENSMUSG00000055170;ENSMUSG00000019699;ENSMUSG00000028991;ENSMUSG00000024789;ENSMUSG00000059923;ENSMUSG00000005268;ENSMUSG00000041417;ENSMUSG00000059326;ENSMUSG00000034801;ENSMUSG00000007659;ENSMUSG00000024539;…	K05131+K05130+K05492+K05076+K04698+K05064+K14365+K05057+K04377+K05058+K04687+K04456+K07203+K04447+K04364+K05081+K02649+K05066+K03099+K04570+K18026+K11222+K00922+K02539+K11220+K04695+K05073+K05060+K04456+K04357+K04498+K16064+K04363+K11225+K10151+K05420+K04692+K22669+K04696+K05425+K04694+K05431+K05422+K05078+K02649+K05140+K05138+K05414+K11219+K00922+K05137+K04498+K04705+K05080+K04693+K05132+K04706+…
Human Diseases	Infectious diseases	Pertussis	33	77	0.799989	1	ko05133	ENSMUSG00000062929;ENSMUSG00000000555;ENSMUSG00000021250;ENSMUSG00000036438;ENSMUSG00000063358;ENSMUSG00000051439;ENSMUSG00000047123;ENSMUSG00000079343;ENSMUSG00000031628;ENSMUSG00000001175;ENSMUSG00000032562;ENSMUSG00000059883;ENSMUSG00000019370;ENSMUSG00000025779;ENSMUSG00000041515;ENSMUSG00000004296;ENSMUSG00000038058;ENSMUSG00000028163;ENSMUSG00000021936;ENSMUSG00000030793;ENSMUSG00000020366;…	K05765+K06484+K04379+K02183+K04371+K04391+K05842+K01331+K02187+K02183+K04630+K04733+K02183+K05400+K10155+K05425+K08727+K02580+K04440+K12799+K04440+K06461+K04448+K04630+K13241+K05719+K04441+K09444+K04630+K04441+K03175+K04001+K03994
Environmental Information Processing	Membrane transport	ABC transporters	24	57	0.80834	1	ko02010	ENSMUSG00000021240;ENSMUSG00000031333;ENSMUSG00000031378;ENSMUSG00000032849;ENSMUSG00000028127;ENSMUSG00000024130;ENSMUSG00000028125;ENSMUSG00000022822;ENSMUSG00000040584;ENSMUSG00000041301;ENSMUSG00000029408;ENSMUSG00000031974;ENSMUSG00000029802;ENSMUSG00000032842;ENSMUSG00000028973;ENSMUSG00000036872;ENSMUSG00000024030;ENSMUSG00000035722;ENSMUSG00000015243;ENSMUSG00000051900;ENSMUSG00000026198;…	K05678+K05662+K05675+K05673+K05677+K05643+K05644+K05668+K05658+K05031+K05656+K05657+K05681+K05674+K05655+K05672+K05679+K05645+K05641+K05643+K05661+K05651+K05648+K05647
Metabolism	Metabolism of other amino acids	Taurine and hypotaurine metabolism	5	13	0.813487	1	ko00430	ENSMUSG00000057134;ENSMUSG00000027603;ENSMUSG00000023044;ENSMUSG00000026787;ENSMUSG00000040471	K10712+K00681+K01594+K01580+K00681
Metabolism	Amino acid metabolism	Histidine metabolism	11	28	0.842923	1	ko00340	ENSMUSG00000053644;ENSMUSG00000015134;ENSMUSG00000024644;ENSMUSG00000010025;ENSMUSG00000075289;ENSMUSG00000025037;ENSMUSG00000026687;ENSMUSG00000026986;ENSMUSG00000035561;ENSMUSG00000029455;ENSMUSG00000020774	K14085+K00129+K08660+K00128+K14755+K00274+K00149+K00546+K00128+K00128+K01437
Organismal Systems	Immune system	IL-17 signaling pathway	42	99	0.844806	1	ko04657	ENSMUSG00000022812;ENSMUSG00000021270;ENSMUSG00000021025;ENSMUSG00000021277;ENSMUSG00000021250;ENSMUSG00000050222;ENSMUSG00000063358;ENSMUSG00000055170;ENSMUSG00000031077;ENSMUSG00000031628;ENSMUSG00000020115;ENSMUSG00000029472;ENSMUSG00000022867;ENSMUSG00000025199;ENSMUSG00000041872;ENSMUSG00000001034;ENSMUSG00000003545;ENSMUSG00000035476;ENSMUSG00000028163;ENSMUSG00000021936;ENSMUSG00000026029;…	K03083+K04079+K04734+K03174+K04379+K05492+K04371+K04687+K02373+K02187+K05410+K03352+K11849+K04467+K05494+K04464+K09029+K12793+K02580+K04440+K04398+K04404+K04440+K05493+K13088+K04448+K11859+K19603+K04079+K05428+K04441+K14624+K04441+K04449+K04427+K06855+K11987+K03175+K12890+K09849+K01403+K03173
Human Diseases	Infectious diseases	Epithelial cell signaling in Helicobacter pylori infection	1	3	0.850995	1	ko05120	ENSMUSG00000068748	K08114
Human Diseases	Infectious disease: viral	Human immunodeficiency virus 1 infection	128	290	0.852029	1	ko05170	ENSMUSG00000062929;ENSMUSG00000021025;ENSMUSG00000021250;ENSMUSG00000024308;ENSMUSG00000036438;ENSMUSG00000063358;ENSMUSG00000031902;ENSMUSG00000019699;ENSMUSG00000006134;ENSMUSG00000044201;ENSMUSG00000028991;ENSMUSG00000031095;ENSMUSG00000024349;ENSMUSG00000041431;ENSMUSG00000031077;ENSMUSG00000054702;ENSMUSG00000041417;ENSMUSG00000029686;ENSMUSG00000059456;ENSMUSG00000034218;ENSMUSG00000031628;…	K05765+K04734+K04379+K08058+K02183+K04371+K17333+K04456+K04438+K05867+K07203+K10609+K12654+K05868+K02373+K12395+K02649+K03347+K05871+K04728+K02187+K10159+K04438+K02216+K10612+K02087+K04570+K05410+K05725+K00922+K02861+K02183+K08057+K04630+K04959+K04733+K05859+K03362+K04456+K04467+K04544+K08738+K02183+K04446+K10610+K06751+K07826+K03362+K04432+K04634+K19663+K04348+K04189+K12394+K04541+K06640+K06632+…
Organismal Systems	Digestive system	Bile secretion	34	83	0.887854	1	ko04976	ENSMUSG00000030236;ENSMUSG00000032849;ENSMUSG00000022376;ENSMUSG00000011034;ENSMUSG00000074375;ENSMUSG00000030378;ENSMUSG00000015846;ENSMUSG00000054477;ENSMUSG00000063796;ENSMUSG00000040584;ENSMUSG00000005580;ENSMUSG00000031659;ENSMUSG00000028854;ENSMUSG00000041301;ENSMUSG00000033161;ENSMUSG00000020654;ENSMUSG00000021670;ENSMUSG00000032412;ENSMUSG00000022840;ENSMUSG00000027562;ENSMUSG00000029802;…	K05043+K05673+K08048+K14158+K11822+K11822+K08524+K04943+K08205+K05658+K08049+K08047+K05742+K05031+K01539+K08043+K00021+K01540+K08045+K18245+K05681+K07299+K13885+K14349+K12473+K01540+K04345+K01540+K01539+K09877+K09869+K05263+K08041+K04632
Organismal Systems	Sensory system	Phototransduction	10	27	0.89133	1	ko04744	ENSMUSG00000024575;ENSMUSG00000036438;ENSMUSG00000001175;ENSMUSG00000034837;ENSMUSG00000019370;ENSMUSG00000029064;ENSMUSG00000031789;ENSMUSG00000074003;ENSMUSG00000020890;ENSMUSG00000023982	K08718+K02183+K02183+K04631+K02183+K04536+K04952+K12321+K12321+K08328
Human Diseases	Cancer: overview	PD-L1 expression and PD-1 checkpoint pathway in cancer	55	131	0.893111	1	ko05235	ENSMUSG00000021025;ENSMUSG00000021250;ENSMUSG00000063358;ENSMUSG00000031902;ENSMUSG00000045322;ENSMUSG00000000409;ENSMUSG00000055170;ENSMUSG00000019699;ENSMUSG00000028991;ENSMUSG00000024789;ENSMUSG00000041417;ENSMUSG00000013663;ENSMUSG00000074698;ENSMUSG00000047123;ENSMUSG00000027995;ENSMUSG00000039936;ENSMUSG00000026104;ENSMUSG00000024387;ENSMUSG00000021109;ENSMUSG00000004056;ENSMUSG00000025199;…	K04734+K04379+K04371+K17333+K10161+K05856+K04687+K04456+K07203+K04447+K02649+K01110+K03097+K05842+K10159+K00922+K11220+K03115+K08268+K04456+K04467+K04446+K04357+K04432+K04692+K04348+K02581+K02580+K02649+K04348+K07828+K00922+K04448+K05132+K03097+K06451+K15420+K11217+K04368+K04366+K02649+K06453+K04441+K04441+K00922+K04369+K01116+K04421+K07293+K03175+K04433+K04361+K06268+K17332+K04350
Organismal Systems	Endocrine system	Ovarian Steroidogenesis	28	70	0.902752	1	ko04913	ENSMUSG00000024107;ENSMUSG00000022376;ENSMUSG00000050211;ENSMUSG00000070719;ENSMUSG00000039004;ENSMUSG00000031844;ENSMUSG00000005533;ENSMUSG00000005580;ENSMUSG00000032315;ENSMUSG00000031659;ENSMUSG00000032323;ENSMUSG00000095143;ENSMUSG00000005534;ENSMUSG00000052392;ENSMUSG00000020654;ENSMUSG00000022840;ENSMUSG00000028571;ENSMUSG00000081225;ENSMUSG00000082932;ENSMUSG00000015224;ENSMUSG00000037936;…	K04248+K08048+K16342+K16342+K16620+K13368+K05087+K08049+K07408+K08047+K00498+K00070+K04527+K01068+K08043+K08045+K07418+K07418+K07418+K07418+K13885+K07410+K12473+K04345+K13373+K11987+K08041+K04632
Metabolism	Amino acid metabolism	Tyrosine metabolism	15	40	0.91432	1	ko00350	ENSMUSG00000021033;ENSMUSG00000022129;ENSMUSG00000020673;ENSMUSG00000001670;ENSMUSG00000030630;ENSMUSG00000015134;ENSMUSG00000029445;ENSMUSG00000025190;ENSMUSG00000005994;ENSMUSG00000074141;ENSMUSG00000028138;ENSMUSG00000025037;ENSMUSG00000039720;ENSMUSG00000033307;ENSMUSG00000020182	K01800+K01827+K00431+K00815+K01555+K00129+K00457+K14454+K00506+K03334+K00121+K00274+K14454+K07253+K01593
Organismal Systems	Immune system	Toll and Imd signaling pathway	2	7	0.915246	1	ko04624	ENSMUSG00000022674;ENSMUSG00000078923	K10704+K10704
Metabolism	Amino acid metabolism	Tryptophan metabolism	20	52	0.9159	1	ko00380	ENSMUSG00000053644;ENSMUSG00000020664;ENSMUSG00000003809;ENSMUSG00000020804;ENSMUSG00000032315;ENSMUSG00000074141;ENSMUSG00000027984;ENSMUSG00000010025;ENSMUSG00000017718;ENSMUSG00000023832;ENSMUSG00000025037;ENSMUSG00000040213;ENSMUSG00000024087;ENSMUSG00000039648;ENSMUSG00000026687;ENSMUSG00000035561;ENSMUSG00000029455;ENSMUSG00000027187;ENSMUSG00000020182;ENSMUSG00000025465	K14085+K00382+K00252+K00669+K07408+K03334+K00022+K00128+K01432+K00626+K00274+K00816+K07410+K00816+K00149+K00128+K00128+K03781+K01593+K07511
Organismal Systems	Digestive system	Protein digestion and absorption	41	101	0.918663	1	ko04974	ENSMUSG00000024313;ENSMUSG00000091345;ENSMUSG00000032572;ENSMUSG00000024935;ENSMUSG00000026042;ENSMUSG00000025557;ENSMUSG00000079022;ENSMUSG00000026837;ENSMUSG00000030376;ENSMUSG00000068794;ENSMUSG00000010095;ENSMUSG00000001918;ENSMUSG00000022462;ENSMUSG00000022483;ENSMUSG00000023243;ENSMUSG00000022371;ENSMUSG00000079055;ENSMUSG00000025064;ENSMUSG00000033161;ENSMUSG00000004098;ENSMUSG00000032412;…	K08606+K06238+K06238+K05612+K19721+K14206+K16630+K19721+K05849+K23619+K06519+K05616+K14207+K19719+K04916+K08133+K05849+K07603+K01539+K19721+K01540+K13868+K13867+K13781+K01345+K01389+K01285+K16617+K01395+K05849+K01540+K08131+K14210+K06823+K06238+K01540+K01539+K14209+K13868+K04926+K01278
Organismal Systems	Development	Dorso-ventral axis formation	1	4	0.92102	1	ko04320	ENSMUSG00000033644	K02156
Organismal Systems	Digestive system	Pancreatic secretion	46	114	0.936408	1	ko04972	ENSMUSG00000024597;ENSMUSG00000025091;ENSMUSG00000022376;ENSMUSG00000001225;ENSMUSG00000030287;ENSMUSG00000019943;ENSMUSG00000005580;ENSMUSG00000027999;ENSMUSG00000031659;ENSMUSG00000028854;ENSMUSG00000024639;ENSMUSG00000078816;ENSMUSG00000021313;ENSMUSG00000041301;ENSMUSG00000022683;ENSMUSG00000033161;ENSMUSG00000020654;ENSMUSG00000032412;ENSMUSG00000022840;ENSMUSG00000027562;ENSMUSG00000024960;…	K10951+K14075+K08048+K14078+K04959+K05850+K08049+K01047+K08047+K05742+K04634+K19663+K04962+K05031+K01047+K01539+K08043+K01540+K08045+K18245+K05858+K04958+K01345+K07901+K04960+K01047+K01047+K01047+K05030+K05850+K01540+K07884+K05850+K01242+K07904+K01047+K01540+K01539+K02677+K19662+K05263+K08041+K04926+K05858+K05858+K04632
Human Diseases	Infectious diseases	Measles	82	197	0.94495	1	ko05162	ENSMUSG00000022812;ENSMUSG00000021025;ENSMUSG00000022971;ENSMUSG00000021277;ENSMUSG00000021250;ENSMUSG00000022967;ENSMUSG00000045322;ENSMUSG00000040274;ENSMUSG00000019699;ENSMUSG00000031668;ENSMUSG00000031077;ENSMUSG00000029613;ENSMUSG00000041417;ENSMUSG00000022637;ENSMUSG00000074698;ENSMUSG00000031628;ENSMUSG00000027995;ENSMUSG00000007659;ENSMUSG00000020115;ENSMUSG00000039936;ENSMUSG00000019979;…	K03083+K04734+K05131+K03174+K04379+K05130+K10161+K02091+K04456+K08860+K02373+K16194+K02649+K22517+K03097+K02187+K10159+K04570+K05410+K00922+K02084+K10132+K11220+K04733+K03283+K03283+K03115+K04456+K04467+K08738+K03283+K03247+K10151+K03283+K03237+K04692+K10148+K05425+K02581+K14753+K02580+K02649+K04440+K02206+K04398+K07899+K06624+K05414+K04404+K02158+K11219+K00922+K04440+K05763+K04448+K04693+K11859+…
Organismal Systems	Immune system	T cell receptor signaling pathway	59	147	0.961197	1	ko04660	ENSMUSG00000022812;ENSMUSG00000021025;ENSMUSG00000021250;ENSMUSG00000063358;ENSMUSG00000031902;ENSMUSG00000000409;ENSMUSG00000055170;ENSMUSG00000019699;ENSMUSG00000059923;ENSMUSG00000024122;ENSMUSG00000041417;ENSMUSG00000022637;ENSMUSG00000032688;ENSMUSG00000019843;ENSMUSG00000034801;ENSMUSG00000029217;ENSMUSG00000039936;ENSMUSG00000034116;ENSMUSG00000004056;ENSMUSG00000025199;ENSMUSG00000033016;…	K03083+K04734+K04379+K04371+K17333+K05856+K04687+K04456+K04364+K06276+K02649+K22517+K07369+K05703+K03099+K07364+K00922+K05730+K04456+K04467+K04446+K04348+K04415+K02581+K02580+K02649+K12076+K04410+K04348+K07828+K04440+K00922+K04431+K04440+K04448+K07365+K06451+K04409+K06538+K03099+K07368+K04368+K04366+K02649+K05428+K06453+K04441+K04441+K00922+K05730+K04466+K04427+K04369+K01116+K19862+K07367+K06268+…
Metabolism	Lipid metabolism	Arachidonic acid metabolism	36	96	0.976404	1	ko00590	ENSMUSG00000004344;ENSMUSG00000004341;ENSMUSG00000022947;ENSMUSG00000030483;ENSMUSG00000040650;ENSMUSG00000028597;ENSMUSG00000015889;ENSMUSG00000060675;ENSMUSG00000050211;ENSMUSG00000070719;ENSMUSG00000027999;ENSMUSG00000071072;ENSMUSG00000027983;ENSMUSG00000083138;ENSMUSG00000028712;ENSMUSG00000063856;ENSMUSG00000022683;ENSMUSG00000029059;ENSMUSG00000042632;ENSMUSG00000020377;ENSMUSG00000028571;…	K00432+K00432+K00084+K07412+K07412+K00432+K01254+K16817+K16342+K16342+K01047+K15730+K07422+K07425+K07425+K00432+K01047+K15717+K16343+K00807+K07418+K07418+K07418+K07418+K01047+K01047+K01047+K00081+K01047+K17726+K11987+K00458+K14621+K05309+K01831+K00509
Human Diseases	Substance dependence	Nicotine addiction	13	40	0.978338	1	ko05033	ENSMUSG00000001260;ENSMUSG00000000560;ENSMUSG00000034656;ENSMUSG00000020159;ENSMUSG00000010803;ENSMUSG00000029054;ENSMUSG00000059003;ENSMUSG00000070570;ENSMUSG00000002771;ENSMUSG00000004113;ENSMUSG00000055078;ENSMUSG00000033676;ENSMUSG00000020734	K05186+K05175+K04344+K05189+K05175+K05184+K05209+K12302+K05212+K04849+K05175+K05181+K05211
Organismal Systems	Immune system	NOD-like receptor signaling pathway	90	224	0.983819	1	ko04621	ENSMUSG00000021270;ENSMUSG00000021025;ENSMUSG00000022971;ENSMUSG00000021277;ENSMUSG00000022967;ENSMUSG00000022789;ENSMUSG00000063358;ENSMUSG00000029020;ENSMUSG00000021939;ENSMUSG00000024349;ENSMUSG00000031077;ENSMUSG00000025860;ENSMUSG00000066800;ENSMUSG00000047123;ENSMUSG00000027466;ENSMUSG00000020849;ENSMUSG00000007659;ENSMUSG00000020115;ENSMUSG00000021408;ENSMUSG00000020572;ENSMUSG00000032905;…	K04079+K04734+K05131+K03174+K05130+K17065+K04371+K06030+K01363+K12654+K02373+K04725+K01165+K05842+K10630+K06630+K04570+K05410+K02861+K03462+K08336+K12804+K04959+K08341+K08339+K15041+K11220+K16060+K16060+K04733+K12803+K04467+K20910+K03443+K10165+K08009+K20858+K08727+K02581+K12795+K12793+K03671+K02580+K15040+K04440+K04398+K12799+K21421+K05414+K12805+K04404+K11219+K05858+K04440+K20915+K04971+K04403+…
Metabolism	Carbohydrate metabolism	Pentose and glucuronate interconversions	11	37	0.989528	1	ko00040	ENSMUSG00000021947;ENSMUSG00000043153;ENSMUSG00000028692;ENSMUSG00000011382;ENSMUSG00000001642;ENSMUSG00000029762;ENSMUSG00000061758;ENSMUSG00000027227;ENSMUSG00000026005;ENSMUSG00000029201;ENSMUSG00000001891	K13247+K21031+K00002+K00078+K00011+K00011+K00011+K00008+K01783+K00012+K00963
Human Diseases	Infectious diseases	Chagas disease (American trypanosomiasis)	57	150	0.989741	1	ko05142	ENSMUSG00000021025;ENSMUSG00000021250;ENSMUSG00000063358;ENSMUSG00000045322;ENSMUSG00000055170;ENSMUSG00000019699;ENSMUSG00000031077;ENSMUSG00000041417;ENSMUSG00000032058;ENSMUSG00000047123;ENSMUSG00000027995;ENSMUSG00000022052;ENSMUSG00000024524;ENSMUSG00000039936;ENSMUSG00000024500;ENSMUSG00000003814;ENSMUSG00000032562;ENSMUSG00000059883;ENSMUSG00000024563;ENSMUSG00000004056;ENSMUSG00000025199;…	K04734+K04379+K04371+K10161+K04687+K04456+K02373+K02649+K03456+K05842+K10159+K04354+K04633+K00922+K04354+K08057+K04630+K04733+K04500+K04456+K04467+K04634+K04636+K05425+K02580+K02649+K13376+K04440+K04724+K04398+K05858+K00922+K04440+K04448+K04630+K05132+K13241+K06451+K03456+K04382+K02649+K06453+K04441+K04630+K14624+K04441+K00922+K04388+K04637+K04635+K04674+K03175+K04354+K08041+K05858+K05858+K04632
Organismal Systems	Immune system	Cytosolic DNA-sensing pathway	21	63	0.990077	1	ko04623	ENSMUSG00000021025;ENSMUSG00000034453;ENSMUSG00000024349;ENSMUSG00000024810;ENSMUSG00000020115;ENSMUSG00000021408;ENSMUSG00000000776;ENSMUSG00000035834;ENSMUSG00000025199;ENSMUSG00000028104;ENSMUSG00000021018;ENSMUSG00000030595;ENSMUSG00000028163;ENSMUSG00000030793;ENSMUSG00000095498;ENSMUSG00000022476;ENSMUSG00000027951;ENSMUSG00000038628;ENSMUSG00000004667;ENSMUSG00000040296;ENSMUSG00000037523	K04734+K03021+K12654+K12967+K05410+K02861+K03026+K03024+K04467+K03024+K03016+K02581+K02580+K12799+K05414+K03022+K12968+K03019+K03013+K12646+K12648
Organismal Systems	Endocrine system	Renin-angiotensin system	11	38	0.992614	1	ko04614	ENSMUSG00000049115;ENSMUSG00000021710;ENSMUSG00000063903;ENSMUSG00000019849;ENSMUSG00000031007;ENSMUSG00000027820;ENSMUSG00000061119;ENSMUSG00000039062;ENSMUSG00000023845;ENSMUSG00000070645;ENSMUSG00000004929	K04166+K01393+K01325+K01322+K19514+K01389+K01285+K11140+K01257+K01380+K01392
Metabolism	Xenobiotics biodegradation and metabolism	Drug metabolism - other enzymes	34	97	0.993617	1	ko00983	ENSMUSG00000033308;ENSMUSG00000032348;ENSMUSG00000020649;ENSMUSG00000022292;ENSMUSG00000025630;ENSMUSG00000022304;ENSMUSG00000028719;ENSMUSG00000025574;ENSMUSG00000025934;ENSMUSG00000025068;ENSMUSG00000025069;ENSMUSG00000022814;ENSMUSG00000038155;ENSMUSG00000058216;ENSMUSG00000062867;ENSMUSG00000003500;ENSMUSG00000032478;ENSMUSG00000027823;ENSMUSG00000026575;ENSMUSG00000004035;ENSMUSG00000040562;…	K00207+K00799+K10808+K10808+K00760+K01464+K13800+K00857+K00799+K00799+K00799+K13421+K23790+K23790+K00088+K00088+K00940+K01951+K00940+K00799+K00799+K00799+K00876+K00799+K00799+K00799+K00876+K00799+K01520+K00876+K00940+K10807+K00757+K00757
Organismal Systems	Aging	Longevity regulating pathway - worm	1	8	0.993772	1	ko04212	ENSMUSG00000002660	K01358
Metabolism	Lipid metabolism	Linoleic acid metabolism	17	56	0.996271	1	ko00591	ENSMUSG00000060675;ENSMUSG00000050211;ENSMUSG00000070719;ENSMUSG00000056035;ENSMUSG00000027999;ENSMUSG00000022683;ENSMUSG00000042632;ENSMUSG00000028571;ENSMUSG00000081225;ENSMUSG00000082932;ENSMUSG00000015224;ENSMUSG00000028750;ENSMUSG00000041193;ENSMUSG00000028751;ENSMUSG00000029522;ENSMUSG00000029134;ENSMUSG00000029727	K16817+K16342+K16342+K07424+K01047+K01047+K16343+K07418+K07418+K07418+K07418+K01047+K01047+K01047+K01047+K14621+K07424
Cellular Processes	Cell growth and death	Apoptosis - fly	1	9	0.9967	1	ko04214	ENSMUSG00000037174	K09428
Metabolism	Metabolism of cofactors and vitamins	Porphyrin and chlorophyll metabolism	12	43	0.996727	1	ko00860	ENSMUSG00000059363;ENSMUSG00000024588;ENSMUSG00000028393;ENSMUSG00000040466;ENSMUSG00000004070;ENSMUSG00000026615;ENSMUSG00000032126;ENSMUSG00000028684;ENSMUSG00000005413;ENSMUSG00000030979;ENSMUSG00000001999;ENSMUSG00000062729	K19054+K01772+K01698+K05901+K21418+K14163+K01749+K01599+K00510+K01719+K00214+K00231
Organismal Systems	Immune system	Th1 and Th2 cell differentiation	46	131	0.997841	1	ko04658	ENSMUSG00000021025;ENSMUSG00000021250;ENSMUSG00000018341;ENSMUSG00000063358;ENSMUSG00000031902;ENSMUSG00000000409;ENSMUSG00000055170;ENSMUSG00000024789;ENSMUSG00000037649;ENSMUSG00000060586;ENSMUSG00000062939;ENSMUSG00000026104;ENSMUSG00000025199;ENSMUSG00000033016;ENSMUSG00000003436;ENSMUSG00000061143;ENSMUSG00000002147;ENSMUSG00000004296;ENSMUSG00000027878;ENSMUSG00000021816;ENSMUSG00000030595;…	K04734+K04379+K05064+K04371+K17333+K05856+K04687+K04447+K06752+K06752+K11222+K11220+K04467+K04446+K06051+K06061+K11225+K05425+K20994+K04348+K02581+K02580+K09279+K04348+K04440+K11219+K04440+K04448+K06061+K05132+K06451+K11217+K05428+K05063+K06453+K04441+K04441+K20995+K06053+K01116+K05071+K06268+K17332+K06052+K02599+K06051
Environmental Information Processing	Signal transduction	PI3K-Akt signaling pathway	204	499	0.997892	1	ko04151	ENSMUSG00000022812;ENSMUSG00000017843;ENSMUSG00000021270;ENSMUSG00000050697;ENSMUSG00000021022;ENSMUSG00000000555;ENSMUSG00000022971;ENSMUSG00000022967;ENSMUSG00000019899;ENSMUSG00000091345;ENSMUSG00000020184;ENSMUSG00000022146;ENSMUSG00000032572;ENSMUSG00000022346;ENSMUSG00000063358;ENSMUSG00000040274;ENSMUSG00000019699;ENSMUSG00000076432;ENSMUSG00000028991;ENSMUSG00000024789;ENSMUSG00000059923;…	K03083+K11584+K04079+K07198+K11583+K06484+K05131+K05130+K05637+K06238+K06643+K05057+K06238+K04377+K04371+K02091+K04456+K16197+K07203+K04447+K04364+K06276+K13304+K05081+K02649+K16198+K05450+K06246+K01110+K04358+K03456+K05635+K22603+K11584+K16172+K08266+K10159+K05083+K16340+K06630+K03099+K04354+K06250+K05636+K04570+K05449+K05725+K18496+K00922+K08524+K09049+K04354+K21289+K18497+K07207+K06240+K09408+…
Metabolism	Carbohydrate metabolism	Ascorbate and aldarate metabolism	7	30	0.997944	1	ko00053	ENSMUSG00000053644;ENSMUSG00000034450;ENSMUSG00000010025;ENSMUSG00000026687;ENSMUSG00000029201;ENSMUSG00000035561;ENSMUSG00000029455	K14085+K00103+K00128+K00149+K00012+K00128+K00128
Organismal Systems	Immune system	Th17 cell differentiation	51	147	0.9991	1	ko04659	ENSMUSG00000021270;ENSMUSG00000021025;ENSMUSG00000021250;ENSMUSG00000050222;ENSMUSG00000063358;ENSMUSG00000031902;ENSMUSG00000000409;ENSMUSG00000055170;ENSMUSG00000028991;ENSMUSG00000024789;ENSMUSG00000037649;ENSMUSG00000021356;ENSMUSG00000060586;ENSMUSG00000015846;ENSMUSG00000037992;ENSMUSG00000019256;ENSMUSG00000026104;ENSMUSG00000024515;ENSMUSG00000024563;ENSMUSG00000021756;ENSMUSG00000021109;…	K04079+K04734+K04379+K05492+K04371+K17333+K05856+K04687+K07203+K04447+K06752+K09445+K06752+K08524+K08527+K09093+K11220+K04501+K04500+K05060+K08268+K04467+K04446+K11225+K04692+K05494+K04348+K02581+K02580+K04348+K04440+K11219+K04440+K04448+K05132+K06451+K04079+K11217+K23605+K05055+K05063+K06453+K04441+K04441+K04388+K08532+K01116+K04674+K05071+K06268+K17332
Metabolism	Xenobiotics biodegradation and metabolism	Metabolism of xenobiotics by cytochrome P450	25	83	0.999432	1	ko00980	ENSMUSG00000029864;ENSMUSG00000032348;ENSMUSG00000022947;ENSMUSG00000040703;ENSMUSG00000074375;ENSMUSG00000030378;ENSMUSG00000015134;ENSMUSG00000032315;ENSMUSG00000025934;ENSMUSG00000025068;ENSMUSG00000025069;ENSMUSG00000038155;ENSMUSG00000058216;ENSMUSG00000028138;ENSMUSG00000024087;ENSMUSG00000028743;ENSMUSG00000004035;ENSMUSG00000025150;ENSMUSG00000040562;ENSMUSG00000058135;ENSMUSG00000027890;…	K13299+K00799+K00084+K07420+K11822+K11822+K00129+K07408+K00799+K00799+K00799+K23790+K23790+K00121+K07410+K15303+K00799+K00081+K00799+K00799+K00799+K00799+K00799+K00078+K00799
Organismal Systems	Sensory system	Taste transduction	26	87	0.99963	1	ko04742	ENSMUSG00000047102;ENSMUSG00000022376;ENSMUSG00000000560;ENSMUSG00000034656;ENSMUSG00000057182;ENSMUSG00000021721;ENSMUSG00000075316;ENSMUSG00000030340;ENSMUSG00000023243;ENSMUSG00000010803;ENSMUSG00000025739;ENSMUSG00000054497;ENSMUSG00000004347;ENSMUSG00000019828;ENSMUSG00000027765;ENSMUSG00000028777;ENSMUSG00000042644;ENSMUSG00000063239;ENSMUSG00000028738;ENSMUSG00000005034;ENSMUSG00000020704;…	K08474+K08048+K05175+K04344+K04836+K04153+K04841+K04824+K04916+K05175+K04547+K08474+K13755+K04603+K04270+K19729+K04960+K04607+K04625+K04345+K04828+K04850+K04615+K13755+K05175+K01509
Environmental Information Processing	Signal transduction	Phospholipase D signaling pathway	99	273	0.999888	1	ko04072	ENSMUSG00000024867;ENSMUSG00000028517;ENSMUSG00000063358;ENSMUSG00000031714;ENSMUSG00000019699;ENSMUSG00000028991;ENSMUSG00000059923;ENSMUSG00000018001;ENSMUSG00000022376;ENSMUSG00000041417;ENSMUSG00000023192;ENSMUSG00000028019;ENSMUSG00000059456;ENSMUSG00000028126;ENSMUSG00000048076;ENSMUSG00000049115;ENSMUSG00000044147;ENSMUSG00000019843;ENSMUSG00000034801;ENSMUSG00000039936;ENSMUSG00000031467;…	K00889+K01080+K04371+K09593+K04456+K07203+K04364+K18441+K08048+K02649+K04605+K05450+K05871+K00889+K07937+K04166+K07941+K05703+K03099+K00922+K19007+K21289+K07207+K08390+K16342+K16342+K07835+K08732+K00901+K07206+K08014+K05859+K04456+K04357+K08049+K01080+K04273+K04291+K08047+K04363+K05091+K00901+K00901+K04606+K18441+K04527+K00901+K03914+K02649+K08043+K07834+K13523+K08045+K07828+K00901+K05858+K00922+…
Environmental Information Processing	Signal transduction	Hedgehog signaling pathway - fly	1	17	0.99998	1	ko04341	ENSMUSG00000074424	K10523
Metabolism	Xenobiotics biodegradation and metabolism	Drug metabolism - cytochrome P450	18	74	0.999984	1	ko00982	ENSMUSG00000029864;ENSMUSG00000032348;ENSMUSG00000015134;ENSMUSG00000025934;ENSMUSG00000025068;ENSMUSG00000025069;ENSMUSG00000038155;ENSMUSG00000058216;ENSMUSG00000028138;ENSMUSG00000025037;ENSMUSG00000040181;ENSMUSG00000004035;ENSMUSG00000040562;ENSMUSG00000058135;ENSMUSG00000027890;ENSMUSG00000001663;ENSMUSG00000033318;ENSMUSG00000026688	K13299+K00799+K00129+K00799+K00799+K00799+K23790+K23790+K00121+K00274+K00485+K00799+K00799+K00799+K00799+K00799+K00799+K00799
Organismal Systems	Immune system	Complement and coagulation cascades	24	95	0.999996	1	ko04610	ENSMUSG00000079105;ENSMUSG00000024386;ENSMUSG00000028128;ENSMUSG00000022037;ENSMUSG00000079343;ENSMUSG00000022912;ENSMUSG00000031538;ENSMUSG00000001930;ENSMUSG00000041347;ENSMUSG00000026399;ENSMUSG00000048376;ENSMUSG00000059481;ENSMUSG00000030786;ENSMUSG00000026579;ENSMUSG00000016493;ENSMUSG00000016481;ENSMUSG00000046223;ENSMUSG00000029656;ENSMUSG00000027249;ENSMUSG00000026368;ENSMUSG00000026365;…	K03996+K01344+K03901+K17252+K01331+K03908+K01343+K03900+K03915+K04006+K03914+K01315+K06461+K03902+K04007+K04011+K03985+K03998+K01313+K03906+K04004+K03909+K04001+K03994
Environmental Information Processing	Signaling molecules and interaction	Cell adhesion molecules (CAMs)	66	207	0.999997	1	ko04514	ENSMUSG00000075122;ENSMUSG00000031990;ENSMUSG00000061048;ENSMUSG00000000303;ENSMUSG00000022656;ENSMUSG00000039542;ENSMUSG00000024109;ENSMUSG00000022132;ENSMUSG00000031391;ENSMUSG00000039419;ENSMUSG00000047109;ENSMUSG00000022636;ENSMUSG00000066392;ENSMUSG00000037649;ENSMUSG00000060586;ENSMUSG00000033768;ENSMUSG00000000305;ENSMUSG00000041378;ENSMUSG00000003316;ENSMUSG00000025321;ENSMUSG00000055022;…	K05412+K06785+K06796+K05689+K06592+K06491+K07377+K06087+K06550+K07380+K06087+K06547+K07377+K06752+K06752+K07377+K06797+K06087+K06816+K06591+K06759+K06491+K06735+K16359+K06751+K06456+K06793+K06081+K06087+K06809+K06449+K06766+K06520+K06257+K06751+K06490+K06751+K06584+K06751+K23268+K06461+K06087+K06751+K06531+K06485+K06760+K05695+K07378+K06533+K06087+K06538+K05719+K06770+K06781+K06710+K06751+K06585+…
Human Diseases	Cancers	Chemical carcinogenesis	28	111	0.999999	1	ko05204	ENSMUSG00000029864;ENSMUSG00000032348;ENSMUSG00000030483;ENSMUSG00000074375;ENSMUSG00000030378;ENSMUSG00000040650;ENSMUSG00000015522;ENSMUSG00000015134;ENSMUSG00000056035;ENSMUSG00000032315;ENSMUSG00000025934;ENSMUSG00000025068;ENSMUSG00000025069;ENSMUSG00000038155;ENSMUSG00000058216;ENSMUSG00000028138;ENSMUSG00000040213;ENSMUSG00000024087;ENSMUSG00000004035;ENSMUSG00000040562;ENSMUSG00000058135;…	K13299+K00799+K07412+K11822+K11822+K07412+K09097+K00129+K07424+K07408+K00799+K00799+K00799+K23790+K23790+K00121+K00816+K07410+K00799+K00799+K00799+K00799+K00799+K00799+K00816+K00799+K11987+K07424
Metabolism	Lipid metabolism	Steroid hormone biosynthesis	19	103	1	1	ko00140	ENSMUSG00000068086;ENSMUSG00000096852;ENSMUSG00000021594;ENSMUSG00000030483;ENSMUSG00000040650;ENSMUSG00000056035;ENSMUSG00000031844;ENSMUSG00000032315;ENSMUSG00000032323;ENSMUSG00000029233;ENSMUSG00000095143;ENSMUSG00000039519;ENSMUSG00000033122;ENSMUSG00000024087;ENSMUSG00000038641;ENSMUSG00000026675;ENSMUSG00000003271;ENSMUSG00000027195;ENSMUSG00000029727	K07414+K07414+K12343+K07412+K07412+K07424+K13368+K07408+K00498+K12345+K00070+K07430+K10207+K07410+K00251+K13373+K01015+K10251+K07424
Metabolism	Metabolism of cofactors and vitamins	Retinol metabolism	21	102	1	1	ko00830	ENSMUSG00000040703;ENSMUSG00000030483;ENSMUSG00000028003;ENSMUSG00000040650;ENSMUSG00000062432;ENSMUSG00000024987;ENSMUSG00000056035;ENSMUSG00000025921;ENSMUSG00000032315;ENSMUSG00000040134;ENSMUSG00000083138;ENSMUSG00000066441;ENSMUSG00000028712;ENSMUSG00000022555;ENSMUSG00000053773;ENSMUSG00000028138;ENSMUSG00000063415;ENSMUSG00000022210;ENSMUSG00000071019;ENSMUSG00000013584;ENSMUSG00000029727	K07420+K07412+K00678+K07412+K12665+K07437+K07424+K11151+K07408+K11154+K07425+K11152+K07425+K11155+K11150+K00121+K12664+K11147+K15734+K07249+K07424
Environmental Information Processing	Signal transduction	Calcium signaling pathway	105	355	1	1	ko04020	ENSMUSG00000020081;ENSMUSG00000016319;ENSMUSG00000036438;ENSMUSG00000038128;ENSMUSG00000022122;ENSMUSG00000024107;ENSMUSG00000022376;ENSMUSG00000022758;ENSMUSG00000019464;ENSMUSG00000027296;ENSMUSG00000059456;ENSMUSG00000031633;ENSMUSG00000015968;ENSMUSG00000029470;ENSMUSG00000049115;ENSMUSG00000030898;ENSMUSG00000062312;ENSMUSG00000045875;ENSMUSG00000044951;ENSMUSG00000024524;ENSMUSG00000003752;…	K04223+K05863+K02183+K05869+K04198+K04248+K08048+K05221+K04258+K00911+K05871+K05863+K04851+K05218+K04166+K04195+K05083+K04135+K00907+K04633+K00911+K04150+K04344+K05860+K02183+K05849+K00911+K04959+K04129+K15041+K04515+K05850+K05859+K04282+K07190+K02183+K08049+K08047+K04363+K07190+K03915+K04634+K04636+K19663+K05849+K04962+K04348+K20858+K04189+K00871+K03914+K16058+K04267+K23445+K08043+K04515+K05084+…
Environmental Information Processing	Signaling molecules and interaction	Cytokine-cytokine receptor interaction	85	306	1	1	ko04060	ENSMUSG00000022971;ENSMUSG00000022967;ENSMUSG00000050222;ENSMUSG00000017057;ENSMUSG00000018341;ENSMUSG00000022146;ENSMUSG00000054263;ENSMUSG00000060548;ENSMUSG00000060188;ENSMUSG00000030117;ENSMUSG00000055170;ENSMUSG00000005268;ENSMUSG00000024810;ENSMUSG00000059326;ENSMUSG00000031750;ENSMUSG00000022074;ENSMUSG00000035678;ENSMUSG00000005824;ENSMUSG00000037035;ENSMUSG00000025405;ENSMUSG00000020279;…	K05131+K05130+K05492+K05076+K05064+K05057+K05058+K05155+K22627+K22672+K04687+K05081+K12967+K05066+K22633+K04722+K05472+K05477+K22687+K22688+K05073+K16620+K05060+K05150+K05420+K05494+K22669+K05425+K04189+K05473+K05153+K05431+K05422+K05078+K13594+K13567+K13376+K04667+K05140+K05138+K04673+K05414+K05508+K05493+K05163+K04666+K05480+K05137+K05080+K04662+K04671+K05154+K05132+K05157+K04188+K04304+K04721+…
Environmental Information Processing	Signaling molecules and interaction	Viral protein interaction with cytokine and cytokine receptor	18	97	1	1	ko04061	ENSMUSG00000031750;ENSMUSG00000022074;ENSMUSG00000005824;ENSMUSG00000021756;ENSMUSG00000045382;ENSMUSG00000037157;ENSMUSG00000031778;ENSMUSG00000044244;ENSMUSG00000050232;ENSMUSG00000044337;ENSMUSG00000039304;ENSMUSG00000014599;ENSMUSG00000027947;ENSMUSG00000035385;ENSMUSG00000061353;ENSMUSG00000028599;ENSMUSG00000047898;ENSMUSG00000025804	K22633+K04722+K05477+K05060+K04189+K05138+K05508+K05137+K04188+K04304+K04721+K05453+K05055+K14624+K10031+K05141+K04179+K04176
Environmental Information Processing	Signal transduction	NF-kappa B signaling pathway	56	269	1	1	ko04064	ENSMUSG00000021025;ENSMUSG00000021277;ENSMUSG00000000409;ENSMUSG00000051439;ENSMUSG00000025860;ENSMUSG00000074698;ENSMUSG00000032688;ENSMUSG00000047123;ENSMUSG00000034218;ENSMUSG00000021453;ENSMUSG00000007659;ENSMUSG00000021408;ENSMUSG00000005824;ENSMUSG00000026496;ENSMUSG00000057367;ENSMUSG00000032000;ENSMUSG00000059883;ENSMUSG00000034330;ENSMUSG00000024387;ENSMUSG00000025199;ENSMUSG00000025779;…	K04734+K03174+K05856+K04391+K04725+K03097+K07369+K05842+K04728+K04402+K04570+K02861+K05477+K24070+K16060+K16060+K04733+K05859+K03115+K04467+K05400+K08601+K04469+K05473+K10577+K12793+K02580+K04724+K06490+K04404+K09253+K04403+K05163+K05480+K11859+K03097+K04402+K07368+K10031+K04466+K16072+K04427+K04402+K05854+K16065+K05399+K12646+K01116+K11987+K03175+K09849+K10652+K19662+K07367+K10130+K03173
Environmental Information Processing	Signaling molecules and interaction	Neuroactive ligand-receptor interaction	109	375	1	1	ko04080	ENSMUSG00000021367;ENSMUSG00000039942;ENSMUSG00000022705;ENSMUSG00000045092;ENSMUSG00000020081;ENSMUSG00000032360;ENSMUSG00000041736;ENSMUSG00000022122;ENSMUSG00000024107;ENSMUSG00000024256;ENSMUSG00000022758;ENSMUSG00000005268;ENSMUSG00000019464;ENSMUSG00000001260;ENSMUSG00000023192;ENSMUSG00000000560;ENSMUSG00000027524;ENSMUSG00000028971;ENSMUSG00000020963;ENSMUSG00000029470;ENSMUSG00000049115;…	K16366+K04261+K04146+K04288+K04223+K04239+K05770+K04198+K04248+K05262+K05221+K05081+K04258+K05186+K04605+K05175+K05227+K05238+K04249+K05218+K04166+K04195+K04290+K04135+K04203+K05547+K04150+K04153+K05771+K23682+K05248+K04129+K05202+K04282+K05189+K04273+K04291+K03915+K05175+K05052+K04580+K05237+K04606+K04234+K03914+K04587+K04267+K05228+K04138+K04219+K05184+K04232+K04215+K01315+K04292+K04206+K05206+…
Cellular Processes	Transport and catabolism	Phagosome	76	307	1	1	ko04145	ENSMUSG00000018707;ENSMUSG00000000555;ENSMUSG00000052459;ENSMUSG00000033628;ENSMUSG00000007458;ENSMUSG00000079477;ENSMUSG00000016534;ENSMUSG00000030082;ENSMUSG00000017831;ENSMUSG00000026480;ENSMUSG00000024121;ENSMUSG00000038195;ENSMUSG00000051439;ENSMUSG00000037649;ENSMUSG00000027995;ENSMUSG00000060586;ENSMUSG00000001473;ENSMUSG00000058672;ENSMUSG00000045136;ENSMUSG00000003814;ENSMUSG00000028955;…	K10413+K06484+K02145+K00914+K10089+K07897+K06528+K10956+K07887+K08010+K02155+K13883+K04391+K06752+K10159+K06752+K07375+K07375+K07375+K08057+K13505+K10956+K12478+K07374+K03662+K13813+K06751+K02147+K07889+K07374+K07374+K07374+K06481+K08009+K02154+K10062+K07375+K06588+K07375+K07888+K06751+K21421+K06751+K02154+K01365+K06751+K06503+K10415+K06461+K06751+K04659+K08054+K02153+K08492+K05692+K08488+K13885+…
Organismal Systems	Immune system	Antigen processing and presentation	32	136	1	1	ko04612	ENSMUSG00000021270;ENSMUSG00000024308;ENSMUSG00000055170;ENSMUSG00000021939;ENSMUSG00000005774;ENSMUSG00000037649;ENSMUSG00000060586;ENSMUSG00000003814;ENSMUSG00000021190;ENSMUSG00000090877;ENSMUSG00000007033;ENSMUSG00000015656;ENSMUSG00000079507;ENSMUSG00000059970;ENSMUSG00000022504;ENSMUSG00000036615;ENSMUSG00000078652;ENSMUSG00000067212;ENSMUSG00000073406;ENSMUSG00000021477;ENSMUSG00000054128;…	K04079+K08058+K04687+K01363+K08061+K06752+K06752+K08057+K01369+K03283+K03283+K03283+K06751+K03283+K08060+K08063+K06698+K06751+K06751+K01365+K06751+K06751+K08054+K06697+K08056+K04079+K09489+K08066+K08055+K05870+K06751+K08065
Organismal Systems	Immune system	Hematopoietic cell lineage	38	217	1	1	ko04640	ENSMUSG00000000555;ENSMUSG00000051439;ENSMUSG00000059326;ENSMUSG00000004609;ENSMUSG00000037649;ENSMUSG00000060586;ENSMUSG00000047139;ENSMUSG00000020279;ENSMUSG00000028076;ENSMUSG00000030342;ENSMUSG00000005672;ENSMUSG00000015533;ENSMUSG00000026399;ENSMUSG00000040329;ENSMUSG00000027863;ENSMUSG00000047953;ENSMUSG00000022797;ENSMUSG00000030786;ENSMUSG00000027820;ENSMUSG00000027111;ENSMUSG00000039062;…	K06484+K04391+K05066+K06473+K06752+K06752+K06469+K05073+K06448+K06460+K05091+K06481+K04006+K05431+K06449+K06260+K06503+K06461+K01389+K06485+K11140+K06451+K05454+K06475+K04737+K04011+K05453+K05079+K05055+K01242+K05428+K06476+K05061+K06493+K06467+K05071+K05437+K06482
Organismal Systems	Immune system	Natural killer cell mediated cytotoxicity	52	228	1	1	ko04650	ENSMUSG00000022971;ENSMUSG00000022967;ENSMUSG00000051682;ENSMUSG00000063358;ENSMUSG00000000409;ENSMUSG00000055170;ENSMUSG00000059923;ENSMUSG00000041417;ENSMUSG00000059456;ENSMUSG00000031628;ENSMUSG00000019843;ENSMUSG00000034801;ENSMUSG00000039936;ENSMUSG00000022074;ENSMUSG00000034116;ENSMUSG00000034330;ENSMUSG00000054520;ENSMUSG00000033016;ENSMUSG00000078816;ENSMUSG00000021816;ENSMUSG00000028698;…	K05131+K05130+K06742+K04371+K05856+K04687+K04364+K02649+K05871+K02187+K05703+K03099+K00922+K04722+K05730+K05859+K07984+K04446+K19663+K04348+K02649+K04348+K07828+K07986+K06490+K05414+K00922+K07818+K05132+K06741+K08845+K04409+K01353+K04721+K03099+K06279+K04368+K04366+K07861+K02649+K06453+K04365+K00922+K05730+K06463+K04369+K01116+K07293+K02677+K19662+K06268+K17332
Organismal Systems	Immune system	B cell receptor signaling pathway	48	201	1	1	ko04662	ENSMUSG00000022812;ENSMUSG00000021025;ENSMUSG00000021250;ENSMUSG00000063358;ENSMUSG00000031902;ENSMUSG00000019699;ENSMUSG00000059923;ENSMUSG00000041417;ENSMUSG00000032688;ENSMUSG00000034801;ENSMUSG00000039936;ENSMUSG00000034116;ENSMUSG00000062593;ENSMUSG00000034330;ENSMUSG00000004056;ENSMUSG00000025199;ENSMUSG00000033016;ENSMUSG00000021816;ENSMUSG00000030595;ENSMUSG00000028163;ENSMUSG00000028698;…	K03083+K04734+K04379+K04371+K17333+K04456+K04364+K02649+K07369+K03099+K00922+K05730+K06512+K05859+K04456+K04467+K04446+K04348+K02581+K02580+K02649+K04348+K12229+K07828+K06512+K03084+K00922+K04448+K12362+K03099+K07368+K04368+K04366+K07861+K02649+K00922+K05730+K12560+K05854+K04369+K06467+K15909+K19662+K07367+K19831+K06508+K06268+K17332
Organismal Systems	Immune system	Fc epsilon RI signaling pathway	37	190	1	1	ko04664	ENSMUSG00000063358;ENSMUSG00000019699;ENSMUSG00000059923;ENSMUSG00000024122;ENSMUSG00000041417;ENSMUSG00000019843;ENSMUSG00000034801;ENSMUSG00000039936;ENSMUSG00000034116;ENSMUSG00000050211;ENSMUSG00000070719;ENSMUSG00000034330;ENSMUSG00000004056;ENSMUSG00000018932;ENSMUSG00000028698;ENSMUSG00000060063;ENSMUSG00000027852;ENSMUSG00000021936;ENSMUSG00000026288;ENSMUSG00000032462;ENSMUSG00000002948;…	K04371+K04456+K04364+K06276+K02649+K05703+K03099+K00922+K05730+K16342+K16342+K05859+K04456+K04432+K02649+K20735+K07828+K04440+K03084+K00922+K04431+K04440+K03099+K04368+K04366+K07861+K02649+K05428+K04441+K04441+K00922+K05730+K05854+K04369+K01116+K02677+K04433
Organismal Systems	Immune system	Fc gamma R-mediated phagocytosis	59	213	1	1	ko04666	ENSMUSG00000062929;ENSMUSG00000024867;ENSMUSG00000045038;ENSMUSG00000028517;ENSMUSG00000052632;ENSMUSG00000063358;ENSMUSG00000047945;ENSMUSG00000029465;ENSMUSG00000019699;ENSMUSG00000006134;ENSMUSG00000022377;ENSMUSG00000008475;ENSMUSG00000041417;ENSMUSG00000069662;ENSMUSG00000028126;ENSMUSG00000044147;ENSMUSG00000017776;ENSMUSG00000022272;ENSMUSG00000019831;ENSMUSG00000039936;ENSMUSG00000029621;…	K05765+K00889+K18050+K01080+K12488+K04371+K13536+K05756+K04456+K04438+K12488+K05754+K02649+K12561+K00889+K07941+K04438+K12559+K05753+K00922+K05757+K08893+K05730+K16342+K16342+K06083+K05859+K04456+K05748+K01080+K19663+K06274+K02649+K12562+K16343+K12488+K03084+K00922+K23484+K04409+K01115+K04368+K04366+K02649+K00922+K05730+K12560+K06463+K05854+K00889+K01116+K05744+K05758+K02677+K05743+K15909+K01115+…
Organismal Systems	Immune system	Intestinal immune network for IgA production	11	207	1	1	ko04672	ENSMUSG00000075122;ENSMUSG00000037649;ENSMUSG00000060586;ENSMUSG00000010142;ENSMUSG00000045382;ENSMUSG00000022496;ENSMUSG00000036117;ENSMUSG00000061353;ENSMUSG00000000732;ENSMUSG00000020941;ENSMUSG00000018752	K05412+K06752+K06752+K05150+K04189+K05153+K05428+K10031+K06710+K04466+K05475
Organismal Systems	Sensory system	Olfactory transduction	61	1199	1	1	ko04740	ENSMUSG00000036438;ENSMUSG00000056564;ENSMUSG00000094805;ENSMUSG00000070421;ENSMUSG00000024524;ENSMUSG00000001175;ENSMUSG00000030376;ENSMUSG00000055610;ENSMUSG00000058628;ENSMUSG00000048173;ENSMUSG00000049098;ENSMUSG00000053819;ENSMUSG00000051359;ENSMUSG00000044798;ENSMUSG00000064333;ENSMUSG00000047352;ENSMUSG00000051591;ENSMUSG00000051003;ENSMUSG00000019370;ENSMUSG00000060523;ENSMUSG00000075427;…	K02183+K04257+K04257+K04257+K04633+K02183+K05849+K04257+K04257+K04257+K04257+K04515+K19695+K04257+K04257+K04257+K04257+K04257+K02183+K04257+K04257+K04257+K04257+K04257+K04257+K05849+K04257+K04257+K04257+K04547+K08043+K04515+K13755+K04257+K00910+K04536+K04257+K04257+K04257+K04257+K04952+K04257+K05849+K04257+K04345+K12321+K12321+K04257+K04257+K18154+K18283+K04439+K13755+K04257+K04515+K04257+K04257+…
Human Diseases	Endocrine and metabolic diseases	Type I diabetes mellitus	19	109	1	1	ko04940	ENSMUSG00000075122;ENSMUSG00000055170;ENSMUSG00000037649;ENSMUSG00000060586;ENSMUSG00000056553;ENSMUSG00000037852;ENSMUSG00000079507;ENSMUSG00000025980;ENSMUSG00000004296;ENSMUSG00000067212;ENSMUSG00000073406;ENSMUSG00000054128;ENSMUSG00000037202;ENSMUSG00000016206;ENSMUSG00000015437;ENSMUSG00000026787;ENSMUSG00000064308;ENSMUSG00000062995;ENSMUSG00000026204	K05412+K04687+K06752+K06752+K07817+K01294+K06751+K04077+K05425+K06751+K06751+K06751+K07818+K06751+K01353+K01580+K06751+K19863+K07817
Human Diseases	Infectious diseases	Pathogenic Escherichia coli infection	16	145	1	1	ko05130	ENSMUSG00000032999;ENSMUSG00000021248;ENSMUSG00000017774;ENSMUSG00000018417;ENSMUSG00000019467;ENSMUSG00000025885;ENSMUSG00000025401;ENSMUSG00000023010;ENSMUSG00000026234;ENSMUSG00000066952;ENSMUSG00000035441;ENSMUSG00000028953;ENSMUSG00000024300;ENSMUSG00000032220;ENSMUSG00000034593;ENSMUSG00000033590	K22265+K20352+K10356+K10356+K20690+K10357+K10356+K21889+K11294+K10356+K10356+K06185+K10356+K10356+K10357+K10357
Human Diseases	Infectious diseases	Leishmaniasis	36	192	1	1	ko05140	ENSMUSG00000021025;ENSMUSG00000021250;ENSMUSG00000063358;ENSMUSG00000047945;ENSMUSG00000055170;ENSMUSG00000024789;ENSMUSG00000037742;ENSMUSG00000026480;ENSMUSG00000037649;ENSMUSG00000027995;ENSMUSG00000060586;ENSMUSG00000026104;ENSMUSG00000059883;ENSMUSG00000006519;ENSMUSG00000004296;ENSMUSG00000030595;ENSMUSG00000028163;ENSMUSG00000039239;ENSMUSG00000015340;ENSMUSG00000015755;ENSMUSG00000022414;…	K04734+K04379+K04371+K13536+K04687+K04447+K03231+K08010+K06752+K10159+K06752+K11220+K04733+K08009+K05425+K02581+K02580+K13376+K21421+K04404+K04403+K06461+K04448+K05132+K13241+K04375+K05719+K11217+K04011+K04441+K04441+K04427+K06463+K11987+K03175+K19662
Human Diseases	Infectious diseases	African trypanosomiasis	14	158	1	1	ko05143	ENSMUSG00000045322;ENSMUSG00000055170;ENSMUSG00000024639;ENSMUSG00000078816;ENSMUSG00000004296;ENSMUSG00000021678;ENSMUSG00000037405;ENSMUSG00000024960;ENSMUSG00000032083;ENSMUSG00000004929;ENSMUSG00000050965;ENSMUSG00000052889;ENSMUSG00000051177;ENSMUSG00000039943	K10161+K04687+K04634+K19663+K05425+K04234+K06490+K05858+K08757+K01392+K02677+K19662+K05858+K05858
Human Diseases	Infectious diseases	Malaria	19	98	1	1	ko05144	ENSMUSG00000045322;ENSMUSG00000055170;ENSMUSG00000027995;ENSMUSG00000009376;ENSMUSG00000040249;ENSMUSG00000079299;ENSMUSG00000030325;ENSMUSG00000079298;ENSMUSG00000039239;ENSMUSG00000020592;ENSMUSG00000037405;ENSMUSG00000028864;ENSMUSG00000023885;ENSMUSG00000016481;ENSMUSG00000031849;ENSMUSG00000035385;ENSMUSG00000020717;ENSMUSG00000037706;ENSMUSG00000040152	K10161+K04687+K10159+K05099+K04550+K06543+K06543+K06543+K13376+K06257+K06490+K05460+K04659+K04011+K04659+K14624+K06471+K06508+K16857
Human Diseases	Infectious diseases	Amoebiasis	53	232	1	1	ko05146	ENSMUSG00000019899;ENSMUSG00000079477;ENSMUSG00000055170;ENSMUSG00000017831;ENSMUSG00000041417;ENSMUSG00000051439;ENSMUSG00000026479;ENSMUSG00000026478;ENSMUSG00000031628;ENSMUSG00000027995;ENSMUSG00000024524;ENSMUSG00000021403;ENSMUSG00000002900;ENSMUSG00000052180;ENSMUSG00000022607;ENSMUSG00000060147;ENSMUSG00000039936;ENSMUSG00000015647;ENSMUSG00000028076;ENSMUSG00000032796;ENSMUSG00000019173;…	K05637+K07897+K04687+K07887+K02649+K04391+K06246+K05635+K02187+K10159+K04633+K13963+K05636+K13963+K05725+K13963+K00922+K06240+K06448+K05637+K07889+K05699+K04634+K04636+K19663+K05425+K06243+K02580+K02649+K05700+K13376+K07888+K13279+K05699+K05858+K00922+K06461+K13241+K01476+K04345+K02649+K03998+K00922+K04637+K04635+K05717+K02677+K04455+K19662+K08041+K05858+K05858+K04632
Human Diseases	Infectious diseases	Staphylococcus aureus infection	14	295	1	1	ko05150	ENSMUSG00000034774;ENSMUSG00000037649;ENSMUSG00000079343;ENSMUSG00000060586;ENSMUSG00000020911;ENSMUSG00000053654;ENSMUSG00000059481;ENSMUSG00000037405;ENSMUSG00000030786;ENSMUSG00000052270;ENSMUSG00000026656;ENSMUSG00000059089;ENSMUSG00000026365;ENSMUSG00000026874	K07596+K06752+K01331+K06752+K07604+K07604+K01315+K06490+K06461+K04173+K12560+K06463+K04004+K03994
Human Diseases	Infectious diseases	Tuberculosis	80	305	1	1	ko05152	ENSMUSG00000033628;ENSMUSG00000036438;ENSMUSG00000063358;ENSMUSG00000045322;ENSMUSG00000079477;ENSMUSG00000055170;ENSMUSG00000019699;ENSMUSG00000016534;ENSMUSG00000024359;ENSMUSG00000024789;ENSMUSG00000005774;ENSMUSG00000017831;ENSMUSG00000024121;ENSMUSG00000031077;ENSMUSG00000051439;ENSMUSG00000037649;ENSMUSG00000032688;ENSMUSG00000031628;ENSMUSG00000027995;ENSMUSG00000060586;ENSMUSG00000019979;…	K00914+K02183+K04371+K10161+K07897+K04687+K04456+K06528+K04043+K04447+K08061+K07887+K02155+K02373+K04391+K06752+K07369+K02187+K10159+K06752+K02084+K02183+K07438+K04515+K11220+K04733+K12478+K03662+K04456+K08738+K02183+K08539+K04498+K07889+K10165+K04077+K08060+K05425+K02154+K04348+K08063+K02580+K04515+K04348+K13376+K07888+K04440+K04398+K02154+K05414+K02158+K08862+K04440+K06461+K04498+K05132+K13241+…
Human Diseases	Infectious diseases	Epstein-Barr virus infection	126	399	1	1	ko05169	ENSMUSG00000021025;ENSMUSG00000022971;ENSMUSG00000021277;ENSMUSG00000022967;ENSMUSG00000024308;ENSMUSG00000020184;ENSMUSG00000022346;ENSMUSG00000028800;ENSMUSG00000040274;ENSMUSG00000019699;ENSMUSG00000031077;ENSMUSG00000041417;ENSMUSG00000005625;ENSMUSG00000039067;ENSMUSG00000019777;ENSMUSG00000037649;ENSMUSG00000027715;ENSMUSG00000016477;ENSMUSG00000031628;ENSMUSG00000027995;ENSMUSG00000060586;…	K04734+K05131+K03174+K05130+K08058+K06643+K04377+K06067+K02091+K04456+K02373+K02649+K03029+K03038+K06067+K06752+K06627+K06620+K02187+K10159+K06752+K04402+K03033+K05410+K00922+K02084+K02861+K19202+K06691+K08057+K01510+K11220+K04733+K11644+K03028+K05859+K04456+K04467+K08738+K03063+K03032+K06751+K10151+K04432+K04692+K04469+K11838+K17454+K02581+K02580+K02649+K03511+K09279+K04440+K06751+K02206+K04398+…
Human Diseases	Cancers	Transcriptional misregulation in cancers	108	347	1	1	ko05202	ENSMUSG00000068457;ENSMUSG00000099517;ENSMUSG00000100210;ENSMUSG00000069273;ENSMUSG00000069310;ENSMUSG00000069267;ENSMUSG00000020184;ENSMUSG00000031681;ENSMUSG00000022346;ENSMUSG00000028800;ENSMUSG00000051439;ENSMUSG00000037876;ENSMUSG00000019777;ENSMUSG00000020275;ENSMUSG00000024947;ENSMUSG00000027715;ENSMUSG00000034218;ENSMUSG00000029313;ENSMUSG00000056758;ENSMUSG00000021453;ENSMUSG00000007659;…	K11447+K11253+K11253+K11253+K11253+K11253+K06643+K04676+K04377+K06067+K04391+K11449+K06067+K09254+K14970+K06627+K04728+K15184+K09283+K04402+K04570+K15626+K11253+K05725+K08524+K15187+K09435+K00069+K08527+K04452+K01343+K11644+K11253+K10056+K09431+K15614+K15615+K06622+K05087+K11253+K21946+K05099+K09340+K15188+K10151+K07201+K15617+K00717+K13105+K09105+K15593+K22046+K15623+K05096+K15618+K09053+K09299+…
Human Diseases	Immune diseases	Asthma	3	188	1	1	ko05310	ENSMUSG00000037649;ENSMUSG00000060586;ENSMUSG00000036117	K06752+K06752+K05428
Human Diseases	Immune diseases	Autoimmune thyroid disease	16	238	1	1	ko05320	ENSMUSG00000075122;ENSMUSG00000020963;ENSMUSG00000037649;ENSMUSG00000020673;ENSMUSG00000060586;ENSMUSG00000079507;ENSMUSG00000067212;ENSMUSG00000073406;ENSMUSG00000095498;ENSMUSG00000054128;ENSMUSG00000037202;ENSMUSG00000016206;ENSMUSG00000015437;ENSMUSG00000026011;ENSMUSG00000036117;ENSMUSG00000064308	K05412+K04249+K06752+K00431+K06752+K06751+K06751+K06751+K05414+K06751+K07818+K06751+K01353+K06538+K05428+K06751
Human Diseases	Immune diseases	Inflammatiory bowel disease (IBD)	23	105	1	1	ko05321	ENSMUSG00000018341;ENSMUSG00000055170;ENSMUSG00000037649;ENSMUSG00000027995;ENSMUSG00000060586;ENSMUSG00000062939;ENSMUSG00000026104;ENSMUSG00000024563;ENSMUSG00000033016;ENSMUSG00000002147;ENSMUSG00000055994;ENSMUSG00000004040;ENSMUSG00000041872;ENSMUSG00000004296;ENSMUSG00000028163;ENSMUSG00000039239;ENSMUSG00000052684;ENSMUSG00000020009;ENSMUSG00000032402;ENSMUSG00000036117;ENSMUSG00000000791;…	K05064+K04687+K06752+K10159+K06752+K11222+K11220+K04500+K04446+K11225+K10165+K04692+K05494+K05425+K02580+K13376+K04448+K05132+K23605+K05428+K05063+K08532+K05071
Human Diseases	Immune diseases	Systemic lupus erythematosus	54	304	1	1	ko05322	ENSMUSG00000075122;ENSMUSG00000079105;ENSMUSG00000094338;ENSMUSG00000114279;ENSMUSG00000067455;ENSMUSG00000063021;ENSMUSG00000069309;ENSMUSG00000069306;ENSMUSG00000069305;ENSMUSG00000069302;ENSMUSG00000060639;ENSMUSG00000069300;ENSMUSG00000060981;ENSMUSG00000099517;ENSMUSG00000100210;ENSMUSG00000069273;ENSMUSG00000069272;ENSMUSG00000061482;ENSMUSG00000047246;ENSMUSG00000018102;ENSMUSG00000060678;…	K05412+K03996+K11252+K11252+K11254+K11251+K11251+K11254+K11254+K11251+K11254+K11252+K11254+K11253+K11253+K11253+K11251+K11254+K11252+K11252+K11254+K11253+K11253+K11254+K11252+K11251+K04687+K11252+K11251+K06752+K01331+K06752+K11253+K11253+K11252+K11253+K11254+K11252+K11251+K05699+K11090+K11251+K11251+K05699+K05209+K11254+K11251+K11251+K11088+K03998+K06463+K11089+K11251+K03994
Human Diseases	Immune diseases	Rheumatoid arthritis	29	260	1	1	ko05323	ENSMUSG00000075122;ENSMUSG00000021250;ENSMUSG00000052459;ENSMUSG00000055170;ENSMUSG00000024121;ENSMUSG00000037649;ENSMUSG00000027995;ENSMUSG00000060586;ENSMUSG00000019087;ENSMUSG00000006273;ENSMUSG00000019302;ENSMUSG00000029648;ENSMUSG00000022015;ENSMUSG00000039239;ENSMUSG00000037405;ENSMUSG00000038023;ENSMUSG00000021477;ENSMUSG00000052684;ENSMUSG00000015575;ENSMUSG00000004285;ENSMUSG00000026011;…	K05412+K04379+K02145+K04687+K02155+K06752+K10159+K06752+K03662+K02147+K02154+K05096+K05473+K13376+K06490+K02154+K01365+K04448+K02153+K02151+K06538+K02148+K05448+K05453+K02146+K14379+K14624+K10031+K05475
Human Diseases	Immune diseases	Allograft rejection	14	222	1	1	ko05330	ENSMUSG00000075122;ENSMUSG00000055170;ENSMUSG00000037649;ENSMUSG00000060586;ENSMUSG00000079507;ENSMUSG00000004296;ENSMUSG00000067212;ENSMUSG00000073406;ENSMUSG00000054128;ENSMUSG00000037202;ENSMUSG00000016206;ENSMUSG00000015437;ENSMUSG00000036117;ENSMUSG00000064308	K05412+K04687+K06752+K06752+K06751+K05425+K06751+K06751+K06751+K07818+K06751+K01353+K05428+K06751
Human Diseases	Immune diseases	Graft-versus-host disease	12	97	1	1	ko05332	ENSMUSG00000075122;ENSMUSG00000055170;ENSMUSG00000037649;ENSMUSG00000060586;ENSMUSG00000079507;ENSMUSG00000067212;ENSMUSG00000073406;ENSMUSG00000054128;ENSMUSG00000037202;ENSMUSG00000016206;ENSMUSG00000015437;ENSMUSG00000064308	K05412+K04687+K06752+K06752+K06751+K06751+K06751+K06751+K07818+K06751+K01353+K06751
Human Diseases	Immune diseases	Primary immunodeficiency	9	161	1	1	ko05340	ENSMUSG00000075370;ENSMUSG00000000409;ENSMUSG00000005774;ENSMUSG00000026648;ENSMUSG00000010142;ENSMUSG00000022504;ENSMUSG00000036615;ENSMUSG00000032093;ENSMUSG00000029591	K06554+K05856+K08061+K10887+K05150+K08060+K08063+K06451+K03648
Human Diseases	Cardiovascular diseases	Dilated cardiomyopathy (DCM)	51	217	1	1	ko05414	ENSMUSG00000000555;ENSMUSG00000019899;ENSMUSG00000021991;ENSMUSG00000022376;ENSMUSG00000020882;ENSMUSG00000015968;ENSMUSG00000010066;ENSMUSG00000030376;ENSMUSG00000025321;ENSMUSG00000001964;ENSMUSG00000032796;ENSMUSG00000005580;ENSMUSG00000003352;ENSMUSG00000031659;ENSMUSG00000015533;ENSMUSG00000069806;ENSMUSG00000053395;ENSMUSG00000039952;ENSMUSG00000079055;ENSMUSG00000021313;ENSMUSG00000028063;…	K06484+K05637+K04860+K08048+K04862+K04851+K04859+K05849+K06591+K12569+K05637+K08049+K04864+K08047+K06481+K04872+K04873+K06265+K05849+K04962+K12641+K10366+K04867+K08043+K13376+K06588+K08045+K04858+K06584+K06485+K05692+K05849+K05719+K04345+K06476+K09290+K12749+K04850+K10373+K06493+K06585+K04857+K12567+K10374+K04870+K06487+K04868+K05692+K08041+K06482+K04632
Human Diseases	Cardiovascular diseases	Viral myocarditis	29	246	1	1	ko05416	ENSMUSG00000075122;ENSMUSG00000019899;ENSMUSG00000037649;ENSMUSG00000031628;ENSMUSG00000060586;ENSMUSG00000019843;ENSMUSG00000026596;ENSMUSG00000022865;ENSMUSG00000032796;ENSMUSG00000045983;ENSMUSG00000063694;ENSMUSG00000079507;ENSMUSG00000039952;ENSMUSG00000026399;ENSMUSG00000045103;ENSMUSG00000067212;ENSMUSG00000026029;ENSMUSG00000037405;ENSMUSG00000073406;ENSMUSG00000005610;ENSMUSG00000054128;…	K05412+K05637+K06752+K02187+K06752+K05703+K08887+K06788+K05637+K03260+K08738+K06751+K06265+K04006+K10366+K06751+K04398+K06490+K06751+K03260+K06751+K07818+K06751+K05692+K07861+K08738+K06751+K04399+K05692
