# Supplementary material for: Autism-associated protein POGZ controls ESCs and ESC neural induction by association with esBAF
Source: Mol Autism. 2022 Jun 1;13:24. doi: 10.1186/s13229-022-00502-9 (PMC9161502; doi:10.1186/s13229-022-00502-9)
Supplement: Supplementary file 6 — Additional file 6. POGZ, ADNP and CHD4 co-bound sites and genes. [file 13229_2022_502_MOESM6_ESM.xlsx]

## Sheet: CHD4.peaks
chr	start	end	geneId	SYMBOL
chr1	4471445	4471731	20671	Sox17
chr1	4492049	4492366	20671	Sox17
chr1	4571641	4572007	20671	Sox17
chr1	4660827	4661041	27395	Mrpl15
chr1	4788690	4788828	27395	Mrpl15
chr1	4802870	4803188	18777	Lypla1
chr1	5083110	5083578	108664	Atp6v1h
chr1	5138499	5138700	108664	Atp6v1h
chr1	5261450	5262027	108664	Atp6v1h
chr1	5461406	5461621	18387	Oprk1
chr1	6058965	6059313	226304	Npbwr1
chr1	7207210	7207452	319263	Pcmtd1
chr1	7398448	7398685	319263	Pcmtd1
chr1	9470235	9470497	59014	Rrs1
chr1	9545675	9545916	59014	Rrs1
chr1	9952044	9952229	73824	Snhg6
chr1	9953714	9953994	73824	Snhg6
chr1	9954910	9955129	73824	Snhg6
chr1	10233165	10233352	211673	Arfgef1
chr1	10853180	10853552	329093	Cpa6
chr1	10993576	10993878	109294	Prex2
chr1	11276156	11276416	109294	Prex2
chr1	11295864	11296030	109294	Prex2
chr1	11330126	11330357	109294	Prex2
chr1	11395606	11396154	320492	A830018L16Rik
chr1	11401256	11401512	320492	A830018L16Rik
chr1	11467060	11467273	320492	A830018L16Rik
chr1	11499538	11499869	320492	A830018L16Rik
chr1	12740969	12741184	240725	Sulf1
chr1	12797013	12797264	240725	Sulf1
chr1	12935794	12936013	240726	Slco5a1
chr1	13059927	13060239	383491	Prdm14
chr1	13071456	13071687	383491	Prdm14
chr1	13079581	13079789	383491	Prdm14
chr1	13227161	13227440	17978	Ncoa2
chr1	13372749	13373136	17978	Ncoa2
chr1	13374480	13374731	17978	Ncoa2
chr1	13664423	13664753	212442	Lactb2
chr1	13791562	13791817	433273	Gm5523
chr1	13795297	13795578	433273	Gm5523
chr1	14231600	14231720	14048	Eya1
chr1	14292347	14292563	14048	Eya1
chr1	14312687	14312901	14048	Eya1
chr1	14742730	14743023	17681	Msc
chr1	15644112	15644306	21749	Terf1
chr1	16105610	16105714	98711	Rdh10
chr1	16160109	16160314	98711	Rdh10
chr1	16519709	16519922	29819	Stau2
chr1	16665018	16665283	70397	Tmem70
chr1	17097452	17097795	57339	Jph1
chr1	17145606	17145823	14545	Gdap1
chr1	17250797	17251062	14545	Gdap1
chr1	17251135	17251302	14545	Gdap1
chr1	20773733	20773986	257630	Il17f
chr1	20943043	20943237	71877	Efhc1
chr1	21248023	21248216	14859	Gsta3
chr1	21256386	21256593	14859	Gsta3
chr1	21260190	21260539	14859	Gsta3
chr1	21961781	21961937	226922	Kcnq5
chr1	22466689	22467656	116837	Rims1
chr1	22533200	22533442	116837	Rims1
chr1	23921715	23921972	98366	Smap1
chr1	24684009	24684331	68421	Lmbrd1
chr1	24716979	24717205	68421	Lmbrd1
chr1	26339566	26339818	210940	4931408C20Rik
chr1	26340469	26340564	210940	4931408C20Rik
chr1	26340633	26340710	210940	4931408C20Rik
chr1	26687302	26687751	210940	4931408C20Rik
chr1	29979564	29979831	102465174	Mir6342
chr1	30874039	30874365	213109	Phf3
chr1	30876459	30876630	213109	Phf3
chr1	30883854	30884130	213109	Phf3
chr1	30920756	30920969	433406	Gm13363
chr1	30938127	30938360	433406	Gm13363
chr1	30949951	30950218	19243	Ptp4a1
chr1	33481914	33482131	19076	Prim2
chr1	33555700	33555710	19076	Prim2
chr1	33555902	33556015	19076	Prim2
chr1	33892600	33892874	320705	Bend6
chr1	34011147	34011428	13518	Dst
chr1	34066621	34066749	13518	Dst
chr1	34536856	34537110	12627	Cfc1
chr1	34602279	34602499	211383	Amer3
chr1	34882767	34882923	226971	Plekhb2
chr1	35906002	35906248	50785	Hs6st1
chr1	35922540	35922835	50785	Hs6st1
chr1	36030568	36030635	50785	Hs6st1
chr1	36038058	36038284	50785	Hs6st1
chr1	36256439	36256631	320011	Uggt1
chr1	36282513	36282621	214854	Neurl3
chr1	36511314	36511621	94218	Cnnm3
chr1	36557713	36557852	20353	Sema4c
chr1	36683054	36683440	381337	Fam178b
chr1	36691047	36691365	12859	Cox5b
chr1	36709697	36709910	226977	Actr1b
chr1	36933102	36933371	56030	Tmem131
chr1	36957467	36957729	56030	Tmem131
chr1	37160872	37161145	70853	Vwa3b
chr1	37212296	37212684	12790	Cnga3
chr1	37299968	37300181	269180	Inpp4a
chr1	37419553	37419718	76178	Coa5
chr1	37654024	37654250	72097	Cracdl
chr1	37973607	37973813	69541	Lyg1
chr1	38252825	38253041	16764	Aff3
chr1	38586401	38586672	16764	Aff3
chr1	38836540	38836686	381338	Lonrf2
chr1	39244930	39245184	18143	Npas2
chr1	39346978	39347220	18143	Npas2
chr1	39497825	39498054	54610	Tbc1d8
chr1	39540727	39540959	52846	Cnot11
chr1	39641797	39642040	263764	Creg2
chr1	39650723	39650782	263764	Creg2
chr1	39650852	39651179	263764	Creg2
chr1	39900480	39900768	26921	Map4k4
chr1	40266463	40266758	16177	Il1r1
chr1	42058566	42058694	66297	Pantr1
chr1	42725200	42725383	66620	Pantr2
chr1	42952852	42953105	93690	Gpr45
chr1	42993842	42994072	93690	Gpr45
chr1	43484070	43484271	17974	Nck2
chr1	43899375	43899456	22019	Tpp2
chr1	44551744	44551850	70676	Gulp1
chr1	44568324	44568616	70676	Gulp1
chr1	45863057	45863263	73674	Wdr75
chr1	46852805	46853071	227059	Slc39a10
chr1	46914365	46914574	227059	Slc39a10
chr1	47076563	47076689	227059	Slc39a10
chr1	47827303	47827511	102466969	Mir6350
chr1	48881415	48881769	442837	C230029F24Rik
chr1	50927128	50927387	56363	Tmeff2
chr1	52119319	52119666	20846	Stat1
chr1	52233543	52233727	14660	Gls
chr1	52500707	52500923	17936	Nab1
chr1	52817275	52817452	16329	Inpp1
chr1	52952960	52953044	67080	1700019D03Rik
chr1	53581443	53581740	627872	Dnah7a
chr1	53746045	53746290	98267	Stk17b
chr1	53784674	53784989	98267	Stk17b
chr1	54438888	54439140	98488	Gtf3c3
chr1	54585579	54585888	241062	Pgap1
chr1	54934824	54935097	329154	Ankrd44
chr1	55279174	55279511	75388	Boll
chr1	55362760	55363443	75388	Boll
chr1	56697411	56697641	71066	Hsfy2
chr1	57406475	57406811	68736	Tyw5
chr1	57450018	57450238	68736	Tyw5
chr1	57774882	57775158	67198	Spats2l
chr1	57969870	57970120	51960	Kctd18
chr1	58401844	58402014	66882	Bzw1
chr1	58424359	58424790	12747	Clk1
chr1	58586325	58586586	66495	Ndufb3
chr1	58613804	58614167	66495	Ndufb3
chr1	58879617	58879932	70827	Trak2
chr1	59119914	59120410	381259	Tmem237
chr1	59376205	59376485	271697	Cdk15
chr1	59376562	59376735	271697	Cdk15
chr1	59376900	59377113	271697	Cdk15
chr1	59464691	59464909	14369	Fzd7
chr1	59681589	59681732	55989	Nop58
chr1	59728639	59729132	100217421	Snord11
chr1	59836649	59836863	12168	Bmpr2
chr1	59913595	59913810	72750	Fam117b
chr1	60008610	60008817	70375	Ica1l
chr1	60778758	60778897	12487	Cd28
chr1	60801505	60801706	12487	Cd28
chr1	61639130	61639444	72823	Pard3b
chr1	62398452	62398616	105243940	Pard3bos2
chr1	62678847	62679124	18187	Nrp2
chr1	62795839	62795983	18187	Nrp2
chr1	63180590	63180804	100217464	Snora41
chr1	63322806	63323044	73884	Zdbf2
chr1	64121074	64121341	93691	Klf7
chr1	64423335	64423552	12912	Creb1
chr1	64617199	64617370	67099	Mettl21a
chr1	64956623	64956992	241075	Plekhm3
chr1	65406366	65406636	213527	Pth2r
chr1	66862735	66863025	11363	Acadl
chr1	67201996	67202281	227231	Cps1
chr1	69826995	69827149	66722	Spag16
chr1	72141581	72141807	381269	Mreg
chr1	72183955	72184198	381269	Mreg
chr1	72312961	72313149	22596	Xrcc5
chr1	72380692	72380908	22596	Xrcc5
chr1	72732666	72733002	19981	Rpl37a
chr1	73642968	73643189	109198	6030407O03Rik
chr1	74058384	74058596	21961	Tns1
chr1	74111492	74111709	21961	Tns1
chr1	74304060	74304257	69660	Tmbim1
chr1	74816864	74817035	22409	Wnt10a
chr1	75222750	75222953	381272	A630095N17Rik
chr1	75253128	75253354	19275	Ptprn
chr1	75458304	75458506	241118	Asic4
chr1	75546575	75546828	20536	Slc4a3
chr1	75642670	75642925	20536	Slc4a3
chr1	77453945	77454122	102465180	Mir6352
chr1	77493959	77494177	102465180	Mir6352
chr1	78310242	78310511	433323	Sgpp2
chr1	78633416	78633636	74205	Acsl3
chr1	80758503	80758781	210293	Dock10
chr1	82939916	82940167	80721	Slc19a3
chr1	83038230	83038554	80721	Slc19a3
chr1	84277739	84278146	98496	Pid1
chr1	84741459	84741682	14897	Trip12
chr1	84817141	84817333	14897	Trip12
chr1	84879856	84880041	66153	Fbxo36
chr1	84890942	84891202	66153	Fbxo36
chr1	84933700	84933990	71781	Slc16a14
chr1	85993025	85993221	70060	Spata3
chr1	86294771	86294999	227327	B3gnt7
chr1	86356947	86357124	80828	Snord82
chr1	86404832	86405115	14767	Nmur1
chr1	86421866	86422174	14767	Nmur1
chr1	86442442	86442554	71863	Tex44
chr1	86533990	86534145	19231	Ptma
chr1	87343683	87343881	227331	Gigyf2
chr1	87664010	87664262	16331	Inpp5d
chr1	87729191	87729370	16331	Inpp5d
chr1	88277502	88277734	171382	Trpm8
chr1	88669022	88669242	320982	Arl4c
chr1	89023269	89023545	73475	1700067G17Rik
chr1	89042965	89043213	73475	1700067G17Rik
chr1	89581229	89581310	347722	Agap1
chr1	89581413	89581660	347722	Agap1
chr1	90519401	90519679	108679	Cops8
chr1	91052744	91052984	16978	Lrrfip1
chr1	91298420	91298591	50880	Scly
chr1	92122321	92122513	208727	Hdac4
chr1	92432404	92432593	67273	Ndufa10
chr1	93236224	93236311	208777	Sned1
chr1	93479107	93479420	18000	Septin2
chr1	93635234	93635628	59041	Stk25
chr1	93648787	93649034	59041	Stk25
chr1	93754271	93754429	67026	Thap4
chr1	93825234	93825418	98314	D2hgdh
chr1	94342692	94343014	18566	Pdcd1
chr1	95451786	95452148	67698	Fam174a
chr1	95500085	95500258	20452	St8sia4
chr1	96875985	96876287	329217	Panct2
chr1	97661570	97661886	52392	Macir
chr1	98095901	98096119	18484	Pam
chr1	101756510	101756995	100504525	Gm20268
chr1	101757058	101757281	100504525	Gm20268
chr1	103471573	103471792	23836	Cdh20
chr1	105356397	105356631	320311	Rnf152
chr1	105780415	105780609	21934	Tnfrsf11a
chr1	107960979	107961184	319596	D830032E09Rik
chr1	108563069	108563084	319596	D830032E09Rik
chr1	108563156	108563518	319596	D830032E09Rik
chr1	110774089	110774499	227485	Cdh19
chr1	110774772	110775309	227485	Cdh19
chr1	110790690	110790980	227485	Cdh19
chr1	110904410	110904812	227485	Cdh19
chr1	118321454	118321721	67949	Nifk
chr1	118970171	118970352	14633	Gli2
chr1	119076080	119076275	14633	Gli2
chr1	119076746	119076993	14633	Gli2
chr1	119504285	119504671	64143	Ralb
chr1	119537901	119538160	320069	3830432H09Rik
chr1	119634878	119635087	226352	Epb41l5
chr1	119648757	119649322	226352	Epb41l5
chr1	119772004	119772221	19258	Ptpn4
chr1	120374887	120374989	226359	C1ql2
chr1	120643973	120644272	13798	En1
chr1	121087483	121087761	98452	Celrr
chr1	122357025	122357384	102638832	Gm28590
chr1	125561012	125561393	74150	Slc35f5
chr1	127507202	127507532	72160	Tmem163
chr1	127677928	127678122	72160	Tmem163
chr1	127757218	127757431	266645	Acmsd
chr1	128167112	128167330	226412	R3hdm1
chr1	128416940	128417306	226414	Dars
chr1	130462462	130462866	13136	Cd55
chr1	130502344	130502741	13136	Cd55
chr1	130549436	130549677	22789	Zp3r
chr1	130878301	130878597	69169	Fcmr
chr1	131096959	131097086	17164	Mapkapk2
chr1	131162050	131162251	16865	Eif2d
chr1	131245258	131245468	54354	Rassf5
chr1	131245896	131246105	54354	Rassf5
chr1	131268882	131268897	56489	Ikbke
chr1	131873967	131874189	226422	Rab29
chr1	131902455	131902688	98415	Nucks1
chr1	132045375	132045625	213006	Mfsd4a
chr1	132298715	132298883	213417	Klhdc8a
chr1	132390411	132390636	68875	Tmcc2
chr1	132469904	132469983	213464	Rbbp5
chr1	132851090	132851111	16980	Lrrn2
chr1	133013356	133013566	17248	Mdm4
chr1	133084075	133084403	240752	Pik3c2b
chr1	133125678	133125966	108954	Ppp1r15b
chr1	133397548	133397724	20668	Sox13
chr1	133424831	133424983	20668	Sox13
chr1	133493402	133493551	20668	Sox13
chr1	133576944	133577076	20643	Snrpe
chr1	133651106	133651329	667118	Zbed6
chr1	133695154	133695358	240754	Lax1
chr1	133710186	133710408	381290	Atp2b4
chr1	133800775	133801026	381290	Atp2b4
chr1	134154815	134155008	71884	Chit1
chr1	134385100	134385381	240755	Mgat4f
chr1	134405877	134405959	72017	Cyb5r1
chr1	134517249	134517463	98710	Rabif
chr1	135214027	135214061	13710	Elf3
chr1	135230185	135230467	13710	Elf3
chr1	135233845	135233943	13710	Elf3
chr1	135368501	135368556	77552	Shisa4
chr1	135374882	135374924	77552	Shisa4
chr1	135430361	135430388	226432	Ipo9
chr1	135639343	135639556	215690	Nav1
chr1	135675628	135675843	215690	Nav1
chr1	135699340	135699908	215690	Nav1
chr1	135781020	135781268	21952	Tnni1
chr1	136537098	136537349	381293	Kif14
chr1	136696056	136696239	100503474	Platr22
chr1	136866746	136866989	26424	Nr5a2
chr1	137226606	137226865	26424	Nr5a2
chr1	138963404	138963651	329260	Dennd1b
chr1	143733955	143734227	69367	Glrx2
chr1	145109765	145109978	64214	Rgs18
chr1	146426813	146427048	215378	Brinp3
chr1	150392752	150393030	108989	Tpr
chr1	150993656	150993992	545370	Hmcn1
chr1	151177361	151177633	402734	C730036E19Rik
chr1	151270612	151270792	117198	Ivns1abp
chr1	151443336	151443591	102466847	Mir7682
chr1	151471522	151471682	19821	Rnf2
chr1	151472352	151472671	19821	Rnf2
chr1	151518141	151518486	19821	Rnf2
chr1	151526362	151526610	19821	Rnf2
chr1	151544244	151544468	63913	Niban1
chr1	151544947	151545076	63913	Niban1
chr1	151555218	151555431	63913	Niban1
chr1	151557112	151557325	63913	Niban1
chr1	151571178	151571350	63913	Niban1
chr1	151571481	151571500	63913	Niban1
chr1	152089868	152090067	69399	1700025G04Rik
chr1	152915431	152915661	226517	Smg7
chr1	152976509	152976789	226518	Nmnat2
chr1	153066318	153066566	226518	Nmnat2
chr1	153316460	153316785	226519	Lamc1
chr1	153333262	153333530	226519	Lamc1
chr1	153415260	153415473	626058	E330020D12Rik
chr1	153425138	153425308	71836	Shcbp1l
chr1	153533014	153533284	74091	Npl
chr1	153677791	153678045	67792	Rgs8
chr1	155035195	155035438	671336	Gm9530
chr1	155158771	155158952	58244	Stx6
chr1	155244326	155244477	207792	BC034090
chr1	155244577	155244590	207792	BC034090
chr1	155557987	155558311	72482	Acbd6
chr1	156040211	156040522	240832	Tor1aip2
chr1	156420669	156420841	77352	Axdnd1
chr1	156558019	156558305	11352	Abl2
chr1	156594171	156594241	11352	Abl2
chr1	156668557	156668907	30935	Tor3a
chr1	156718374	156718601	215015	Fam20b
chr1	156934286	156934512	78255	Ralgps2
chr1	156983708	156983861	78255	Ralgps2
chr1	158215641	158215927	240843	Brinp2
chr1	160218712	160218941	12301	Cacybp
chr1	160792376	160792694	29809	Rabgap1l
chr1	161131394	161131635	226541	Klhl20
chr1	161160154	161160542	100502590	Tex50
chr1	161170639	161170834	100502590	Tex50
chr1	161176379	161176690	100502590	Tex50
chr1	161180730	161180939	100502590	Tex50
chr1	161254537	161254767	11758	Prdx6
chr1	161271248	161271466	11758	Prdx6
chr1	162570794	162571007	53330	Vamp4
chr1	163994480	163994650	381306	BC055324
chr1	164128374	164128598	20344	Selp
chr1	164458603	164458712	11931	Atp1b1
chr1	164497457	164497643	102635083	Gm26685
chr1	164503497	164503781	102635083	Gm26685
chr1	165282039	165282320	240888	Gpr161
chr1	165459795	165459796	74106	Dcaf6
chr1	165459859	165460190	74106	Dcaf6
chr1	165840024	165840207	12503	Cd247
chr1	165921140	165921333	18986	Pou2f1
chr1	166078167	166078381	240892	Dusp27
chr1	166309341	166309518	100039795	Ildr2
chr1	167291826	167292046	102465177	Mir6347
chr1	167306297	167306564	68944	Tmco1
chr1	167916009	167916399	110648	Lmx1a
chr1	168395617	168395752	18514	Pbx1
chr1	169531498	169531678	66977	Nuf2
chr1	170843493	170843815	226641	Atf6
chr1	171064408	171064801	102466998	Mir6546
chr1	171065794	171066150	14131	Fcgr3
chr1	171074339	171074592	14131	Fcgr3
chr1	171150373	171150571	66052	Sdhc
chr1	171413607	171413871	22278	Usf1
chr1	171477896	171478237	16456	F11r
chr1	171495381	171495632	56009	Alyref2
chr1	171502425	171502718	56009	Alyref2
chr1	171503682	171503887	56009	Alyref2
chr1	171515364	171515626	56009	Alyref2
chr1	171564339	171564545	18106	Cd244a
chr1	172026721	172026951	93840	Vangl2
chr1	172518046	172518300	71870	Cfap45
chr1	172562830	172563215	240916	Vsig8
chr1	175626084	175626298	14194	Fh1
chr1	176029176	176029465	226720	Becn2
chr1	176644467	176644685	545389	Cep170
chr1	176688462	176688735	545389	Cep170
chr1	176724065	176724340	545389	Cep170
chr1	177607522	177607801	75589	2310043L19Rik
chr1	177717699	177718078	69428	1700016C15Rik
chr1	178187768	178188001	78825	Desi2
chr1	178507120	178507286	269152	Kif26b
chr1	178507339	178507378	269152	Kif26b
chr1	178544678	178544844	269152	Kif26b
chr1	179198969	179199237	69726	Smyd3
chr1	179268692	179268875	69726	Smyd3
chr1	179277107	179277335	69726	Smyd3
chr1	179578357	179578705	226744	Cnst
chr1	179634263	179634472	109232	Sccpdh
chr1	179959442	179959687	226751	Cdc42bpa
chr1	180081224	180081499	226751	Cdc42bpa
chr1	180230632	180230831	19165	Psen2
chr1	180239439	180239664	19165	Psen2
chr1	180624067	180624314	72568	Lin9
chr1	180640699	180640948	72568	Lin9
chr1	180696752	180696965	27217	Mixl1
chr1	180697030	180697327	27217	Mixl1
chr1	180725775	180726128	170760	Acbd3
chr1	180768536	180768818	170760	Acbd3
chr1	180774527	180775006	15078	H3f3a
chr1	180794069	180794421	15078	H3f3a
chr1	180811779	180811989	15078	H3f3a
chr1	180957340	180957593	208795	Tmem63a
chr1	181144119	181144360	67459	Nvl
chr1	181212064	181212279	226757	Wdr26
chr1	181352578	181352704	72978	Cnih3
chr1	181747548	181747890	98386	Lbr
chr1	181828485	181828664	98386	Lbr
chr1	181881087	181881391	13800	Enah
chr1	182041466	182041686	13800	Enah
chr1	182103306	182103540	27058	Srp9
chr1	182182370	182182810	625823	Vmn1r1
chr1	182184017	182184297	625823	Vmn1r1
chr1	182311367	182311644	67948	Fbxo28
chr1	182409295	182409533	209456	Trp53bp2
chr1	182500838	182501178	12334	Capn2
chr1	182528311	182528534	12334	Capn2
chr1	183299011	183299693	108909	Aida
chr1	184019200	184019474	63953	Dusp10
chr1	184033489	184033654	73363	1700056E22Rik
chr1	184033788	184034075	73363	1700056E22Rik
chr1	184999208	184999404	226778	Mark1
chr1	185479996	185480192	114668	5033404E19Rik
chr1	185516473	185516696	114668	5033404E19Rik
chr1	185533438	185533717	114668	5033404E19Rik
chr1	185548558	185548662	114668	5033404E19Rik
chr1	186514080	186514369	320449	A730004F24Rik
chr1	186922865	186923162	110957	D1Pas1
chr1	187600991	187601216	26381	Esrrg
chr1	189869984	189870244	19250	Ptpn14
chr1	189916612	189916865	226830	Smyd2
chr1	190911686	190911781	320119	Rps6kc1
chr1	191224581	191224873	100504360	D730003I15Rik
chr1	191396178	191396400	226849	Ppp2r5a
chr1	191396774	191397023	226849	Ppp2r5a
chr1	191718869	191719172	226856	Lpgat1
chr1	191907559	191907765	98736	1700034H15Rik
chr1	191946273	191946546	74023	Rd3
chr1	191964259	191964571	74023	Rd3
chr1	192138179	192138546	214742	Rcor3
chr1	192444031	192444289	16510	Kcnh1
chr1	193152818	193152992	54139	Irf6
chr1	194626213	194626375	18845	Plxna2
chr1	195001278	195001452	320977	A330023F24Rik
chr1	195241429	195241924	12902	Cr2
chr10	3834191	3834367	213783	Plekhg1
chr10	3849996	3850182	213783	Plekhg1
chr10	3886723	3886998	213783	Plekhg1
chr10	3972972	3973189	270685	Mthfd1l
chr10	3995567	3995820	270685	Mthfd1l
chr10	4144841	4145082	102632515	Gm30570
chr10	4243398	4243647	83397	Akap12
chr10	4251200	4251399	83397	Akap12
chr10	4432633	4432999	73419	Armt1
chr10	7662864	7663432	18537	Pcmt1
chr10	7680967	7681226	16798	Lats1
chr10	7681601	7681901	16798	Lats1
chr10	7780488	7780746	215751	Ginm1
chr10	8518604	8518816	338362	Ust
chr10	8551905	8552141	338362	Ust
chr10	8552302	8552493	338362	Ust
chr10	8580467	8580944	338362	Ust
chr10	8889558	8889938	70097	Sash1
chr10	10558127	10558320	67844	Rab32
chr10	11263912	11264284	71865	Fbxo30
chr10	11491933	11492022	30058	Timm8a1
chr10	11492135	11492339	30058	Timm8a1
chr10	12608643	12608873	22288	Utrn
chr10	12662161	12662397	22288	Utrn
chr10	12921832	12922142	320273	B230208H11Rik
chr10	12964534	12964945	74732	Stx11
chr10	13324341	13324523	215789	Phactr2
chr10	13501253	13501547	66848	Fuca2
chr10	14269990	14270209	215798	Adgrg6
chr10	14545269	14545660	215798	Adgrg6
chr10	14584570	14584810	215798	Adgrg6
chr10	14685687	14685922	66201	Vta1
chr10	14985058	14985105	18101	Nmbr
chr10	14985190	14985365	18101	Nmbr
chr10	15586182	15586373	77538	C330004P14Rik
chr10	17947280	17947468	380629	Heca
chr10	18319063	18319515	215819	Nhsl1
chr10	18423050	18423147	215819	Nhsl1
chr10	18429552	18429784	215819	Nhsl1
chr10	19404398	19404644	94222	Olig3
chr10	19934757	19935034	26408	Map3k5
chr10	20186939	20186993	73811	4930405J17Rik
chr10	20952684	20952919	52906	Ahi1
chr10	20983077	20983302	52906	Ahi1
chr10	21102261	21102489	52906	Ahi1
chr10	21454812	21455061	237320	Aldh8a1
chr10	21494695	21494868	67692	1700020N01Rik
chr10	21828949	21829157	20393	Sgk1
chr10	21829413	21829548	20393	Sgk1
chr10	21850573	21850833	20393	Sgk1
chr10	22142175	22143153	319887	E030030I06Rik
chr10	22158316	22158674	379043	Raet1e
chr10	22273553	22274272	667281	H60b
chr10	22274450	22274654	667281	H60b
chr10	22645118	22645258	353169	Slc2a12
chr10	24834551	24834788	209558	Enpp3
chr10	24869827	24870090	70208	Med23
chr10	25258987	25259199	432442	Akap7
chr10	25482057	25482300	13822	Epb41l2
chr10	25632454	25632844	102640972	Gm36908
chr10	25783805	25784095	73803	4930401C15Rik
chr10	26078815	26078967	77220	Tmem200a
chr10	26939664	26939831	16773	Lama2
chr10	26958389	26958670	16773	Lama2
chr10	29935980	29936293	66311	Cenpw
chr10	31608645	31608895	268291	Rnf217
chr10	31609396	31609629	268291	Rnf217
chr10	33089108	33089239	76757	Trdn
chr10	33379104	33379317	442820	D830005E20Rik
chr10	33419266	33419393	442820	D830005E20Rik
chr10	33871345	33871536	57430	Sult3a1
chr10	33951084	33951251	72580	Zup1
chr10	34206888	34207213	212898	Dse
chr10	35000745	35000937	14302	Frk
chr10	35150915	35151102	14302	Frk
chr10	35224460	35224660	14302	Frk
chr10	36613697	36613920	319415	Hs3st5
chr10	36924533	36924783	15182	Hdac2
chr10	36974985	36975200	15182	Hdac2
chr10	37212498	37212572	17118	Marcks
chr10	37212637	37212938	17118	Marcks
chr10	37231242	37231473	17118	Marcks
chr10	38850244	38850485	215919	Rfpl4b
chr10	39534477	39534642	14360	Fyn
chr10	39592491	39592649	100504626	Gm16364
chr10	40011188	40011368	215929	Mfsd4b1
chr10	40141768	40142020	72472	Slc16a10
chr10	40306113	40306400	11702	Amd1
chr10	40362978	40363512	78334	Cdk19
chr10	40397160	40397472	78334	Cdk19
chr10	40683498	40683587	327747	Mettl24
chr10	40884254	40884412	83767	Wasf1
chr10	40936876	40937080	83767	Wasf1
chr10	40999168	40999382	140741	Gpr6
chr10	41006490	41006987	140741	Gpr6
chr10	41321072	41321278	633979	Ak9
chr10	41400488	41400675	268294	Zbtb24
chr10	41435338	41435710	268294	Zbtb24
chr10	41684813	41685002	75973	Ccdc162
chr10	41977696	41977929	213402	Armc2
chr10	41997791	41998217	213402	Armc2
chr10	42072229	42072358	213402	Armc2
chr10	42178688	42179032	56484	Foxo3
chr10	42465162	42465387	215951	Afg1l
chr10	42473190	42473418	215951	Afg1l
chr10	42501298	42501701	54198	Snx3
chr10	42591484	42591697	14628	Ostm1
chr10	42646012	42646269	14628	Ostm1
chr10	43173399	43173583	109205	Sobp
chr10	43226549	43226722	71365	Pdss2
chr10	43435795	43436000	71365	Pdss2
chr10	43478504	43478704	331623	Bend3
chr10	43489671	43489855	331623	Bend3
chr10	43605993	43606185	414125	F930017D23Rik
chr10	43743118	43743349	69443	1700027J07Rik
chr10	43901295	43901651	76563	Qrsl1
chr10	44148881	44149112	11630	Crybg1
chr10	44369026	44369203	100316688	Mir1929
chr10	44381843	44382133	100316688	Mir1929
chr10	44409179	44409560	12142	Prdm1
chr10	45317374	45317639	23828	Bves
chr10	45367432	45367700	23828	Bves
chr10	46691831	46691992	320363	D030045P18Rik
chr10	52233761	52233983	66686	Dcbld1
chr10	52278168	52278366	66686	Dcbld1
chr10	53151122	53151290	102639992	Gm36173
chr10	53379175	53379637	100038725	Cep85l
chr10	54510878	54511212	17155	Man1a
chr10	56106709	56107014	73390	Msl3l2
chr10	56401469	56401895	14609	Gja1
chr10	56406885	56407035	102640560	Gm36595
chr10	56426182	56426540	102640560	Gm36595
chr10	58223863	58224181	664783	Dux
chr10	58225100	58225477	664783	Dux
chr10	58231717	58232215	664783	Dux
chr10	58232314	58232363	664783	Dux
chr10	58313080	58313293	110829	Lims1
chr10	58495806	58495995	76138	Ccdc138
chr10	58532242	58532426	76138	Ccdc138
chr10	59100792	59101007	237353	Sh3rf3
chr10	59378866	59379108	69836	Pla2g12b
chr10	59413609	59413793	69836	Pla2g12b
chr10	59795210	59795409	102640356	Gm17059
chr10	59930264	59930460	74747	Ddit4
chr10	59936710	59936978	74747	Ddit4
chr10	60000517	60000777	52717	Anapc16
chr10	60107062	60107086	94214	Spock2
chr10	60175458	60175712	53374	Chst3
chr10	60237671	60237864	53374	Chst3
chr10	60251974	60252191	19156	Psap
chr10	60390232	60390436	22295	Cdh23
chr10	61131439	61131662	20397	Sgpl1
chr10	61147294	61147296	20397	Sgpl1
chr10	61147444	61147520	20397	Sgpl1
chr10	61315162	61315563	18646	Prf1
chr10	61383395	61383856	27355	Pald1
chr10	61393720	61394031	27355	Pald1
chr10	61394977	61395142	27355	Pald1
chr10	61476015	61476213	216011	Lrrc20
chr10	61694927	61695232	71767	Tysnd1
chr10	61782748	61783138	404634	Macroh2a2
chr10	61906235	61906540	12817	Col13a1
chr10	61929000	61929291	12817	Col13a1
chr10	61999038	61999238	12817	Col13a1
chr10	62110801	62111010	69894	Fam241b
chr10	62314176	62314390	15275	Hk1
chr10	62679811	62680041	102465987	Mir7215
chr10	62693055	62693381	102465987	Mir7215
chr10	62983076	62983430	70432	Rufy2
chr10	63271869	63272118	67345	Herc4
chr10	63430273	63430508	216033	Ctnna3
chr10	65124148	65124426	102632700	Gm28881
chr10	66816652	66816875	68488	1110002J07Rik
chr10	66864183	66864354	68488	1110002J07Rik
chr10	66942793	66943274	68488	1110002J07Rik
chr10	67083759	67084100	108829	Jmjd1c
chr10	67126775	67127032	108829	Jmjd1c
chr10	68013147	68013434	170799	Rtkn2
chr10	68043571	68043789	170799	Rtkn2
chr10	68095022	68095291	71371	Arid5b
chr10	68222547	68222790	71371	Arid5b
chr10	68249617	68249840	71371	Arid5b
chr10	68276523	68276683	71371	Arid5b
chr10	68310135	68310341	75148	4930545H06Rik
chr10	68320178	68320397	75148	4930545H06Rik
chr10	68359154	68359344	75148	4930545H06Rik
chr10	68541563	68541860	73287	Cabcoco1
chr10	69033536	69033769	102635787	Gm33035
chr10	69296757	69296966	69288	Rhobtb1
chr10	69398667	69398915	11735	Ank3
chr10	69399107	69399437	11735	Ank3
chr10	69523256	69523453	11735	Ank3
chr10	69531595	69531857	11735	Ank3
chr10	70004223	70004456	11735	Ank3
chr10	70245038	70245413	66859	Slc16a9
chr10	70387793	70388063	71721	Fam13c
chr10	70507987	70508294	71721	Fam13c
chr10	70598740	70599000	70911	Phyhipl
chr10	70611503	70611859	319646	D630013N20Rik
chr10	70708938	70709155	319646	D630013N20Rik
chr10	70826484	70826802	83675	Bicc1
chr10	70916841	70917050	83675	Bicc1
chr10	71099948	71100170	83675	Bicc1
chr10	71180253	71180475	78638	1700113B09Rik
chr10	71237769	71238022	21780	Tfam
chr10	71428616	71428805	69718	Ipmk
chr10	71455389	71455645	69718	Ipmk
chr10	75193014	75193240	110279	Bcr
chr10	75261369	75261603	74392	Specc1l
chr10	75283910	75284123	74392	Specc1l
chr10	75317067	75317276	11540	Adora2a
chr10	75667706	75667877	104248	Cabin1
chr10	75954171	75954500	333669	Gm5134
chr10	76068000	76068104	102639053	Gm16222
chr10	76202268	76202479	751554	Mir678
chr10	76344750	76345035	64451	Dip2a
chr10	76468757	76468996	54387	Mcm3ap
chr10	76829129	76829322	59093	Pcbp3
chr10	78069384	78069743	50723	Icosl
chr10	78244783	78245068	216131	Trappc10
chr10	78352531	78352755	28169	Agpat3
chr10	78441554	78441853	102466762	Mir6908
chr10	79200129	79200342	216144	Vmn2r81
chr10	79533279	79533360	50784	Plpp2
chr10	79533501	79533754	50784	Plpp2
chr10	79554485	79554702	70427	Mier2
chr10	79908075	79908356	216154	Med16
chr10	79927475	79927582	13496	Arid3a
chr10	79988595	79988920	12798	Cnn2
chr10	79991698	79991912	12798	Cnn2
chr10	80039885	80040119	66420	Polr2e
chr10	80160190	80160477	12696	Cirbp
chr10	80425159	80425388	21423	Tcf3
chr10	80433119	80433288	21423	Tcf3
chr10	80475067	80475454	246086	Onecut3
chr10	80523299	80523537	67331	Atp8b3
chr10	80539546	80539621	67331	Atp8b3
chr10	80623045	80623334	103236	Csnk1g2
chr10	80656698	80656926	208198	Btbd2
chr10	80855372	80855867	73218	Sppl2b
chr10	80939837	80940057	17873	Gadd45b
chr10	80967942	80968452	14708	Gng7
chr10	80997200	80997506	14708	Gng7
chr10	81036903	81037394	106947	Slc39a3
chr10	81059683	81060016	52551	Sgta
chr10	81087163	81087435	208677	Creb3l3
chr10	81096659	81096919	208677	Creb3l3
chr10	81210305	81210545	16467	Atcay
chr10	81218077	81218350	16467	Atcay
chr10	81285315	81285585	27375	Tjp3
chr10	81340139	81340317	209047	Gipc3
chr10	81401547	81401781	18029	Nfic
chr10	81413523	81413823	102465778	Mir1191b
chr10	81431348	81431561	18029	Nfic
chr10	81482273	81482485	319586	Celf5
chr10	81553371	81553597	14797	Tle5
chr10	81626467	81626930	50721	Sirt6
chr10	81627169	81627490	50721	Sirt6
chr10	81655244	81655550	100233208	Gm10778
chr10	82652593	82652929	74782	Glt8d2
chr10	82809354	82809593	70003	1700028I16Rik
chr10	83344024	83344227	338365	Slc41a2
chr10	83539418	83539667	319277	Washc4
chr10	83648784	83648939	216190	Appl2
chr10	83733770	83733989	69784	1500009L16Rik
chr10	84622254	84622510	70428	Polr3b
chr10	84754713	84754959	71137	Rfx4
chr10	85072370	85072590	14202	Fhl4
chr10	85197540	85197881	12952	Cry1
chr10	85341818	85342116	74007	Btbd11
chr10	85543079	85543282	74007	Btbd11
chr10	85624763	85624986	74007	Btbd11
chr10	85871605	85871936	103136	Pwp1
chr10	85928470	85928761	67341	Ascl4
chr10	85929949	85930167	67341	Ascl4
chr10	86022173	86022456	69754	Fbxo7
chr10	86685332	86685715	66263	1810014B01Rik
chr10	86771886	86772041	103466	Nt5dc3
chr10	86778472	86778631	103466	Nt5dc3
chr10	86785376	86785598	103466	Nt5dc3
chr10	86796488	86796750	103466	Nt5dc3
chr10	86972125	86972361	192188	Stab2
chr10	88166329	88166552	69736	Nup37
chr10	88356926	88357214	71712	Dram1
chr10	88459423	88459548	20962	Sycp3
chr10	88482890	88483227	212862	Chpt1
chr10	88559645	88559851	109272	Mybpc1
chr10	89470610	89471082	237436	Gas2l3
chr10	89745412	89745582	75089	Uhrf1bp1l
chr10	91102723	91102988	67454	Ikbip
chr10	91113048	91113289	18674	Slc25a3
chr10	91129761	91130061	18674	Slc25a3
chr10	91130273	91130507	18674	Slc25a3
chr10	92722131	92722644	17997	Nedd1
chr10	93161105	93161533	237459	Cdk17
chr10	93364645	93364890	432488	Gm17745
chr10	93833989	93834053	327799	Usp44
chr10	93834106	93834299	327799	Usp44
chr10	93896836	93897097	56307	Metap2
chr10	94147756	94148185	22025	Nr2c1
chr10	94161497	94161722	22025	Nr2c1
chr10	94427429	94427749	319880	Tmcc3
chr10	94541380	94541562	319880	Tmcc3
chr10	94944016	94944437	54712	Plxnc1
chr10	95156253	95156559	628062	Gm29684
chr10	95175470	95175811	628062	Gm29684
chr10	95220929	95221150	628062	Gm29684
chr10	95557511	95557837	100526463	Mir3058
chr10	95731090	95731382	71207	Nudt4
chr10	98839325	98839523	67972	Atp2b1
chr10	98915643	98915880	67972	Atp2b1
chr10	99261525	99261824	67603	Dusp6
chr10	99353728	99354102	67603	Dusp6
chr10	99461275	99461422	100504202	Gm20110
chr10	102370520	102370798	67569	Mgat4c
chr10	103325652	103325911	103098	Slc6a15
chr10	108236040	108236261	17931	Ppp1r12a
chr10	108298611	108298838	17931	Ppp1r12a
chr10	108304907	108305129	114774	Pawr
chr10	108315339	108315607	114774	Pawr
chr10	108597522	108597842	20979	Syt1
chr10	110745673	110745921	52679	E2f7
chr10	111084967	111084995	320150	Zdhhc17
chr10	111298396	111298556	71769	Bbs10
chr10	115160391	115160559	216343	Tph2
chr10	115295260	115295465	216344	Rab21
chr10	115469173	115469405	14160	Lgr5
chr10	116474151	116474371	100504412	Kcnmb4os2
chr10	116481063	116481335	100504412	Kcnmb4os2
chr10	116581550	116581732	72068	Cnot2
chr10	116581886	116582110	72068	Cnot2
chr10	116962913	116963161	103175	D630029K05Rik
chr10	117017393	117017563	237560	Lrrc10
chr10	117132883	117133126	327826	Frs2
chr10	117150766	117150987	327826	Frs2
chr10	117217515	117217777	64050	Yeats4
chr10	117374024	117374223	432508	Cpsf6
chr10	117566377	117566595	70574	Cpm
chr10	117665438	117665672	70574	Cpm
chr10	117726642	117726842	17246	Mdm2
chr10	117746605	117746849	215436	Slc35e3
chr10	117845250	117845459	215449	Rap1b
chr10	117926231	117926369	71067	4933411E08Rik
chr10	118004604	118004853	71067	4933411E08Rik
chr10	118034537	118034793	17245	Mdm1
chr10	118053270	118053535	17245	Mdm1
chr10	119255473	119255666	71902	Cand1
chr10	120171776	120172016	73914	Irak3
chr10	120201308	120201634	73914	Irak3
chr10	120476557	120476816	15364	Hmga2
chr10	120487033	120487381	15364	Hmga2
chr10	120671638	120671851	70874	4921513I03Rik
chr10	120892780	120892999	320183	Msrb3
chr10	120939784	120940043	380664	Lemd3
chr10	120996835	120997089	380664	Lemd3
chr10	121351035	121351074	74694	Tbc1d30
chr10	121364868	121365046	75612	Gns
chr10	121476645	121476842	192678	Rassf3
chr10	121902350	121902682	117600	Srgap1
chr10	122040384	122040624	117600	Srgap1
chr10	122678490	122678737	319468	Ppm1h
chr10	125165503	125165714	20503	Slc16a7
chr10	125214598	125214793	20503	Slc16a7
chr10	125389427	125389516	20503	Slc16a7
chr10	126806936	126807167	75813	4930484H19Rik
chr10	126895907	126896110	68876	Atp23
chr10	127165276	127165662	14421	B4galnt1
chr10	127170952	127171188	216441	Slc26a10
chr10	127238387	127238657	16572	Kif5a
chr10	127380036	127380360	71750	R3hdm2
chr10	127585565	127585851	16971	Lrp1
chr10	127620569	127620883	16971	Lrp1
chr10	127674847	127675103	210035	Nemp1
chr10	127727699	127727921	21334	Tac2
chr10	127879331	127879421	54150	Rdh7
chr10	127903966	127904235	70061	Sdr9c7
chr10	127934044	127934264	70061	Sdr9c7
chr10	127954564	127954889	27400	Hsd17b6
chr10	127998298	127998571	27400	Hsd17b6
chr10	128052274	128052572	56351	Ptges3
chr10	128187589	128187835	216456	Gls2
chr10	128372274	128372522	210582	Coq10a
chr10	128441871	128442031	102465894	Mir8105
chr10	128458707	128458999	102465894	Mir8105
chr10	128518610	128518950	23943	Esyt1
chr10	128525619	128525878	23943	Esyt1
chr10	128590320	128590609	13867	Erbb3
chr10	128900497	128900777	12512	Cd63
chr10	130005750	130005800	258670	Olfr820
chr10	130470351	130470574	625109	Vmn2r86
chr11	3127042	3127264	236604	Pisd-ps1
chr11	3153738	3153951	78887	Sfi1
chr11	3173585	3173975	78887	Sfi1
chr11	3185315	3185526	78887	Sfi1
chr11	3192986	3193854	78887	Sfi1
chr11	3199538	3199954	74203	Eif4enif1
chr11	3223189	3223398	74203	Eif4enif1
chr11	3278674	3278894	56218	Patz1
chr11	3281397	3281640	56218	Patz1
chr11	3321547	3321688	216505	Pik3ip1
chr11	3398796	3399011	16886	Limk2
chr11	3544554	3544815	29856	Smtn
chr11	3694104	3694289	74522	Morc2a
chr11	3774754	3774963	74309	Osbp2
chr11	3834571	3834692	74309	Osbp2
chr11	4133579	4133828	71673	Rnf215
chr11	4223488	4223710	71962	Castor1
chr11	4495258	4495368	74302	Mtmr3
chr11	4806220	4806442	18016	Nf2
chr11	4822547	4822792	18016	Nf2
chr11	4856817	4857151	18016	Nf2
chr11	4862739	4862956	18082	Nipsnap1
chr11	4883142	4883404	18082	Nipsnap1
chr11	5064973	5065112	78926	Gas2l1
chr11	5102914	5103131	279766	Rhbdd3
chr11	5115096	5115274	140703	Emid1
chr11	5161076	5161391	140703	Emid1
chr11	5718449	5718689	64660	Mrps24
chr11	5741137	5741496	72046	Urgcp
chr11	5788551	5788868	13169	Dbnl
chr11	5932378	5932618	103988	Gck
chr11	6065981	6066198	12323	Camk2b
chr11	6180951	6181244	100042173	Rps15a-ps6
chr11	6199996	6200303	209586	Nudcd3
chr11	6244184	6244403	237636	Npc1l1
chr11	6388679	6389027	52915	Zmiz2
chr11	6413055	6413538	268373	Ppia
chr11	6445598	6445872	77605	H2az2
chr11	7423588	7423832	16009	Igfbp3
chr11	8468649	8468656	319939	Tns3
chr11	8566248	8566540	319939	Tns3
chr11	8635585	8635800	319939	Tns3
chr11	8641911	8642069	319939	Tns3
chr11	8671915	8672107	319939	Tns3
chr11	8754251	8754291	319939	Tns3
chr11	8754426	8754646	319939	Tns3
chr11	8754766	8754989	319939	Tns3
chr11	9115720	9116037	22271	Upp1
chr11	9116189	9116207	22271	Upp1
chr11	10338003	10338254	319922	Vwc2
chr11	11098376	11098585	319922	Vwc2
chr11	11462275	11462476	53604	Zpbp
chr11	11686233	11686425	22778	Ikzf1
chr11	11854566	11854791	13195	Ddc
chr11	12503223	12503393	12808	Cobl
chr11	13978223	13978655	75280	4930554G24Rik
chr11	16345475	16345866	211739	Vstm2a
chr11	16498320	16498499	20335	Sec61g
chr11	17853411	17853515	68145	Etaa1
chr11	17883031	17883314	68145	Etaa1
chr11	17974000	17974300	102633673	Etaa1os
chr11	19074297	19074560	74059	4933406G16Rik
chr11	19747457	19747735	114716	Spred2
chr11	19811693	19811892	114716	Spred2
chr11	19912795	19913039	114716	Spred2
chr11	19920320	19920617	114716	Spred2
chr11	20147766	20147969	66713	Actr2
chr11	20153622	20153839	66713	Actr2
chr11	20230784	20231076	216543	Cep68
chr11	20249076	20249398	216543	Cep68
chr11	20379074	20379325	55963	Slc1a4
chr11	20477759	20477996	58172	Sertad2
chr11	20632139	20632544	58172	Sertad2
chr11	20830558	20830717	216551	Lgalsl
chr11	20831308	20831503	216551	Lgalsl
chr11	20909691	20909893	216551	Lgalsl
chr11	21254967	21255201	245944	Vps54
chr11	21256706	21257000	245944	Vps54
chr11	21370495	21370799	216558	Ugp2
chr11	22507369	22507566	103765	Tmem17
chr11	22540083	22540304	103765	Tmem17
chr11	22563866	22564078	103765	Tmem17
chr11	22573255	22573320	103765	Tmem17
chr11	22613741	22613783	103765	Tmem17
chr11	22949792	22949918	17846	Commd1
chr11	23018391	23018619	73873	Fam161a
chr11	23120687	23120836	76993	1700061J23Rik
chr11	23185364	23185617	76993	1700061J23Rik
chr11	23255029	23255398	103573	Xpo1
chr11	23305569	23305861	17847	Usp34
chr11	23653728	23654008	72129	Pex13
chr11	23771219	23771465	19696	Rel
chr11	28035718	28035921	216613	Ccdc85a
chr11	29373702	29373908	108686	Ccdc88a
chr11	29374015	29374103	108686	Ccdc88a
chr11	29513081	29513258	67939	Prorsd1
chr11	29515211	29515585	67939	Prorsd1
chr11	29526288	29526633	76784	Mtif2
chr11	29596925	29597129	73324	Clhc1
chr11	29714038	29714281	68585	Rtn4
chr11	30183029	30183242	20742	Sptbn1
chr11	30198433	30198564	20742	Sptbn1
chr11	30242628	30242849	20742	Sptbn1
chr11	30267465	30267866	20742	Sptbn1
chr11	30723488	30723701	103554	Psme4
chr11	31965718	31966080	67592	4930524B15Rik
chr11	31999765	31999919	18197	Nsg2
chr11	32187262	32187471	16199	Il9r
chr11	32342807	32343071	268396	Sh3pxd2b
chr11	32455495	32455870	327900	Ubtd2
chr11	32679058	32679387	103583	Fbxw11
chr11	33497070	33497285	66011	Ranbp17
chr11	33750068	33750286	70357	Kcnip1
chr11	34681749	34682167	94176	Dock2
chr11	35641045	35641294	723924	Mir218-2
chr11	35703631	35703878	211347	Pank3
chr11	35784711	35784952	723824	Mir103-1
chr11	35840877	35841090	104458	Rars
chr11	40477287	40477565	108645	Mat2b
chr11	42109352	42109661	14394	Gabra1
chr11	42404251	42404461	14401	Gabrb2
chr11	43425465	43425688	30939	Pttg1
chr11	43425862	43426196	30939	Pttg1
chr11	43433253	43433461	193116	Slu7
chr11	43585761	43585864	16204	Fabp6
chr11	43593941	43594107	16204	Fabp6
chr11	43596389	43596705	16204	Fabp6
chr11	44470412	44470542	79560	Ublcp1
chr11	44571910	44572132	74315	Rnf145
chr11	45885950	45886018	216705	Clint1
chr11	45938522	45938730	72290	Lsm11
chr11	45979916	45980196	214105	Sox30
chr11	46059902	46060145	11492	Adam19
chr11	46128673	46128877	11492	Adam19
chr11	46437405	46437696	66213	Med7
chr11	47495957	47496253	24052	Sgcd
chr11	48776965	48777357	14694	Rack1
chr11	48821459	48821726	211007	Trim41
chr11	48826942	48827176	94089	Trim7
chr11	48856896	48857112	94089	Trim7
chr11	49250462	49250902	17308	Mgat1
chr11	49764295	49764646	14584	Gfpt2
chr11	49793848	49794047	14584	Gfpt2
chr11	49846433	49846701	26420	Mapk9
chr11	50008224	50008326	59044	Rnf130
chr11	50219796	50220006	103534	Mgat4b
chr11	50376860	50377166	59013	Hnrnph1
chr11	50897606	50897724	237758	Zfp454
chr11	50939568	50939817	27274	Zfp354b
chr11	51125565	51125886	619293	9230009I02Rik
chr11	51566096	51566359	237759	Col23a1
chr11	51703667	51703872	66050	0610009B22Rik
chr11	51856223	51856560	76901	Jade2
chr11	51858586	51858773	76901	Jade2
chr11	51879963	51880209	76901	Jade2
chr11	52002981	52003207	213084	Cdkl3
chr11	52120449	52120686	19052	Ppp2ca
chr11	52167245	52167543	257871	Olfr1372-ps1
chr11	52443900	52444106	213673	9530068E07Rik
chr11	52497068	52497262	213673	9530068E07Rik
chr11	52726194	52726342	320027	Fstl4
chr11	52986291	52986499	790909	Gm11186
chr11	53202318	53202562	15525	Hspa4
chr11	53254754	53254893	15525	Hspa4
chr11	53479254	53479578	237761	Sowaha
chr11	53507528	53507704	20362	Septin8
chr11	53624194	53624371	16189	Il4
chr11	53737221	53737406	16191	Il5
chr11	53770094	53770286	16362	Irf1
chr11	53778464	53778671	16362	Irf1
chr11	54101022	54101366	18452	P4ha2
chr11	54139940	54140800	18452	P4ha2
chr11	54982532	54982701	57783	Tnip1
chr11	55404908	55405172	20692	Sparc
chr11	57518342	57518549	67726	Fam114a2
chr11	57645656	57645944	171212	Galnt10
chr11	57934591	57934796	73158	Larp1
chr11	57936472	57936783	73158	Larp1
chr11	57956871	57957206	73158	Larp1
chr11	57958730	57958970	73158	Larp1
chr11	57970837	57971053	73158	Larp1
chr11	58046535	58046732	73158	Larp1
chr11	58168213	58168464	216766	Gemin5
chr11	58350647	58350840	79566	Sh3bp5l
chr11	59228410	59228685	11840	Arf1
chr11	59243717	59244125	11840	Arf1
chr11	59375416	59375685	216797	Prss38
chr11	59506263	59506503	268417	Zkscan17
chr11	59674728	59674984	26936	Mprip
chr11	60060196	60060427	18618	Pemt
chr11	60105680	60105975	19377	Rai1
chr11	60177027	60177258	19377	Rai1
chr11	60222572	60222854	20787	Srebf1
chr11	60339063	60339285	216810	Tom1l2
chr11	60339343	60339426	216810	Tom1l2
chr11	60339588	60339855	216810	Tom1l2
chr11	60454442	60454667	13495	Drg2
chr11	60512469	60512744	17910	Myo15
chr11	60526787	60527017	268420	Alkbh5
chr11	60728479	60728840	100628625	Mir5100
chr11	60740451	60740710	100628625	Mir5100
chr11	60899223	60899478	24083	Natd1
chr11	60923193	60923505	24082	Map2k3os
chr11	60964948	60965164	26397	Map2k3
chr11	61004089	61004316	16515	Kcnj12
chr11	61027270	61027541	16515	Kcnj12
chr11	61342597	61342837	380701	Slc47a2
chr11	61407694	61408012	67473	Slc47a1
chr11	61447169	61447387	22671	Rnf112
chr11	61449513	61449706	22671	Rnf112
chr11	61579049	61579332	13855	Epn2
chr11	61809744	61809953	29869	Ulk2
chr11	61811005	61811130	29869	Ulk2
chr11	61854354	61854633	29869	Ulk2
chr11	61855100	61855535	29869	Ulk2
chr11	62040155	62040478	432572	Specc1
chr11	62077093	62077539	432572	Specc1
chr11	62215052	62215407	11541	Adora2b
chr11	62355409	62355564	20185	Ncor1
chr11	62521470	62521630	73139	Cenpv
chr11	63272155	63272435	18858	Pmp22
chr11	63350511	63350546	18858	Pmp22
chr11	63423883	63424101	18858	Pmp22
chr11	63533629	63533861	54710	Hs3st3b1
chr11	63794175	63794394	54710	Hs3st3b1
chr11	66527048	66527257	380702	Shisa6
chr11	66898760	66898979	193003	Pirt
chr11	67023039	67023223	338369	Tmem220
chr11	67388101	67388309	544791	Myh13
chr11	67408178	67408395	544791	Myh13
chr11	67843448	67843720	216835	Usp43
chr11	68146794	68147101	102465219	Mir6406
chr11	68728698	68728958	77579	Myh10
chr11	68840926	68841151	83431	Ndel1
chr11	68852836	68852925	83431	Ndel1
chr11	68877087	68877708	83431	Ndel1
chr11	68967609	68967909	71998	Slc25a35
chr11	68980016	68980221	57785	Rangrf
chr11	69008540	69008933	237823	Pfas
chr11	69081003	69081253	22318	Vamp2
chr11	69123293	69123633	23801	Aloxe3
chr11	69133778	69133989	23801	Aloxe3
chr11	69213298	69213507	11688	Alox8
chr11	69251516	69251726	14919	Gucy2e
chr11	69316123	69316557	216846	Cntrob
chr11	69340921	69341012	80515	Rnf227
chr11	69530975	69531229	327954	Dnah2
chr11	69538749	69538974	327954	Dnah2
chr11	69546601	69546940	327954	Dnah2
chr11	69547218	69547441	327954	Dnah2
chr11	69593827	69594039	22059	Trp53
chr11	69766173	69766535	75580	Zbtb4
chr11	69900712	69900840	70419	2810408A11Rik
chr11	69965286	69965580	53624	Cldn7
chr11	70049818	70050074	11889	Asgr1
chr11	70087459	70087631	11890	Asgr2
chr11	70255891	70256141	11684	Alox12
chr11	70520127	70520440	216871	Gltpd2
chr11	70539911	70540354	18806	Pld2
chr11	70563024	70563167	50932	Mink1
chr11	70687538	70687984	216874	Camta2
chr11	70763113	70763304	193043	Zfp3
chr11	71751052	71751420	216881	Wscd1
chr11	72287693	72287944	327959	Xaf1
chr11	72607756	72608069	67128	Ube2g1
chr11	72814339	72814560	195018	Zzef1
chr11	72961070	72961349	53313	Atp2a3
chr11	73138277	73138506	14841	Haspin
chr11	73321002	73321510	11484	Aspa
chr11	73329644	73329999	380709	Spata22
chr11	74445664	74445846	380711	Rap1gap2
chr11	74536197	74536417	380711	Rap1gap2
chr11	74556468	74556678	380711	Rap1gap2
chr11	74572739	74572961	380711	Rap1gap2
chr11	74598141	74598361	380711	Rap1gap2
chr11	74638465	74638748	74148	Cluh
chr11	74845794	74846001	17428	Mnt
chr11	74896409	74896876	97761	Sgsm2
chr11	74924285	74924545	27364	Srr
chr11	75165397	75165610	15248	Hic1
chr11	75214595	75214876	237847	Rtn4rl1
chr11	75383463	75383703	319822	Smyd4
chr11	75434240	75434507	18816	Serpinf2
chr11	75532136	75532425	215113	Slc43a2
chr11	75655873	75656117	17913	Myo1c
chr11	75684529	75684762	12928	Crk
chr11	75715486	75715703	22627	Ywhae
chr11	75761592	75761795	22627	Ywhae
chr11	75911961	75912209	380714	Rph3al
chr11	75966938	75967193	380714	Rph3al
chr11	75991945	75992141	74230	1700016K19Rik
chr11	76224450	76224905	276919	Gemin4
chr11	76351260	76351570	18230	Nxn
chr11	76386380	76386641	18230	Nxn
chr11	76483405	76483652	109934	Abr
chr11	76494564	76494622	109934	Abr
chr11	76933187	76933426	104184	Blmh
chr11	77215875	77216089	237860	Ssh2
chr11	77673870	77674151	68564	Nufip2
chr11	77738513	77738783	12957	Cryba1
chr11	78032131	78032381	70451	Dhrs13
chr11	78175906	78176119	140859	Nek8
chr11	78188799	78189078	19376	Rab34
chr11	78435878	78436151	20500	Slc13a2
chr11	78448774	78448987	52466	Slc46a1
chr11	78896849	78896917	18126	Nos2
chr11	79019917	79020198	16706	Ksr1
chr11	79093753	79094097	16706	Ksr1
chr11	79192266	79192466	16706	Ksr1
chr11	79279012	79279140	78889	Wsb1
chr11	79324449	79324896	18015	Nf1
chr11	79635861	79636073	790912	Rab11fip4os1
chr11	79972301	79972510	216987	Utp6
chr11	79979606	79979791	52615	Suz12
chr11	80135919	80136154	68550	Tefm
chr11	80183305	80183717	71956	Rnf135
chr11	80301726	80301939	246104	Rhbdl3
chr11	80377923	80378141	70591	5730455P16Rik
chr11	80378418	80378649	70591	5730455P16Rik
chr11	80425372	80425547	69077	Psmd11
chr11	80426059	80426300	69077	Psmd11
chr11	80779471	80779745	338367	Myo1d
chr11	80805054	80805250	103743	Tmem98
chr11	81332075	81332311	11418	Asic2
chr11	81616632	81616882	237880	1700071K01Rik
chr11	82726868	82727129	12467	Cct6b
chr11	82751272	82751420	12467	Cct6b
chr11	82888088	82888276	19364	Rad51d
chr11	83098102	83098377	20555	Slfn1
chr11	83271816	83272130	237890	Slfn14
chr11	83440860	83441073	66330	1700020L24Rik
chr11	83462942	83463050	118453	Mmp28
chr11	83490613	83490768	70439	Taf15
chr11	83974615	83974806	217030	Synrg
chr11	83994641	83994902	217030	Synrg
chr11	84128152	84128505	217031	Tada2a
chr11	84277020	84277248	107476	Acaca
chr11	84406733	84406968	56321	Aatf
chr11	84738132	84738377	78471	1700109G15Rik
chr11	84870431	84870646	217039	Ggnbp2
chr11	84880038	84880218	66196	Myo19
chr11	85140418	85140525	237898	Usp32
chr11	86357921	86358159	327987	Med13
chr11	86807640	86807886	67487	Dhx40
chr11	86938004	86938264	77864	Ypel2
chr11	87358364	87358677	320472	Ppm1e
chr11	87405021	87405202	83560	Tex14
chr11	87431986	87432206	83560	Tex14
chr11	87617097	87617316	327992	Hsf5
chr11	87847887	87848208	380718	Mks1
chr11	87987105	87987293	68097	Dynll2
chr11	88046519	88046756	110809	Srsf1
chr11	88099625	88099908	103841	Cuedc1
chr11	88131730	88131893	103841	Cuedc1
chr11	88429863	88430129	100628571	Mir378b
chr11	88558057	88558290	76626	Msi2
chr11	88583290	88583530	76626	Msi2
chr11	88690207	88690396	76626	Msi2
chr11	88718481	88718906	193280	C030037D09Rik
chr11	88739523	88739798	193280	C030037D09Rik
chr11	88843461	88843710	11640	Akap1
chr11	88905575	88905831	73921	Scpep1os
chr11	89067627	89067793	56077	Dgke
chr11	89088806	89089027	217071	Gm525
chr11	89141672	89141894	217071	Gm525
chr11	89153914	89154127	217071	Gm525
chr11	89186725	89187066	217071	Gm525
chr11	89986720	89986976	18559	Pctp
chr11	91577963	91578191	73470	Kif2b
chr11	93886322	93886470	103537	Mbtd1
chr11	94165087	94165287	22057	Tob1
chr11	94549060	94549228	237926	Rsad1
chr11	94621514	94621818	98238	Lrrc59
chr11	95084769	95085048	16400	Itga3
chr11	95115061	95115189	13393	Dlx3
chr11	95115284	95115319	13393	Dlx3
chr11	95155648	95155924	13394	Dlx4
chr11	95202324	95202413	13394	Dlx4
chr11	95216279	95216499	93670	Tac4
chr11	95223403	95223640	93670	Tac4
chr11	95258705	95259049	93670	Tac4
chr11	95259101	95259661	93670	Tac4
chr11	95285266	95285469	217127	Kat7
chr11	95704422	95704733	268469	Zfp652
chr11	95994174	95994409	140486	Igf2bp1
chr11	96006628	96007516	140486	Igf2bp1
chr11	96076270	96076811	11951	Atp5g1
chr11	96088116	96088333	11951	Atp5g1
chr11	96250169	96250392	193022	Gm53
chr11	96346056	96346380	102632302	Hoxb3os
chr11	96666921	96667117	78473	Skap1
chr11	96810342	96810602	18023	Nfe2l1
chr11	96856950	96857189	56358	Copz2
chr11	96917001	96917040	80280	Cdk5rap3
chr11	96956132	96956497	319371	D030028A08Rik
chr11	97073543	97073802	71240	Osbpl7
chr11	97085286	97085509	71240	Osbpl7
chr11	97114819	97115178	57765	Tbx21
chr11	97189400	97189563	16211	Kpnb1
chr11	97314237	97314778	67036	Mrpl45
chr11	97354581	97354967	217143	Gpr179
chr11	97399523	97399734	58996	Arhgap23
chr11	97415903	97416048	58996	Arhgap23
chr11	97598022	97598301	69729	2410003L11Rik
chr11	97876495	97876710	72973	Fbxo47
chr11	97884730	97884961	72973	Fbxo47
chr11	97905955	97906190	72973	Fbxo47
chr11	97972673	97972970	72324	Plxdc1
chr11	97987419	97987621	72324	Plxdc1
chr11	98012803	98013021	12295	Cacnb1
chr11	98149701	98149949	72194	Fbxl20
chr11	98193483	98193779	19014	Med1
chr11	98298880	98299404	18013	Neurod2
chr11	98299636	98300013	18013	Neurod2
chr11	98338234	98338414	18013	Neurod2
chr11	98412427	98412659	13866	Erbb2
chr11	98457929	98458227	14786	Grb7
chr11	98540307	98540547	22780	Ikzf3
chr11	98655127	98655321	76758	Gsdma2
chr11	98734137	98734439	23989	Med24
chr11	98741991	98742204	21833	Thra
chr11	98863668	98863882	68524	Wipf2
chr11	98932013	98932291	19401	Rara
chr11	99040290	99040620	16010	Igfbp4
chr11	99105605	99105879	217169	Tns4
chr11	99137034	99137334	12775	Ccr7
chr11	99230846	99230933	57376	Smarce1
chr11	99244340	99244606	268481	Krt222
chr11	99254009	99254178	268481	Krt222
chr11	99386156	99386350	16661	Krt10
chr11	99386403	99386411	16661	Krt10
chr11	100161030	100161293	16669	Krt19
chr11	100287018	100287338	68239	Krt42
chr11	100397286	100397677	16480	Jup
chr11	100414314	100414523	66180	P3h4
chr11	100440780	100441064	68106	Nt5c3b
chr11	100640265	100640451	278304	Zfp385c
chr11	100657156	100657359	278304	Zfp385c
chr11	100681813	100682038	80861	Dhx58
chr11	100837429	100837740	20851	Stat5b
chr11	100941254	100941454	20848	Stat3
chr11	101053948	101054230	11975	Atp6v0a1
chr11	101070148	101070357	27419	Naglu
chr11	101246229	101246370	54409	Ramp2
chr11	101302260	101302431	56208	Becn1
chr11	101436443	101436669	19942	Rpl27
chr11	101436832	101437223	19942	Rpl27
chr11	101442031	101442179	19942	Rpl27
chr11	101465736	101465960	11858	Rnd2
chr11	101479191	101479400	11858	Rnd2
chr11	101840528	101840771	17285	Meox1
chr11	102008813	102009038	13384	Mpp3
chr11	102061263	102061480	52685	Cd300lg
chr11	102119371	102119646	217212	Pyy
chr11	102249682	102249701	217216	Hrob
chr11	102280834	102281053	72053	Tmub2
chr11	102297300	102297491	217218	Atxn7l3
chr11	102339787	102340019	21429	Ubtf
chr11	102377264	102377493	105463053	Bloodlinc
chr11	102556272	102556504	237943	Gpatch8
chr11	102567250	102568114	237943	Gpatch8
chr11	102568209	102568422	100040792	Gm11627
chr11	102586739	102586986	100040792	Gm11627
chr11	102619437	102619687	77132	2810433D01Rik
chr11	102665824	102666309	268491	Meioc
chr11	102701782	102701927	52715	Ccdc43
chr11	102714756	102715040	52715	Ccdc43
chr11	102762361	102762634	11488	Adam11
chr11	102777380	102777531	11488	Adam11
chr11	102925340	102925610	70218	Kif18b
chr11	102990000	102990330	68087	Dcakd
chr11	103095111	103095395	72469	Plcd3
chr11	103360807	103361137	544817	Arhgap27
chr11	103649665	103649937	104582	Rprml
chr11	103758730	103758867	22412	Wnt9b
chr11	103811940	103812156	18195	Nsf
chr11	104299625	104299796	17762	Mapt
chr11	104311713	104311925	17762	Mapt
chr11	104469542	104469767	76719	Kansl1
chr11	104648541	104648771	16416	Itgb3
chr11	105157537	105157766	52686	Mettl2
chr11	105231880	105232249	24086	Tlk2
chr11	105285881	105286100	17534	Mrc2
chr11	105943779	105944117	13056	Cyb561
chr11	106393012	106393288	15896	Icam2
chr11	106507548	106507904	100216537	Snord104
chr11	106516358	106516587	100216537	Snord104
chr11	106566641	106566860	21763	Tex2
chr11	106573765	106573892	21763	Tex2
chr11	106607731	106607936	21763	Tex2
chr11	106724697	106724919	18613	Pecam1
chr11	106881668	106881869	66313	Smurf2
chr11	106929040	106929200	66313	Smurf2
chr11	107014295	107014483	69066	1810010H24Rik
chr11	107132375	107132558	207165	Bptf
chr11	107138542	107138888	207165	Bptf
chr11	107140473	107140705	207165	Bptf
chr11	107162539	107162731	105734734	Gm11715
chr11	107245682	107245913	68979	Nol11
chr11	107267672	107267880	71795	Pitpnc1
chr11	107449233	107449405	71795	Pitpnc1
chr11	107476898	107477123	66997	Psmd12
chr11	107794034	107794247	54377	Cacng4
chr11	108920939	108921177	12006	Axin2
chr11	109011512	109012193	12006	Axin2
chr11	109363342	109363452	100036768	Gm11696
chr11	109476243	109476434	104681	Slc16a6
chr11	109610987	109611265	52639	Wipi1
chr11	110180881	110181137	217262	Abca9
chr11	110387611	110387820	26399	Map2k6
chr11	110540520	110540701	26399	Map2k6
chr11	113197873	113198110	72386	2610035D17Rik
chr11	113292341	113292561	319871	4732490B19Rik
chr11	113588969	113589251	69806	Slc39a11
chr11	113627810	113627977	20606	Sstr2
chr11	113649733	113650020	69806	Slc39a11
chr11	113700532	113700750	52670	Cpsf4l
chr11	113743051	113743236	56699	Cdc42ep4
chr11	114481513	114481803	319819	4932435O22Rik
chr11	114530946	114531263	319819	4932435O22Rik
chr11	114564964	114565186	67671	Rpl38
chr11	114577730	114577958	67671	Rpl38
chr11	114617893	114618101	67671	Rpl38
chr11	114692671	114692801	117160	Ttyh2
chr11	114721238	114721507	432611	Dnai2
chr11	114752330	114752522	432611	Dnai2
chr11	115093276	115093514	58222	Rab37
chr11	115104740	115104923	58222	Rab37
chr11	115191933	115192233	66176	Nat9
chr11	115377998	115378231	237988	Cdr2l
chr11	115491442	115491626	50773	Nt5c
chr11	115491704	115491777	50773	Nt5c
chr11	115544592	115544764	170930	Sumo2
chr11	115763669	115763915	71947	Tmem94
chr11	115813887	115814082	140721	Caskin2
chr11	115830599	115830829	217325	Llgl2
chr11	115911895	115912112	68528	Smim6
chr11	116004880	116005123	14635	Galk1
chr11	116020677	116020990	15081	H3f3b
chr11	116023864	116024089	15081	H3f3b
chr11	116219169	116219392	69681	Cdk3
chr11	116427158	116427412	319370	Ubald2
chr11	116436895	116437199	664849	Gm7367
chr11	116488658	116488981	67763	Prpsap1
chr11	116616289	116616600	217344	Rhbdf2
chr11	116671205	116671550	66293	Snhg16
chr11	116704535	116704751	20446	St6galnac2
chr11	116764786	116765219	20445	St6galnac1
chr11	116774540	116775043	20445	St6galnac1
chr11	116783338	116783550	20445	St6galnac1
chr11	117023570	117023808	268510	Mgat5b
chr11	117180056	117180328	53860	Septin9
chr11	117199722	117199996	53860	Septin9
chr11	117300882	117301121	53860	Septin9
chr11	117372645	117372807	53860	Septin9
chr11	117389978	117390216	105827746	Gm11729
chr11	117401777	117402078	105827746	Gm11729
chr11	117655511	117655730	217351	Tnrc6c
chr11	117664512	117664767	217351	Tnrc6c
chr11	117780824	117781074	217353	Tmc6
chr11	117875412	117875578	71776	Tha1
chr11	117903640	117903973	71776	Tha1
chr11	117912211	117912500	71776	Tha1
chr11	117915493	117915707	71776	Tha1
chr11	117932236	117932413	12702	Socs3
chr11	117975537	117975688	12702	Socs3
chr11	118308331	118308587	72344	Usp36
chr11	119022620	119022898	12416	Cbx2
chr11	119086577	119086799	12418	Cbx4
chr11	119272704	119272902	14387	Gaa
chr11	119326110	119326388	170720	Card14
chr11	119524644	119524984	338371	Endov
chr11	119571493	119572080	100503830	Gm11762
chr11	119618808	119619114	74370	Rptor
chr11	119937911	119938310	108100	Baiap2
chr11	120029175	120029373	11302	Aatk
chr11	120164295	120164553	72055	Slc38a10
chr11	120208845	120209069	100042332	2810410L24Rik
chr11	120262624	120262833	268515	Bahcc1
chr11	120304953	120305183	11465	Actg1
chr11	120652201	120652317	68515	Myadml2
chr11	120749485	120749671	12409	Cbr2
chr11	120769973	120770247	19719	Rfng
chr11	120776125	120776344	19719	Rfng
chr11	120796372	120796555	68730	Dus1l
chr11	120887637	120887908	71276	Ccdc57
chr11	120932831	120933040	71276	Ccdc57
chr11	121145933	121146146	73679	Tex19.1
chr11	121259606	121259855	68837	Foxk2
chr11	121260355	121260758	68837	Foxk2
chr11	121457980	121458164	108903	Tbcd
chr12	3109861	3110255	74173	Rab10os
chr12	3309535	3309784	19325	Rab10
chr12	3428304	3428527	100043040	1110002L01Rik
chr12	3550343	3550555	13528	Dtnb
chr12	3582428	3582652	13528	Dtnb
chr12	3795581	3795926	13435	Dnmt3a
chr12	3808010	3808316	13435	Dnmt3a
chr12	3960064	3960250	18976	Pomc
chr12	4131834	4132047	104111	Adcy3
chr12	4133154	4133376	104111	Adcy3
chr12	4476220	4476521	17977	Ncoa1
chr12	4530168	4531111	102634330	Gm31938
chr12	4556778	4557049	102634330	Gm31938
chr12	4592800	4592857	20403	Itsn2
chr12	4862712	4862817	432628	Mfsd2b
chr12	6595586	6595865	73575	1700101O22Rik
chr12	8355049	8355237	58240	Hs1bp3
chr12	8620048	8620273	328059	Slc7a15
chr12	8638708	8639046	80913	Pum2
chr12	8772799	8773012	20969	Sdc1
chr12	8936210	8936469	17182	Matn3
chr12	8941388	8941675	17182	Matn3
chr12	9030266	9030422	75516	Ttc32
chr12	10390836	10391131	105014	Rdh14
chr12	11150443	11150644	238076	Kcns3
chr12	11222619	11222878	56184	Msgn1
chr12	11266061	11266281	67241	Smc6
chr12	12788474	12788713	18109	Mycn
chr12	12926695	12926927	18109	Mycn
chr12	12987539	12987716	18109	Mycn
chr12	15115640	15116015	73972	4930448C13Rik
chr12	16570512	16570821	14245	Lpin1
chr12	16811015	16811244	50496	E2f6
chr12	16894389	16894561	19878	Rock2
chr12	17881427	17881782	53602	Hpcal1
chr12	17891751	17892131	53602	Hpcal1
chr12	17992477	17992670	53602	Hpcal1
chr12	18135358	18135808	236366	5730507C01Rik
chr12	18135967	18136189	236366	5730507C01Rik
chr12	18240721	18240976	236366	5730507C01Rik
chr12	18375185	18375393	236366	5730507C01Rik
chr12	18387599	18387699	236366	5730507C01Rik
chr12	19175497	19176154	236366	5730507C01Rik
chr12	19292193	19292307	236366	5730507C01Rik
chr12	19292450	19292648	236366	5730507C01Rik
chr12	19668997	19669400	69513	1700030C10Rik
chr12	20197005	20197254	69513	1700030C10Rik
chr12	20234000	20234359	69513	1700030C10Rik
chr12	20312080	20312794	69513	1700030C10Rik
chr12	20815995	20816267	69513	1700030C10Rik
chr12	21111326	21111631	211914	Asap2
chr12	21134036	21134384	211914	Asap2
chr12	21266078	21266119	16413	Itgb1bp1
chr12	21543134	21543637	22630	Ywhaq
chr12	24498377	24498700	21340	Taf1b
chr12	24680567	24680897	12879	Cys1
chr12	24755427	24755685	20135	Rrm2
chr12	24777339	24777731	67216	Mboat2
chr12	24830954	24831150	67216	Mboat2
chr12	26598563	26598811	22169	Cmpk2
chr12	27140318	27140609	636791	Gm9866
chr12	28248828	28249045	68511	Dcdc2c
chr12	28732554	28732813	217449	Trappc12
chr12	28733938	28734122	217449	Trappc12
chr12	29096154	29096370	102633526	Gm31333
chr12	31073872	31074084	104943	Fam110c
chr12	31559423	31559438	23985	Slc26a4
chr12	31559493	31559856	23985	Slc26a4
chr12	31620240	31620454	12033	Bcap29
chr12	31628295	31628919	12033	Bcap29
chr12	31726031	31726269	73010	Gpr22
chr12	32379444	32379829	72123	Ccdc71l
chr12	33427405	33427598	28071	Polr1f
chr12	33483068	33483268	28071	Polr1f
chr12	36041883	36041974	66109	Tspan13
chr12	36042108	36042410	66109	Tspan13
chr12	36381808	36381975	75847	Crppa
chr12	40446145	40446590	238130	Dock4
chr12	40917565	40917712	93757	Immp2l
chr12	41052933	41052943	93757	Immp2l
chr12	41053033	41053148	93757	Immp2l
chr12	41386701	41386943	16981	Lrrn3
chr12	41566043	41566062	16981	Lrrn3
chr12	41566260	41566355	16981	Lrrn3
chr12	43208633	43208934	102636207	Gm33340
chr12	43228022	43228097	102636207	Gm33340
chr12	44221778	44222149	100039062	Gm2027
chr12	45622837	45623237	217517	Stxbp6
chr12	51521681	51521858	12810	Coch
chr12	51593073	51593332	12810	Coch
chr12	51593415	51593814	12810	Coch
chr12	51828770	51829387	207304	Hectd1
chr12	51858832	51859102	207304	Hectd1
chr12	51972412	51972670	320487	Heatr5a
chr12	52896075	52896279	238161	Akap6
chr12	54226079	54226348	73592	1700104L18Rik
chr12	54306493	54306821	73592	1700104L18Rik
chr12	54313038	54313186	665239	Gm7550
chr12	54937740	54937944	217578	Baz1a
chr12	55433075	55433308	26443	Psma6
chr12	55667511	55667788	56784	Ralgapa1
chr12	56287939	56288135	100503961	Gm19990
chr12	56296614	56296934	100503961	Gm19990
chr12	57542283	57542656	15375	Foxa1
chr12	57575976	57576227	70846	Ttc6
chr12	59038950	59039678	78232	Trappc6b
chr12	59059838	59060060	78232	Trappc6b
chr12	63020694	63020802	73309	Spanxn4
chr12	65036176	65036400	328110	Prpf39
chr12	65056972	65057165	30795	Fkbp3
chr12	65172912	65173403	217653	Mis18bp1
chr12	65593681	65593836	70948	Wdr20rt
chr12	66276003	66276184	238217	Rpl10l
chr12	67059169	67059790	320772	Mdga2
chr12	68426818	68426893	20090	Rps29
chr12	69197157	69197587	414085	9330151L19Rik
chr12	69210280	69210631	18974	Pole2
chr12	69241736	69242141	271005	Klhdc1
chr12	69249466	69249703	271005	Klhdc1
chr12	69573016	69573268	207965	Vcpkmt
chr12	69654057	69654320	20663	Sos2
chr12	69893294	69893509	399510	Map4k5
chr12	70091977	70092154	18080	Nin
chr12	70111667	70111811	18080	Nin
chr12	70825561	70825892	319710	Frmd6
chr12	70937318	70937514	56444	Actr10
chr12	70974109	70974338	19167	Psma3
chr12	71015893	71016442	238247	Arid4a
chr12	71136273	71136518	30056	Timm9
chr12	71318349	71318660	59036	Dact1
chr12	71362188	71362402	67348	1700083H02Rik
chr12	71425403	71425791	67348	1700083H02Rik
chr12	72084800	72085131	67217	L3hypdh
chr12	72917315	72917586	75801	4930447C04Rik
chr12	72917825	72918207	75801	4930447C04Rik
chr12	73086161	73086191	20474	Six4
chr12	73086243	73086407	20474	Six4
chr12	73096263	73096663	20474	Six4
chr12	73113055	73113214	20474	Six4
chr12	73123849	73124013	17420	Mnat1
chr12	73545709	73546136	238257	Tmem30b
chr12	73949770	73949963	15251	Hif1a
chr12	74118365	74118620	238266	Syt16
chr12	74125599	74125835	238266	Syt16
chr12	74803765	74804634	238271	Kcnh5
chr12	75432404	75432525	217674	Gphb5
chr12	75595791	75595971	26932	Ppp2r5e
chr12	75616321	75616702	665931	Rplp2-ps1
chr12	75818414	75818777	319565	Syne2
chr12	76191203	76191429	13983	Esr2
chr12	76209528	76209787	80384	Tex21
chr12	76230786	76231014	80384	Tex21
chr12	76369897	76370432	268564	Zbtb1
chr12	76418406	76418621	210762	Ppp1r36
chr12	76474499	76474660	100041694	Gm10451
chr12	77238149	77238480	53618	Fut8
chr12	77970136	77970400	268566	Gphn
chr12	78749105	78749518	56217	Mpp5
chr12	78909056	78909414	27260	Plek2
chr12	79009680	79009911	268567	Tmem229b
chr12	79092575	79092805	110417	Pigh
chr12	79172135	79172336	53612	Vti1b
chr12	79808611	79808837	77290	9430078K24Rik
chr12	80023490	80023718	77290	9430078K24Rik
chr12	80151971	80152241	109711	Actn1
chr12	80359525	80359739	320808	Dcaf5
chr12	80463168	80463511	97827	Exd2
chr12	80487416	80487625	97827	Exd2
chr12	80493450	80493713	97827	Exd2
chr12	80626779	80627053	13877	Erh
chr12	80661760	80662012	328133	Slc39a9
chr12	80692850	80693130	217682	Plekhd1
chr12	80894167	80894479	67340	1700052I22Rik
chr12	80925570	80925791	67340	1700052I22Rik
chr12	81484931	81485278	66272	Cox16
chr12	81631294	81631520	69480	Ttc9
chr12	81802797	81803132	338372	Map3k9
chr12	81860555	81860778	54604	Pcnx
chr12	82121103	82121316	217692	Sipa1l1
chr12	82521012	82521225	50779	Rgs6
chr12	82616880	82617179	50779	Rgs6
chr12	83634992	83635157	67039	Rbm25
chr12	83686704	83686914	19164	Psen1
chr12	83988549	83988748	171210	Acot2
chr12	84063237	84063454	217698	Acot5
chr12	84095492	84095739	217700	Acot6
chr12	84183897	84184104	238317	Mideas
chr12	84236045	84236248	238317	Mideas
chr12	84452966	84453230	217708	Lin52
chr12	84876831	84877144	16997	Ltbp2
chr12	84883246	84883837	16997	Ltbp2
chr12	85263952	85264199	217716	Mlh3
chr12	85271285	85271470	217716	Mlh3
chr12	85339203	85339575	217718	Nek9
chr12	85430335	85430736	14281	Fos
chr12	85496914	85497138	14281	Fos
chr12	85652969	85653113	53314	Batf
chr12	85667522	85667760	53314	Batf
chr12	85969972	85970013	320244	Ttll5
chr12	86179058	86179269	328136	Gm805
chr12	86344203	86344379	26380	Esrrb
chr12	86455690	86455985	26380	Esrrb
chr12	86787781	86787979	627607	Lrrc74a
chr12	86795141	86795359	627607	Lrrc74a
chr12	86805213	86805403	627607	Lrrc74a
chr12	86816857	86817203	238330	Irf2bpl
chr12	86872087	86872372	238330	Irf2bpl
chr12	86974655	86974971	238331	Zdhhc22
chr12	87018326	87018539	217733	Tmem63c
chr12	87026089	87026212	217733	Tmem63c
chr12	87276136	87276329	217737	Ahsa1
chr12	87289101	87289549	217738	Ism2
chr12	87299430	87299706	217738	Ism2
chr12	87410687	87410969	20773	Sptlc2
chr12	87488400	87488623	66354	Snw1
chr12	88225685	88226021	100039315	Pramel51
chr12	91147823	91148058	75216	Cep128
chr12	91778678	91778931	108800	Ston2
chr12	95437113	95437436	399558	Flrt2
chr12	98734576	98734772	24000	Ptpn21
chr12	98746225	98746457	75553	Zc3h14
chr12	99011165	99011466	76260	Ttc8
chr12	99172192	99172414	67639	4930474N09Rik
chr12	100199171	100199450	12313	Calm1
chr12	100773848	100774075	217830	Dglucy
chr12	100908043	100908170	238377	Gpr68
chr12	101016347	101016588	100316805	Mir1190
chr12	102282661	102283160	217835	Rin3
chr12	102598546	102598850	217837	Itpk1
chr12	102705267	102705529	217837	Itpk1
chr12	103242032	103242331	170952	Prima1
chr12	103426736	103427068	27225	Ddx24
chr12	104902436	104902672	94040	Clmn
chr12	104916256	104916486	94040	Clmn
chr12	104945169	104945440	212073	Syne3
chr12	104977347	104977601	212073	Syne3
chr12	105058612	105058820	73046	Glrx5
chr12	105107670	105107960	27381	Tcl1b2
chr12	105222948	105223116	21432	Tcl1
chr12	105436029	105436349	268595	D430019H16Rik
chr12	105699684	105699833	78801	Ak7
chr12	105803510	105803757	18789	Papola
chr12	105927277	105927470	22367	Vrk1
chr12	105983603	105983911	22367	Vrk1
chr12	106175340	106175762	22367	Vrk1
chr12	108287733	108287965	668158	Ccdc85c
chr12	108327932	108328010	13116	Cyp46a1
chr12	108328078	108328155	13116	Cyp46a1
chr12	108422634	108422899	68519	Eml1
chr12	108507264	108507502	68519	Eml1
chr12	108702456	108702636	70059	Degs2
chr12	108713778	108714105	70059	Degs2
chr12	108757809	108758047	22632	Yy1
chr12	108894012	108894349	212198	Wdr25
chr12	109083682	109083983	380785	Begain
chr12	110350577	110350672	107585	Dio3
chr12	110837963	110838180	26448	Mok
chr12	110850162	110850448	72805	Zfp839
chr12	110889348	110889586	104859	Tecpr2
chr12	110992411	110992787	77878	6030440G07Rik
chr12	110997853	110998134	77878	6030440G07Rik
chr12	111025415	111025664	217864	Rcor1
chr12	111038704	111038877	217864	Rcor1
chr12	111235937	111236147	22031	Traf3
chr12	111485697	111485930	212539	Gm266
chr12	111512713	111512829	217869	Eif5
chr12	111661837	111662007	17169	Mark3
chr12	111670716	111670996	12709	Ckb
chr12	111728299	111728518	68020	Coa8
chr12	111743252	111743466	16593	Klc1
chr12	112024298	112024594	74691	Tdrd9
chr12	112146331	112146619	668303	Kif26a
chr12	112707156	112707311	217882	Cep170b
chr12	112713015	112713473	217882	Cep170b
chr12	112876407	112876673	56696	Gpr132
chr12	112930007	112930378	16450	Jag2
chr12	112976474	112976729	399566	Btbd6
chr12	113114769	113115105	116870	Mta1
chr12	113202035	113202393	69195	Tmem121
chr12	115605029	115605267	102465205	Mir6388
chr12	116486014	116486333	19276	Ptprn2
chr12	117330393	117330605	432713	Gm5441
chr12	118530145	118530369	100384890	D230030E09Rik
chr12	118836460	118836725	320145	Sp8
chr12	118848976	118849162	320145	Sp8
chr13	3372903	3373723	76937	2810429I04Rik
chr13	3610529	3610733	105203	Tasor2
chr13	4350744	4350933	622402	Akr1c12
chr13	5549879	5550119	71867	1700016G22Rik
chr13	5697261	5697577	71867	1700016G22Rik
chr13	6674928	6675068	56421	Pfkp
chr13	6859666	6859934	56421	Pfkp
chr13	8937767	8937981	320581	Idi2
chr13	12106154	12106409	20191	Ryr2
chr13	12260665	12260858	238505	Mtr
chr13	12829128	12829466	18812	Prl2c3
chr13	12889675	12889941	18812	Prl2c3
chr13	12925749	12926136	18811	Prl2c2
chr13	13415076	13415289	83924	Gpr137b
chr13	13446809	13447001	18073	Nid1
chr13	13516439	13516743	18073	Nid1
chr13	13590773	13590856	17101	Lyst
chr13	14290044	14290470	94253	Hecw1
chr13	14630378	14630590	105351	AW209491
chr13	17695238	17695649	66308	Mplkip
chr13	18500965	18501241	218030	Pou6f2
chr13	18841909	18842321	218035	Vps41
chr13	18948478	18948707	218038	Amph
chr13	19463146	19463355	319466	9330199G10Rik
chr13	19995955	19996140	140580	Elmo1
chr13	20091161	20091278	140580	Elmo1
chr13	20091342	20091374	140580	Elmo1
chr13	20263199	20263412	140580	Elmo1
chr13	20385559	20385752	140580	Elmo1
chr13	20936115	20936520	27052	Aoah
chr13	21200506	21200654	19720	Trim27
chr13	21265815	21265962	14780	Gpx5
chr13	21866042	21866116	100316716	Mir1983
chr13	21880699	21881005	100316716	Mir1983
chr13	21896852	21897007	100316716	Mir1983
chr13	21917110	21917318	100316716	Mir1983
chr13	21944669	21944927	193452	Zfp184
chr13	21994049	21994354	54373	Prss16
chr13	23270280	23270609	74061	4933404K08Rik
chr13	23308909	23309138	75322	4930557F10Rik
chr13	23368938	23368987	218100	Zfp322a
chr13	23401023	23401243	30946	Abt1
chr13	23401615	23402441	30946	Abt1
chr13	23411581	23412186	30946	Abt1
chr13	23412368	23412592	30946	Abt1
chr13	23470957	23471184	12231	Btn1a1
chr13	23506941	23507299	238555	Btn2a2
chr13	23515375	23515563	69386	H4c8
chr13	23778604	23778769	214158	Trim38
chr13	24001788	24002001	214189	Scgn
chr13	24193999	24194299	68732	Carmil1
chr13	24937351	24937513	493800	9330162012Rik
chr13	24937634	24937680	214579	Aldh5a1
chr13	25050363	25050699	195208	Dcdc2a
chr13	28910028	28910369	72518	2610307P16Rik
chr13	28951887	28952164	20677	Sox4
chr13	29984767	29984990	13557	E2f3
chr13	30081111	30081516	218121	Mboat1
chr13	30266048	30266294	218121	Mboat1
chr13	30973818	30974031	66482	Exoc2
chr13	31321482	31321818	73924	4930401O12Rik
chr13	31559709	31559975	15220	Foxq1
chr13	32822989	32823220	78903	Wrnip1
chr13	33088237	33088494	282663	Serpinb1b
chr13	33088555	33089316	282663	Serpinb1b
chr13	33905624	33905837	97848	Serpinb6c
chr13	33964640	33964889	18105	Nqo2
chr13	34002441	34002751	20719	Serpinb6a
chr13	34109640	34110029	432745	4930447K03Rik
chr13	34652267	34652716	66895	Pxdc1
chr13	34652976	34653046	101056149	Gm15908
chr13	37744191	37744468	68750	Rreb1
chr13	37778782	37778982	68750	Rreb1
chr13	37965641	37965855	68750	Rreb1
chr13	38109298	38109516	109620	Dsp
chr13	38133039	38133373	109620	Dsp
chr13	38152170	38152219	109620	Dsp
chr13	39824213	39824413	218165	Ofcc1
chr13	40935486	40935587	14538	Gcnt2
chr13	40972149	40972383	14538	Gcnt2
chr13	40973123	40973322	14538	Gcnt2
chr13	41000094	41000417	68083	Pak1ip1
chr13	41098029	41098240	107889	Gcm2
chr13	41144773	41145057	637277	Sycp2l
chr13	41153275	41153491	637277	Sycp2l
chr13	41219865	41220237	54326	Elovl2
chr13	41576776	41576941	621976	Tmem170b
chr13	41606241	41606483	621976	Tmem170b
chr13	41847730	41847964	109254	Adtrp
chr13	42098498	42098749	110521	Hivep1
chr13	43171297	43171569	67046	Tbc1d7
chr13	43338187	43338403	68346	Sirt5
chr13	43365501	43365785	68346	Sirt5
chr13	43398224	43398478	70078	Nol7
chr13	43526536	43526716	76137	Mcur1
chr13	43615968	43616205	328234	Rnf182
chr13	43695962	43696302	622552	Gm20751
chr13	44019239	44019480	328235	Gm5083
chr13	44153888	44154091	328235	Gm5083
chr13	44290285	44290623	100503592	A330076C08Rik
chr13	44485003	44485327	69491	1700029N11Rik
chr13	44579719	44579921	69491	1700029N11Rik
chr13	44717794	44718041	16468	Jarid2
chr13	44812525	44812732	16468	Jarid2
chr13	44851507	44851782	16468	Jarid2
chr13	44869472	44869833	16468	Jarid2
chr13	45001485	45001907	94245	Dtnbp1
chr13	45375122	45375247	218203	Mylip
chr13	45696142	45696383	66355	Gmpr
chr13	45935787	45936128	20238	Atxn1
chr13	46043463	46043598	20238	Atxn1
chr13	46269585	46269786	380842	Stmnd1
chr13	46642319	46642579	67252	Cap2
chr13	46663476	46663689	97863	Fam8a1
chr13	47014504	47014616	105193	Nhlrc1
chr13	47044187	47044453	22017	Tpmt
chr13	48732559	48732820	12022	Barx1
chr13	48968516	48968857	218236	Fam120a
chr13	49173502	49173757	18081	Ninj1
chr13	51203423	51203650	667728	H2af-ps2
chr13	51400005	51400280	13610	S1pr3
chr13	51415461	51415691	13610	S1pr3
chr13	51833975	51834239	23882	Gadd45g
chr13	51845612	51846013	23882	Gadd45g
chr13	52493307	52493568	68203	Diras2
chr13	52583120	52583404	20963	Syk
chr13	53026186	53026581	18030	Nfil3
chr13	53285774	53285815	26564	Ror2
chr13	53285870	53286255	26564	Ror2
chr13	54616173	54616406	74325	Cltb
chr13	54723106	54723406	268663	Cdhr2
chr13	54738299	54738501	26913	Gprin1
chr13	54818486	54818639	74257	Tspan17
chr13	55123222	55123481	26919	Zfp346
chr13	55211218	55211440	18193	Nsd1
chr13	55379208	55379397	51791	Rgs14
chr13	55487407	55487645	56320	Dbn1
chr13	55692655	55692897	78521	B230219D22Rik
chr13	55727495	55727772	72562	Pcbd2
chr13	56108851	56109000	26914	Macroh2a1
chr13	56191304	56191533	212937	Tifab
chr13	56222046	56222339	75245	4930550C17Rik
chr13	56230690	56231244	75245	4930550C17Rik
chr13	56236326	56236595	75245	4930550C17Rik
chr13	56252299	56252503	18014	Neurog1
chr13	56522034	56522115	213311	Fbxl21
chr13	56535731	56535948	16841	Lect2
chr13	57362514	57362711	26946	Trpc7
chr13	57788332	57788539	20745	Spock1
chr13	58056644	58056823	100124491	Mir874
chr13	58190638	58190875	56085	Ubqln1
chr13	58280754	58280923	56278	Gkap1
chr13	58298640	58298883	102465191	Mir6369
chr13	58313702	58313900	75050	Kif27
chr13	58384932	58385306	70153	2210016F16Rik
chr13	58633947	58634198	114304	Slc28a3
chr13	58637252	58637539	114304	Slc28a3
chr13	58912554	58912816	18212	Ntrk2
chr13	59114828	59115108	18212	Ntrk2
chr13	59281242	59281480	67269	Agtpbp1
chr13	59675711	59676022	105348	Golm1
chr13	59691092	59691365	70900	4921517D22Rik
chr13	59822842	59823042	214290	Tut7
chr13	62077985	62078210	630579	Zfp808
chr13	62078893	62079286	630579	Zfp808
chr13	62094071	62094287	630579	Zfp808
chr13	62115949	62116080	630579	Zfp808
chr13	62181931	62182245	630579	Zfp808
chr13	62330098	62330297	100041979	Gm3604
chr13	62553209	62553400	71508	Zfp935
chr13	64153761	64154093	238673	Zfp367
chr13	64162129	64162507	56541	Habp4
chr13	64248692	64248956	66503	1810034E14Rik
chr13	64432741	64432965	105278	Cdk20
chr13	64565908	64566072	68880	Fam240b
chr13	65311439	65311483	170936	Zfp369
chr13	65311733	65311946	170936	Zfp369
chr13	65351835	65352064	665738	Gm7762
chr13	65352281	65352367	665738	Gm7762
chr13	65380684	65381191	665738	Gm7762
chr13	65934548	65935013	628709	Zfp997
chr13	65991039	65991322	628709	Zfp997
chr13	66145270	66145467	628709	Zfp997
chr13	66214500	66214724	628709	Zfp997
chr13	66426875	66427152	76803	Zfp998
chr13	66431346	66431472	76803	Zfp998
chr13	66698227	66698365	67530	Uqcrb
chr13	66698506	66698538	67530	Uqcrb
chr13	66710904	66711363	67530	Uqcrb
chr13	66715797	66716302	67530	Uqcrb
chr13	66878285	66878723	67530	Uqcrb
chr13	67415898	67416080	328274	Zfp459
chr13	67845457	67845781	102637366	Gm10037
chr13	69534865	69535164	210106	Tent4a
chr13	69703926	69704110	76980	Ube2ql1
chr13	70626525	70626858	218333	Ice1
chr13	73631892	73632110	21752	Tert
chr13	74389857	74390129	238722	Zfp72
chr13	74399983	74400202	735288	Mir692-2
chr13	74431743	74431946	735288	Mir692-2
chr13	74639947	74640160	80898	Erap1
chr13	75483731	75483941	751556	Mir682
chr13	75810458	75810678	93692	Glrx
chr13	75943173	75943528	73296	Rhobtb3
chr13	75943939	75944129	73296	Rhobtb3
chr13	76384567	76385150	78771	Mctp1
chr13	77438823	77439192	72371	2210408I21Rik
chr13	79868849	79869087	105171	Arrdc3
chr13	80723193	80723501	105171	Arrdc3
chr13	80885737	80885996	105171	Arrdc3
chr13	81703318	81703484	67486	Polr3g
chr13	84273169	84273330	72745	Tmem161b
chr13	86097906	86098092	12867	Cox7c
chr13	86345385	86345647	12867	Cox7c
chr13	88729407	88729838	13612	Edil3
chr13	90245915	90246196	66074	Tmem167
chr13	90869152	90869623	435376	Atp6ap1l
chr13	91460476	91460693	66970	Ssbp2
chr13	91857516	91857814	76722	Ckmt2
chr13	92426122	92426357	218440	Ankrd34b
chr13	92530827	92531147	218441	Zfyve16
chr13	93304201	93304958	26556	Homer1
chr13	93657997	93658179	64918	Bhmt2
chr13	93674042	93674292	64918	Bhmt2
chr13	94199243	94199483	218454	Lhfpl2
chr13	94208892	94209150	218454	Lhfpl2
chr13	94264431	94264696	107767	Scamp1
chr13	94702961	94703150	21371	Tbca
chr13	94847234	94847440	21371	Tbca
chr13	94868533	94868746	18420	Otp
chr13	94976216	94976449	218460	Wdr41
chr13	95222528	95222990	218461	Pde8b
chr13	95525234	95525553	14063	F2rl1
chr13	95597512	95597671	14062	F2r
chr13	96543262	96543481	68018	Cert1
chr13	96575889	96576039	68018	Cert1
chr13	96693815	96693906	15357	Hmgcr
chr13	96701177	96701321	15357	Hmgcr
chr13	96924481	96924531	218476	Gcnt4
chr13	96924681	96925006	218476	Gcnt4
chr13	96925074	96925076	218476	Gcnt4
chr13	97190401	97190775	15212	Hexb
chr13	97521135	97521290	100039691	Lncenc1
chr13	97939707	97939862	110596	Arhgef28
chr13	98366306	98366535	15229	Foxd1
chr13	98504450	98504703	70090	2310005E17Rik
chr13	98504858	98505071	70090	2310005E17Rik
chr13	98562361	98562592	68344	Tmem174
chr13	98926513	98926741	238799	Tnpo1
chr13	98973276	98973538	69382	H2bl1
chr13	98976955	98977248	69382	H2bl1
chr13	99790820	99791192	27220	Cartpt
chr13	100659259	100659476	108143	Taf9
chr13	100673520	100673736	76041	Ccdc125
chr13	100744319	100744533	66128	Mrps36
chr13	100780147	100780436	268697	Ccnb1
chr13	100888576	100888874	69048	Slc30a5
chr13	101150973	101151183	328324	5930438M14Rik
chr13	101801337	101801569	18708	Pik3r1
chr13	103333824	103334032	328329	Mast4
[truncated: 5,471 more rows]

## Sheet: ADNP.peaks
ADNP.seqnames	ADNP.start	ADNP.end	ADNP.geneId	ADNP.ENSEMBL	ADNP.SYMBOL
chr1	4802679	4803311	18777	ENSMUSG00000025903	Lypla1
chr1	5099194	5099594	108664	ENSMUSG00000033793	Atp6v1h
chr1	5138448	5138756	108664	ENSMUSG00000033793	Atp6v1h
chr1	5261461	5262017	108664	ENSMUSG00000033793	Atp6v1h
chr1	5981318	5981620	226304	ENSMUSG00000033774	Npbwr1
chr1	6233110	6233362	12421	ENSMUSG00000025907	Rb1cc1
chr1	6997643	6998480	319263	ENSMUSG00000051285	Pcmtd1
chr1	7099317	7099632	319263	ENSMUSG00000051285	Pcmtd1
chr1	7396984	7397512	319263	ENSMUSG00000051285	Pcmtd1
chr1	9695563	9695853	17864	ENSMUSG00000025912	Mybl1
chr1	9729541	9729999	73331	NA	1700034P13Rik
chr1	9737797	9738067	73331	NA	1700034P13Rik
chr1	9814761	9815167	170755	ENSMUSG00000025915	Sgk3
chr1	9845732	9846295	170755	ENSMUSG00000025915	Sgk3
chr1	9944550	9945270	73824	ENSMUSG00000098234	Snhg6
chr1	9951919	9952363	73824	ENSMUSG00000098234	Snhg6
chr1	9953665	9954082	73824	ENSMUSG00000098234	Snhg6
chr1	9954785	9955218	73824	ENSMUSG00000098234	Snhg6
chr1	9986992	9987316	69312	ENSMUSG00000025916	Ppp1r42
chr1	10220951	10221415	211673	ENSMUSG00000067851	Arfgef1
chr1	10224197	10224516	211673	ENSMUSG00000067851	Arfgef1
chr1	10853169	10853716	329093	ENSMUSG00000042501	Cpa6
chr1	11004076	11004395	109294	ENSMUSG00000048960	Prex2
chr1	11276156	11276508	109294	ENSMUSG00000048960	Prex2
chr1	11757842	11758222	320492	ENSMUSG00000057715	A830018L16Rik
chr1	12741029	12741302	240725	ENSMUSG00000016918	Sulf1
chr1	12796819	12797346	240725	ENSMUSG00000016918	Sulf1
chr1	12818777	12819175	240725	ENSMUSG00000016918	Sulf1
chr1	12935703	12936146	240726	ENSMUSG00000025938	Slco5a1
chr1	12992280	12992761	240726	ENSMUSG00000025938	Slco5a1
chr1	13016478	13016819	240726	ENSMUSG00000025938	Slco5a1
chr1	13060021	13060705	383491	ENSMUSG00000042414	Prdm14
chr1	13071401	13071946	383491	ENSMUSG00000042414	Prdm14
chr1	13079503	13079890	383491	ENSMUSG00000042414	Prdm14
chr1	13087205	13088694	383491	ENSMUSG00000042414	Prdm14
chr1	13114750	13115202	383491	ENSMUSG00000042414	Prdm14
chr1	13138319	13138672	17978	ENSMUSG00000005886	Ncoa2
chr1	13227130	13227545	17978	ENSMUSG00000005886	Ncoa2
chr1	13376856	13377207	17978	ENSMUSG00000005886	Ncoa2
chr1	13624784	13625047	212442	ENSMUSG00000025937	Lactb2
chr1	13664355	13665060	381246	ENSMUSG00000067813	Xkr9
chr1	13791442	13791913	433273	ENSMUSG00000097711	Gm5523
chr1	14336384	14336778	14048	ENSMUSG00000025932	Eya1
chr1	14393054	14393495	14048	ENSMUSG00000025932	Eya1
chr1	14473525	14473848	14048	ENSMUSG00000025932	Eya1
chr1	14706095	14706533	17681	ENSMUSG00000025930	Msc
chr1	15643896	15644460	21749	ENSMUSG00000025925	Terf1
chr1	16090832	16091082	75799	ENSMUSG00000067795	4930444P10Rik
chr1	16159987	16160443	98711	ENSMUSG00000025921	Rdh10
chr1	16491106	16491569	29819	ENSMUSG00000025920	Stau2
chr1	16631810	16632205	66799	ENSMUSG00000025939	Ube2w
chr1	18013035	18013416	78081	ENSMUSG00000025774	Crisp4
chr1	20762389	20762639	257630	ENSMUSG00000041872	Il17f
chr1	20773615	20773964	257630	ENSMUSG00000041872	Il17f
chr1	20896634	20896953	74229	ENSMUSG00000025931	Paqr8
chr1	20925426	20925783	74229	ENSMUSG00000025931	Paqr8
chr1	20942932	20943399	71877	ENSMUSG00000041809	Efhc1
chr1	21260042	21260557	14859	ENSMUSG00000025934	Gsta3
chr1	21394074	21394552	98582	ENSMUSG00000085079	Khdc1b
chr1	22408960	22409366	116837	ENSMUSG00000041670	Rims1
chr1	23959398	23959742	98366	ENSMUSG00000026155	Smap1
chr1	24001579	24002189	68002	ENSMUSG00000026154	Sdhaf4
chr1	24297404	24297666	12839	ENSMUSG00000026147	Col9a1
chr1	24716872	24717376	68421	ENSMUSG00000073725	Lmbrd1
chr1	25054225	25054488	210933	ENSMUSG00000033569	Adgrb3
chr1	30874050	30874404	213109	ENSMUSG00000048874	Phf3
chr1	30876319	30876793	213109	ENSMUSG00000048874	Phf3
chr1	30920680	30921141	433406	NA	Gm13363
chr1	33743199	33743563	19335	ENSMUSG00000004768	Rab23
chr1	33749163	33749578	213539	ENSMUSG00000042215	Bag2
chr1	33809981	33810344	98403	ENSMUSG00000042197	Zfp451
chr1	33841941	33842326	433287	ENSMUSG00000081402	Gm15455
chr1	33874632	33875060	320705	ENSMUSG00000042182	Bend6
chr1	33883512	33884215	320705	ENSMUSG00000042182	Bend6
chr1	33997772	33998071	13518	ENSMUSG00000026131	Dst
chr1	34020919	34021201	13518	ENSMUSG00000026131	Dst
chr1	34050483	34050824	13518	ENSMUSG00000026131	Dst
chr1	34064444	34064937	13518	ENSMUSG00000026131	Dst
chr1	34066512	34066882	13518	ENSMUSG00000026131	Dst
chr1	34090140	34090715	13518	ENSMUSG00000026131	Dst
chr1	34096286	34096665	13518	ENSMUSG00000026131	Dst
chr1	34112562	34112830	102466987	ENSMUSG00000105982	Mir6896
chr1	34213285	34213698	13518	ENSMUSG00000026131	Dst
chr1	34232603	34232855	13518	ENSMUSG00000026131	Dst
chr1	34290846	34291238	13518	ENSMUSG00000026131	Dst
chr1	34807973	34808323	226970	ENSMUSG00000037509	Arhgef4
chr1	35839391	35839829	50785	ENSMUSG00000045216	Hs6st1
chr1	35872007	35872343	50785	ENSMUSG00000045216	Hs6st1
chr1	35914717	35915329	50785	ENSMUSG00000045216	Hs6st1
chr1	35922577	35923305	50785	ENSMUSG00000045216	Hs6st1
chr1	35980452	35980942	50785	ENSMUSG00000045216	Hs6st1
chr1	35982952	35983505	50785	ENSMUSG00000045216	Hs6st1
chr1	36002509	36002933	50785	ENSMUSG00000045216	Hs6st1
chr1	36008013	36008490	50785	ENSMUSG00000045216	Hs6st1
chr1	36019115	36019546	50785	ENSMUSG00000045216	Hs6st1
chr1	36020354	36020961	50785	ENSMUSG00000045216	Hs6st1
chr1	36051539	36051896	50785	ENSMUSG00000045216	Hs6st1
chr1	36106846	36107333	102465540	ENSMUSG00000098752	Mir6897
chr1	36129900	36130352	102465540	ENSMUSG00000098752	Mir6897
chr1	36248269	36248643	320011	ENSMUSG00000037470	Uggt1
chr1	36256221	36256742	320011	ENSMUSG00000037470	Uggt1
chr1	36291499	36291838	214855	ENSMUSG00000037447	Arid5a
chr1	36371638	36371888	100534273	ENSMUSG00000037432	Fer1l5
chr1	36511208	36511674	94218	ENSMUSG00000001138	Cnnm3
chr1	36545960	36546343	109346	ENSMUSG00000079610	Ankrd39
chr1	36672003	36672424	381337	ENSMUSG00000046337	Fam178b
chr1	36678048	36678427	381337	ENSMUSG00000046337	Fam178b
chr1	36684706	36684960	381337	ENSMUSG00000046337	Fam178b
chr1	36691079	36691547	12859	ENSMUSG00000061518	Cox5b
chr1	36786377	36786879	22637	ENSMUSG00000026117	Zap70
chr1	36786970	36787275	22637	ENSMUSG00000026117	Zap70
chr1	36791234	36791500	22637	ENSMUSG00000026117	Zap70
chr1	36805492	36805955	56030	ENSMUSG00000026116	Tmem131
chr1	36809295	36809621	56030	ENSMUSG00000026116	Tmem131
chr1	36823651	36823961	56030	ENSMUSG00000026116	Tmem131
chr1	36932912	36933487	56030	ENSMUSG00000026116	Tmem131
chr1	36957395	36957884	56030	ENSMUSG00000026116	Tmem131
chr1	37006612	37007001	70853	ENSMUSG00000050122	Vwa3b
chr1	37034542	37034894	70853	ENSMUSG00000050122	Vwa3b
chr1	37040676	37040972	70853	ENSMUSG00000050122	Vwa3b
chr1	37048332	37048643	70853	ENSMUSG00000050122	Vwa3b
chr1	37098452	37099129	70853	ENSMUSG00000050122	Vwa3b
chr1	37100206	37100748	70853	ENSMUSG00000050122	Vwa3b
chr1	37111015	37111343	70853	ENSMUSG00000050122	Vwa3b
chr1	37160842	37161105	70853	ENSMUSG00000050122	Vwa3b
chr1	37211533	37212219	12790	ENSMUSG00000026114	Cnga3
chr1	37212284	37212718	12790	ENSMUSG00000026114	Cnga3
chr1	37228369	37228653	12790	ENSMUSG00000026114	Cnga3
chr1	37236051	37236526	12790	ENSMUSG00000026114	Cnga3
chr1	37249259	37249585	12790	ENSMUSG00000026114	Cnga3
chr1	37329184	37329472	269180	ENSMUSG00000026113	Inpp4a
chr1	37419461	37419866	76178	ENSMUSG00000026112	Coa5
chr1	37424093	37424497	76178	ENSMUSG00000026112	Coa5
chr1	37653908	37654377	72097	ENSMUSG00000026090	Cracdl
chr1	37654564	37654852	72097	ENSMUSG00000026090	Cracdl
chr1	37675431	37675726	72097	ENSMUSG00000026090	Cracdl
chr1	37961732	37962038	69541	ENSMUSG00000026085	Lyg1
chr1	37968128	37968476	69541	ENSMUSG00000026085	Lyg1
chr1	37973450	37973856	69541	ENSMUSG00000026085	Lyg1
chr1	38019915	38020289	226982	ENSMUSG00000026083	Eif5b
chr1	38252789	38253102	16764	ENSMUSG00000037138	Aff3
chr1	38264574	38265013	16764	ENSMUSG00000037138	Aff3
chr1	38989487	38989824	68833	ENSMUSG00000026078	Pdcl3
chr1	39048613	39048969	68833	ENSMUSG00000026078	Pdcl3
chr1	39134825	39135530	102466631	ENSMUSG00000098833	Mir6349
chr1	39180482	39180933	102466631	ENSMUSG00000098833	Mir6349
chr1	39229979	39230400	18143	ENSMUSG00000026077	Npas2
chr1	39291393	39291930	18143	ENSMUSG00000026077	Npas2
chr1	39352680	39353123	18143	ENSMUSG00000026077	Npas2
chr1	39414087	39414646	54610	ENSMUSG00000003134	Tbc1d8
chr1	39416388	39416861	54610	ENSMUSG00000003134	Tbc1d8
chr1	39416924	39417368	54610	ENSMUSG00000003134	Tbc1d8
chr1	39470225	39470577	54610	ENSMUSG00000003134	Tbc1d8
chr1	39522838	39523423	52846	ENSMUSG00000003135	Cnot11
chr1	39540604	39541032	52846	ENSMUSG00000003135	Cnot11
chr1	39641664	39642222	263764	ENSMUSG00000050967	Creg2
chr1	40764017	40764397	226999	ENSMUSG00000026062	Slc9a2
chr1	42514360	42514722	66297	ENSMUSG00000060424	Pantr1
chr1	42856069	42856467	69527	ENSMUSG00000060679	Mrps9
chr1	42993702	42994119	93690	ENSMUSG00000041907	Gpr45
chr1	43280176	43280551	14200	ENSMUSG00000008136	Fhl2
chr1	43824554	43824898	67883	ENSMUSG00000057363	Uxs1
chr1	45431346	45431638	12832	ENSMUSG00000026042	Col5a2
chr1	45862986	45863361	73674	ENSMUSG00000025995	Wdr75
chr1	46342093	46342416	227058	ENSMUSG00000041144	Dnah7b
chr1	46914165	46914785	227059	ENSMUSG00000025986	Slc39a10
chr1	46917880	46918140	227059	ENSMUSG00000025986	Slc39a10
chr1	46957429	46957712	227059	ENSMUSG00000025986	Slc39a10
chr1	50927059	50927379	56363	ENSMUSG00000026109	Tmeff2
chr1	51648369	51648738	100045066	ENSMUSG00000099413	Gm17767
chr1	52003543	52004126	20849	ENSMUSG00000062939	Stat4
chr1	52112716	52113056	20846	ENSMUSG00000026104	Stat1
chr1	52216756	52217093	14660	ENSMUSG00000026103	Gls
chr1	52581937	52582335	102634661	ENSMUSG00000099878	Gm28178
chr1	52691273	52691583	98682	ENSMUSG00000041439	Mfsd6
chr1	52856960	52857307	227095	ENSMUSG00000041426	Hibch
chr1	54326035	54326311	78016	ENSMUSG00000025983	Ccdc150
chr1	54362592	54362937	78016	ENSMUSG00000025983	Ccdc150
chr1	54381654	54381966	78016	ENSMUSG00000025983	Ccdc150
chr1	54490806	54491108	98488	ENSMUSG00000041303	Gtf3c3
chr1	54567605	54567903	241062	ENSMUSG00000073678	Pgap1
chr1	54585663	54585933	241062	ENSMUSG00000073678	Pgap1
chr1	54934689	54935188	329154	ENSMUSG00000052331	Ankrd44
chr1	54948062	54948398	329154	ENSMUSG00000052331	Ankrd44
chr1	55017558	55017859	81898	ENSMUSG00000025982	Sf3b1
chr1	55025567	55026027	81898	ENSMUSG00000025982	Sf3b1
chr1	55031132	55031386	81898	ENSMUSG00000025982	Sf3b1
chr1	55033318	55033658	81898	ENSMUSG00000025982	Sf3b1
chr1	55106351	55106861	15528	ENSMUSG00000073676	Hspe1
chr1	55115667	55115922	19070	ENSMUSG00000025979	Mob4
chr1	55180165	55180652	74013	ENSMUSG00000025978	Rftn2
chr1	55192944	55193205	74013	ENSMUSG00000025978	Rftn2
chr1	55251475	55251797	212679	ENSMUSG00000046994	Mars2
chr1	55349432	55349748	75388	ENSMUSG00000025977	Boll
chr1	55362743	55363906	75388	ENSMUSG00000025977	Boll
chr1	55473735	55474107	227120	ENSMUSG00000038349	Plcl1
chr1	57475996	57476295	68736	ENSMUSG00000048495	Tyw5
chr1	57518252	57518672	68736	ENSMUSG00000048495	Tyw5
chr1	57688844	57689195	67198	ENSMUSG00000038305	Spats2l
chr1	57984811	57985172	68549	ENSMUSG00000026039	Sgo2a
chr1	58038258	58038666	11761	ENSMUSG00000063558	Aox1
chr1	58139040	58139432	71724	ENSMUSG00000064294	Aox3
chr1	58306879	58307166	213043	ENSMUSG00000079554	Aox2
chr1	58333560	58334070	213043	ENSMUSG00000079554	Aox2
chr1	58335914	58336493	66882	ENSMUSG00000051223	Bzw1
chr1	58364382	58364841	66882	ENSMUSG00000051223	Bzw1
chr1	58395231	58395679	66882	ENSMUSG00000051223	Bzw1
chr1	58401686	58402073	66882	ENSMUSG00000051223	Bzw1
chr1	58415487	58415842	12747	ENSMUSG00000026034	Clk1
chr1	58424177	58424605	12747	ENSMUSG00000026034	Clk1
chr1	58448395	58448760	65102	ENSMUSG00000026036	Nif3l1
chr1	58498816	58499146	18393	ENSMUSG00000026037	Orc2
chr1	58507346	58507609	18393	ENSMUSG00000026037	Orc2
chr1	58560361	58560702	213056	ENSMUSG00000038174	Fam126b
chr1	58710177	58710492	12633	ENSMUSG00000026031	Cflar
chr1	58802383	58802765	12370	ENSMUSG00000026029	Casp8
chr1	59041806	59042224	73463	ENSMUSG00000072295	C2cd6
chr1	59151230	59151572	227157	ENSMUSG00000079550	Mpp4
chr1	59294549	59294958	271697	ENSMUSG00000026023	Cdk15
chr1	59322593	59323228	271697	ENSMUSG00000026023	Cdk15
chr1	59375344	59375642	271697	ENSMUSG00000026023	Cdk15
chr1	59376804	59377312	271697	ENSMUSG00000026023	Cdk15
chr1	59424045	59424391	14369	ENSMUSG00000041075	Fzd7
chr1	59453388	59453683	14369	ENSMUSG00000041075	Fzd7
chr1	59464604	59464985	14369	ENSMUSG00000041075	Fzd7
chr1	59523387	59523911	381260	ENSMUSG00000047361	Gm973
chr1	59563291	59563683	381260	ENSMUSG00000047361	Gm973
chr1	59609517	59609867	381260	ENSMUSG00000047361	Gm973
chr1	59610958	59611250	381260	ENSMUSG00000047361	Gm973
chr1	59630577	59631220	381260	ENSMUSG00000047361	Gm973
chr1	59638353	59638698	381260	ENSMUSG00000047361	Gm973
chr1	59646548	59647006	381260	ENSMUSG00000047361	Gm973
chr1	59657052	59657391	22218	ENSMUSG00000026021	Sumo1
chr1	59681509	59681829	55989	ENSMUSG00000026020	Nop58
chr1	59724082	59724399	100217421	NA	Snord11
chr1	59728615	59729094	100217421	NA	Snord11
chr1	59736934	59737563	12168	ENSMUSG00000067336	Bmpr2
chr1	59746132	59746463	12168	ENSMUSG00000067336	Bmpr2
chr1	59794540	59794860	12168	ENSMUSG00000067336	Bmpr2
chr1	59836580	59836898	12168	ENSMUSG00000067336	Bmpr2
chr1	59843458	59844071	12168	ENSMUSG00000067336	Bmpr2
chr1	60005436	60005906	70375	ENSMUSG00000026018	Ica1l
chr1	60008528	60008984	70375	ENSMUSG00000026018	Ica1l
chr1	60011745	60012233	70375	ENSMUSG00000026018	Ica1l
chr1	60100862	60101133	57750	ENSMUSG00000026019	Wdr12
chr1	60107443	60107761	241066	ENSMUSG00000026017	Carf
chr1	60232632	60233005	269198	ENSMUSG00000073664	Nbeal1
chr1	60239227	60239697	269198	ENSMUSG00000073664	Nbeal1
chr1	60240926	60241202	269198	ENSMUSG00000073664	Nbeal1
chr1	60411302	60411665	329165	ENSMUSG00000026782	Abi2
chr1	60819103	60819382	12477	ENSMUSG00000026011	Ctla4
chr1	60867049	60867373	12477	ENSMUSG00000026011	Ctla4
chr1	61096980	61097428	54167	ENSMUSG00000026009	Icos
chr1	63037401	63037690	227195	ENSMUSG00000040865	Ino80d
chr1	63080836	63081188	227195	ENSMUSG00000040865	Ino80d
chr1	63088652	63088993	227195	ENSMUSG00000040865	Ino80d
chr1	63116141	63116428	100380944	ENSMUSG00000084799	Ino80dos
chr1	63142750	63143121	227197	ENSMUSG00000025968	Ndufs1
chr1	63173300	63173612	227197	ENSMUSG00000025968	Ndufs1
chr1	63180503	63180833	100217464	ENSMUSG00000064602	Snora41
chr1	63191985	63192345	73884	ENSMUSG00000027520	Zdbf2
chr1	64557657	64557960	12912	ENSMUSG00000025958	Creb1
chr1	65036153	65036579	70861	ENSMUSG00000025955	Akr1cl
chr1	65166732	65166997	15926	ENSMUSG00000025950	Idh1
chr1	65406279	65406626	213527	ENSMUSG00000025946	Pth2r
chr1	67201872	67202362	227231	ENSMUSG00000025991	Cps1
chr1	71046922	71047174	12021	ENSMUSG00000026196	Bard1
chr1	71470822	71471239	74591	ENSMUSG00000050296	Abca12
chr1	71644355	71644794	14268	ENSMUSG00000026193	Fn1
chr1	72141489	72141853	381269	ENSMUSG00000039395	Mreg
chr1	72154522	72155129	381269	ENSMUSG00000039395	Mreg
chr1	72183890	72184274	381269	ENSMUSG00000039395	Mreg
chr1	72209608	72210216	381269	ENSMUSG00000039395	Mreg
chr1	72222393	72223178	381269	ENSMUSG00000039395	Mreg
chr1	72232219	72232889	381269	ENSMUSG00000039395	Mreg
chr1	72252217	72252812	111175	ENSMUSG00000026189	Pecr
chr1	72306562	72307084	22596	ENSMUSG00000026187	Xrcc5
chr1	72374371	72374736	22596	ENSMUSG00000026187	Xrcc5
chr1	72380565	72380965	22596	ENSMUSG00000026187	Xrcc5
chr1	72564313	72564573	54380	ENSMUSG00000039354	Smarcal1
chr1	72710387	72711175	19981	ENSMUSG00000046330	Rpl37a
chr1	72721831	72722244	19981	ENSMUSG00000046330	Rpl37a
chr1	72732654	72733104	19981	ENSMUSG00000046330	Rpl37a
chr1	72739834	72740271	19981	ENSMUSG00000046330	Rpl37a
chr1	72741693	72742014	19981	ENSMUSG00000046330	Rpl37a
chr1	72786961	72787257	16008	ENSMUSG00000039323	Igfbp2
chr1	72811995	72812442	16008	ENSMUSG00000039323	Igfbp2
chr1	72831487	72831820	16008	ENSMUSG00000039323	Igfbp2
chr1	72962259	72962588	69449	ENSMUSG00000101968	1700027A15Rik
chr1	74210002	74210499	100316687	ENSMUSG00000087820	Mir1928
chr1	74252709	74252971	76709	ENSMUSG00000006304	Arpc2
chr1	74310074	74310680	69660	ENSMUSG00000006301	Tmbim1
chr1	74311000	74311289	69660	ENSMUSG00000006301	Tmbim1
chr1	74326801	74327258	56695	ENSMUSG00000026179	Pnkd
chr1	74377486	74378087	18173	ENSMUSG00000026177	Slc11a1
chr1	74398149	74398745	387219	ENSMUSG00000065468	Mir26b
chr1	74500721	74501177	319651	ENSMUSG00000033364	Usp37
chr1	74556180	74556572	18802	ENSMUSG00000026173	Plcd4
chr1	74556892	74557398	18802	ENSMUSG00000026173	Plcd4
chr1	74727502	74727906	104086	ENSMUSG00000026170	Cyp27a1
chr1	74756761	74757196	241113	ENSMUSG00000006542	Prkag3
chr1	74816071	74816541	22409	ENSMUSG00000026167	Wnt10a
chr1	74866390	74866687	12570	ENSMUSG00000090071	Cdk5r2
chr1	74994284	74994553	16147	ENSMUSG00000006538	Ihh
chr1	75021172	75021653	75570	ENSMUSG00000026162	Nhej1
chr1	75025388	75025773	75570	ENSMUSG00000026162	Nhej1
chr1	75033295	75033861	75570	ENSMUSG00000026162	Nhej1
chr1	75123103	75123353	22626	ENSMUSG00000026205	Slc23a3
chr1	75129873	75130123	22626	ENSMUSG00000026205	Slc23a3
chr1	75156442	75156916	227298	ENSMUSG00000049339	Retreg2
chr1	75160861	75161617	68818	ENSMUSG00000026197	Zfand2b
chr1	75222636	75223021	381272	ENSMUSG00000096094	A630095N17Rik
chr1	75232574	75232906	381272	ENSMUSG00000096094	A630095N17Rik
chr1	75252986	75253507	19275	ENSMUSG00000026204	Ptprn
chr1	75298190	75298511	13437	ENSMUSG00000026209	Dnpep
chr1	75327453	75328014	13437	ENSMUSG00000026209	Dnpep
chr1	75566657	75566960	20536	ENSMUSG00000006576	Slc4a3
chr1	75681992	75682327	20536	ENSMUSG00000006576	Slc4a3
chr1	78557450	78557820	68393	ENSMUSG00000012187	Mogat1
chr1	78583485	78583743	68393	ENSMUSG00000012187	Mogat1
chr1	78629693	78630149	74205	ENSMUSG00000032883	Acsl3
chr1	78633293	78633713	74205	ENSMUSG00000032883	Acsl3
chr1	78654064	78654586	74205	ENSMUSG00000032883	Acsl3
chr1	79603788	79604218	252903	ENSMUSG00000054702	Ap1s3
chr1	79778711	79779014	69368	ENSMUSG00000073643	Wdfy1
chr1	81513631	81513922	241134	ENSMUSG00000054976	Nyap2
chr1	82723868	82724319	75734	ENSMUSG00000026150	Mff
chr1	84717779	84718053	14897	ENSMUSG00000026219	Trip12
chr1	84741379	84741778	14897	ENSMUSG00000026219	Trip12
chr1	84816985	84817491	14897	ENSMUSG00000026219	Trip12
chr1	84827962	84828214	14897	ENSMUSG00000026219	Trip12
chr1	84841848	84842123	14897	ENSMUSG00000026219	Trip12
chr1	84856869	84857198	66153	ENSMUSG00000073633	Fbxo36
chr1	84858871	84859249	66153	ENSMUSG00000073633	Fbxo36
chr1	84859818	84860183	66153	ENSMUSG00000073633	Fbxo36
chr1	84865199	84865673	66153	ENSMUSG00000073633	Fbxo36
chr1	84875047	84875608	66153	ENSMUSG00000073633	Fbxo36
chr1	84879271	84880943	66153	ENSMUSG00000073633	Fbxo36
chr1	84885851	84886277	66153	ENSMUSG00000073633	Fbxo36
chr1	84886750	84887235	66153	ENSMUSG00000073633	Fbxo36
chr1	84905348	84905649	71781	ENSMUSG00000026220	Slc16a14
chr1	84912955	84913454	71781	ENSMUSG00000026220	Slc16a14
chr1	84916697	84917126	71781	ENSMUSG00000026220	Slc16a14
chr1	85738261	85738555	319997	ENSMUSG00000052760	A630001G21Rik
chr1	85801546	85801944	12283	ENSMUSG00000036707	Cab39
chr1	85808054	85808310	12283	ENSMUSG00000036707	Cab39
chr1	86097851	86098252	15559	ENSMUSG00000026228	Htr2b
chr1	86123295	86123588	70247	ENSMUSG00000026229	Psmd1
chr1	86131933	86132228	78795	ENSMUSG00000062590	Armc9
chr1	86149864	86150269	78795	ENSMUSG00000062590	Armc9
chr1	86178879	86179300	78795	ENSMUSG00000062590	Armc9
chr1	86309997	86310247	102635143	NA	Gm28626
chr1	86380835	86381427	14767	ENSMUSG00000026237	Nmur1
chr1	86392975	86393293	14767	ENSMUSG00000026237	Nmur1
chr1	86395730	86396345	14767	ENSMUSG00000026237	Nmur1
chr1	86404791	86405179	14767	ENSMUSG00000026237	Nmur1
chr1	86415875	86416180	14767	ENSMUSG00000026237	Nmur1
chr1	86421887	86422220	14767	ENSMUSG00000026237	Nmur1
chr1	86456085	86456402	71863	ENSMUSG00000036574	Tex44
chr1	86467097	86467396	71863	ENSMUSG00000036574	Tex44
chr1	86475378	86475819	71863	ENSMUSG00000036574	Tex44
chr1	86477287	86478411	19231	ENSMUSG00000026238	Ptma
chr1	86478501	86479116	19231	ENSMUSG00000026238	Ptma
chr1	86484980	86485318	19231	ENSMUSG00000026238	Ptma
chr1	86486458	86487019	19231	ENSMUSG00000026238	Ptma
chr1	86489507	86489944	19231	ENSMUSG00000026238	Ptma
chr1	86493164	86493585	19231	ENSMUSG00000026238	Ptma
chr1	86533756	86534353	19231	ENSMUSG00000026238	Ptma
chr1	86539488	86540146	19231	ENSMUSG00000026238	Ptma
chr1	86585702	86586074	26895	ENSMUSG00000026240	Cops7b
chr1	86612004	86612461	26895	ENSMUSG00000026240	Cops7b
chr1	87245748	87246310	98363	ENSMUSG00000026255	Efhd1
chr1	87257889	87258268	98363	ENSMUSG00000026255	Efhd1
chr1	87282299	87282725	98363	ENSMUSG00000026255	Efhd1
chr1	87303357	87303824	98363	ENSMUSG00000026255	Efhd1
chr1	87342262	87342606	227331	ENSMUSG00000048000	Gigyf2
chr1	87343636	87343947	227331	ENSMUSG00000048000	Gigyf2
chr1	87399396	87399712	227331	ENSMUSG00000048000	Gigyf2
chr1	87663903	87664339	16331	ENSMUSG00000026288	Inpp5d
chr1	87673424	87673752	16331	ENSMUSG00000026288	Inpp5d
chr1	87682583	87682963	16331	ENSMUSG00000026288	Inpp5d
chr1	87715634	87715985	16331	ENSMUSG00000026288	Inpp5d
chr1	87869532	87869858	227333	ENSMUSG00000070738	Dgkd
chr1	88217214	88217486	394436	ENSMUSG00000089960	Ugt1a1
chr1	88448212	88448525	75396	ENSMUSG00000026295	Spp2
chr1	88603503	88603920	100503197	ENSMUSG00000100798	Gm19589
chr1	88776954	88777382	78650	ENSMUSG00000097398	Platr5
chr1	88798075	88798758	78650	ENSMUSG00000097398	Platr5
chr1	88926826	88927151	73475	ENSMUSG00000099378	1700067G17Rik
chr1	89023157	89023604	73475	ENSMUSG00000099378	1700067G17Rik
chr1	89057735	89058318	98402	ENSMUSG00000036206	Sh3bp4
chr1	89127060	89127605	98402	ENSMUSG00000036206	Sh3bp4
chr1	89354712	89355035	77331	ENSMUSG00000099938	C030007H22Rik
chr1	89752666	89752938	347722	ENSMUSG00000055013	Agap1
chr1	89778619	89778964	347722	ENSMUSG00000055013	Agap1
chr1	89831171	89831421	347722	ENSMUSG00000055013	Agap1
chr1	89841702	89842052	347722	ENSMUSG00000055013	Agap1
chr1	89939086	89939677	14472	ENSMUSG00000034486	Gbx2
chr1	90013073	90013323	208372	ENSMUSG00000067081	Asb18
chr1	90159593	90159855	74918	ENSMUSG00000026301	Iqca
chr1	90478864	90479193	108679	ENSMUSG00000034432	Cops8
chr1	90793397	90793755	12835	ENSMUSG00000048126	Col6a3
chr1	90909858	90910235	171531	ENSMUSG00000026303	Mlph
chr1	91128922	91129273	16978	ENSMUSG00000026305	Lrrfip1
chr1	91390061	91390399	67444	ENSMUSG00000026309	Ilkap
chr1	91447512	91447830	18627	ENSMUSG00000055866	Per2
chr1	92122235	92122634	208727	ENSMUSG00000026313	Hdac4
chr1	92349195	92349606	67273	ENSMUSG00000026260	Ndufa10
chr1	93379111	93379544	404545	ENSMUSG00000034107	Ano7
chr1	93593998	93594401	59041	ENSMUSG00000026277	Stk25
chr1	93602948	93603259	59041	ENSMUSG00000026277	Stk25
chr1	93604462	93604898	59041	ENSMUSG00000026277	Stk25
chr1	93648675	93649042	59041	ENSMUSG00000026277	Stk25
chr1	93660694	93661073	59041	ENSMUSG00000026277	Stk25
chr1	93711179	93711434	67026	ENSMUSG00000026279	Thap4
chr1	93726250	93726561	67026	ENSMUSG00000026279	Thap4
chr1	93760575	93760889	66615	ENSMUSG00000026280	Atg4b
chr1	93770901	93771241	66615	ENSMUSG00000026280	Atg4b
chr1	93890915	93891194	100041596	ENSMUSG00000093805	Gal3st2b
chr1	96875816	96876253	329217	ENSMUSG00000097814	Panct2
chr1	97877027	97877286	18484	ENSMUSG00000026335	Pam
chr1	105493309	105493695	27392	ENSMUSG00000056536	Pign
chr1	105904666	105905083	21934	ENSMUSG00000026321	Tnfrsf11a
chr1	105997638	105997948	227449	ENSMUSG00000038866	Zcchc2
chr1	106151964	106152474	626049	ENSMUSG00000101583	Gm20753
chr1	106216558	106216982	98432	ENSMUSG00000044340	Phlpp1
chr1	107960061	107960377	319596	ENSMUSG00000100457	D830032E09Rik
chr1	111842710	111843111	319901	ENSMUSG00000038702	Dsel
chr1	112453468	112453799	319901	ENSMUSG00000038702	Dsel
chr1	118368097	118368455	76707	ENSMUSG00000064302	Clasp1
chr1	118374297	118374594	76707	ENSMUSG00000064302	Clasp1
chr1	118434563	118434817	76707	ENSMUSG00000064302	Clasp1
chr1	118436169	118436592	76707	ENSMUSG00000064302	Clasp1
chr1	118529258	118529624	76707	ENSMUSG00000064302	Clasp1
chr1	118640942	118641522	81879	ENSMUSG00000026380	Tfcp2l1
chr1	118690422	118691064	81879	ENSMUSG00000026380	Tfcp2l1
chr1	118822144	118822538	102465176	ENSMUSG00000098273	Mir6346
chr1	118970047	118970472	14633	ENSMUSG00000048402	Gli2
chr1	119022065	119022382	14633	ENSMUSG00000048402	Gli2
chr1	119094814	119095173	14633	ENSMUSG00000048402	Gli2
chr1	119153596	119154066	14633	ENSMUSG00000048402	Gli2
chr1	119166445	119166754	14633	ENSMUSG00000048402	Gli2
chr1	119481505	119481815	64143	ENSMUSG00000004451	Ralb
chr1	119522574	119522896	226351	ENSMUSG00000098923	Tmem185b
chr1	119529122	119529612	226351	ENSMUSG00000098923	Tmem185b
chr1	119534086	119534349	320069	ENSMUSG00000101731	3830432H09Rik
chr1	119538050	119538300	320069	ENSMUSG00000101731	3830432H09Rik
chr1	119604150	119604474	226352	ENSMUSG00000026383	Epb41l5
chr1	119635698	119636061	226352	ENSMUSG00000026383	Epb41l5
chr1	119648986	119649356	226352	ENSMUSG00000026383	Epb41l5
chr1	119685789	119686039	19258	ENSMUSG00000026384	Ptpn4
chr1	119771918	119772648	19258	ENSMUSG00000026384	Ptpn4
chr1	120296914	120297255	68428	ENSMUSG00000026389	Steap3
chr1	120713964	120714313	13798	ENSMUSG00000058665	En1
chr1	122636886	122637156	102638832	ENSMUSG00000099960	Gm28590
chr1	127914250	127914540	226407	ENSMUSG00000036104	Rab3gap1
chr1	127921047	127921451	226407	ENSMUSG00000036104	Rab3gap1
chr1	127980624	127981183	226409	ENSMUSG00000036086	Zranb3
chr1	128008887	128009404	226409	ENSMUSG00000036086	Zranb3
chr1	128167034	128167468	226412	ENSMUSG00000056211	R3hdm1
chr1	128235967	128236393	226412	ENSMUSG00000056211	R3hdm1
chr1	128280109	128280478	67812	ENSMUSG00000026353	Ubxn4
chr1	128281835	128282287	67812	ENSMUSG00000026353	Ubxn4
chr1	128282929	128283380	67812	ENSMUSG00000026353	Ubxn4
chr1	128309013	128309364	226413	ENSMUSG00000026354	Lct
chr1	128395004	128395355	226414	ENSMUSG00000026356	Dars
chr1	128396339	128396717	226414	ENSMUSG00000026356	Dars
chr1	128407403	128407702	226414	ENSMUSG00000026356	Dars
chr1	128441446	128441928	226414	ENSMUSG00000026356	Dars
chr1	128820548	128820902	12767	ENSMUSG00000045382	Cxcr4
chr1	130502284	130502642	13136	ENSMUSG00000026399	Cd55
chr1	130969773	130970157	329244	ENSMUSG00000016524	Il19
chr1	131095298	131095554	17164	ENSMUSG00000016528	Mapkapk2
chr1	131148146	131148709	16865	ENSMUSG00000026427	Eif2d
chr1	131161986	131162284	16865	ENSMUSG00000026427	Eif2d
chr1	131197773	131198250	54354	ENSMUSG00000026430	Rassf5
chr1	131592557	131592809	26361	ENSMUSG00000026432	Avpr1b
chr1	131637513	131637821	13034	ENSMUSG00000004552	Ctse
chr1	131715748	131716133	226421	ENSMUSG00000052688	Rab7b
chr1	131852757	131853067	98396	ENSMUSG00000013275	Slc41a1
chr1	131853369	131854021	98396	ENSMUSG00000013275	Slc41a1
chr1	131857828	131858279	226422	ENSMUSG00000026433	Rab29
chr1	131873838	131874290	226422	ENSMUSG00000026433	Rab29
chr1	131875543	131875942	226422	ENSMUSG00000026433	Rab29
chr1	131878521	131878938	226422	ENSMUSG00000026433	Rab29
chr1	131889838	131890088	98415	ENSMUSG00000026434	Nucks1
chr1	131901646	131902779	98415	ENSMUSG00000026434	Nucks1
chr1	131906748	131907104	98415	ENSMUSG00000026434	Nucks1
chr1	131909274	131909745	98415	ENSMUSG00000026434	Nucks1
chr1	132045391	132045725	213006	ENSMUSG00000059149	Mfsd4a
chr1	132165789	132166402	213409	ENSMUSG00000079330	Lemd1
chr1	132172972	132173236	213409	ENSMUSG00000079330	Lemd1
chr1	132174236	132174569	213409	ENSMUSG00000079330	Lemd1
chr1	132236217	132236541	213409	ENSMUSG00000079330	Lemd1
chr1	132248516	132248848	213409	ENSMUSG00000079330	Lemd1
chr1	132270257	132270617	213417	ENSMUSG00000042115	Klhdc8a
chr1	132350955	132351390	68875	ENSMUSG00000042066	Tmcc2
chr1	132398812	132399127	68875	ENSMUSG00000042066	Tmcc2
chr1	132469598	132470168	213452	ENSMUSG00000042046	Dstyk
chr1	132472574	132473662	213464	ENSMUSG00000026439	Rbbp5
chr1	132907994	132908327	16980	ENSMUSG00000026443	Lrrn2
chr1	133013290	133013751	17248	ENSMUSG00000054387	Mdm4
chr1	133015926	133016400	17248	ENSMUSG00000054387	Mdm4
chr1	133016815	133017190	17248	ENSMUSG00000054387	Mdm4
chr1	133021279	133022402	17248	ENSMUSG00000054387	Mdm4
chr1	133105366	133105755	108954	ENSMUSG00000046062	Ppp1r15b
chr1	133116929	133117417	108954	ENSMUSG00000046062	Ppp1r15b
chr1	133125498	133126111	108954	ENSMUSG00000046062	Ppp1r15b
chr1	133148393	133148752	240753	ENSMUSG00000041757	Plekha6
chr1	133189465	133190140	240753	ENSMUSG00000041757	Plekha6
chr1	133318188	133318786	280287	ENSMUSG00000116158	Kiss1
chr1	133338907	133339451	19702	ENSMUSG00000070645	Ren2
chr1	133391389	133391833	20668	ENSMUSG00000070643	Sox13
chr1	133429715	133429970	20668	ENSMUSG00000070643	Sox13
chr1	133507576	133507843	20668	ENSMUSG00000070643	Sox13
chr1	133538924	133539324	20643	ENSMUSG00000090553	Snrpe
chr1	133635095	133635397	70579	ENSMUSG00000102976	Zc3h11a
chr1	133650883	133651502	667118	ENSMUSG00000094410	Zbed6
chr1	133662081	133662527	70579	ENSMUSG00000102976	Zc3h11a
chr1	133696760	133697814	240754	ENSMUSG00000051998	Lax1
chr1	133824720	133825021	381290	ENSMUSG00000026463	Atp2b4
chr1	133936170	133936526	116847	ENSMUSG00000041577	Prelp
chr1	134027675	134027965	14264	ENSMUSG00000041559	Fmod
chr1	134154751	134155085	71884	ENSMUSG00000026450	Chit1
chr1	134156476	134156799	71884	ENSMUSG00000026450	Chit1
chr1	134196497	134196858	53311	ENSMUSG00000042451	Mybph
chr1	134341125	134341419	68507	ENSMUSG00000026458	Ppfia4
chr1	134384953	134385513	240755	ENSMUSG00000050526	Mgat4f
chr1	134399664	134400126	72017	ENSMUSG00000026456	Cyb5r1
chr1	134409982	134410274	72017	ENSMUSG00000026456	Cyb5r1
chr1	134441591	134441895	240756	ENSMUSG00000026455	Klhl12
chr1	134476389	134476774	240756	ENSMUSG00000026455	Klhl12
chr1	134500774	134501199	98710	ENSMUSG00000042229	Rabif
chr1	134501751	134502016	98710	ENSMUSG00000042229	Rabif
chr1	134530886	134531448	71001	ENSMUSG00000046367	Mgat4e
chr1	134533309	134533902	71001	ENSMUSG00000046367	Mgat4e
chr1	134585905	134586307	75605	ENSMUSG00000042207	Kdm5b
chr1	134603539	134603866	75605	ENSMUSG00000042207	Kdm5b
chr1	135170989	135171563	171469	ENSMUSG00000026424	Gpr37l1
chr1	135175756	135176143	171469	ENSMUSG00000026424	Gpr37l1
chr1	135188525	135188798	171469	ENSMUSG00000026424	Gpr37l1
chr1	135193084	135193488	171469	ENSMUSG00000026424	Gpr37l1
chr1	135194077	135194465	171469	ENSMUSG00000026424	Gpr37l1
chr1	135197626	135198051	171469	ENSMUSG00000026424	Gpr37l1
chr1	135208143	135208529	171469	ENSMUSG00000026424	Gpr37l1
chr1	135211626	135211955	171469	ENSMUSG00000026424	Gpr37l1
chr1	135219170	135219802	13710	ENSMUSG00000003051	Elf3
chr1	135222685	135223067	13710	ENSMUSG00000003051	Elf3
chr1	135223664	135224217	13710	ENSMUSG00000003051	Elf3
chr1	135228376	135228781	13710	ENSMUSG00000003051	Elf3
chr1	135233470	135234104	13710	ENSMUSG00000003051	Elf3
chr1	135259105	135259578	13710	ENSMUSG00000003051	Elf3
chr1	135261512	135261783	13710	ENSMUSG00000003051	Elf3
chr1	135357873	135358239	77552	ENSMUSG00000041889	Shisa4
chr1	135362058	135362488	77552	ENSMUSG00000041889	Shisa4
chr1	135394930	135395352	226432	ENSMUSG00000041879	Ipo9
chr1	135418812	135419077	226432	ENSMUSG00000041879	Ipo9
chr1	135544196	135544606	215690	ENSMUSG00000009418	Nav1
chr1	135640333	135640822	215690	ENSMUSG00000009418	Nav1
chr1	135671551	135671904	215690	ENSMUSG00000009418	Nav1
chr1	135683147	135683470	215690	ENSMUSG00000009418	Nav1
chr1	135692294	135692755	215690	ENSMUSG00000009418	Nav1
chr1	135699343	135699886	215690	ENSMUSG00000009418	Nav1
chr1	135704452	135704715	13007	ENSMUSG00000026421	Csrp1
chr1	136414279	136414653	67997	ENSMUSG00000026404	Ddx59
chr1	136502343	136502609	381293	ENSMUSG00000041498	Kif14
chr1	136502949	136503314	381293	ENSMUSG00000041498	Kif14
chr1	136536997	136537480	381293	ENSMUSG00000041498	Kif14
chr1	136557187	136557890	226442	ENSMUSG00000041483	Zfp281
chr1	136575508	136576491	226442	ENSMUSG00000041483	Zfp281
chr1	136593347	136593610	226442	ENSMUSG00000041483	Zfp281
chr1	136599232	136599581	226442	ENSMUSG00000041483	Zfp281
chr1	136610108	136610514	226442	ENSMUSG00000041483	Zfp281
chr1	136679126	136679517	100503460	ENSMUSG00000097113	Gm19705
chr1	136710274	136710638	100503474	NA	Platr22
chr1	136733986	136734340	100503474	NA	Platr22
chr1	136737000	136737376	100503474	NA	Platr22
chr1	136866668	136867029	26424	ENSMUSG00000026398	Nr5a2
chr1	136974391	136974749	26424	ENSMUSG00000026398	Nr5a2
chr1	136988203	136988636	26424	ENSMUSG00000026398	Nr5a2
chr1	136989237	136989533	26424	ENSMUSG00000026398	Nr5a2
chr1	136990736	136991148	26424	ENSMUSG00000026398	Nr5a2
chr1	136992641	136993102	26424	ENSMUSG00000026398	Nr5a2
chr1	137003815	137004200	26424	ENSMUSG00000026398	Nr5a2
chr1	137052004	137052564	26424	ENSMUSG00000026398	Nr5a2
chr1	137191255	137191507	26424	ENSMUSG00000026398	Nr5a2
chr1	137218193	137218483	26424	ENSMUSG00000026398	Nr5a2
chr1	137226522	137227101	26424	ENSMUSG00000026398	Nr5a2
chr1	138539060	138539395	59125	ENSMUSG00000026393	Nek7
chr1	139410783	139411057	102638197	ENSMUSG00000102661	Gm34816
chr1	140204955	140205385	12628	ENSMUSG00000026365	Cfh
chr1	140210475	140210898	12628	ENSMUSG00000026365	Cfh
chr1	143731053	143731577	69367	ENSMUSG00000018196	Glrx2
chr1	143732566	143733060	69367	ENSMUSG00000018196	Glrx2
chr1	150370920	150371365	226499	ENSMUSG00000006010	Odr4
chr1	150993593	150994071	545370	ENSMUSG00000066842	Hmcn1
chr1	151255764	151256079	117198	ENSMUSG00000023150	Ivns1abp
chr1	151318472	151318789	117198	ENSMUSG00000023150	Ivns1abp
chr1	151440939	151441362	102466847	ENSMUSG00000106406	Mir7682
chr1	151443240	151443714	102466847	ENSMUSG00000106406	Mir7682
chr1	151464172	151464538	19821	ENSMUSG00000026484	Rnf2
chr1	151465472	151465855	19821	ENSMUSG00000026484	Rnf2
chr1	151472091	151472647	19821	ENSMUSG00000026484	Rnf2
chr1	151518166	151518707	19821	ENSMUSG00000026484	Rnf2
chr1	151526185	151526702	19821	ENSMUSG00000026484	Rnf2
chr1	151542881	151543300	63913	ENSMUSG00000026483	Niban1
chr1	151555106	151555546	63913	ENSMUSG00000026483	Niban1
chr1	151632486	151632987	63913	ENSMUSG00000026483	Niban1
chr1	151668853	151669157	63913	ENSMUSG00000026483	Niban1
chr1	151693663	151693923	63913	ENSMUSG00000026483	Niban1
chr1	151830937	151831337	66967	ENSMUSG00000043019	Edem3
chr1	151991566	151991898	69399	ENSMUSG00000032666	1700025G04Rik
chr1	152248326	152248627	66637	ENSMUSG00000014980	Tsen15
chr1	152618421	152618883	19731	ENSMUSG00000026482	Rgl1
chr1	152791749	152792487	17970	ENSMUSG00000026480	Ncf2
chr1	152814193	152814620	17970	ENSMUSG00000026480	Ncf2
chr1	152970650	152971017	226518	ENSMUSG00000042751	Nmnat2
chr1	152976418	152976876	226518	ENSMUSG00000042751	Nmnat2
chr1	153020428	153020961	226518	ENSMUSG00000042751	Nmnat2
chr1	153030580	153031044	226518	ENSMUSG00000042751	Nmnat2
chr1	153063866	153064147	226518	ENSMUSG00000042751	Nmnat2
chr1	153066184	153066654	226518	ENSMUSG00000042751	Nmnat2
chr1	153096914	153097361	226518	ENSMUSG00000042751	Nmnat2
chr1	153101367	153101963	226518	ENSMUSG00000042751	Nmnat2
chr1	153110857	153111161	16782	ENSMUSG00000026479	Lamc2
chr1	153135598	153136034	16782	ENSMUSG00000026479	Lamc2
chr1	153225064	153225341	226519	ENSMUSG00000026478	Lamc1
chr1	153242170	153242627	226519	ENSMUSG00000026478	Lamc1
chr1	153316382	153316888	226519	ENSMUSG00000026478	Lamc1
chr1	153324647	153324998	226519	ENSMUSG00000026478	Lamc1
chr1	153371651	153371979	626058	NA	E330020D12Rik
chr1	153373775	153374246	626058	NA	E330020D12Rik
chr1	153384230	153384601	626058	NA	E330020D12Rik
chr1	153486064	153486375	13211	ENSMUSG00000042699	Dhx9
chr1	153490293	153490560	13211	ENSMUSG00000042699	Dhx9
chr1	153498204	153499019	13211	ENSMUSG00000042699	Dhx9
chr1	153521454	153521760	74091	ENSMUSG00000042684	Npl
chr1	153522736	153523226	74091	ENSMUSG00000042684	Npl
chr1	153525553	153526002	74091	ENSMUSG00000042684	Npl
chr1	153532920	153533412	74091	ENSMUSG00000042684	Npl
chr1	153546730	153547003	74091	ENSMUSG00000042684	Npl
chr1	153616498	153616956	67792	ENSMUSG00000042671	Rgs8
chr1	155141116	155141466	15064	ENSMUSG00000026471	Mr1
chr1	155409122	155409591	19775	ENSMUSG00000026469	Xpr1
chr1	155568198	155568520	72482	ENSMUSG00000033701	Acbd6
chr1	155583162	155583473	72482	ENSMUSG00000033701	Acbd6
chr1	155676623	155676952	16872	ENSMUSG00000026468	Lhx4
chr1	155759644	155759931	16872	ENSMUSG00000026468	Lhx4
chr1	155889244	155889527	74081	ENSMUSG00000033671	Cep350
chr1	156040004	156040637	240832	ENSMUSG00000050565	Tor1aip2
chr1	156082087	156082467	240832	ENSMUSG00000050565	Tor1aip2
chr1	156110097	156110474	240832	ENSMUSG00000050565	Tor1aip2
chr1	156249265	156249738	214575	ENSMUSG00000060985	Tdrd5
chr1	156264213	156264593	214575	ENSMUSG00000060985	Tdrd5
chr1	156381197	156381558	77352	ENSMUSG00000026601	Axdnd1
chr1	156500390	156500642	20652	ENSMUSG00000026600	Soat1
chr1	156518575	156518848	11352	ENSMUSG00000026596	Abl2
chr1	156557951	156558616	11352	ENSMUSG00000026596	Abl2
chr1	156594081	156594469	11352	ENSMUSG00000026596	Abl2
chr1	156676273	156676769	30935	ENSMUSG00000060519	Tor3a
chr1	156731579	156731859	215015	ENSMUSG00000033557	Fam20b
chr1	156764666	156765035	215015	ENSMUSG00000033557	Fam20b
chr1	156922165	156922691	78255	ENSMUSG00000026594	Ralgps2
chr1	157074058	157074393	73435	ENSMUSG00000026592	Tex35
chr1	158310806	158311111	240843	ENSMUSG00000004031	Brinp2
chr1	159279931	159280267	26374	ENSMUSG00000040782	Cop1
chr1	159383996	159384246	26374	ENSMUSG00000040782	Cop1
chr1	159656790	159657178	21960	ENSMUSG00000015829	Tnr
chr1	160218655	160219060	12301	ENSMUSG00000014226	Cacybp
chr1	160364778	160365079	29809	ENSMUSG00000026721	Rabgap1l
chr1	160472987	160473309	29809	ENSMUSG00000026721	Rabgap1l
chr1	160731214	160731525	29809	ENSMUSG00000026721	Rabgap1l
chr1	160739167	160739417	29809	ENSMUSG00000026721	Rabgap1l
chr1	160921814	160922531	381305	ENSMUSG00000040423	Rc3h1
chr1	161020794	161021066	240869	ENSMUSG00000043467	Zbtb37
chr1	161056492	161056851	226539	ENSMUSG00000026709	Dars2
chr1	161074489	161074760	70454	ENSMUSG00000026708	Cenpl
chr1	161162329	161162682	100502590	ENSMUSG00000049160	Tex50
chr1	161170419	161170852	100502590	ENSMUSG00000049160	Tex50
chr1	161176315	161176781	100502590	ENSMUSG00000049160	Tex50
chr1	161254378	161255035	11758	ENSMUSG00000026701	Prdx6
chr1	161854616	161854896	226551	ENSMUSG00000040297	Suco
chr1	161861289	161861595	226551	ENSMUSG00000040297	Suco
chr1	163066671	163066997	78258	ENSMUSG00000071890	Mroh9
chr1	164019144	164019503	69962	ENSMUSG00000041396	Mettl18
chr1	164020533	164020844	69962	ENSMUSG00000041396	Mettl18
chr1	164128246	164128835	20344	ENSMUSG00000026580	Selp
chr1	164531358	164531964	102635083	ENSMUSG00000097281	Gm26685
chr1	164603534	164603869	102635083	ENSMUSG00000097281	Gm26685
chr1	165132555	165132865	83993	ENSMUSG00000026572	Tbx19
chr1	165165560	165165894	83993	ENSMUSG00000026572	Tbx19
chr1	165230620	165231063	226591	ENSMUSG00000040843	Tiprl
chr1	165240765	165241063	226591	ENSMUSG00000040843	Tiprl
chr1	165551512	165551808	271639	ENSMUSG00000026567	Adcy10
chr1	165566954	165567272	271639	ENSMUSG00000026567	Adcy10
chr1	165579277	165579740	68481	ENSMUSG00000026566	Mpzl1
chr1	165611637	165612158	68481	ENSMUSG00000026566	Mpzl1
chr1	165839927	165840300	12503	ENSMUSG00000005763	Cd247
chr1	165921050	165921458	18986	ENSMUSG00000026565	Pou2f1
chr1	166069963	166070306	240892	ENSMUSG00000026564	Dusp27
chr1	166123124	166123466	240892	ENSMUSG00000026564	Dusp27
chr1	166142800	166143153	59290	ENSMUSG00000000544	Gpa33
chr1	166238585	166238835	98558	ENSMUSG00000040629	Mael
chr1	167260453	167260735	80914	ENSMUSG00000026558	Uck2
chr1	167272714	167273039	80914	ENSMUSG00000026558	Uck2
chr1	167276003	167276410	80914	ENSMUSG00000026558	Uck2
chr1	167291741	167292262	102465177	ENSMUSG00000098379	Mir6347
chr1	167298608	167298974	102465177	ENSMUSG00000098379	Mir6347
chr1	167306219	167306736	68944	ENSMUSG00000052428	Tmco1
chr1	167348252	167348573	56752	ENSMUSG00000026687	Aldh9a1
chr1	167419265	167419576	66447	ENSMUSG00000026688	Mgst3
chr1	167649811	167650203	20183	ENSMUSG00000015843	Rxrg
chr1	167701990	167702271	110648	ENSMUSG00000026686	Lmx1a
chr1	168231761	168232146	18514	ENSMUSG00000052534	Pbx1
chr1	170102420	170102992	18214	ENSMUSG00000026674	Ddr2
chr1	170518131	170518506	70729	ENSMUSG00000038473	Nos1ap
chr1	170571130	170571452	70729	ENSMUSG00000038473	Nos1ap
chr1	170628143	170628498	320078	ENSMUSG00000038463	Olfml2b
chr1	170872060	170872381	226641	ENSMUSG00000026663	Atf6
chr1	170934921	170935252	98752	ENSMUSG00000038421	Fcrla
chr1	171006992	171007395	246256	ENSMUSG00000059089	Fcgr4
chr1	171043639	171044482	14131	ENSMUSG00000059498	Fcgr3
chr1	171046160	171047024	14131	ENSMUSG00000059498	Fcgr3
chr1	171054473	171054964	14131	ENSMUSG00000059498	Fcgr3
chr1	171056638	171057451	14131	ENSMUSG00000059498	Fcgr3
chr1	171064340	171064863	102466998	ENSMUSG00000118979	Mir6546
chr1	171065735	171066210	14131	ENSMUSG00000059498	Fcgr3
chr1	171190197	171190872	66425	ENSMUSG00000038370	Pcp4l1
chr1	171255175	171255444	240913	ENSMUSG00000006403	Adamts4
chr1	171261699	171262043	57370	ENSMUSG00000052423	B4galt3
chr1	171264146	171264520	57370	ENSMUSG00000052423	B4galt3
chr1	171306222	171306623	66155	ENSMUSG00000062963	Ufc1
chr1	171315515	171316126	21945	ENSMUSG00000013973	Dedd
chr1	171317045	171317900	21945	ENSMUSG00000013973	Dedd
chr1	171355313	171355694	18637	ENSMUSG00000006412	Pfdn2
chr1	171393337	171393725	226652	ENSMUSG00000048865	Arhgap30
chr1	171402604	171403073	22278	ENSMUSG00000026641	Usf1
chr1	171433570	171433975	16456	ENSMUSG00000038235	F11r
chr1	171472971	171473232	16456	ENSMUSG00000038235	F11r
chr1	171476345	171477162	16456	ENSMUSG00000038235	F11r
chr1	171478494	171479015	16456	ENSMUSG00000038235	F11r
chr1	171495357	171495692	56009	ENSMUSG00000060244	Alyref2
chr1	171501998	171502291	56009	ENSMUSG00000060244	Alyref2
chr1	171502428	171502770	56009	ENSMUSG00000060244	Alyref2
chr1	171564254	171564642	18106	ENSMUSG00000004709	Cd244a
chr1	171968360	171968666	30925	ENSMUSG00000015314	Slamf6
chr1	172031923	172032231	93840	ENSMUSG00000026556	Vangl2
chr1	172051402	172051984	18071	ENSMUSG00000051251	Nhlh1
chr1	172095750	172096322	12847	ENSMUSG00000026553	Copa
chr1	172150517	172150829	98193	ENSMUSG00000026554	Dcaf8
chr1	172326642	172326932	16524	ENSMUSG00000038026	Kcnj9
chr1	172517881	172518399	71870	ENSMUSG00000026546	Cfap45
chr1	174286842	174287165	258710	ENSMUSG00000050788	Olfr419
chr1	175625999	175626399	14194	ENSMUSG00000026526	Fh1
chr1	175669272	175669680	12663	ENSMUSG00000078185	Chml
chr1	175783711	175784097	75820	ENSMUSG00000026523	Wdr64
chr1	176605971	176606411	102640488	ENSMUSG00000104021	Gm36536
chr1	176678500	176678766	545389	ENSMUSG00000057335	Cep170
chr1	176685101	176685594	545389	ENSMUSG00000057335	Cep170
chr1	176690784	176691162	545389	ENSMUSG00000057335	Cep170
chr1	177717998	177718248	69428	ENSMUSG00000015962	1700016C15Rik
chr1	177774690	177774981	11566	ENSMUSG00000015961	Adss
chr1	178233821	178234132	78825	ENSMUSG00000026502	Desi2
chr1	178273954	178274304	66359	ENSMUSG00000026500	Cox20
chr1	178279094	178279401	66359	ENSMUSG00000026500	Cox20
chr1	178284708	178284975	66359	ENSMUSG00000026500	Cox20
chr1	178299149	178299644	66359	ENSMUSG00000026500	Cox20
chr1	178301176	178301471	66359	ENSMUSG00000026500	Cox20
chr1	178311511	178311913	66359	ENSMUSG00000026500	Cox20
chr1	178363784	178364034	51810	ENSMUSG00000039630	Hnrnpu
chr1	178617548	178617949	269152	ENSMUSG00000026494	Kif26b
chr1	179263613	179263949	69726	ENSMUSG00000055067	Smyd3
chr1	179264205	179264576	69726	ENSMUSG00000055067	Smyd3
chr1	179268571	179268962	69726	ENSMUSG00000055067	Smyd3
chr1	179464054	179464516	69726	ENSMUSG00000055067	Smyd3
chr1	179482442	179482899	69726	ENSMUSG00000055067	Smyd3
chr1	179485141	179485582	69726	ENSMUSG00000055067	Smyd3
chr1	179578129	179578782	226744	ENSMUSG00000038949	Cnst
chr1	179604262	179604558	226744	ENSMUSG00000038949	Cnst
chr1	179634198	179634501	109232	ENSMUSG00000038936	Sccpdh
chr1	179697122	179697479	383592	ENSMUSG00000087236	Kif28
chr1	179724311	179724679	383592	ENSMUSG00000087236	Kif28
chr1	179728710	179729106	383592	ENSMUSG00000087236	Kif28
chr1	179735436	179735850	383592	ENSMUSG00000087236	Kif28
chr1	179764900	179765219	226747	ENSMUSG00000026491	Ahctf1
chr1	179825269	179825684	226747	ENSMUSG00000026491	Ahctf1
chr1	180230523	180230940	19165	ENSMUSG00000010609	Psen2
chr1	180381617	180381946	320404	ENSMUSG00000038855	Itpkb
chr1	180533530	180533930	11545	ENSMUSG00000026496	Parp1
chr1	180623939	180624679	72568	ENSMUSG00000058729	Lin9
chr1	180666504	180666928	72568	ENSMUSG00000058729	Lin9
chr1	180684653	180684963	72568	ENSMUSG00000058729	Lin9
chr1	180719159	180719487	170760	ENSMUSG00000026499	Acbd3
chr1	180748286	180748726	170760	ENSMUSG00000026499	Acbd3
chr1	180761024	180761451	170760	ENSMUSG00000026499	Acbd3
chr1	180769237	180769644	170760	ENSMUSG00000026499	Acbd3
chr1	180772347	180772658	15078	ENSMUSG00000060743	H3f3a
chr1	180774426	180775541	15078	ENSMUSG00000060743	H3f3a
chr1	180799610	180800115	15078	ENSMUSG00000060743	H3f3a
chr1	180811654	180812022	15078	ENSMUSG00000060743	H3f3a
chr1	180874102	180874443	208768	ENSMUSG00000038806	Sde2
chr1	180877108	180877943	208768	ENSMUSG00000038806	Sde2
chr1	180887082	180887397	320202	ENSMUSG00000066652	Lefty2
chr1	180914558	180914911	69051	ENSMUSG00000026520	Pycr2
chr1	180939362	180939662	13590	ENSMUSG00000038793	Lefty1
chr1	180971660	180972006	208795	ENSMUSG00000026519	Tmem63a
chr1	181018652	181018994	13849	ENSMUSG00000038776	Ephx1
chr1	181024765	181025133	13849	ENSMUSG00000038776	Ephx1
chr1	181241572	181241913	226757	ENSMUSG00000038733	Wdr26
chr1	181257071	181257394	226757	ENSMUSG00000038733	Wdr26
chr1	181259017	181259347	226757	ENSMUSG00000038733	Wdr26
chr1	181288699	181289127	72978	ENSMUSG00000026514	Cnih3
chr1	181747492	181747994	98386	ENSMUSG00000004880	Lbr
chr1	181827517	181827896	98386	ENSMUSG00000004880	Lbr
chr1	181834841	181835237	98386	ENSMUSG00000004880	Lbr
chr1	181839047	181839318	98386	ENSMUSG00000004880	Lbr
chr1	181850122	181850556	98386	ENSMUSG00000004880	Lbr
chr1	181883506	181883880	13800	ENSMUSG00000022995	Enah
chr1	181895710	181896118	13800	ENSMUSG00000022995	Enah
chr1	181916347	181916759	13800	ENSMUSG00000022995	Enah
chr1	181953021	181953482	13800	ENSMUSG00000022995	Enah
chr1	182007349	182007653	13800	ENSMUSG00000022995	Enah
chr1	182042981	182043372	13800	ENSMUSG00000022995	Enah
chr1	182055654	182056333	13800	ENSMUSG00000022995	Enah
chr1	182092545	182092987	27058	ENSMUSG00000026511	Srp9
chr1	182103136	182103527	27058	ENSMUSG00000026511	Srp9
chr1	182190589	182191704	625823	ENSMUSG00000091013	Vmn1r1
chr1	182224472	182224804	13244	ENSMUSG00000038633	Degs1
chr1	182311272	182311751	67948	ENSMUSG00000047539	Fbxo28
chr1	182356124	182356438	67948	ENSMUSG00000047539	Fbxo28
chr1	183042086	183042393	53791	ENSMUSG00000079164	Tlr5
chr1	183214136	183214408	68897	ENSMUSG00000030768	Disp1
chr1	183253156	183253564	68897	ENSMUSG00000030768	Disp1
chr1	183325130	183325430	108909	ENSMUSG00000042901	Aida
chr1	183326338	183326800	108909	ENSMUSG00000042901	Aida
chr1	183330238	183330567	108909	ENSMUSG00000042901	Aida
chr1	183374714	183375147	338366	ENSMUSG00000056050	Mia3
chr1	183383500	183383771	21339	ENSMUSG00000072258	Taf1a
chr1	183424074	183424459	78772	ENSMUSG00000053461	Hhipl2
chr1	183448452	183448712	78772	ENSMUSG00000053461	Hhipl2
chr1	184020288	184020611	63953	ENSMUSG00000039384	Dusp10
chr1	184497869	184498282	73590	ENSMUSG00000101574	1700112H15Rik
chr1	184830194	184830513	67247	ENSMUSG00000073481	Mtarc2
chr1	184850399	184850875	67247	ENSMUSG00000073481	Mtarc2
chr1	184865408	184865878	226777	ENSMUSG00000039349	C130074G19Rik
chr1	184893840	184894100	226777	ENSMUSG00000039349	C130074G19Rik
chr1	184973091	184973456	226778	ENSMUSG00000026620	Mark1
chr1	184976340	184976713	226778	ENSMUSG00000026620	Mark1
chr1	185094683	185094933	226778	ENSMUSG00000026620	Mark1
chr1	185327786	185328247	381314	ENSMUSG00000026618	Iars2
chr1	185382158	185382497	107508	ENSMUSG00000026615	Eprs
chr1	185426155	185426570	319562	ENSMUSG00000051295	9630028B13Rik
chr1	185479817	185480271	114668	ENSMUSG00000102185	5033404E19Rik
chr1	185516458	185516804	114668	ENSMUSG00000102185	5033404E19Rik
chr1	185552947	185553325	114668	ENSMUSG00000102185	5033404E19Rik
chr1	185926085	185926447	226791	ENSMUSG00000039246	Lyplal1
chr1	186456215	186456588	320449	ENSMUSG00000103690	A730004F24Rik
chr1	186770659	186771040	67223	ENSMUSG00000001305	Rrp15
chr1	186802658	186803014	67223	ENSMUSG00000001305	Rrp15
chr1	187600907	187601273	26381	ENSMUSG00000026610	Esrrg
chr1	187778607	187778935	26381	ENSMUSG00000026610	Esrrg
chr1	188917810	188918060	22283	ENSMUSG00000026609	Ush2a
chr1	189070010	189070265	226823	ENSMUSG00000026608	Kctd3
chr1	189677379	189677684	108000	ENSMUSG00000026605	Cenpf
chr1	189715243	189715533	19250	ENSMUSG00000026604	Ptpn14
chr1	189720363	189720801	19250	ENSMUSG00000026604	Ptpn14
chr1	189802626	189802996	19250	ENSMUSG00000026604	Ptpn14
chr1	189869846	189870620	19250	ENSMUSG00000026604	Ptpn14
chr1	189915649	189915992	226830	ENSMUSG00000026603	Smyd2
chr1	190116038	190116465	19130	ENSMUSG00000010175	Prox1
chr1	190249414	190249810	19130	ENSMUSG00000010175	Prox1
chr1	191019152	191019421	226844	ENSMUSG00000066595	Flvcr1
chr1	191202162	191202593	11910	ENSMUSG00000026628	Atf3
chr1	191288792	191289171	66208	ENSMUSG00000037499	Nenf
chr1	191333846	191334228	66950	ENSMUSG00000026627	Pacc1
chr1	191789464	191789833	18005	ENSMUSG00000026622	Nek2
chr1	191806790	191807145	18005	ENSMUSG00000026622	Nek2
chr1	191833248	191833587	18005	ENSMUSG00000026622	Nek2
chr1	191838515	191838907	18005	ENSMUSG00000026622	Nek2
chr1	191964257	191964533	74023	ENSMUSG00000049353	Rd3
chr1	192063263	192063644	22033	ENSMUSG00000026637	Traf5
chr1	192443932	192444421	16510	ENSMUSG00000058248	Kcnh1
chr1	192795455	192795776	226861	ENSMUSG00000037375	Hhat
chr1	193014345	193014632	329324	ENSMUSG00000016200	Syt14
chr10	3834110	3834482	213783	ENSMUSG00000040624	Plekhg1
chr10	3849839	3850312	213783	ENSMUSG00000040624	Plekhg1
chr10	3886596	3887292	213783	ENSMUSG00000040624	Plekhg1
chr10	3995282	3995901	270685	ENSMUSG00000040675	Mthfd1l
chr10	4056257	4056694	270685	ENSMUSG00000040675	Mthfd1l
chr10	4143726	4144047	102632515	ENSMUSG00000111266	Gm30570
chr10	4144773	4145183	102632515	ENSMUSG00000111266	Gm30570
chr10	4147179	4147495	102632515	ENSMUSG00000111266	Gm30570
chr10	4176974	4177358	102632515	ENSMUSG00000111266	Gm30570
chr10	4207517	4207947	102632515	ENSMUSG00000111266	Gm30570
chr10	4229226	4229523	102632515	ENSMUSG00000111266	Gm30570
chr10	4263181	4263467	83397	ENSMUSG00000038587	Akap12
chr10	4337263	4337791	83397	ENSMUSG00000038587	Akap12
chr10	4350610	4351543	83397	ENSMUSG00000038587	Akap12
chr10	4385351	4385751	381990	ENSMUSG00000075327	Zbtb2
chr10	7617221	7617660	237253	ENSMUSG00000019796	Lrp11
chr10	7672419	7672788	69912	ENSMUSG00000040034	Nup43
chr10	8098278	8098710	68652	ENSMUSG00000015755	Tab2
chr10	8338677	8339028	338362	ENSMUSG00000047712	Ust
chr10	8686258	8686571	70097	ENSMUSG00000015305	Sash1
chr10	8770115	8770498	70097	ENSMUSG00000015305	Sash1
chr10	8775382	8775697	70097	ENSMUSG00000015305	Sash1
chr10	8877782	8878041	70097	ENSMUSG00000015305	Sash1
chr10	8881009	8881373	70097	ENSMUSG00000015305	Sash1
chr10	8889410	8890149	70097	ENSMUSG00000015305	Sash1
chr10	9041071	9041358	70097	ENSMUSG00000015305	Sash1
chr10	9167398	9167766	70097	ENSMUSG00000015305	Sash1
chr10	9796589	9796907	78808	ENSMUSG00000019790	Stxbp5
chr10	11262048	11262473	71865	ENSMUSG00000047648	Fbxo30
chr10	11276259	11276610	71865	ENSMUSG00000047648	Fbxo30
chr10	11308003	11308277	71865	ENSMUSG00000047648	Fbxo30
chr10	12583506	12583827	22288	ENSMUSG00000019820	Utrn
chr10	12662045	12662431	22288	ENSMUSG00000019820	Utrn
chr10	12779984	12780443	22288	ENSMUSG00000019820	Utrn
chr10	12950799	12951053	74732	ENSMUSG00000039232	Stx11
chr10	12964405	12965042	74732	ENSMUSG00000039232	Stx11
chr10	13024816	13025189	66125	ENSMUSG00000078348	Sf3b5
chr10	13028943	13029223	66125	ENSMUSG00000078348	Sf3b5
chr10	13071006	13071409	22634	ENSMUSG00000019817	Plagl1
chr10	14584463	14584955	215798	ENSMUSG00000039116	Adgrg6
chr10	14685566	14685995	66201	ENSMUSG00000019868	Vta1
chr10	17391363	17391743	100504235	ENSMUSG00000101969	Gm20125
chr10	17569083	17569383	17684	ENSMUSG00000039910	Cited2
chr10	17589536	17589911	17684	ENSMUSG00000039910	Cited2
chr10	17716146	17716485	17684	ENSMUSG00000039910	Cited2
chr10	17771468	17771901	378431	ENSMUSG00000039891	Txlnb
chr10	18399323	18399688	215819	ENSMUSG00000039835	Nhsl1
chr10	18429453	18429845	215819	ENSMUSG00000039835	Nhsl1
chr10	18448878	18449165	215819	ENSMUSG00000039835	Nhsl1
chr10	19601490	19601773	15979	ENSMUSG00000020009	Ifngr1
chr10	19684219	19684612	237313	ENSMUSG00000020007	Il20ra
chr10	19711517	19711869	237313	ENSMUSG00000020007	Il20ra
chr10	19985677	19986146	26408	ENSMUSG00000071369	Map3k5
chr10	20083436	20083773	26408	ENSMUSG00000071369	Map3k5
chr10	20151313	20151668	17761	ENSMUSG00000019996	Map7
chr10	20308479	20308768	72567	ENSMUSG00000037608	Bclaf1
chr10	20670610	20671051	29863	ENSMUSG00000019990	Pde7b
chr10	20966004	20966398	52906	ENSMUSG00000019986	Ahi1
chr10	20982889	20983435	52906	ENSMUSG00000019986	Ahi1
chr10	21337127	21337539	73990	ENSMUSG00000112654	4930455C13Rik
chr10	21619573	21619842	67692	ENSMUSG00000050844	1700020N01Rik
chr10	21806778	21807070	20393	ENSMUSG00000019970	Sgk1
chr10	21850500	21850890	20393	ENSMUSG00000019970	Sgk1
chr10	22018681	22019052	20393	ENSMUSG00000019970	Sgk1
chr10	22142445	22142845	319887	ENSMUSG00000097327	E030030I06Rik
chr10	23795953	23796291	76306	ENSMUSG00000037455	Slc18b1
chr10	24116035	24116424	503558	ENSMUSG00000037424	Taar9
chr10	24833606	24834031	209558	ENSMUSG00000019989	Enpp3
chr10	25070196	25070596	432442	ENSMUSG00000039166	Akap7
chr10	25269544	25270004	432442	ENSMUSG00000039166	Akap7
chr10	25433787	25434384	13822	ENSMUSG00000019978	Epb41l2
chr10	25632554	25632919	102640972	ENSMUSG00000112630	Gm36908
chr10	25647740	25648120	102640972	ENSMUSG00000112630	Gm36908
chr10	25888089	25888443	73803	ENSMUSG00000112444	4930401C15Rik
chr10	26345004	26345265	237339	ENSMUSG00000039089	L3mbtl3
chr10	28025320	28025622	19272	ENSMUSG00000019889	Ptprk
chr10	28107564	28107900	19272	ENSMUSG00000019889	Ptprk
chr10	28116926	28117383	19272	ENSMUSG00000019889	Ptprk
chr10	30607920	30608272	100504586	ENSMUSG00000111080	Gm20300
chr10	32647432	32647770	432450	ENSMUSG00000069670	Nkain2
chr10	33379076	33379382	442820	ENSMUSG00000112707	D830005E20Rik
chr10	34219703	34220230	212898	ENSMUSG00000039497	Dse
chr10	34221762	34222194	212898	ENSMUSG00000039497	Dse
chr10	34234005	34234594	212898	ENSMUSG00000039497	Dse
chr10	34252954	34253340	22110	ENSMUSG00000047514	Tspyl1
chr10	34253691	34254201	22110	ENSMUSG00000047514	Tspyl1
chr10	34285807	34286159	22110	ENSMUSG00000047514	Tspyl1
chr10	36924375	36924835	15182	ENSMUSG00000019777	Hdac2
chr10	39122672	39123125	66337	ENSMUSG00000051736	Fam229b
chr10	39655289	39655569	103213	ENSMUSG00000019842	Traf3ip2
chr10	39977694	39977993	215928	ENSMUSG00000038528	Mfsd4b5
chr10	40092626	40093051	72472	ENSMUSG00000019838	Slc16a10
chr10	40265025	40265483	19850	ENSMUSG00000106147	Snord3a
chr10	40282986	40283437	100041585	ENSMUSG00000063953	Amd2
chr10	40306056	40306521	11702	ENSMUSG00000075232	Amd1
chr10	40330282	40330645	78334	ENSMUSG00000038481	Cdk19
chr10	40341656	40341961	78334	ENSMUSG00000038481	Cdk19
chr10	40347302	40347796	78334	ENSMUSG00000038481	Cdk19
chr10	40369217	40369534	78334	ENSMUSG00000038481	Cdk19
chr10	40370069	40370742	78334	ENSMUSG00000038481	Cdk19
chr10	40397071	40397598	78334	ENSMUSG00000038481	Cdk19
chr10	40999112	40999528	140741	ENSMUSG00000046922	Gpr6
chr10	41006404	41006748	140741	ENSMUSG00000046922	Gpr6
chr10	41210621	41210990	103199	ENSMUSG00000038417	Fig4
chr10	41326984	41327365	633979	ENSMUSG00000091415	Ak9
chr10	41336006	41336278	633979	ENSMUSG00000091415	Ak9
chr10	41425304	41425668	268294	ENSMUSG00000019826	Zbtb24
chr10	41632036	41632373	75973	ENSMUSG00000075225	Ccdc162
chr10	41650740	41651105	75973	ENSMUSG00000075225	Ccdc162
chr10	41736490	41736940	103268	ENSMUSG00000019813	Cep57l1
chr10	41791313	41791813	103268	ENSMUSG00000019813	Cep57l1
chr10	41816343	41816776	140742	ENSMUSG00000038332	Sesn1
chr10	41977549	41977971	213402	ENSMUSG00000071324	Armc2
chr10	42131858	42132311	213402	ENSMUSG00000071324	Armc2
chr10	42178509	42179034	56484	ENSMUSG00000048756	Foxo3
chr10	42291952	42292387	56484	ENSMUSG00000048756	Foxo3
chr10	42374112	42374526	215951	ENSMUSG00000038302	Afg1l
chr10	42458966	42459314	215951	ENSMUSG00000038302	Afg1l
chr10	42465020	42465403	215951	ENSMUSG00000038302	Afg1l
chr10	42472881	42473702	215951	ENSMUSG00000038302	Afg1l
chr10	42474414	42474705	215951	ENSMUSG00000038302	Afg1l
chr10	42476617	42476934	215951	ENSMUSG00000038302	Afg1l
chr10	42501355	42501718	54198	ENSMUSG00000019804	Snx3
chr10	42513354	42513876	54198	ENSMUSG00000019804	Snx3
chr10	42596573	42596864	14628	ENSMUSG00000038280	Ostm1
chr10	42599478	42599882	14628	ENSMUSG00000038280	Ostm1
chr10	42604871	42605300	14628	ENSMUSG00000038280	Ostm1
chr10	42643657	42643907	14628	ENSMUSG00000038280	Ostm1
chr10	42645956	42646293	14628	ENSMUSG00000038280	Ostm1
chr10	42686414	42687317	14628	ENSMUSG00000038280	Ostm1
chr10	42689738	42690115	14628	ENSMUSG00000038280	Ostm1
chr10	42709737	42710183	14628	ENSMUSG00000038280	Ostm1
chr10	42841645	42842177	268297	ENSMUSG00000044770	Scml4
chr10	43163076	43163509	109205	ENSMUSG00000038248	Sobp
chr10	43240079	43240392	71365	ENSMUSG00000038240	Pdss2
chr10	43435600	43436187	71365	ENSMUSG00000038240	Pdss2
chr10	43547435	43547727	67851	ENSMUSG00000019797	Mtres1
chr10	43590389	43590800	414125	ENSMUSG00000075184	F930017D23Rik
chr10	43736700	43737054	69443	ENSMUSG00000111422	1700027J07Rik
chr10	43885627	43886067	76563	ENSMUSG00000019863	Qrsl1
chr10	44107742	44108208	11630	ENSMUSG00000019866	Crybg1
chr10	44148903	44149181	11630	ENSMUSG00000019866	Crybg1
chr10	45121348	45121700	19072	ENSMUSG00000019849	Prep
chr10	45143247	45143513	78977	ENSMUSG00000019848	Popdc3
chr10	45317255	45317746	23828	ENSMUSG00000071317	Bves
chr10	45344307	45344684	23828	ENSMUSG00000071317	Bves
chr10	45367335	45367796	23828	ENSMUSG00000071317	Bves
chr10	52244927	52245375	66686	ENSMUSG00000019891	Dcbld1
chr10	52270339	52270702	66686	ENSMUSG00000019891	Dcbld1
chr10	52284838	52285251	66686	ENSMUSG00000019891	Dcbld1
chr10	52325682	52326009	94221	ENSMUSG00000019861	Gopc
chr10	52411581	52411950	52014	ENSMUSG00000023068	Nus1
chr10	52428734	52429017	52014	ENSMUSG00000023068	Nus1
chr10	53390280	53390580	100038725	ENSMUSG00000038594	Cep85l
chr10	53422672	53422990	102640074	ENSMUSG00000112132	Gm36229
chr10	56106660	56107022	73390	ENSMUSG00000047669	Msl3l2
chr10	56401206	56401939	14609	ENSMUSG00000050953	Gja1
chr10	56404133	56404738	14609	ENSMUSG00000050953	Gja1
chr10	56406378	56406653	102640560	ENSMUSG00000112833	Gm36595
chr10	56426192	56426623	102640560	ENSMUSG00000112833	Gm36595
chr10	56889086	56889454	102640560	ENSMUSG00000112833	Gm36595
chr10	57630662	57631025	18768	ENSMUSG00000019876	Pkib
chr10	58313033	58313385	110829	ENSMUSG00000019920	Lims1
chr10	58381535	58381792	110829	ENSMUSG00000019920	Lims1
chr10	58449154	58449466	19386	ENSMUSG00000003226	Ranbp2
chr10	58495724	58496231	76138	ENSMUSG00000038010	Ccdc138
chr10	58701488	58701848	103505	ENSMUSG00000091526	BB019430
chr10	58988832	58989085	237353	ENSMUSG00000037990	Sh3rf3
chr10	59048279	59048673	237353	ENSMUSG00000037990	Sh3rf3
chr10	59100656	59101119	237353	ENSMUSG00000037990	Sh3rf3
chr10	59282846	59283256	18451	ENSMUSG00000019916	P4ha1
chr10	59378766	59379166	69836	ENSMUSG00000009646	Pla2g12b
chr10	59413498	59413880	69836	ENSMUSG00000009646	Pla2g12b
chr10	59452134	59452553	215999	ENSMUSG00000009647	Mcu
chr10	59554247	59554518	215999	ENSMUSG00000009647	Mcu
chr10	59745016	59745316	216001	ENSMUSG00000020111	Micu1
chr10	59829841	59830166	216001	ENSMUSG00000020111	Micu1
chr10	59908390	59909054	56709	ENSMUSG00000020109	Dnajb12
chr10	59930142	59930515	74747	ENSMUSG00000020108	Ddit4
chr10	59966838	59967170	74747	ENSMUSG00000020108	Ddit4
chr10	59993094	59993384	52717	ENSMUSG00000020107	Anapc16
chr10	60005267	60005616	69090	ENSMUSG00000044475	Ascc1
chr10	60073380	60073661	94214	ENSMUSG00000058297	Spock2
chr10	60122898	60123361	102465546	ENSMUSG00000105468	Mir6906
chr10	60136109	60136459	102465546	ENSMUSG00000105468	Mir6906
chr10	60140773	60142389	102465546	ENSMUSG00000105468	Mir6906
chr10	60149327	60149728	102465546	ENSMUSG00000105468	Mir6906
chr10	60181530	60181991	53374	ENSMUSG00000057337	Chst3
chr10	60187559	60187845	53374	ENSMUSG00000057337	Chst3
chr10	60195290	60195693	53374	ENSMUSG00000057337	Chst3
chr10	60213574	60213849	53374	ENSMUSG00000057337	Chst3
chr10	60221480	60221888	53374	ENSMUSG00000057337	Chst3
chr10	60222383	60222644	53374	ENSMUSG00000057337	Chst3
chr10	60237425	60237972	53374	ENSMUSG00000057337	Chst3
chr10	60249839	60250446	19156	ENSMUSG00000004207	Psap
chr10	60251152	60252218	19156	ENSMUSG00000004207	Psap
chr10	60276586	60277053	19156	ENSMUSG00000004207	Psap
chr10	60459129	60459447	22295	ENSMUSG00000012819	Cdh23
chr10	60827958	60828397	107449	ENSMUSG00000020099	Unc5b
chr10	60841135	60841503	107449	ENSMUSG00000020099	Unc5b
chr10	61001281	61001797	327760	ENSMUSG00000093568	Gm20611
chr10	61056610	61057039	327760	ENSMUSG00000093568	Gm20611
chr10	61189547	61189834	65971	ENSMUSG00000020096	Tbata
chr10	61193821	61194312	65971	ENSMUSG00000020096	Tbata
chr10	61215708	61216062	65971	ENSMUSG00000020096	Tbata
chr10	61219304	61219735	65971	ENSMUSG00000020096	Tbata
chr10	61234596	61235079	237360	ENSMUSG00000059901	Adamts14
chr10	61315016	61315632	18646	ENSMUSG00000037202	Prf1
chr10	61353278	61353592	27355	ENSMUSG00000020092	Pald1
chr10	61360334	61360745	27355	ENSMUSG00000020092	Pald1
chr10	61402356	61402819	18119	ENSMUSG00000037171	Nodal
chr10	61403694	61404014	18119	ENSMUSG00000037171	Nodal
chr10	61414299	61415788	18119	ENSMUSG00000037171	Nodal
chr10	61416332	61416699	18119	ENSMUSG00000037171	Nodal
chr10	61417212	61417778	18119	ENSMUSG00000037171	Nodal
chr10	61421380	61422040	18119	ENSMUSG00000037171	Nodal
chr10	61423293	61423603	18119	ENSMUSG00000037171	Nodal
chr10	61460092	61460378	13688	ENSMUSG00000020091	Eif4ebp2
chr10	61466098	61466473	216011	ENSMUSG00000037151	Lrrc20
chr10	61615749	61616091	237362	ENSMUSG00000020090	Npffr1
chr10	61623727	61624138	67895	ENSMUSG00000020089	Ppa1
chr10	61650377	61650665	67895	ENSMUSG00000020089	Ppa1
chr10	61656330	61656909	67895	ENSMUSG00000020089	Ppa1
chr10	61657257	61658216	67895	ENSMUSG00000020089	Ppa1
chr10	61686728	61687036	20224	ENSMUSG00000020088	Sar1a
chr10	61694845	61695229	71767	ENSMUSG00000020087	Tysnd1
chr10	61719006	61719315	71361	ENSMUSG00000020085	Aifm2
chr10	61730099	61730498	71361	ENSMUSG00000020085	Aifm2
chr10	61733336	61733607	71361	ENSMUSG00000020085	Aifm2
chr10	61754354	61754908	100628583	ENSMUSG00000093017	Mir5108
chr10	61775178	61775433	100628583	ENSMUSG00000093017	Mir5108
chr10	61782658	61783173	404634	ENSMUSG00000020086	Macroh2a2
chr10	61799307	61799633	404634	ENSMUSG00000020086	Macroh2a2
chr10	61808510	61808818	404634	ENSMUSG00000020086	Macroh2a2
chr10	61814025	61814411	404634	ENSMUSG00000020086	Macroh2a2
chr10	61819661	61820415	12817	ENSMUSG00000058806	Col13a1
chr10	61844379	61844777	12817	ENSMUSG00000058806	Col13a1
chr10	61917010	61917606	12817	ENSMUSG00000058806	Col13a1
chr10	61999132	61999392	12817	ENSMUSG00000058806	Col13a1
chr10	62029200	62029511	12817	ENSMUSG00000058806	Col13a1
chr10	62040400	62040811	12817	ENSMUSG00000058806	Col13a1
chr10	62328936	62329375	15275	ENSMUSG00000037012	Hk1
chr10	62358893	62359256	15275	ENSMUSG00000037012	Hk1
chr10	62386770	62387136	15275	ENSMUSG00000037012	Hk1
chr10	62426180	62426531	216019	ENSMUSG00000020080	Hkdc1
chr10	62481414	62481811	30930	ENSMUSG00000020078	Vps26a
chr10	62498369	62498874	19073	ENSMUSG00000020077	Srgn
chr10	62523029	62523493	19073	ENSMUSG00000020077	Srgn
chr10	62547254	62547529	72320	ENSMUSG00000036955	Kifbp
chr10	62557846	62558379	72320	ENSMUSG00000036955	Kifbp
chr10	62598918	62599331	56200	ENSMUSG00000020075	Ddx21
chr10	62604233	62604530	56200	ENSMUSG00000020075	Ddx21
chr10	62679714	62680157	102465987	ENSMUSG00000105329	Mir7215
chr10	62691870	62692251	102465987	ENSMUSG00000105329	Mir7215
chr10	62692908	62693518	102465987	ENSMUSG00000105329	Mir7215
chr10	62704371	62704758	216021	ENSMUSG00000036923	Stox1
chr10	62793319	62794116	67500	ENSMUSG00000020074	Ccar1
chr10	62795337	62795823	67500	ENSMUSG00000020074	Ccar1
chr10	62802172	62802823	67500	ENSMUSG00000020074	Ccar1
chr10	62825967	62826362	52463	ENSMUSG00000047146	Tet1
chr10	62834882	62835348	52463	ENSMUSG00000047146	Tet1
chr10	62851798	62852419	52463	ENSMUSG00000047146	Tet1
chr10	62861356	62861611	52463	ENSMUSG00000047146	Tet1
chr10	62888565	62889044	52463	ENSMUSG00000047146	Tet1
chr10	62889585	62890328	52463	ENSMUSG00000047146	Tet1
chr10	62897349	62897998	52463	ENSMUSG00000047146	Tet1
chr10	62898307	62899102	52463	ENSMUSG00000047146	Tet1
chr10	62929102	62929381	73132	ENSMUSG00000071253	Slc25a16
chr10	62965604	62965905	327762	ENSMUSG00000036875	Dna2
chr10	62974909	62975336	70432	ENSMUSG00000020070	Rufy2
chr10	62982837	62983457	70432	ENSMUSG00000020070	Rufy2
chr10	63039676	63040115	67307	ENSMUSG00000020072	Pbld2
chr10	63048835	63049294	67307	ENSMUSG00000020072	Pbld2
chr10	63054598	63055068	67307	ENSMUSG00000020072	Pbld2
chr10	63117562	63117860	68802	ENSMUSG00000020067	Mypn
chr10	63130467	63131081	68802	ENSMUSG00000020067	Mypn
chr10	63180533	63180823	68802	ENSMUSG00000020067	Mypn
chr10	63193856	63194502	68802	ENSMUSG00000020067	Mypn
chr10	63235866	63236542	67345	ENSMUSG00000020064	Herc4
chr10	63237041	63237303	67345	ENSMUSG00000020064	Herc4
chr10	63271840	63272286	67345	ENSMUSG00000020064	Herc4
chr10	63288093	63288531	67345	ENSMUSG00000020064	Herc4
chr10	63350879	63351431	93759	ENSMUSG00000020063	Sirt1
chr10	63362177	63362491	93759	ENSMUSG00000020063	Sirt1
chr10	63373159	63373496	93759	ENSMUSG00000020063	Sirt1
chr10	63377802	63378487	93759	ENSMUSG00000020063	Sirt1
chr10	63385561	63385918	30045	ENSMUSG00000036764	Dnajc12
chr10	63407591	63407938	30045	ENSMUSG00000036764	Dnajc12
chr10	63412629	63413085	216033	ENSMUSG00000060843	Ctnna3
chr10	63428037	63428314	216033	ENSMUSG00000060843	Ctnna3
chr10	63486891	63487196	216033	ENSMUSG00000060843	Ctnna3
chr10	63555898	63556290	216033	ENSMUSG00000060843	Ctnna3
chr10	63595308	63595696	216033	ENSMUSG00000060843	Ctnna3
chr10	66834853	66835315	68488	NA	1110002J07Rik
chr10	66835595	66836007	68488	NA	1110002J07Rik
chr10	66890777	66891121	68488	NA	1110002J07Rik
chr10	66896293	66896692	68488	NA	1110002J07Rik
chr10	66942837	66943319	68488	NA	1110002J07Rik
chr10	66964300	66964587	102634101	ENSMUSG00000112925	Gm31763
chr10	66976063	66976386	102634101	ENSMUSG00000112925	Gm31763
chr10	66989520	66989824	102634101	ENSMUSG00000112925	Gm31763
chr10	66989887	66990227	102634101	ENSMUSG00000112925	Gm31763
chr10	66996773	66997047	102634101	ENSMUSG00000112925	Gm31763
chr10	67015873	67016131	102634101	ENSMUSG00000112925	Gm31763
chr10	67030148	67030608	28193	ENSMUSG00000019873	Reep3
chr10	67084019	67084691	108829	ENSMUSG00000037876	Jmjd1c
chr10	67114658	67114956	108829	ENSMUSG00000037876	Jmjd1c
chr10	67142827	67143169	108829	ENSMUSG00000037876	Jmjd1c
chr10	67165911	67166270	108829	ENSMUSG00000037876	Jmjd1c
chr10	67260878	67261343	108829	ENSMUSG00000037876	Jmjd1c
chr10	67286097	67286600	641340	ENSMUSG00000075000	Nrbf2
chr10	67290378	67290721	641340	ENSMUSG00000075000	Nrbf2
chr10	67991739	67992309	170799	ENSMUSG00000037846	Rtkn2
chr10	68013065	68013516	170799	ENSMUSG00000037846	Rtkn2
chr10	68043472	68043829	170799	ENSMUSG00000037846	Rtkn2
chr10	68050963	68051324	170799	ENSMUSG00000037846	Rtkn2
chr10	68058417	68058794	71371	ENSMUSG00000019947	Arid5b
chr10	68094909	68095441	71371	ENSMUSG00000019947	Arid5b
chr10	68149107	68149721	71371	ENSMUSG00000019947	Arid5b
chr10	68292171	68292421	71371	ENSMUSG00000019947	Arid5b
chr10	68310080	68310450	75148	ENSMUSG00000112157	4930545H06Rik
chr10	68359067	68359554	75148	ENSMUSG00000112157	4930545H06Rik
chr10	68684535	68684867	327766	ENSMUSG00000060044	Tmem26
chr10	68811007	68811313	327766	ENSMUSG00000060044	Tmem26
chr10	69004083	69004436	102635787	ENSMUSG00000112331	Gm33035
chr10	69049829	69050196	102635787	ENSMUSG00000112331	Gm33035
chr10	69164901	69165425	69288	ENSMUSG00000019944	Rhobtb1
chr10	69208717	69209086	69288	ENSMUSG00000019944	Rhobtb1
chr10	69296606	69297105	69288	ENSMUSG00000019944	Rhobtb1
chr10	69303899	69304394	69288	ENSMUSG00000019944	Rhobtb1
chr10	69329483	69329784	12534	ENSMUSG00000019942	Cdk1
chr10	69356473	69356898	12534	ENSMUSG00000019942	Cdk1
chr10	69359828	69360246	12534	ENSMUSG00000019942	Cdk1
chr10	69371167	69371754	12534	ENSMUSG00000019942	Cdk1
chr10	69416326	69416691	11735	ENSMUSG00000069601	Ank3
chr10	69523151	69523495	11735	ENSMUSG00000069601	Ank3
chr10	69531496	69531942	11735	ENSMUSG00000069601	Ank3
chr10	69585934	69586189	11735	ENSMUSG00000069601	Ank3
chr10	69597032	69597353	11735	ENSMUSG00000069601	Ank3
chr10	69654230	69654574	11735	ENSMUSG00000069601	Ank3
chr10	69675978	69676232	11735	ENSMUSG00000069601	Ank3
chr10	69860950	69861238	11735	ENSMUSG00000069601	Ank3
chr10	69925185	69925435	11735	ENSMUSG00000069601	Ank3
chr10	70004053	70004560	11735	ENSMUSG00000069601	Ank3
chr10	70070982	70071403	76551	ENSMUSG00000048701	Ccdc6
chr10	70102078	70102575	76551	ENSMUSG00000048701	Ccdc6
chr10	70145634	70145983	76551	ENSMUSG00000048701	Ccdc6
chr10	70167092	70167461	76551	ENSMUSG00000048701	Ccdc6
chr10	70279357	70279844	66859	ENSMUSG00000037762	Slc16a9
chr10	70281828	70282170	66859	ENSMUSG00000037762	Slc16a9
chr10	70295069	70295342	66859	ENSMUSG00000037762	Slc16a9
chr10	70301083	70301333	66859	ENSMUSG00000037762	Slc16a9
chr10	70339448	70339717	66859	ENSMUSG00000037762	Slc16a9
chr10	70343861	70344284	66859	ENSMUSG00000037762	Slc16a9
chr10	70387680	70388165	71721	ENSMUSG00000043259	Fam13c
chr10	70396617	70397003	71721	ENSMUSG00000043259	Fam13c
chr10	70480855	70481223	71721	ENSMUSG00000043259	Fam13c
chr10	70507906	70508380	71721	ENSMUSG00000043259	Fam13c
chr10	70611440	70611812	319646	ENSMUSG00000037747	D630013N20Rik
chr10	70826445	70826748	83675	ENSMUSG00000014329	Bicc1
chr10	70855416	70855689	83675	ENSMUSG00000014329	Bicc1
chr10	70874768	70875214	83675	ENSMUSG00000014329	Bicc1
chr10	70916784	70917124	83675	ENSMUSG00000014329	Bicc1
chr10	71099894	71100288	83675	ENSMUSG00000014329	Bicc1
chr10	71173918	71174289	78638	ENSMUSG00000112028	1700113B09Rik
chr10	71180091	71180561	78638	ENSMUSG00000112028	1700113B09Rik
chr10	71265762	71266025	216080	ENSMUSG00000019927	Ube2d1
chr10	71323252	71323728	102637684	ENSMUSG00000093732	Gm20609
chr10	71345879	71346214	52637	ENSMUSG00000037710	Cisd1
chr10	71397745	71398060	69718	ENSMUSG00000060733	Ipmk
chr10	72304428	72304725	108950	NA	1700049L16Rik
chr10	75192920	75193327	110279	ENSMUSG00000009681	Bcr
chr10	75207211	75207728	74392	ENSMUSG00000033444	Specc1l
chr10	75207878	75208914	74392	ENSMUSG00000033444	Specc1l
chr10	75209540	75209790	74392	ENSMUSG00000033444	Specc1l
chr10	75372591	75372875	544707	ENSMUSG00000112471	Gm5779
chr10	75566358	75567355	14598	ENSMUSG00000006345	Ggt1
chr10	75584147	75584431	14598	ENSMUSG00000006345	Ggt1
chr10	75766024	75766345	104248	ENSMUSG00000020196	Cabin1
chr10	75830623	75830914	14872	ENSMUSG00000033318	Gstt2
chr10	75879689	75880500	70377	ENSMUSG00000009092	Derl3
chr10	75941663	75942074	22364	ENSMUSG00000000903	Vpreb3
chr10	75954118	75954572	333669	ENSMUSG00000033255	Gm5134
chr10	76003204	76003506	102466646	ENSMUSG00000098817	Mir6409
chr10	76007924	76008245	102466646	ENSMUSG00000098817	Mir6409
chr10	76023305	76023767	64453	ENSMUSG00000049764	Zfp280b
chr10	76025421	76025980	64453	ENSMUSG00000049764	Zfp280b
chr10	76048343	76048836	64453	ENSMUSG00000049764	Zfp280b
chr10	76202209	76202623	751554	ENSMUSG00000076068	Mir678
chr10	76313606	76313931	64451	ENSMUSG00000020231	Dip2a
chr10	76459416	76459685	76964	ENSMUSG00000009114	2610028H24Rik
chr10	76487408	76487930	54387	ENSMUSG00000001150	Mcm3ap
chr10	76829055	76829372	59093	ENSMUSG00000001120	Pcbp3
chr10	77045081	77045364	20509	ENSMUSG00000001436	Slc19a1
chr10	77135328	77135776	12822	ENSMUSG00000001435	Col18a1
chr10	77148935	77149269	12822	ENSMUSG00000001435	Col18a1
chr10	77187041	77187395	12822	ENSMUSG00000001435	Col18a1
chr10	77202889	77203257	12822	ENSMUSG00000001435	Col18a1
chr10	77257936	77258662	80294	ENSMUSG00000020260	Pofut2
chr10	77282200	77282530	80294	ENSMUSG00000020260	Pofut2
chr10	77584626	77584996	108705	ENSMUSG00000009291	Pttg1ip
chr10	77604165	77604445	20610	ENSMUSG00000020265	Sumo3
chr10	77729225	77729627	100502953	ENSMUSG00000096421	Gm10100
chr10	78011133	78011541	18641	ENSMUSG00000020277	Pfkl
chr10	78358951	78359303	28169	ENSMUSG00000001211	Agpat3
chr10	78418236	78418535	18114	ENSMUSG00000061032	Rrp1
chr10	78422960	78423257	13014	ENSMUSG00000005054	Cstb
chr10	78441396	78441801	102466762	ENSMUSG00000098279	Mir6908
chr10	78479910	78480207	216134	ENSMUSG00000032788	Pdxk
chr10	78505216	78505715	258224	ENSMUSG00000107822	Olfr1358
chr10	79429162	79429450	625029	ENSMUSG00000091381	Vmn2r83
chr10	79673356	79673661	110012	ENSMUSG00000020308	Tpgs1
chr10	79692151	79692576	16904	ENSMUSG00000054206	Gzmm
chr10	79699368	79699716	12215	ENSMUSG00000023175	Bsg
chr10	79703219	79703528	12215	ENSMUSG00000023175	Bsg
chr10	79726204	79726644	15166	ENSMUSG00000020331	Hcn2
chr10	79727305	79727801	216151	ENSMUSG00000020329	Polrmt
chr10	79774899	79775337	83554	ENSMUSG00000020325	Fstl3
chr10	79791286	79791625	73106	ENSMUSG00000020323	Prss57
chr10	79791869	79792369	73106	ENSMUSG00000020323	Prss57
chr10	79808507	79808960	18483	ENSMUSG00000035863	Palm
chr10	79810809	79811204	18483	ENSMUSG00000035863	Palm
chr10	79817102	79817477	18483	ENSMUSG00000035863	Palm
chr10	79836926	79837309	78906	ENSMUSG00000035852	Misp
chr10	79892636	79893170	11537	ENSMUSG00000061780	Cfd
chr10	79907934	79908415	216154	ENSMUSG00000013833	Med16
chr10	79991550	79992036	12798	ENSMUSG00000004665	Cnn2
chr10	80039797	80040235	66420	ENSMUSG00000004667	Polr2e
chr10	80041279	80041960	66420	ENSMUSG00000004667	Polr2e
chr10	80044849	80045547	625249	ENSMUSG00000075706	Gpx4
chr10	80216331	80216768	68114	ENSMUSG00000020156	Pwwp3a
chr10	80376222	80377373	237400	ENSMUSG00000048696	Mex3d
chr10	80377723	80378059	237400	ENSMUSG00000048696	Mex3d
chr10	80403269	80403625	66594	ENSMUSG00000020163	Uqcr11
chr10	80425076	80425420	21423	ENSMUSG00000020167	Tcf3
chr10	80475012	80475520	246086	ENSMUSG00000045518	Onecut3
chr10	80523218	80523605	67331	ENSMUSG00000003341	Atp8b3
chr10	80590769	80591378	216169	ENSMUSG00000003346	Abhd17a
chr10	80612809	80613209	56214	ENSMUSG00000113949	Scamp4
chr10	80659915	80660259	208198	ENSMUSG00000003344	Btbd2
chr10	80700404	80700800	208228	ENSMUSG00000003348	Mob3a
chr10	80814667	80815340	71912	ENSMUSG00000020216	Jsrp1
chr10	80818008	80818259	71912	ENSMUSG00000020216	Jsrp1
chr10	80842960	80843280	237403	ENSMUSG00000051067	Lingo3
chr10	80923831	80924135	16907	ENSMUSG00000062075	Lmnb2
chr10	80960687	80961104	17873	ENSMUSG00000015312	Gadd45b
chr10	80967811	80968613	14708	ENSMUSG00000048240	Gng7
chr10	80970121	80970592	14708	ENSMUSG00000048240	Gng7
chr10	80971043	80971467	14708	ENSMUSG00000048240	Gng7
chr10	80996573	80997518	14708	ENSMUSG00000048240	Gng7
chr10	81022728	81023197	208666	ENSMUSG00000043670	Diras1
chr10	81060422	81060846	52551	ENSMUSG00000004937	Sgta
chr10	81083856	81084109	50492	ENSMUSG00000004929	Thop1
chr10	81087032	81087707	208677	ENSMUSG00000035041	Creb3l3
chr10	81096580	81097105	208677	ENSMUSG00000035041	Creb3l3
chr10	81113569	81114002	26396	ENSMUSG00000035027	Map2k2
chr10	81141661	81142022	16969	ENSMUSG00000035011	Zbtb7a
chr10	81171553	81172150	59004	ENSMUSG00000004934	Pias4
chr10	81193638	81193912	69678	NA	Atcayos
chr10	81210199	81210684	16467	ENSMUSG00000034958	Atcay
chr10	81217280	81217553	16467	ENSMUSG00000034958	Atcay
chr10	81217908	81218573	16467	ENSMUSG00000034958	Atcay
chr10	81225019	81225381	16467	ENSMUSG00000034958	Atcay
chr10	81285091	81286096	27375	ENSMUSG00000034917	Tjp3
chr10	81287709	81287960	27375	ENSMUSG00000034917	Tjp3
chr10	81401468	81401876	18029	ENSMUSG00000055053	Nfic
chr10	81405762	81406195	18029	ENSMUSG00000055053	Nfic
chr10	81413272	81413972	102465778	ENSMUSG00000105379	Mir1191b
chr10	81509898	81510277	14676	ENSMUSG00000034792	Gna15
chr10	81513811	81514161	14676	ENSMUSG00000034792	Gna15
chr10	81522463	81522748	14676	ENSMUSG00000034792	Gna15
chr10	81526758	81527049	14676	ENSMUSG00000034792	Gna15
chr10	81553249	81553714	14797	ENSMUSG00000054452	Tle5
chr10	81554742	81555324	14797	ENSMUSG00000054452	Tle5
chr10	81556240	81556691	14797	ENSMUSG00000054452	Tle5
chr10	81577801	81578212	21886	ENSMUSG00000034771	Tle2
chr10	81600351	81600633	114606	ENSMUSG00000034758	Tle6
chr10	81611562	81612012	268319	ENSMUSG00000074862	BC025920
chr10	81619779	81620118	50721	ENSMUSG00000034748	Sirt6
chr10	81626441	81626959	50721	ENSMUSG00000034748	Sirt6
chr10	81627113	81627606	50721	ENSMUSG00000034748	Sirt6
chr10	81650029	81650435	100233208	ENSMUSG00000096856	Gm10778
chr10	82639306	82639669	624784	ENSMUSG00000047347	Tdg-ps2
chr10	82791718	82792114	70003	ENSMUSG00000056821	1700028I16Rik
chr10	82812997	82813483	70003	ENSMUSG00000056821	1700028I16Rik
chr10	82910241	82910606	50493	ENSMUSG00000020250	Txnrd1
chr10	83308665	83309103	338365	ENSMUSG00000034591	Slc41a2
chr10	83327609	83327990	338365	ENSMUSG00000034591	Slc41a2
chr10	83539237	83539589	319277	ENSMUSG00000034560	Washc4
chr10	83688219	83688610	69784	ENSMUSG00000087651	1500009L16Rik
chr10	83698211	83698518	69784	ENSMUSG00000087651	1500009L16Rik
chr10	83724696	83725082	69784	ENSMUSG00000087651	1500009L16Rik
chr10	83733682	83734051	69784	ENSMUSG00000087651	1500009L16Rik
chr10	84523741	84523991	216197	ENSMUSG00000046841	Ckap4
chr10	84929478	84929809	237422	ENSMUSG00000035620	Ric8b
chr10	85038368	85039425	237422	ENSMUSG00000035620	Ric8b
chr10	85047817	85048411	237422	ENSMUSG00000035620	Ric8b
chr10	85072202	85072771	14202	ENSMUSG00000050035	Fhl4
chr10	85155970	85156315	12952	ENSMUSG00000020038	Cry1
chr10	85197453	85197841	12952	ENSMUSG00000020038	Cry1
chr10	85341775	85342196	74007	ENSMUSG00000020042	Btbd11
chr10	85435859	85436292	74007	ENSMUSG00000020042	Btbd11
chr10	85542233	85543487	74007	ENSMUSG00000020042	Btbd11
chr10	85561394	85561809	74007	ENSMUSG00000020042	Btbd11
chr10	85606046	85606312	74007	ENSMUSG00000020042	Btbd11
chr10	85919232	85919517	72843	ENSMUSG00000035529	Prdm4
chr10	85928411	85928924	67341	ENSMUSG00000085111	Ascl4
chr10	85929840	85930377	67341	ENSMUSG00000085111	Ascl4
chr10	86056361	86056756	27204	ENSMUSG00000059602	Syn3
chr10	86418356	86418637	27204	ENSMUSG00000059602	Syn3
chr10	86796546	86796819	103466	ENSMUSG00000054027	Nt5dc3
chr10	86824128	86824502	103466	ENSMUSG00000054027	Nt5dc3
chr10	86829373	86829866	103466	ENSMUSG00000054027	Nt5dc3
chr10	86863455	86863778	192188	ENSMUSG00000035459	Stab2
chr10	87928594	87928852	22172	NA	Tyms-ps
chr10	88166291	88166575	69736	ENSMUSG00000035351	Nup37
chr10	88224060	88224392	67282	ENSMUSG00000020056	Washc3
chr10	88355167	88355517	71712	ENSMUSG00000020057	Dram1
chr10	88365529	88365837	71712	ENSMUSG00000020057	Dram1
chr10	88388589	88388923	432486	ENSMUSG00000035311	Gnptab
chr10	88405196	88405631	432486	ENSMUSG00000035311	Gnptab
chr10	88482771	88483485	212862	ENSMUSG00000060002	Chpt1
chr10	88499184	88499532	212862	ENSMUSG00000060002	Chpt1
chr10	88518933	88519228	109272	ENSMUSG00000020061	Mybpc1
chr10	88533759	88534240	109272	ENSMUSG00000020061	Mybpc1
chr10	88550312	88550629	109272	ENSMUSG00000020061	Mybpc1
chr10	88552880	88553160	109272	ENSMUSG00000020061	Mybpc1
chr10	88559507	88560057	109272	ENSMUSG00000020061	Mybpc1
chr10	88610669	88611006	109272	ENSMUSG00000020061	Mybpc1
chr10	88612763	88613243	109272	ENSMUSG00000020061	Mybpc1
chr10	88613752	88614212	109272	ENSMUSG00000020061	Mybpc1
chr10	88625792	88626303	109272	ENSMUSG00000020061	Mybpc1
chr10	88670525	88671115	20728	ENSMUSG00000004359	Spic
chr10	88673595	88674097	20728	ENSMUSG00000004359	Spic
chr10	88676395	88676756	20728	ENSMUSG00000004359	Spic
chr10	88685399	88685932	20728	ENSMUSG00000004359	Spic
chr10	88688106	88688733	20728	ENSMUSG00000004359	Spic
chr10	88689689	88690098	20728	ENSMUSG00000004359	Spic
chr10	88707697	88708168	237433	ENSMUSG00000069540	Gm4925
chr10	89414925	89415182	237436	ENSMUSG00000074802	Gas2l3
chr10	91079560	91080015	11783	ENSMUSG00000019979	Apaf1
chr10	91102672	91103334	67454	ENSMUSG00000019975	Ikbip
chr10	91113000	91113428	18674	ENSMUSG00000061904	Slc25a3
chr10	91129518	91131306	18674	ENSMUSG00000061904	Slc25a3
chr10	91179814	91180184	21917	ENSMUSG00000019961	Tmpo
chr10	92288266	92288542	627800	ENSMUSG00000098040	Gm20757
chr10	93093248	93093774	380654	ENSMUSG00000020014	Cfap54
chr10	93283303	93283553	13713	ENSMUSG00000008398	Elk3
chr10	93287317	93287670	13713	ENSMUSG00000008398	Elk3
chr10	93384574	93384979	102465791	ENSMUSG00000098679	Mir7688
chr10	93421703	93422038	102465791	ENSMUSG00000098679	Mir7688
chr10	93663613	93663886	667338	NA	Gm8580
chr10	93891277	93891696	56307	ENSMUSG00000036112	Metap2
chr10	93896704	93897254	56307	ENSMUSG00000036112	Metap2
chr10	93916857	93917261	56307	ENSMUSG00000036112	Metap2
chr10	94147677	94148139	22025	ENSMUSG00000005897	Nr2c1
chr10	94461363	94461701	319880	ENSMUSG00000020023	Tmcc3
chr10	94541317	94541687	319880	ENSMUSG00000020023	Tmcc3
chr10	94581400	94581862	102466817	ENSMUSG00000098544	Mir7211
chr10	94943997	94944507	54712	ENSMUSG00000074785	Plxnc1
chr10	94965087	94965390	54712	ENSMUSG00000074785	Plxnc1
chr10	95116266	95116603	628062	ENSMUSG00000112481	Gm29684
chr10	95220292	95220704	628062	ENSMUSG00000112481	Gm29684
chr10	95389853	95390167	216233	ENSMUSG00000020027	Socs2
chr10	95497267	95497731	67270	ENSMUSG00000062981	Mrpl42
chr10	95535890	95536202	93765	ENSMUSG00000074781	Ube2n
chr10	95557343	95557973	100526463	ENSMUSG00000092867	Mir3058
chr10	95719525	95719794	71207	ENSMUSG00000020029	Nudt4
chr10	95739123	95739433	71207	ENSMUSG00000020029	Nudt4
chr10	95874443	95874933	216238	ENSMUSG00000036499	Eea1
chr10	95879697	95880194	216238	ENSMUSG00000036499	Eea1
chr10	95895688	95895982	216238	ENSMUSG00000036499	Eea1
chr10	96030682	96031087	216238	ENSMUSG00000036499	Eea1
chr10	96609072	96609340	12226	ENSMUSG00000036478	Btg1
chr10	96640123	96640480	12226	ENSMUSG00000036478	Btg1
chr10	98839166	98839655	67972	ENSMUSG00000019943	Atp2b1
chr10	99178191	99178715	382406	ENSMUSG00000019952	Poc1b
chr10	99287661	99288071	67603	ENSMUSG00000019960	Dusp6
chr10	99474379	99474692	100504202	ENSMUSG00000111962	Gm20110
chr10	103403358	103403700	103098	ENSMUSG00000019894	Slc6a15
chr10	105373171	105373617	278279	ENSMUSG00000036019	Tmtc2
chr10	105660339	105661079	327812	ENSMUSG00000085282	Gm15663
chr10	105678021	105678391	327812	ENSMUSG00000085282	Gm15663
chr10	108235926	108236324	17931	ENSMUSG00000019907	Ppp1r12a
chr10	108280811	108281292	17931	ENSMUSG00000019907	Ppp1r12a
chr10	108289735	108290347	17931	ENSMUSG00000019907	Ppp1r12a
chr10	108291139	108291594	17931	ENSMUSG00000019907	Ppp1r12a
chr10	108293396	108293869	17931	ENSMUSG00000019907	Ppp1r12a
chr10	108294037	108294539	17931	ENSMUSG00000019907	Ppp1r12a
chr10	108304808	108305241	114774	ENSMUSG00000035873	Pawr
chr10	108315144	108315735	114774	ENSMUSG00000035873	Pawr
chr10	108337233	108337677	114774	ENSMUSG00000035873	Pawr
chr10	108454360	108454694	102640148	ENSMUSG00000112532	Gm36283
chr10	108597401	108597920	20979	ENSMUSG00000035864	Syt1
chr10	110790089	110790401	52679	ENSMUSG00000020185	E2f7
chr10	110795104	110795532	52679	ENSMUSG00000020185	E2f7
chr10	110810345	110810612	52679	ENSMUSG00000020185	E2f7
chr10	110990838	110991239	320150	ENSMUSG00000035798	Zdhhc17
chr10	111084751	111085369	320150	ENSMUSG00000035798	Zdhhc17
chr10	111086073	111086381	320150	ENSMUSG00000035798	Zdhhc17
chr10	111087391	111087869	237542	ENSMUSG00000020189	Osbpl8
chr10	111368438	111368837	71769	ENSMUSG00000035759	Bbs10
chr10	111411083	111411552	53605	ENSMUSG00000058799	Nap1l1
chr10	111432818	111433161	53605	ENSMUSG00000058799	Nap1l1
chr10	111677643	111677915	71321	ENSMUSG00000097082	4933440J02Rik
chr10	112397155	112397540	268345	ENSMUSG00000035681	Kcnc2
chr10	115160231	115160517	216343	ENSMUSG00000006764	Tph2
chr10	115196575	115196963	216343	ENSMUSG00000006764	Tph2
chr10	115240141	115240507	66687	ENSMUSG00000020130	Tbc1d15
chr10	115306938	115307243	216344	ENSMUSG00000020132	Rab21
chr10	115317496	115317859	216344	ENSMUSG00000020132	Rab21
chr10	115318337	115318742	216344	ENSMUSG00000020132	Rab21
chr10	115832435	115832880	216350	ENSMUSG00000034127	Tspan8
chr10	116196598	116197056	19279	ENSMUSG00000020151	Ptprr
chr10	116444496	116444858	58802	ENSMUSG00000054934	Kcnmb4
chr10	116452824	116453156	58802	ENSMUSG00000054934	Kcnmb4
chr10	116476597	116477446	100504412	ENSMUSG00000085837	Kcnmb4os2
chr10	116480931	116481460	100504412	ENSMUSG00000085837	Kcnmb4os2
chr10	116577168	116577501	72068	ENSMUSG00000020166	Cnot2
chr10	116634684	116635247	102633950	ENSMUSG00000097104	Gm26579
chr10	116678653	116679084	102633950	ENSMUSG00000097104	Gm26579
chr10	116923064	116923438	216363	ENSMUSG00000064181	Rab3ip
chr10	116943096	116943662	71086	ENSMUSG00000112627	4933412E12Rik
chr10	117003953	117004350	382427	ENSMUSG00000020169	Best3
chr10	117064293	117064869	12461	ENSMUSG00000034024	Cct2
chr10	117086121	117086460	12461	ENSMUSG00000034024	Cct2
chr10	117107377	117107907	327826	ENSMUSG00000020170	Frs2
chr10	117132658	117133248	327826	ENSMUSG00000020170	Frs2
chr10	117143800	117144116	327826	ENSMUSG00000020170	Frs2
chr10	117150516	117151109	327826	ENSMUSG00000020170	Frs2
chr10	117154618	117155033	327826	ENSMUSG00000020170	Frs2
chr10	117176347	117176668	327826	ENSMUSG00000020170	Frs2
chr10	117201533	117201939	64050	ENSMUSG00000020171	Yeats4
chr10	117371089	117371437	432508	ENSMUSG00000055531	Cpsf6
chr10	117373917	117374378	432508	ENSMUSG00000055531	Cpsf6
chr10	117391702	117391975	432508	ENSMUSG00000055531	Cpsf6
chr10	117416871	117417228	102634600	ENSMUSG00000112344	Gm32141
chr10	117439811	117440083	102634600	ENSMUSG00000112344	Gm32141
chr10	117566223	117566718	70574	ENSMUSG00000020183	Cpm
chr10	117650313	117650683	70574	ENSMUSG00000020183	Cpm
chr10	117658162	117658593	70574	ENSMUSG00000020183	Cpm
chr10	117694034	117694338	17246	ENSMUSG00000020184	Mdm2
chr10	117713832	117714167	17246	ENSMUSG00000020184	Mdm2
chr10	117715609	117716074	17246	ENSMUSG00000020184	Mdm2
chr10	117717320	117717860	17246	ENSMUSG00000020184	Mdm2
chr10	117719580	117720016	17246	ENSMUSG00000020184	Mdm2
chr10	117726473	117727064	17246	ENSMUSG00000020184	Mdm2
chr10	117746587	117746899	215436	ENSMUSG00000060181	Slc35e3
chr10	117762487	117763301	103468	ENSMUSG00000052798	Nup107
chr10	117787372	117787738	103468	ENSMUSG00000052798	Nup107
chr10	117796311	117796706	103468	ENSMUSG00000052798	Nup107
chr10	117890098	117890426	71067	ENSMUSG00000112500	4933411E08Rik
chr10	118009071	118009444	71067	ENSMUSG00000112500	4933411E08Rik
chr10	118034932	118035485	17245	ENSMUSG00000020212	Mdm1
chr10	118049630	118050133	17245	ENSMUSG00000020212	Mdm1
chr10	118053144	118053617	17245	ENSMUSG00000020212	Mdm1
chr10	118124651	118125112	17245	ENSMUSG00000020212	Mdm1
chr10	119074259	119074541	73400	ENSMUSG00000100681	1700064J06Rik
chr10	119249039	119249402	71902	ENSMUSG00000020114	Cand1
chr10	119277767	119278069	71902	ENSMUSG00000020114	Cand1
chr10	119289159	119289651	74905	ENSMUSG00000112155	4930477N07Rik
chr10	119311253	119311549	74905	ENSMUSG00000112155	4930477N07Rik
chr10	119323333	119323616	74905	ENSMUSG00000112155	4930477N07Rik
chr10	119339775	119340117	74905	ENSMUSG00000112155	4930477N07Rik
chr10	119498383	119498722	74053	ENSMUSG00000034813	Grip1
chr10	120106099	120106413	117599	ENSMUSG00000020228	Helb
chr10	120124639	120125049	117599	ENSMUSG00000020228	Helb
chr10	120194004	120194357	73914	ENSMUSG00000020227	Irak3
chr10	120232144	120232478	66225	ENSMUSG00000020224	Llph
chr10	120290954	120291394	66225	ENSMUSG00000020224	Llph
chr10	120486888	120487586	15364	ENSMUSG00000056758	Hmga2
chr10	120566004	120566254	15364	ENSMUSG00000056758	Hmga2
chr10	120610490	120610845	15364	ENSMUSG00000056758	Hmga2
chr10	120671529	120672028	70874	ENSMUSG00000044544	4921513I03Rik
chr10	120684084	120684507	70874	ENSMUSG00000044544	4921513I03Rik
chr10	120703633	120704051	70874	ENSMUSG00000044544	4921513I03Rik
chr10	120822283	120822581	320183	ENSMUSG00000051236	Msrb3
chr10	120839074	120839435	320183	ENSMUSG00000051236	Msrb3
chr10	120855903	120856861	100504616	ENSMUSG00000087480	Gm15910
chr10	120861245	120861618	100504616	ENSMUSG00000087480	Gm15910
chr10	120868382	120868708	320183	ENSMUSG00000051236	Msrb3
chr10	120892703	120893134	320183	ENSMUSG00000051236	Msrb3
chr10	120935848	120936265	320183	ENSMUSG00000051236	Msrb3
chr10	120939719	120940139	380664	ENSMUSG00000048661	Lemd3
chr10	120941758	120942120	380664	ENSMUSG00000048661	Lemd3
chr10	120946229	120946652	380664	ENSMUSG00000048661	Lemd3
chr10	120968122	120968463	380664	ENSMUSG00000048661	Lemd3
chr10	121003484	121003915	380664	ENSMUSG00000048661	Lemd3
chr10	121006858	121007134	24117	ENSMUSG00000020218	Wif1
chr10	121007701	121008318	24117	ENSMUSG00000020218	Wif1
chr10	121012520	121012796	24117	ENSMUSG00000020218	Wif1
chr10	121050664	121050996	24117	ENSMUSG00000020218	Wif1
chr10	121316183	121316435	74694	ENSMUSG00000052302	Tbc1d30
chr10	121334265	121334761	74694	ENSMUSG00000052302	Tbc1d30
chr10	121379515	121379795	75612	ENSMUSG00000034707	Gns
chr10	121463016	121463575	192678	ENSMUSG00000025795	Rassf3
chr10	121529236	121529625	56480	ENSMUSG00000020115	Tbk1
chr10	121604960	121605329	73192	ENSMUSG00000034667	Xpot
chr10	121672786	121673142	216393	ENSMUSG00000047642	D930020B18Rik
chr10	121679162	121679497	216393	ENSMUSG00000047642	D930020B18Rik
chr10	121689296	121689573	216393	ENSMUSG00000047642	D930020B18Rik
chr10	121693101	121693528	270802	ENSMUSG00000053684	BC048403
chr10	121694565	121694872	270802	ENSMUSG00000053684	BC048403
chr10	121722290	121722621	270802	ENSMUSG00000053684	BC048403
chr10	121726212	121726791	270802	ENSMUSG00000053684	BC048403
chr10	121738462	121738761	270802	ENSMUSG00000053684	BC048403
chr10	121744641	121745155	270802	ENSMUSG00000053684	BC048403
chr10	121833573	121834028	117600	ENSMUSG00000020121	Srgap1
chr10	121868279	121868596	117600	ENSMUSG00000020121	Srgap1
chr10	122016307	122016701	117600	ENSMUSG00000020121	Srgap1
chr10	122040165	122040726	117600	ENSMUSG00000020121	Srgap1
chr10	122792503	122792833	319468	ENSMUSG00000034613	Ppm1h
chr10	122990698	122990957	387251	ENSMUSG00000065406	Mirlet7i
chr10	122997531	122997993	67074	ENSMUSG00000034602	Mon2
chr10	123015948	123016326	67074	ENSMUSG00000034602	Mon2
chr10	125180363	125180760	20503	ENSMUSG00000020102	Slc16a7
chr10	126181786	126182245	320398	ENSMUSG00000020105	Lrig3
chr10	126188269	126188700	320398	ENSMUSG00000020105	Lrig3
chr10	126453808	126454105	102465224	ENSMUSG00000098756	Mir378d
chr10	126806860	126807310	75813	ENSMUSG00000112832	4930484H19Rik
chr10	126888205	126888538	68876	ENSMUSG00000025436	Atp23
chr10	126895872	126896203	68876	ENSMUSG00000025436	Atp23
chr10	126920193	126920658	68876	ENSMUSG00000025436	Atp23
chr10	126953700	126954307	102632477	ENSMUSG00000112035	Gm30539
chr10	126974226	126974537	52468	ENSMUSG00000078429	Ctdsp2
chr10	127012760	127013160	11567	ENSMUSG00000025432	Avil
chr10	127029674	127030030	66399	ENSMUSG00000040521	Tsfm
chr10	127035089	127035389	66399	ENSMUSG00000040521	Tsfm
chr10	127047126	127047767	13115	ENSMUSG00000006724	Cyp27b1
chr10	127085658	127086136	216439	ENSMUSG00000025422	Agap2
chr10	127110414	127110692	216440	ENSMUSG00000040462	Os9
chr10	127111354	127111810	216440	ENSMUSG00000040462	Os9
chr10	127114876	127115173	216440	ENSMUSG00000040462	Os9
chr10	127115237	127115512	216440	ENSMUSG00000040462	Os9
chr10	127124198	127124593	216440	ENSMUSG00000040462	Os9
chr10	127139528	127139827	216440	ENSMUSG00000040462	Os9
chr10	127152452	127152721	14421	ENSMUSG00000006731	B4galnt1
chr10	127170768	127171260	216441	ENSMUSG00000040441	Slc26a10
chr10	127213801	127214245	117150	ENSMUSG00000025417	Pip4k2c
chr10	127220640	127220938	117150	ENSMUSG00000025417	Pip4k2c
chr10	127279784	127280125	69654	ENSMUSG00000025410	Dctn2
chr10	127314947	127315385	216443	ENSMUSG00000040354	Mars1
chr10	127320365	127320669	216445	ENSMUSG00000040345	Arhgap9
chr10	127331948	127332536	14632	ENSMUSG00000025407	Gli1
chr10	127332856	127333494	14632	ENSMUSG00000025407	Gli1
chr10	127363352	127363674	16325	ENSMUSG00000025405	Inhbc
chr10	127364247	127364655	16325	ENSMUSG00000025405	Inhbc
chr10	127372837	127373216	16325	ENSMUSG00000025405	Inhbc
chr10	127375513	127375835	71750	ENSMUSG00000025404	R3hdm2
chr10	127391944	127392332	71750	ENSMUSG00000025404	R3hdm2
chr10	127446781	127447110	71750	ENSMUSG00000025404	R3hdm2
chr10	127453374	127453640	71750	ENSMUSG00000025404	R3hdm2
chr10	127458272	127458590	71750	ENSMUSG00000025404	R3hdm2
chr10	127561209	127561459	16971	ENSMUSG00000040249	Lrp1
chr10	127585171	127585928	16971	ENSMUSG00000040249	Lrp1
chr10	127610883	127611313	16971	ENSMUSG00000040249	Lrp1
chr10	127623499	127623872	16971	ENSMUSG00000040249	Lrp1
chr10	127626579	127627151	16971	ENSMUSG00000040249	Lrp1
chr10	127656474	127656760	20852	ENSMUSG00000002147	Stat6
chr10	127671270	127671787	17937	ENSMUSG00000025402	Nab2
chr10	127674673	127675171	210035	ENSMUSG00000040195	Nemp1
chr10	127727461	127727976	21334	ENSMUSG00000025400	Tac2
chr10	127744613	127745043	320080	ENSMUSG00000044617	Zbtb39
chr10	127895629	127896221	70061	ENSMUSG00000040127	Sdr9c7
chr10	127903992	127904665	70061	ENSMUSG00000040127	Sdr9c7
chr10	127933968	127934643	70061	ENSMUSG00000040127	Sdr9c7
chr10	127953784	127954121	27400	ENSMUSG00000025396	Hsd17b6
chr10	127998177	127998620	27400	ENSMUSG00000025396	Hsd17b6
chr10	128016317	128016876	19075	ENSMUSG00000025395	Prim1
chr10	128025257	128025696	19075	ENSMUSG00000025395	Prim1
chr10	128046975	128047558	17938	ENSMUSG00000061315	Naca
chr10	128052009	128052709	56351	ENSMUSG00000071072	Ptges3
chr10	128140140	128140790	56516	ENSMUSG00000040043	Rbms2
chr10	128171475	128172234	56516	ENSMUSG00000040043	Rbms2
chr10	128177817	128178130	56516	ENSMUSG00000040043	Rbms2
chr10	128182406	128182748	56516	ENSMUSG00000040043	Rbms2
chr10	128184625	128185190	56516	ENSMUSG00000040043	Rbms2
chr10	128186509	128186785	56516	ENSMUSG00000040043	Rbms2
chr10	128187365	128188311	216456	ENSMUSG00000044005	Gls2
chr10	128192205	128192506	216456	ENSMUSG00000044005	Gls2
chr10	128222621	128222959	17339	ENSMUSG00000025389	Mip
chr10	128265623	128266008	103161	ENSMUSG00000047631	Apof
chr10	128272725	128273327	20847	ENSMUSG00000040033	Stat2
chr10	128332582	128332883	12974	ENSMUSG00000005683	Cs
chr10	128340330	128340585	12974	ENSMUSG00000005683	Cs
chr10	128344233	128344607	12974	ENSMUSG00000005683	Cs
chr10	128346795	128347081	12974	ENSMUSG00000005683	Cs
chr10	128348558	128348892	12974	ENSMUSG00000005683	Cs
chr10	128363830	128364247	210582	ENSMUSG00000039914	Coq10a
chr10	128372123	128373272	210582	ENSMUSG00000039914	Coq10a
chr10	128374386	128374983	237615	ENSMUSG00000014498	Ankrd52
chr10	128506018	128506466	102465552	ENSMUSG00000099292	Mir6916
chr10	128511036	128511361	102465552	ENSMUSG00000099292	Mir6916
chr10	128518472	128519183	23943	ENSMUSG00000025366	Esyt1
chr10	128539782	128540298	103284	ENSMUSG00000039810	Zc3h10
chr10	128540661	128541068	103284	ENSMUSG00000039810	Zc3h10
chr10	128606971	128607319	13867	ENSMUSG00000018166	Erbb3
chr10	128613251	128613586	27370	ENSMUSG00000025362	Rps26
chr10	128615015	128615371	27370	ENSMUSG00000025362	Rps26
chr10	128721337	128721706	20431	ENSMUSG00000025359	Pmel
chr10	128823067	128823456	66118	ENSMUSG00000078427	Sarnp
chr10	128900421	128900946	12512	ENSMUSG00000025351	Cd63
chr10	128903111	128903533	12512	ENSMUSG00000025351	Cd63
chr10	128915707	128916031	19682	ENSMUSG00000025350	Rdh5
chr10	128954872	128955133	16404	ENSMUSG00000025348	Itga7
chr11	3191094	3191686	78887	ENSMUSG00000023764	Sfi1
chr11	3192876	3193626	78887	ENSMUSG00000023764	Sfi1
chr11	3197317	3197637	78887	ENSMUSG00000023764	Sfi1
chr11	3223018	3223471	74203	ENSMUSG00000020454	Eif4enif1
chr11	3233537	3233881	74203	ENSMUSG00000020454	Eif4enif1
chr11	3260993	3261282	13494	ENSMUSG00000020457	Drg1
chr11	3279330	3279608	56218	ENSMUSG00000020453	Patz1
chr11	3281284	3281688	56218	ENSMUSG00000020453	Patz1
chr11	3317467	3317981	100302648	ENSMUSG00000084941	Gm11944
chr11	3318069	3318494	100302648	ENSMUSG00000084941	Gm11944
chr11	3382255	3382592	16886	ENSMUSG00000020451	Limk2
chr11	3383175	3383689	16886	ENSMUSG00000020451	Limk2
chr11	3388149	3388669	16886	ENSMUSG00000020451	Limk2
chr11	3398735	3399063	16886	ENSMUSG00000020451	Limk2
chr11	3544379	3544948	29856	ENSMUSG00000020439	Smtn
chr11	3654146	3654403	74522	ENSMUSG00000034543	Morc2a
chr11	3657800	3658140	74522	ENSMUSG00000034543	Morc2a
chr11	3693990	3694344	74522	ENSMUSG00000034543	Morc2a
chr11	3699655	3700043	74522	ENSMUSG00000034543	Morc2a
chr11	3804548	3805012	74309	ENSMUSG00000020435	Osbp2
chr11	4123966	4124262	67815	ENSMUSG00000003585	Sec14l2
chr11	4126981	4127329	67815	ENSMUSG00000003585	Sec14l2
chr11	4133547	4133923	71673	ENSMUSG00000003581	Rnf215
chr11	4232114	4232594	18413	ENSMUSG00000058755	Osm
chr11	4248266	4248893	16878	ENSMUSG00000034394	Lif
chr11	4261055	4261562	16878	ENSMUSG00000034394	Lif
chr11	4448955	4449509	75828	ENSMUSG00000020419	Hormad2
chr11	4582197	4582563	74302	ENSMUSG00000034354	Mtmr3
chr11	4583292	4583687	74302	ENSMUSG00000034354	Mtmr3
chr11	4707050	4707319	67178	ENSMUSG00000009076	Zmat5
chr11	4710253	4710646	67178	ENSMUSG00000009076	Zmat5
chr11	4733561	4733951	67178	ENSMUSG00000009076	Zmat5
chr11	4754042	4754496	192650	ENSMUSG00000009075	Cabp7
chr11	4802198	4802923	18016	ENSMUSG00000009073	Nf2
chr11	4822463	4822860	18016	ENSMUSG00000009073	Nf2
chr11	4850465	4850938	18016	ENSMUSG00000009073	Nf2
chr11	4853079	4854145	18016	ENSMUSG00000009073	Nf2
chr11	4854949	4855520	18016	ENSMUSG00000009073	Nf2
chr11	4856501	4857354	18016	ENSMUSG00000009073	Nf2
chr11	4862689	4863125	18082	ENSMUSG00000034285	Nipsnap1
chr11	4961277	4961636	380684	ENSMUSG00000020396	Nefh
chr11	5065482	5065868	78926	ENSMUSG00000034201	Gas2l1
chr11	5102705	5103207	279766	ENSMUSG00000034175	Rhbdd3
chr11	5108880	5109239	279766	ENSMUSG00000034175	Rhbdd3
chr11	5115038	5115423	140703	ENSMUSG00000034164	Emid1
chr11	5160995	5161491	140703	ENSMUSG00000034164	Emid1
chr11	5268643	5268907	84035	ENSMUSG00000020393	Kremen1
chr11	5480033	5480358	407821	ENSMUSG00000041961	Znrf3
chr11	5491597	5491916	22433	ENSMUSG00000020484	Xbp1
chr11	5494614	5494897	22433	ENSMUSG00000020484	Xbp1
chr11	5496897	5497315	22433	ENSMUSG00000020484	Xbp1
chr11	5518462	5518857	22433	ENSMUSG00000020484	Xbp1
chr11	5705356	5705623	64660	ENSMUSG00000020477	Mrps24
chr11	5742014	5742480	72046	ENSMUSG00000049680	Urgcp
chr11	5744827	5745077	72046	ENSMUSG00000049680	Urgcp
chr11	5751048	5751345	72046	ENSMUSG00000049680	Urgcp
chr11	5762873	5763207	72046	ENSMUSG00000049680	Urgcp
chr11	5858765	5859211	11568	ENSMUSG00000020473	Aebp1
chr11	6321771	6322110	18293	ENSMUSG00000020456	Ogdh
chr11	6334695	6335046	18293	ENSMUSG00000020456	Ogdh
chr11	6380641	6380915	52915	ENSMUSG00000041164	Zmiz2
chr11	6412883	6413873	268373	ENSMUSG00000071866	Ppia
chr11	6429521	6429956	268373	ENSMUSG00000071866	Ppia
chr11	6445514	6446018	77605	ENSMUSG00000041126	H2az2
chr11	6461943	6462357	19291	ENSMUSG00000094483	Purb
chr11	6488441	6489023	19291	ENSMUSG00000094483	Purb
chr11	6523570	6524041	246177	ENSMUSG00000020437	Myo1g
chr11	6526643	6526989	100041286	ENSMUSG00000085156	Snhg15
chr11	6548870	6549231	216527	ENSMUSG00000000378	Ccm2
chr11	6557136	6557611	216527	ENSMUSG00000000378	Ccm2
chr11	6622277	6622615	21379	ENSMUSG00000000384	Tbrg4
chr11	6629134	6629395	21379	ENSMUSG00000000384	Tbrg4
chr11	6635912	6636500	22373	ENSMUSG00000000381	Wap
chr11	6683613	6683961	100041311	ENSMUSG00000086373	Gm11978
chr11	6881618	6882006	626419	ENSMUSG00000086808	Gm11981
chr11	6884467	6884804	626419	ENSMUSG00000086808	Gm11981
chr11	6886955	6887392	626419	ENSMUSG00000086808	Gm11981
chr11	6918557	6918885	432530	ENSMUSG00000020431	Adcy1
chr11	7194933	7195304	16006	ENSMUSG00000020429	Igfbp1
chr11	7444564	7444835	16009	ENSMUSG00000020427	Igfbp3
chr11	8566245	8566582	319939	ENSMUSG00000020422	Tns3
chr11	8627481	8628011	319939	ENSMUSG00000020422	Tns3
chr11	8635223	8635654	319939	ENSMUSG00000020422	Tns3
chr11	8668352	8668930	319939	ENSMUSG00000020422	Tns3
chr11	9515222	9515615	268379	ENSMUSG00000004668	Abca13
chr11	11794276	11794677	60530	ENSMUSG00000035455	Fignl1
chr11	11854117	11854931	13195	ENSMUSG00000020182	Ddc
chr11	11866947	11867558	73321	ENSMUSG00000086391	1700042O10Rik
chr11	11902925	11903270	13195	ENSMUSG00000020182	Ddc
chr11	12448646	12448977	12808	ENSMUSG00000020173	Cobl
chr11	12503171	12503453	12808	ENSMUSG00000020173	Cobl
chr11	19860708	19861213	114716	ENSMUSG00000045671	Spred2
chr11	19892651	19892948	114716	ENSMUSG00000045671	Spred2
chr11	19909642	19909955	114716	ENSMUSG00000045671	Spred2
chr11	19912674	19913140	114716	ENSMUSG00000045671	Spred2
chr11	19916716	19917014	114716	ENSMUSG00000045671	Spred2
chr11	19945939	19946348	114716	ENSMUSG00000045671	Spred2
chr11	19990030	19990555	114716	ENSMUSG00000045671	Spred2
chr11	20019012	20019391	114716	ENSMUSG00000045671	Spred2
chr11	20045506	20046112	66713	ENSMUSG00000020152	Actr2
chr11	20046797	20047176	66713	ENSMUSG00000020152	Actr2
chr11	20056082	20056474	66713	ENSMUSG00000020152	Actr2
chr11	20083542	20083857	66713	ENSMUSG00000020152	Actr2
chr11	20120511	20120796	66713	ENSMUSG00000020152	Actr2
chr11	20135340	20135760	66713	ENSMUSG00000020152	Actr2
chr11	20143791	20144128	66713	ENSMUSG00000020152	Actr2
chr11	20145740	20146045	66713	ENSMUSG00000020152	Actr2
chr11	20147549	20147946	66713	ENSMUSG00000020152	Actr2
chr11	20150614	20151020	66713	ENSMUSG00000020152	Actr2
chr11	20153375	20154021	66713	ENSMUSG00000020152	Actr2
chr11	20164557	20164807	19324	ENSMUSG00000020149	Rab1a
chr11	20166406	20166743	19324	ENSMUSG00000020149	Rab1a
chr11	20175646	20175956	19324	ENSMUSG00000020149	Rab1a
chr11	20207748	20208105	19324	ENSMUSG00000020149	Rab1a
chr11	20230625	20231071	216543	ENSMUSG00000044066	Cep68
chr11	20364130	20364550	55963	ENSMUSG00000020142	Slc1a4
chr11	20480845	20481261	58172	ENSMUSG00000049800	Sertad2
chr11	21021964	21022432	67245	ENSMUSG00000020134	Peli1
chr11	21034674	21035096	67245	ENSMUSG00000020134	Peli1
chr11	21237269	21237765	245944	ENSMUSG00000020128	Vps54
chr11	21254824	21255309	245944	ENSMUSG00000020128	Vps54
chr11	21256643	21257074	245944	ENSMUSG00000020128	Vps54
chr11	21950172	21950446	18423	ENSMUSG00000005917	Otx1
chr11	22476282	22476546	103765	ENSMUSG00000049904	Tmem17
chr11	22516056	22516561	103765	ENSMUSG00000049904	Tmem17
chr11	22539988	22540404	103765	ENSMUSG00000049904	Tmem17
chr11	22855732	22855991	53625	ENSMUSG00000051650	B3gnt2
chr11	22937439	22937724	17846	ENSMUSG00000051355	Commd1
chr11	22949199	22949468	17846	ENSMUSG00000051355	Commd1
chr11	22949531	22950420	17846	ENSMUSG00000051355	Commd1
chr11	22951678	22952086	17846	ENSMUSG00000051355	Commd1
chr11	22965715	22965979	22183	ENSMUSG00000044068	Zrsr1
chr11	23018304	23018676	73873	ENSMUSG00000049811	Fam161a
chr11	23081008	23081650	73873	ENSMUSG00000049811	Fam161a
chr11	23083528	23083845	73873	ENSMUSG00000049811	Fam161a
chr11	23097325	23097799	76993	ENSMUSG00000086366	1700061J23Rik
chr11	23122606	23122911	76993	ENSMUSG00000086366	1700061J23Rik
chr11	23185242	23185786	76993	ENSMUSG00000086366	1700061J23Rik
chr11	23254897	23255276	103573	ENSMUSG00000020290	Xpo1
chr11	23310715	23311203	17847	ENSMUSG00000056342	Usp34
chr11	23332092	23332373	17847	ENSMUSG00000056342	Usp34
chr11	23357278	23357541	17847	ENSMUSG00000056342	Usp34
chr11	23381908	23382321	17847	ENSMUSG00000056342	Usp34
chr11	23429918	23430379	17847	ENSMUSG00000056342	Usp34
chr11	23503795	23504209	268390	ENSMUSG00000020288	Ahsa2
chr11	23556265	23556610	100134990	ENSMUSG00000085415	Selenok-ps1
chr11	23777476	23777812	19696	ENSMUSG00000020275	Rel
chr11	24139904	24140334	14025	ENSMUSG00000000861	Bcl11a
chr11	26029233	26029588	70626	NA	5730522E02Rik
chr11	26098916	26099278	70626	NA	5730522E02Rik
chr11	27063159	27063479	69922	ENSMUSG00000064090	Vrk2
chr11	29426294	29426607	108686	ENSMUSG00000032740	Ccdc88a
chr11	29512867	29513303	67939	ENSMUSG00000032673	Prorsd1
chr11	29515258	29515630	67939	ENSMUSG00000032673	Prorsd1
chr11	29553134	29553592	78294	ENSMUSG00000020460	Rps27a
chr11	29652496	29652855	68585	ENSMUSG00000020458	Rtn4
chr11	29655859	29656294	68585	ENSMUSG00000020458	Rtn4
chr11	29662850	29663554	68585	ENSMUSG00000020458	Rtn4
chr11	29666572	29666889	68585	ENSMUSG00000020458	Rtn4
chr11	29672409	29672904	68585	ENSMUSG00000020458	Rtn4
chr11	29680564	29680901	68585	ENSMUSG00000020458	Rtn4
chr11	29700118	29700602	68585	ENSMUSG00000020458	Rtn4
chr11	29731436	29731726	68585	ENSMUSG00000020458	Rtn4
chr11	30242457	30242892	20742	ENSMUSG00000020315	Sptbn1
chr11	30262537	30262854	20742	ENSMUSG00000020315	Sptbn1
chr11	30482467	30482888	75087	ENSMUSG00000040919	4930505A04Rik
chr11	30492193	30492482	75087	ENSMUSG00000040919	4930505A04Rik
chr11	30684392	30684664	75572	ENSMUSG00000060923	Acyp2
chr11	30806582	30806875	103554	ENSMUSG00000040850	Psme4
chr11	31574280	31574540	69556	ENSMUSG00000044502	Bod1
chr11	31694014	31694461	69556	ENSMUSG00000044502	Bod1
chr11	31877847	31878250	67579	ENSMUSG00000020300	Cpeb4
chr11	32222188	32222651	13650	ENSMUSG00000020282	Rhbdf1
chr11	32334061	32334311	268396	ENSMUSG00000040711	Sh3pxd2b
chr11	32342634	32343171	268396	ENSMUSG00000040711	Sh3pxd2b
chr11	32594211	32594607	20868	ENSMUSG00000020272	Stk10
chr11	32619833	32620235	103583	ENSMUSG00000020271	Fbxw11
chr11	32629319	32629665	103583	ENSMUSG00000020271	Fbxw11
chr11	32633458	32634040	103583	ENSMUSG00000020271	Fbxw11
chr11	32679058	32679513	103583	ENSMUSG00000020271	Fbxw11
chr11	32683220	32683480	103583	ENSMUSG00000020271	Fbxw11
chr11	33058256	33058680	14172	ENSMUSG00000057967	Fgf18
chr11	33483446	33483794	66011	ENSMUSG00000040594	Ranbp17
chr11	33496953	33497480	66011	ENSMUSG00000040594	Ranbp17
chr11	33511102	33511399	66011	ENSMUSG00000040594	Ranbp17
chr11	33524116	33524554	66011	ENSMUSG00000040594	Ranbp17
chr11	33533687	33534147	66011	ENSMUSG00000040594	Ranbp17
chr11	33575059	33575379	216643	ENSMUSG00000020159	Gabrp
chr11	34427910	34428183	574403	ENSMUSG00000069911	Insyn2b
chr11	34785903	34786221	94176	ENSMUSG00000020143	Dock2
chr11	35372446	35372828	20564	ENSMUSG00000056427	Slit3
chr11	35408928	35409258	20564	ENSMUSG00000056427	Slit3
chr11	35425665	35425999	20564	ENSMUSG00000056427	Slit3
chr11	35478649	35479054	20564	ENSMUSG00000056427	Slit3
chr11	35641011	35641270	723924	ENSMUSG00000065583	Mir218-2
chr11	35703557	35703967	211347	ENSMUSG00000018846	Pank3
chr11	35784685	35785042	723824	ENSMUSG00000065553	Mir103-1
chr11	35803148	35803538	237730	ENSMUSG00000051062	Fbll1
chr11	35986137	35986519	211652	ENSMUSG00000018849	Wwc1
chr11	36011187	36011474	211652	ENSMUSG00000018849	Wwc1
chr11	40703992	40704424	108645	ENSMUSG00000042032	Mat2b
chr11	40745721	40746211	12450	ENSMUSG00000020326	Ccng1
chr11	42404146	42404568	14401	ENSMUSG00000007653	Gabrb2
chr11	43433048	43433510	193116	ENSMUSG00000020409	Slu7
chr11	43615403	43615763	16204	ENSMUSG00000020405	Fabp6
chr11	43625179	43625698	16204	ENSMUSG00000020405	Fabp6
chr11	43645215	43645653	70802	ENSMUSG00000044950	Pwwp2a
chr11	43710457	43711069	70802	ENSMUSG00000044950	Pwwp2a
chr11	43755429	43755786	66827	ENSMUSG00000041278	Ttc1
chr11	44517525	44517942	74315	ENSMUSG00000019189	Rnf145
chr11	44525806	44526129	74315	ENSMUSG00000019189	Rnf145
chr11	45251201	45251544	100504255	ENSMUSG00000084773	Gm12159
chr11	45938443	45938866	72290	ENSMUSG00000044847	Lsm11
chr11	46042016	46042342	11492	ENSMUSG00000011256	Adam19
chr11	46052495	46052980	11492	ENSMUSG00000011256	Adam19
chr11	46059772	46060280	11492	ENSMUSG00000011256	Adam19
chr11	46067629	46068056	11492	ENSMUSG00000011256	Adam19
chr11	46117538	46118094	11492	ENSMUSG00000011256	Adam19
chr11	46128501	46128952	11492	ENSMUSG00000011256	Adam19
chr11	46301742	46302200	76884	ENSMUSG00000020340	Cyfip2
chr11	46731452	46731708	171283	ENSMUSG00000040405	Havcr1
chr11	46799638	46799968	276891	ENSMUSG00000055546	Timd4
chr11	48730762	48731059	14694	ENSMUSG00000020372	Rack1
chr11	48755303	48755553	14694	ENSMUSG00000020372	Rack1
chr11	48769914	48770482	14694	ENSMUSG00000020372	Rack1
chr11	48776764	48777605	14694	ENSMUSG00000020372	Rack1
chr11	48782098	48782645	14694	ENSMUSG00000020372	Rack1
chr11	48784843	48785112	14694	ENSMUSG00000020372	Rack1
chr11	48821419	48821855	211007	ENSMUSG00000040365	Trim41
chr11	48851299	48851622	94089	ENSMUSG00000040350	Trim7
chr11	48856711	48857228	94089	ENSMUSG00000040350	Trim7
chr11	49717528	49717920	104625	ENSMUSG00000020362	Cnot6
chr11	49803779	49804201	14584	ENSMUSG00000020363	Gfpt2
chr11	50039378	50039669	59044	ENSMUSG00000020376	Rnf130
chr11	50094658	50094972	59044	ENSMUSG00000020376	Rnf130
chr11	50101937	50102210	59044	ENSMUSG00000020376	Rnf130
chr11	50146542	50146874	76795	ENSMUSG00000036644	Tbc1d9b
chr11	50214048	50214365	103534	ENSMUSG00000036620	Mgat4b
chr11	50214662	50215044	103534	ENSMUSG00000036620	Mgat4b
chr11	50219668	50220044	103534	ENSMUSG00000036620	Mgat4b
chr11	50339956	50340291	12330	ENSMUSG00000020368	Canx
chr11	50434789	50435156	216724	ENSMUSG00000020375	Rufy1
chr11	50521361	50521627	216725	ENSMUSG00000036545	Adamts2
chr11	50588491	50589007	216725	ENSMUSG00000036545	Adamts2
chr11	50939267	50940040	27274	ENSMUSG00000020335	Zfp354b
chr11	51046466	51046892	258509	ENSMUSG00000057890	Olfr1375
chr11	51321183	51321480	237759	ENSMUSG00000063564	Col23a1
chr11	51565978	51566490	237759	ENSMUSG00000063564	Col23a1
chr11	51588807	51589665	72947	ENSMUSG00000020359	Phykpl
chr11	51637505	51637857	66089	ENSMUSG00000001054	Rmnd5b
chr11	51662136	51662581	97775	ENSMUSG00000052563	D930048N14Rik
chr11	51690426	51690800	66050	ENSMUSG00000007777	0610009B22Rik
chr11	51702275	51702678	66050	ENSMUSG00000007777	0610009B22Rik
chr11	51758311	51759285	77371	ENSMUSG00000036391	Sec24a
chr11	51800361	51800618	66397	ENSMUSG00000020386	Sar1b
chr11	51811243	51811680	76901	ENSMUSG00000020387	Jade2
chr11	51817819	51818148	76901	ENSMUSG00000020387	Jade2
chr11	51867728	51868184	76901	ENSMUSG00000020387	Jade2
chr11	51879781	51880594	76901	ENSMUSG00000020387	Jade2
chr11	51961264	51961614	52626	ENSMUSG00000020392	Cdkn2aipnl
chr11	51973354	51973737	52626	ENSMUSG00000020392	Cdkn2aipnl
chr11	52002826	52003356	213084	ENSMUSG00000020389	Cdkl3
chr11	52007426	52007784	213084	ENSMUSG00000020389	Cdkl3
chr11	52013043	52013406	213084	ENSMUSG00000020389	Cdkl3
chr11	52120256	52120824	19052	ENSMUSG00000020349	Ppp2ca
chr11	52223026	52223279	21402	ENSMUSG00000036309	Skp1
chr11	52335229	52335796	22333	ENSMUSG00000020402	Vdac1
chr11	52348737	52349150	22333	ENSMUSG00000020402	Vdac1
chr11	52354658	52355219	22333	ENSMUSG00000020402	Vdac1
chr11	52428163	52428484	213673	ENSMUSG00000036275	9530068E07Rik
chr11	52443756	52444245	213673	ENSMUSG00000036275	9530068E07Rik
chr11	52452735	52453025	213673	ENSMUSG00000036275	9530068E07Rik
chr11	52496969	52497409	213673	ENSMUSG00000036275	9530068E07Rik
chr11	52638919	52639250	320027	ENSMUSG00000036264	Fstl4
chr11	52726044	52726500	320027	ENSMUSG00000036264	Fstl4
chr11	52762292	52762557	320027	ENSMUSG00000036264	Fstl4
chr11	52986159	52986543	790909	ENSMUSG00000087668	Gm11186
chr11	53079911	53080283	790909	ENSMUSG00000087668	Gm11186
chr11	53161148	53161398	790909	ENSMUSG00000087668	Gm11186
chr11	53254474	53254891	15525	ENSMUSG00000020361	Hspa4
chr11	53302550	53302911	15525	ENSMUSG00000020361	Hspa4
chr11	53304009	53304626	15525	ENSMUSG00000020361	Hspa4
chr11	53310377	53310725	15525	ENSMUSG00000020361	Hspa4
chr11	53318235	53318796	67966	ENSMUSG00000018239	Zcchc10
chr11	53323662	53324095	67966	ENSMUSG00000018239	Zcchc10
chr11	53330670	53331160	67966	ENSMUSG00000018239	Zcchc10
chr11	53336925	53337259	67966	ENSMUSG00000018239	Zcchc10
chr11	53338025	53338497	67966	ENSMUSG00000018239	Zcchc10
chr11	53395454	53395750	93736	ENSMUSG00000049470	Aff4
chr11	53440535	53441210	14566	ENSMUSG00000018238	Gdf9
chr11	53447240	53447746	71774	ENSMUSG00000018387	Shroom1
chr11	53485839	53486171	237761	ENSMUSG00000044352	Sowaha
chr11	53524828	53525307	20362	ENSMUSG00000018398	Septin8
chr11	53550689	53551037	16568	ENSMUSG00000018395	Kif3a
chr11	53586029	53586328	16568	ENSMUSG00000018395	Kif3a
chr11	53624003	53624426	16189	ENSMUSG00000000869	Il4
chr11	53737011	53737553	16191	ENSMUSG00000036117	Il5
chr11	53994223	53994546	30805	ENSMUSG00000020334	Slc22a4
chr11	54140103	54140507	18452	ENSMUSG00000018906	P4ha2
chr11	54388794	54389259	74847	ENSMUSG00000020332	Meikin
chr11	54771774	54772146	72729	ENSMUSG00000052298	Cdc42se2
chr11	54824053	54824415	432562	ENSMUSG00000086789	Lyrm7os
chr11	54825797	54826145	432562	ENSMUSG00000086789	Lyrm7os
chr11	54839822	54840147	75530	ENSMUSG00000020268	Lyrm7
chr11	54858550	54858971	75530	ENSMUSG00000020268	Lyrm7
chr11	54881481	54881878	15254	ENSMUSG00000020267	Hint1
chr11	54917933	54918546	57783	ENSMUSG00000020400	Tnip1
chr11	54965420	54966199	57783	ENSMUSG00000020400	Tnip1
chr11	54974979	54975275	57783	ENSMUSG00000020400	Tnip1
chr11	54982326	54982747	57783	ENSMUSG00000020400	Tnip1
[truncated: 13,021 more rows]

## Sheet: POGZ.peaks
chr	start	end	geneId	SYMBOL
chr1	3062963	3063450	497097	Xkr4
chr1	3445394	3445852	497097	Xkr4
chr1	4492536	4492938	20671	Sox17
chr1	4660385	4660848	27395	Mrpl15
chr1	4785446	4786058	27395	Mrpl15
chr1	4802541	4803304	18777	Lypla1
chr1	4855507	4855871	21399	Tcea1
chr1	4857468	4858007	21399	Tcea1
chr1	4972133	4972631	58175	Rgs20
chr1	5778796	5779404	226304	Npbwr1
chr1	5915944	5916620	226304	Npbwr1
chr1	6059317	6059716	226304	Npbwr1
chr1	6142916	6143363	12421	Rb1cc1
chr1	6214604	6215253	12421	Rb1cc1
chr1	6282083	6283057	12421	Rb1cc1
chr1	6359013	6359527	620393	Alkal1
chr1	6448328	6449179	240690	St18
chr1	6997923	6998436	319263	Pcmtd1
chr1	7010763	7011093	319263	Pcmtd1
chr1	7088434	7089147	319263	Pcmtd1
chr1	7112847	7113176	319263	Pcmtd1
chr1	7124960	7125407	319263	Pcmtd1
chr1	7206341	7207157	319263	Pcmtd1
chr1	7397401	7398336	319263	Pcmtd1
chr1	7488173	7488548	319263	Pcmtd1
chr1	7671386	7672106	319263	Pcmtd1
chr1	8581538	8582732	71096	Sntg1
chr1	8916301	8916783	71096	Sntg1
chr1	8940936	8941578	71096	Sntg1
chr1	9298624	9299434	71096	Sntg1
chr1	9469886	9470762	59014	Rrs1
chr1	9535843	9536404	59014	Rrs1
chr1	9545004	9545676	59014	Rrs1
chr1	9700484	9701069	17864	Mybl1
chr1	9747877	9748792	70675	Vcpip1
chr1	9847591	9847978	170755	Sgk3
chr1	9944152	9944699	73824	Snhg6
chr1	9967735	9968230	100039596	Tcf24
chr1	10031699	10032074	26754	Cops5
chr1	10037906	10038335	211660	Cspp1
chr1	10039460	10040063	211660	Cspp1
chr1	10170563	10171557	211673	Arfgef1
chr1	10877984	10878377	109294	Prex2
chr1	10880044	10880488	109294	Prex2
chr1	10993488	10994033	109294	Prex2
chr1	11277352	11278434	109294	Prex2
chr1	11329889	11330867	109294	Prex2
chr1	11395399	11396449	320492	A830018L16Rik
chr1	11414082	11414842	320492	A830018L16Rik
chr1	11466544	11467496	320492	A830018L16Rik
chr1	12691994	12692504	240725	Sulf1
chr1	12718109	12718738	240725	Sulf1
chr1	12744356	12745245	240725	Sulf1
chr1	12990426	12991114	240726	Slco5a1
chr1	13026828	13027519	240726	Slco5a1
chr1	13084840	13085579	383491	Prdm14
chr1	13103955	13104644	383491	Prdm14
chr1	13127210	13127699	383491	Prdm14
chr1	13332760	13333283	17978	Ncoa2
chr1	13372252	13373064	17978	Ncoa2
chr1	13426632	13427268	17978	Ncoa2
chr1	13589824	13590350	72265	Tram1
chr1	13606402	13607169	72265	Tram1
chr1	13660019	13660966	212442	Lactb2
chr1	13663995	13664348	212442	Lactb2
chr1	14742848	14743720	17681	Msc
chr1	15643948	15644466	21749	Terf1
chr1	15791308	15792457	21749	Terf1
chr1	15805068	15805853	21749	Terf1
chr1	16104427	16105052	19989	Rpl7
chr1	16130247	16130712	98711	Rdh10
chr1	16578122	16578465	66799	Ube2w
chr1	16619137	16619728	66799	Ube2w
chr1	16656689	16657673	329101	D030040B21Rik
chr1	16824247	16825166	17087	Ly96
chr1	16867401	16867827	57339	Jph1
chr1	17096880	17097471	57339	Jph1
chr1	17207234	17207746	14545	Gdap1
chr1	17250469	17251423	14545	Gdap1
chr1	17931957	17932623	102634913	Gm16070
chr1	18245944	18246353	654460	Defb18
chr1	20431845	20432276	241035	Pkhd1
chr1	20774199	20774607	257630	Il17f
chr1	20820231	20820737	17215	Mcm3
chr1	20867508	20867909	77741	6720483E21Rik
chr1	20951221	20951846	71877	Efhc1
chr1	20974605	20974954	71877	Efhc1
chr1	21079344	21079704	170829	Tram2
chr1	21166462	21167097	75712	Tmem14a
chr1	21206447	21206837	75712	Tmem14a
chr1	21256121	21257035	14859	Gsta3
chr1	22466726	22467346	116837	Rims1
chr1	23383294	23383706	70155	Ogfrl1
chr1	23761759	23762231	280645	B3gat2
chr1	23786375	23786697	280645	B3gat2
chr1	23934874	23935380	98366	Smap1
chr1	23958911	23959328	98366	Smap1
chr1	23970963	23971968	68002	Sdhaf4
chr1	24100143	24101249	68187	Fam135a
chr1	24136921	24137273	68187	Fam135a
chr1	24611535	24613129	12823	Col19a1
chr1	24615215	24616280	12823	Col19a1
chr1	24678105	24678852	68421	Lmbrd1
chr1	26340112	26340623	210940	4931408C20Rik
chr1	26687218	26687997	210940	4931408C20Rik
chr1	28321029	28321444	433281	Gm5524
chr1	30548492	30549004	213109	Phf3
chr1	30819302	30819656	213109	Phf3
chr1	30873868	30874751	213109	Phf3
chr1	30949731	30950159	19243	Ptp4a1
chr1	31103507	31104029	102634473	Gm29669
chr1	31233906	31234236	74708	Dnaaf6
chr1	32172325	32172945	170771	Khdrbs2
chr1	33565732	33566219	19076	Prim2
chr1	33621890	33622578	19076	Prim2
chr1	33669638	33670431	19076	Prim2
chr1	33813693	33814562	98403	Zfp451
chr1	33839275	33839652	433287	Gm15455
chr1	33944219	33945602	13518	Dst
chr1	34055980	34056325	13518	Dst
chr1	34073728	34074714	13518	Dst
chr1	34103318	34103926	102466987	Mir6896
chr1	34139718	34140657	13518	Dst
chr1	34289204	34289526	13518	Dst
chr1	34433886	34434373	100628580	Mir5103
chr1	34439304	34440157	27993	Imp4
chr1	34485718	34486363	21755	Prss39
chr1	34536815	34537365	12627	Cfc1
chr1	34569673	34570066	21756	Prss40
chr1	34843124	34843526	214469	Fam168b
chr1	34867395	34867830	226971	Plekhb2
chr1	35231908	35232645	226971	Plekhb2
chr1	35822539	35823114	50785	Hs6st1
chr1	35839101	35839517	50785	Hs6st1
chr1	35944578	35944954	50785	Hs6st1
chr1	36013892	36014289	50785	Hs6st1
chr1	36017036	36017432	50785	Hs6st1
chr1	36030198	36030720	50785	Hs6st1
chr1	36054731	36055085	50785	Hs6st1
chr1	36060137	36061387	50785	Hs6st1
chr1	36067971	36068323	50785	Hs6st1
chr1	36307375	36307956	214855	Arid5a
chr1	36315206	36315820	214855	Arid5a
chr1	36444715	36445354	214895	Lman2l
chr1	36511433	36512042	94218	Cnnm3
chr1	36532127	36532500	78321	Ankrd23
chr1	36547074	36547406	109346	Ankrd39
chr1	36557033	36557635	20353	Sema4c
chr1	36580327	36580666	381337	Fam178b
chr1	36595636	36596448	381337	Fam178b
chr1	36682995	36683498	381337	Fam178b
chr1	36683979	36684405	381337	Fam178b
chr1	36691126	36691751	12859	Cox5b
chr1	36709334	36710047	226977	Actr1b
chr1	36804026	36804502	56030	Tmem131
chr1	36939609	36939969	56030	Tmem131
chr1	36943670	36944228	56030	Tmem131
chr1	36962851	36963178	56030	Tmem131
chr1	36985874	36986292	70853	Vwa3b
chr1	36996716	36997229	70853	Vwa3b
chr1	37299896	37300515	269180	Inpp4a
chr1	37419505	37419876	76178	Coa5
chr1	37429795	37430657	67387	Unc50
chr1	37675444	37675866	72097	Cracdl
chr1	37864633	37865355	211484	Tsga10
chr1	37871952	37872815	623661	Lipt1
chr1	37890203	37890674	107734	Mrpl30
chr1	37985984	37986405	98258	Txndc9
chr1	37996929	37998350	226982	Eif5b
chr1	38770104	38770451	381338	Lonrf2
chr1	38823896	38824407	381338	Lonrf2
chr1	38835171	38835517	381338	Lonrf2
chr1	38934903	38935226	433292	Nms
chr1	38987199	38988038	68833	Pdcl3
chr1	39194283	39194670	18143	Npas2
chr1	39466101	39466696	54610	Tbc1d8
chr1	39478532	39479073	54610	Tbc1d8
chr1	39535795	39536315	52846	Cnot11
chr1	39622454	39623266	263764	Creg2
chr1	39772396	39772840	100042065	Gm3646
chr1	39857771	39858169	73426	1700066B17Rik
chr1	39923536	39923875	26921	Map4k4
chr1	40002216	40002598	26921	Map4k4
chr1	42035140	42035645	66297	Pantr1
chr1	42058051	42058885	66297	Pantr1
chr1	42850931	42851634	69527	Mrps9
chr1	43091703	43092202	73122	Tgfbrap1
chr1	43098490	43098963	73122	Tgfbrap1
chr1	43446613	43447033	17974	Nck2
chr1	43827280	43828123	67883	Uxs1
chr1	43899216	43899822	22019	Tpp2
chr1	43933608	43934210	22019	Tpp2
chr1	44101672	44102543	75623	Tex30
chr1	44118556	44120082	246229	Bivm
chr1	44147681	44148351	22592	Ercc5
chr1	44166865	44167245	22592	Ercc5
chr1	44331306	44332088	403183	Mettl21e
chr1	44551639	44552076	70676	Gulp1
chr1	44612911	44613897	70676	Gulp1
chr1	45587556	45587912	12832	Col5a2
chr1	45795028	45795456	73674	Wdr75
chr1	45925380	45926096	53945	Slc40a1
chr1	46649602	46650689	100101919	Dnah7c
chr1	46853427	46854102	227059	Slc39a10
chr1	46894447	46895006	227059	Slc39a10
chr1	47076502	47076884	227059	Slc39a10
chr1	50926607	50927523	56363	Tmeff2
chr1	51458974	51459446	109019	Nabp1
chr1	51477979	51478774	109019	Nabp1
chr1	51572554	51573714	100045066	Gm17767
chr1	51915199	51916006	17912	Myo1b
chr1	52008653	52009017	20849	Stat4
chr1	52113104	52113822	20846	Stat1
chr1	52119470	52119853	20846	Stat1
chr1	52233028	52233645	14660	Gls
chr1	52431973	52432318	17936	Nab1
chr1	52817105	52817755	16329	Inpp1
chr1	52844618	52845238	227095	Hibch
chr1	52952960	52954158	67080	1700019D03Rik
chr1	52964370	52964758	67080	1700019D03Rik
chr1	53187172	53187613	69397	1700019A02Rik
chr1	53296773	53297345	227099	Pms1
chr1	53581443	53582024	627872	Dnah7a
chr1	53706463	53706790	627872	Dnah7a
chr1	53749980	53751324	98267	Stk17b
chr1	53784989	53785602	98267	Stk17b
chr1	53823485	53824008	329152	Hecw2
chr1	54250271	54251064	78016	Ccdc150
chr1	54381084	54381723	78016	Ccdc150
chr1	54438558	54439280	98488	Gtf3c3
chr1	54484585	54485323	98488	Gtf3c3
chr1	54557416	54558267	241062	Pgap1
chr1	54600313	54600694	241062	Pgap1
chr1	54925575	54926034	329154	Ankrd44
chr1	55027365	55027722	81898	Sf3b1
chr1	55052311	55053113	67876	Coq10b
chr1	55087356	55088243	15510	Hspd1
chr1	55108015	55109110	15528	Hspe1
chr1	55874932	55875385	329159	9130227L01Rik
chr1	56972847	56973258	212712	Satb2
chr1	57281714	57282139	407809	BC055402
chr1	57377164	57377709	73467	1700066M21Rik
chr1	57774340	57774949	67198	Spats2l
chr1	57969806	57970615	51960	Kctd18
chr1	57996003	57996508	68549	Sgo2a
chr1	58424079	58424824	12747	Clk1
chr1	58444978	58445588	65102	Nif3l1
chr1	58504771	58505391	18393	Orc2
chr1	58586097	58586624	213056	Fam126b
chr1	58689662	58690418	108812	Flacc1
chr1	58711744	58712645	12633	Cflar
chr1	58747262	58747616	12633	Cflar
chr1	58761380	58762639	12633	Cflar
chr1	58795435	58795771	12370	Casp8
chr1	58973048	58974129	227154	Stradb
chr1	59119571	59120429	381259	Tmem237
chr1	59236981	59238165	74018	Als2
chr1	59256442	59257109	271697	Cdk15
chr1	59376028	59377388	271697	Cdk15
chr1	59426782	59427416	14369	Fzd7
chr1	59448187	59448538	14369	Fzd7
chr1	59457051	59457454	14369	Fzd7
chr1	59481306	59482439	14369	Fzd7
chr1	59516117	59516472	381260	Gm973
chr1	59609234	59609650	381260	Gm973
chr1	59670623	59671091	22218	Sumo1
chr1	59684928	59685588	55989	Nop58
chr1	59697238	59698032	55989	Nop58
chr1	59728388	59729173	100217421	Snord11
chr1	59762831	59763645	12168	Bmpr2
chr1	59912578	59913030	72750	Fam117b
chr1	60097609	60098564	241066	Carf
chr1	60180075	60180619	269198	Nbeal1
chr1	60343055	60344072	77951	Cyp20a1
chr1	60409011	60409691	329165	Abi2
chr1	60565667	60566847	77300	Raph1
chr1	60853069	60853725	12477	Ctla4
chr1	60857606	60857977	12477	Ctla4
chr1	60868156	60868586	12477	Ctla4
chr1	62397984	62398681	105243940	Pard3bos2
chr1	62563984	62564450	18187	Nrp2
chr1	62664826	62665468	18187	Nrp2
chr1	62678597	62679265	18187	Nrp2
chr1	62736659	62737406	18187	Nrp2
chr1	62767301	62768125	18187	Nrp2
chr1	62783406	62784187	18187	Nrp2
chr1	63114353	63114682	100380944	Ino80dos
chr1	63138377	63139403	227197	Ndufs1
chr1	63150928	63151287	227197	Ndufs1
chr1	63176544	63177069	227197	Ndufs1
chr1	63199920	63200520	73884	Zdbf2
chr1	63246997	63247873	73884	Zdbf2
chr1	63323480	63324190	73884	Zdbf2
chr1	63441771	63442850	23792	Adam23
chr1	63730338	63730687	75619	Fastkd2
chr1	64121584	64122425	93691	Klf7
chr1	64225693	64226671	93691	Klf7
chr1	64305300	64305840	93691	Klf7
chr1	64311064	64311781	93691	Klf7
chr1	64524536	64524996	12912	Creb1
chr1	64532382	64533159	12912	Creb1
chr1	64577875	64579200	67099	Mettl21a
chr1	64617334	64617743	67099	Mettl21a
chr1	64690395	64690746	227210	Ccnyl1
chr1	64732942	64733702	14367	Fzd5
chr1	64956486	64957234	241075	Plekhm3
chr1	65178328	65179181	15926	Idh1
chr1	65185946	65186840	15926	Idh1
chr1	65329760	65330186	213527	Pth2r
chr1	66174715	66175536	17756	Map2
chr1	66700046	66700862	66646	Rpe
chr1	66781060	66781468	68691	Kansl1l
chr1	66816595	66817339	68691	Kansl1l
chr1	66817756	66818244	68691	Kansl1l
chr1	66862742	66863158	11363	Acadl
chr1	66960781	66961205	17901	Myl1
chr1	67002455	67002969	14768	Lancl1
chr1	67935292	67936162	13869	Erbb4
chr1	69689004	69689679	22779	Ikzf2
chr1	71036741	71037130	12021	Bard1
chr1	71102437	71103395	12021	Bard1
chr1	71556908	71557508	108147	Atic
chr1	71645726	71646064	14268	Fn1
chr1	71652923	71653526	100042814	Apol7d
chr1	71673422	71673858	100042814	Apol7d
chr1	71741140	71741596	100042814	Apol7d
chr1	72166332	72167105	381269	Mreg
chr1	72173089	72173693	381269	Mreg
chr1	72204848	72205654	381269	Mreg
chr1	72213970	72214551	381269	Mreg
chr1	72225443	72226965	381269	Mreg
chr1	72242878	72244553	381269	Mreg
chr1	72254985	72255637	111175	Pecr
chr1	72284212	72284646	111175	Pecr
chr1	72307049	72307550	22596	Xrcc5
chr1	72313157	72313849	22596	Xrcc5
chr1	72490820	72491230	381270	Marchf4
chr1	72583082	72583976	54380	Smarcal1
chr1	72641180	72641800	54380	Smarcal1
chr1	72805339	72806613	16008	Igfbp2
chr1	72823828	72824231	16008	Igfbp2
chr1	72870740	72871189	16011	Igfbp5
chr1	72945058	72945970	69449	1700027A15Rik
chr1	72960177	72960556	69449	1700027A15Rik
chr1	72963310	72963959	69449	1700027A15Rik
chr1	73862670	73863249	109198	6030407O03Rik
chr1	74111181	74111751	21961	Tns1
chr1	74124736	74125577	435626	Rufy4
chr1	74206224	74206598	100316687	Mir1928
chr1	74212321	74212726	100316687	Mir1928
chr1	74235802	74236345	76709	Arpc2
chr1	74256970	74257476	76709	Arpc2
chr1	74284326	74285218	227290	Aamp
chr1	74332528	74333004	56695	Pnkd
chr1	74386740	74387252	18173	Slc11a1
chr1	74390708	74391403	227292	Ctdsp1
chr1	74397259	74398622	387219	Mir26b
chr1	74505565	74506668	319651	Usp37
chr1	74587649	74588537	66821	Bcs1l
chr1	74748605	74749010	241113	Prkag3
chr1	74808066	74808782	22409	Wnt10a
chr1	74824467	74825419	102634844	Gm16582
chr1	74851219	74851736	102634844	Gm16582
chr1	75033609	75034035	75570	Nhej1
chr1	75124638	75125289	22626	Slc23a3
chr1	75142427	75142929	227298	Retreg2
chr1	75168549	75169077	68818	Zfand2b
chr1	75180005	75180361	74104	Abcb6
chr1	75191529	75192559	245860	Atg9a
chr1	75210535	75211030	20872	Stk16
chr1	75236279	75236859	56812	Dnajb2
chr1	75263260	75263587	19275	Ptprn
chr1	75317001	75318026	13437	Dnpep
chr1	75375783	75376203	11790	Speg
chr1	75427484	75427945	11790	Speg
chr1	75479124	75479549	319998	Tmem198
chr1	75487169	75488004	98733	Obsl1
chr1	75511610	75512241	16322	Inha
chr1	75518130	75518607	71728	Stk11ip
chr1	75588449	75589048	20536	Slc4a3
chr1	75601332	75601884	20536	Slc4a3
chr1	75844739	75845211	20536	Slc4a3
chr1	76029173	76029604	620079	Gm17751
chr1	78216280	78216609	18505	Pax3
chr1	78412857	78413282	23874	Farsb
chr1	78488531	78489418	23874	Farsb
chr1	78601758	78602501	74205	Acsl3
chr1	79580953	79581468	252903	Ap1s3
chr1	79671555	79672235	252903	Ap1s3
chr1	79760942	79761348	69368	Wdfy1
chr1	80237156	80237517	241128	Fam124b
chr1	80340803	80341373	26554	Cul3
chr1	82291160	82291579	16367	Irs1
chr1	82316270	82317088	76867	Rhbdd1
chr1	82724935	82725376	75734	Mff
chr1	82820488	82820812	15463	Agfg1
chr1	83038257	83038886	80721	Slc19a3
chr1	84284684	84285172	98496	Pid1
chr1	84332426	84333365	98496	Pid1
chr1	84695957	84696636	227325	Dner
chr1	84839432	84840296	14897	Trip12
chr1	84848979	84850473	14897	Trip12
chr1	84860580	84861742	66153	Fbxo36
chr1	84869116	84869782	66153	Fbxo36
chr1	84872067	84872495	66153	Fbxo36
chr1	84881200	84882375	66153	Fbxo36
chr1	84934291	84935210	71781	Slc16a14
chr1	85592112	85593220	109032	Sp110
chr1	85735996	85736743	319997	A630001G21Rik
chr1	86007556	86008000	70060	Spata3
chr1	86018713	86019075	70060	Spata3
chr1	86064169	86065003	70247	Psmd1
chr1	86154381	86155032	78795	Armc9
chr1	86188014	86188449	78795	Armc9
chr1	86188878	86189527	78795	Armc9
chr1	86236355	86237024	78795	Armc9
chr1	86303107	86303534	227327	B3gnt7
chr1	86308591	86309041	102635143	Gm28626
chr1	86310715	86311631	102635143	Gm28626
chr1	86348519	86348918	17975	Ncl
chr1	86359012	86360283	17975	Ncl
chr1	86380782	86381269	14767	Nmur1
chr1	86440147	86440658	71863	Tex44
chr1	86467378	86467775	71863	Tex44
chr1	86471129	86471556	71863	Tex44
chr1	86486947	86487980	19231	Ptma
chr1	86503448	86504639	19231	Ptma
chr1	86526100	86526727	19231	Ptma
chr1	86532084	86532523	19231	Ptma
chr1	86582291	86582907	18582	Pde6d
chr1	86670285	86671405	18159	Nppc
chr1	87098800	87099169	76768	Alpi
chr1	87175922	87176492	69453	Prss56
chr1	87225904	87227019	26987	Eif4e2
chr1	87245952	87246594	98363	Efhd1
chr1	87313295	87314426	98363	Efhd1
chr1	87326653	87327235	227331	Gigyf2
chr1	87636957	87637560	16331	Inpp5d
chr1	87673976	87674499	16331	Inpp5d
chr1	87755516	87755998	77040	Atg16l1
chr1	87772714	87773216	77040	Atg16l1
chr1	87852804	87853176	227333	Dgkd
chr1	88008052	88008567	227334	Usp40
chr1	88276903	88277743	171382	Trpm8
chr1	88284800	88285125	171382	Trpm8
chr1	88605579	88605912	100503197	Gm19589
chr1	88608788	88609181	100503197	Gm19589
chr1	88756865	88757253	78650	Platr5
chr1	88807424	88808071	78650	Platr5
chr1	89069782	89070795	98402	Sh3bp4
chr1	89191266	89191906	98402	Sh3bp4
chr1	89456981	89457483	347722	Agap1
chr1	89646258	89646734	74403	4933400F21Rik
chr1	89870689	89871506	14472	Gbx2
chr1	89876362	89876874	14472	Gbx2
chr1	89926975	89927402	14472	Gbx2
chr1	89939712	89940502	14472	Gbx2
chr1	89992023	89992984	208372	Asb18
chr1	90202289	90202939	12778	Ackr3
chr1	90221805	90222153	12778	Ackr3
chr1	90424073	90424728	108679	Cops8
chr1	90519186	90519839	108679	Cops8
chr1	91052817	91053393	16978	Lrrfip1
chr1	91297977	91298528	50880	Scly
chr1	91398330	91399116	67444	Ilkap
chr1	91412919	91413980	55927	Hes6
chr1	91459116	91459665	18627	Per2
chr1	91540030	91540626	65247	Asb1
chr1	91607182	91607621	65247	Asb1
chr1	92180301	92180923	208727	Hdac4
chr1	92348530	92349071	67273	Ndufa10
chr1	92431833	92432601	67273	Ndufa10
chr1	92473551	92474577	67273	Ndufa10
chr1	92907137	92907525	67446	Dusp28
chr1	92919570	92919970	108657	Rnpepl1
chr1	92934224	92934821	23830	Capn10
chr1	92978856	92979392	64095	Gpr35
chr1	93197636	93198103	381284	Crocc2
chr1	93235308	93235696	208777	Sned1
chr1	93236492	93236937	208777	Sned1
chr1	93342576	93343571	269224	Pask
chr1	93445678	93446106	110611	Hdlbp
chr1	93477975	93479583	110611	Hdlbp
chr1	93511512	93512000	227377	Farp2
chr1	93543848	93544258	227377	Farp2
chr1	93577318	93577884	59041	Stk25
chr1	93635589	93636328	59041	Stk25
chr1	93667658	93668196	59041	Stk25
chr1	93668784	93669173	59041	Stk25
chr1	93686011	93686870	51800	Bok
chr1	93753873	93754468	67026	Thap4
chr1	93803589	93804360	66262	Ing5
chr1	93825175	93825586	98314	D2hgdh
chr1	94035068	94035496	241159	Neu4
chr1	95033883	95034591	74689	4930440C22Rik
chr1	95636771	95637130	20452	St8sia4
chr1	95667214	95667801	20452	St8sia4
chr1	97769893	97770643	227399	Ppip5k2
chr1	98095473	98095851	18484	Pam
chr1	98668013	98668445	70866	Slco6d1
chr1	100180097	100180456	241175	Cntnap5b
chr1	101756476	101757622	100504525	Gm20268
chr1	101918960	101919475	100504525	Gm20268
chr1	102263323	102264025	100504525	Gm20268
chr1	103471277	103471904	23836	Cdh20
chr1	105012902	105013568	23836	Cdh20
chr1	105070822	105071301	100504568	Gm17634
chr1	105663180	105663935	227446	Relch
chr1	105990229	105990579	227449	Zcchc2
chr1	106119135	106119533	626049	Gm20753
chr1	106171158	106171735	626049	Gm20753
chr1	106564592	106565056	102466254	Mir3473f
chr1	106758894	106760024	70750	Kdsr
chr1	106796352	106797395	20479	Vps4b
chr1	109982702	109983356	241201	Cdh7
chr1	110774506	110775143	227485	Cdh19
chr1	111864162	111865155	319901	Dsel
chr1	112452596	112453056	319901	Dsel
chr1	113958888	113959454	636808	Cntnap5a
chr1	113963952	113965041	636808	Cntnap5a
chr1	114849439	114850183	636808	Cntnap5a
chr1	117457791	117458663	22099	Tsn
chr1	118311162	118311725	22099	Tsn
chr1	118320674	118321685	67949	Nifk
chr1	118388592	118389686	76707	Clasp1
chr1	118458739	118459768	68204	2900060B14Rik
chr1	118647840	118648187	81879	Tfcp2l1
chr1	118837317	118837928	102465176	Mir6346
chr1	119053477	119054202	14633	Gli2
chr1	119075151	119076607	14633	Gli2
chr1	119083589	119083941	14633	Gli2
chr1	119304686	119305848	16324	Inhbb
chr1	119348403	119348818	16324	Inhbb
chr1	119389066	119389453	16324	Inhbb
chr1	119398410	119398868	16324	Inhbb
chr1	119423282	119424262	16324	Inhbb
chr1	119463626	119463986	64143	Ralb
chr1	119497364	119498111	64143	Ralb
chr1	119504524	119505082	64143	Ralb
chr1	119525840	119526361	226351	Tmem185b
chr1	119634510	119635218	226352	Epb41l5
chr1	119648548	119648981	226352	Epb41l5
chr1	119799654	119799981	19258	Ptpn4
chr1	119837221	119837954	19258	Ptpn4
chr1	119868761	119869436	19258	Ptpn4
chr1	119913100	119913791	66343	Tmem177
chr1	119997207	119997764	226356	Cfap221
chr1	120097901	120098464	13167	Dbi
chr1	120120492	120121430	13167	Dbi
chr1	120153885	120154408	73103	3110009E18Rik
chr1	121087013	121087670	98452	Celrr
chr1	121327782	121328311	72999	Insig2
chr1	121430810	121431317	70829	Ccdc93
chr1	121440791	121441156	70829	Ccdc93
chr1	121567686	121568194	66942	Ddx18
chr1	123133949	123134369	269109	Dpp10
chr1	125435641	125436043	74117	Actr3
chr1	125519285	125519612	74150	Slc35f5
chr1	125526074	125526420	74150	Slc35f5
chr1	125532896	125533697	74150	Slc35f5
chr1	125560321	125561021	74150	Slc35f5
chr1	127170882	127171465	107895	Mgat5
chr1	127204896	127205289	107895	Mgat5
chr1	127773665	127774465	100502745	2900009J06Rik
chr1	127868255	127869252	226407	Rab3gap1
chr1	127904544	127905072	226407	Rab3gap1
chr1	128000933	128001419	226409	Zranb3
chr1	128102520	128103604	226409	Zranb3
chr1	128243759	128244777	67812	Ubxn4
chr1	128359176	128360133	17219	Mcm6
chr1	128416746	128417750	226414	Dars
chr1	128504188	128504949	226414	Dars
chr1	128592118	128593252	12767	Cxcr4
chr1	129106592	129107342	210417	Thsd7b
chr1	130462285	130463135	13136	Cd55
chr1	130715564	130716403	18640	Pfkfb2
chr1	130731902	130732335	212439	AA986860
chr1	131138570	131139900	226419	Dyrk3
chr1	131160848	131161986	16865	Eif2d
chr1	131245345	131246607	54354	Rassf5
chr1	131527105	131528242	108900	Fam72a
chr1	131548605	131549413	108900	Fam72a
chr1	131797191	131797647	212933	Pm20d1
chr1	131827726	131828431	98396	Slc41a1
chr1	131866916	131867921	226422	Rab29
chr1	131889833	131891505	98415	Nucks1
chr1	131910261	131910744	98415	Nucks1
chr1	131911206	131911578	98415	Nucks1
chr1	131946348	131946842	212980	Slc45a3
chr1	132007328	132008376	13714	Elk4
chr1	132139594	132139927	18557	Cdk18
chr1	132200620	132201330	723818	Mir135b
chr1	132265303	132266026	213417	Klhdc8a
chr1	132417345	132418189	213452	Dstyk
chr1	132471043	132472703	213464	Rbbp5
chr1	132534760	132535173	21367	Cntn2
chr1	132541129	132541577	21367	Cntn2
chr1	132878795	132879362	16980	Lrrn2
chr1	133019192	133020274	17248	Mdm4
chr1	133025154	133025799	17248	Mdm4
chr1	133033961	133034347	17248	Mdm4
chr1	133117972	133118503	108954	Ppp1r15b
chr1	133130800	133131560	108954	Ppp1r15b
chr1	133146182	133146657	108954	Ppp1r15b
chr1	133340723	133341224	19702	Ren2
chr1	133363314	133364641	214253	Etnk2
chr1	133397003	133398064	20668	Sox13
chr1	133434413	133435115	20668	Sox13
chr1	133448493	133448893	20668	Sox13
chr1	133492345	133493862	20668	Sox13
chr1	133530485	133531046	20643	Snrpe
chr1	133610058	133610846	20643	Snrpe
chr1	133661068	133661416	70579	Zc3h11a
chr1	133667770	133668380	70579	Zc3h11a
chr1	133670076	133670733	70579	Zc3h11a
chr1	133694301	133695263	240754	Lax1
chr1	133742180	133742535	381290	Atp2b4
chr1	134060927	134061444	12227	Btg2
chr1	134063236	134063710	12227	Btg2
chr1	134092376	134093383	12227	Btg2
chr1	134099273	134099845	71884	Chit1
chr1	134244136	134244655	11539	Adora1
chr1	134290287	134291064	17928	Myog
chr1	134344480	134345082	57439	Tmem183a
chr1	134382018	134382356	240755	Mgat4f
chr1	134399698	134400185	72017	Cyb5r1
chr1	134405310	134406593	72017	Cyb5r1
chr1	134414955	134415359	72674	Adipor1
chr1	134433140	134433592	72674	Adipor1
chr1	134455023	134455834	240756	Klhl12
chr1	134494569	134495190	98710	Rabif
chr1	134500940	134501336	98710	Rabif
chr1	134518792	134519124	98710	Rabif
chr1	134535133	134535970	71001	Mgat4e
chr1	134540755	134541211	71001	Mgat4e
chr1	134555482	134557060	75605	Kdm5b
chr1	134570240	134571085	75605	Kdm5b
chr1	134955719	134956051	329251	Ppp1r12b
chr1	134962237	134962989	67196	Ube2t
chr1	135109610	135110237	13924	Ptprv
chr1	135198630	135199758	171469	Gpr37l1
chr1	135217626	135218205	13710	Elf3
chr1	135258538	135259232	13710	Elf3
chr1	135283371	135284359	215615	Rnpep
chr1	135368304	135369239	77552	Shisa4
chr1	135430214	135430815	226432	Ipo9
chr1	135467105	135467593	215690	Nav1
chr1	135507633	135508081	215690	Nav1
chr1	135523774	135524281	215690	Nav1
chr1	135554987	135555551	215714	Gm4793
chr1	135631782	135632483	215690	Nav1
chr1	135634575	135634953	215690	Nav1
chr1	135675481	135676294	215690	Nav1
chr1	135700868	135701197	215690	Nav1
chr1	135724012	135724516	13007	Csrp1
chr1	135729023	135729481	13007	Csrp1
chr1	135765520	135766451	27280	Phlda3
chr1	136007859	136008539	66241	Tmem9
chr1	136018018	136018470	66241	Tmem9
chr1	136051269	136051675	226439	Ascl5
chr1	136105328	136105749	12292	Cacna1s
chr1	136131049	136131670	16565	Kif21b
chr1	136212626	136212950	76422	Mroh3
chr1	136345473	136346190	67886	Camsap2
chr1	136414658	136415669	320054	9230116N13Rik
chr1	136427263	136427769	67997	Ddx59
chr1	136466241	136466569	381293	Kif14
chr1	136613106	136613952	226442	Zfp281
chr1	136624336	136624919	226442	Zfp281
chr1	136644391	136644776	226442	Zfp281
chr1	136674565	136675139	100503460	Gm19705
chr1	136695094	136696629	100503474	Platr22
chr1	136707031	136707845	100503474	Platr22
chr1	136733002	136733458	100503474	Platr22
chr1	136758562	136759318	100503474	Platr22
chr1	136953325	136953678	26424	Nr5a2
chr1	137003302	137004018	26424	Nr5a2
chr1	137226658	137226994	26424	Nr5a2
chr1	138579662	138580003	59125	Nek7
chr1	138619303	138620162	59125	Nek7
chr1	138856596	138857084	69549	2310009B15Rik
chr1	138903782	138904515	75546	1700019P21Rik
chr1	138956807	138957129	329260	Dennd1b
chr1	139195166	139195858	170788	Crb1
chr1	139379140	139379806	71209	4933436E23Rik
chr1	139421888	139422213	226470	Zbtb41
chr1	139454164	139455384	12316	Aspm
chr1	139494458	139495491	14060	F13b
chr1	139499827	139500482	14060	F13b
chr1	140188354	140188916	12628	Cfh
chr1	140245414	140245771	240776	Kcnt2
chr1	140656215	140656699	75910	4930590L20Rik
chr1	141140272	141140830	75910	4930590L20Rik
chr1	143738938	143740041	69367	Glrx2
chr1	143776783	143777676	20822	Ro60
chr1	144004096	144004665	19735	Rgs2
chr1	146323056	146323486	215378	Brinp3
chr1	146427019	146427406	215378	Brinp3
chr1	146497618	146498231	215378	Brinp3
chr1	150115073	150116039	19225	Ptgs2
chr1	150392735	150393596	108989	Tpr
chr1	150425865	150426520	108989	Tpr
chr1	150496924	150497254	96875	Prg4
chr1	150993141	150993938	545370	Hmcn1
chr1	151011188	151011583	545370	Hmcn1
chr1	151177525	151178048	402734	C730036E19Rik
chr1	151304873	151305272	117198	Ivns1abp
chr1	151343770	151344557	117198	Ivns1abp
chr1	151428139	151428885	66875	Swt1
chr1	151466670	151467102	19821	Rnf2
chr1	151500384	151501254	19821	Rnf2
chr1	151517626	151518051	19821	Rnf2
chr1	151544336	151545880	63913	Niban1
chr1	151570865	151571535	63913	Niban1
chr1	151685912	151686324	63913	Niban1
chr1	151755010	151755960	102640772	2810414N06Rik
chr1	152084658	152085155	69399	1700025G04Rik
chr1	152090464	152090788	69399	1700025G04Rik
chr1	152290741	152291181	66637	Tsen15
chr1	152386199	152386778	66637	Tsen15
chr1	152573529	152574070	19731	Rgl1
chr1	152766175	152766988	19731	Rgl1
chr1	152779195	152779674	67771	Arpc5
chr1	152793191	152794077	17970	Ncf2
chr1	152814943	152815550	17970	Ncf2
chr1	152902796	152903557	226517	Smg7
chr1	152915299	152916697	226517	Smg7
chr1	152949626	152949993	226518	Nmnat2
chr1	152954947	152955392	226518	Nmnat2
chr1	153009166	153009911	226518	Nmnat2
chr1	153047947	153048279	226518	Nmnat2
chr1	153092099	153092775	226518	Nmnat2
chr1	153093260	153093688	226518	Nmnat2
chr1	153180402	153180765	16782	Lamc2
chr1	153186031	153186372	16782	Lamc2
chr1	153288186	153288755	226519	Lamc1
chr1	153332773	153333492	226519	Lamc1
chr1	153376358	153377304	626058	E330020D12Rik
chr1	153414307	153414811	626058	E330020D12Rik
chr1	153424608	153425179	71836	Shcbp1l
chr1	153446173	153446578	71836	Shcbp1l
chr1	153452888	153453549	71836	Shcbp1l
chr1	153501664	153502669	13211	Dhx9
chr1	153507859	153508368	13211	Dhx9
chr1	153532439	153532967	74091	Npl
chr1	153641712	153642360	67792	Rgs8
chr1	153677720	153678078	67792	Rgs8
chr1	153749280	153749693	24014	Rnasel
chr1	153899532	153900554	102466257	Mir8114
chr1	154080580	154081664	100503355	Zfp648
chr1	154118339	154118834	100503355	Zfp648
chr1	155224176	155224648	207792	BC034090
chr1	155416748	155417567	19775	Xpr1
chr1	155557992	155558457	72482	Acbd6
chr1	155973258	155973706	74081	Cep350
chr1	156003527	156004003	208263	Tor1aip1
chr1	156036114	156036576	208263	Tor1aip1
chr1	156040202	156041151	240832	Tor1aip2
chr1	156241955	156242308	214575	Tdrd5
chr1	156420663	156421463	77352	Axdnd1
chr1	156454656	156455184	20652	Soat1
chr1	156558195	156558792	11352	Abl2
chr1	156668742	156669395	30935	Tor3a
chr1	156719104	156719595	215015	Fam20b
chr1	156939839	156940301	78255	Ralgps2
chr1	156955925	156956874	78255	Ralgps2
chr1	157412197	157412774	226525	Rasal2
chr1	158294946	158295391	240843	Brinp2
chr1	159231698	159232112	26374	Cop1
chr1	160194957	160195511	64659	Mrps14
chr1	160212574	160213386	12301	Cacybp
chr1	160218189	160218577	12301	Cacybp
chr1	160624597	160625194	29809	Rabgap1l
chr1	160734723	160735497	29809	Rabgap1l
chr1	160792629	160793166	29809	Rabgap1l
chr1	160906314	160907169	381305	Rc3h1
chr1	161034499	161035430	14455	Gas5
chr1	161039981	161040724	100217446	Snord47
chr1	161070369	161071176	226539	Dars2
chr1	161151237	161152082	100502590	Tex50
chr1	161160110	161160943	100502590	Tex50
chr1	161195219	161195571	100502590	Tex50
chr1	161195903	161196452	100502590	Tex50
chr1	161251048	161251461	11758	Prdx6
chr1	161876816	161877747	226551	Suco
chr1	161969264	161969730	67292	Pigc
chr1	161976321	161976889	75368	4930558K02Rik
chr1	162477378	162478158	103967	Dnm3
chr1	162740246	162740679	226562	Prrc2c
chr1	162831900	162832379	14261	Fmo1
chr1	163143213	163143615	78258	Mroh9
chr1	163163623	163164088	78258	Mroh9
chr1	163403586	163404016	98376	Gorab
chr1	163731262	163732142	240879	Mettl11b
chr1	163779431	163780086	16579	Kifap3
chr1	163929843	163930373	240880	Scyl3
chr1	163994554	163995282	381306	BC055324
chr1	164020805	164021494	69962	Mettl18
chr1	164151598	164152064	14067	F5
chr1	164248152	164249317	116914	Slc19a2
chr1	164275586	164275911	74895	Ccdc181
chr1	164307219	164307872	171567	Nme7
chr1	164335924	164336321	171567	Nme7
chr1	164366638	164367007	171567	Nme7
chr1	164376893	164377669	171567	Nme7
chr1	164458026	164459156	11931	Atp1b1
chr1	164494256	164495265	102635083	Gm26685
chr1	164502973	164503738	102635083	Gm26685
chr1	165236433	165237338	226591	Tiprl
chr1	165282142	165282539	240888	Gpr161
chr1	165460310	165461501	70456	Mpc2
chr1	165634270	165635236	68481	Mpzl1
chr1	165641705	165642832	68481	Mpzl1
chr1	165652646	165653537	68481	Mpzl1
chr1	165763034	165763675	433375	Creg1
chr1	165780232	165780750	12503	Cd247
chr1	166002669	166003461	18986	Pou2f1
chr1	166043593	166043944	18986	Pou2f1
chr1	166056087	166056473	18986	Pou2f1
chr1	166124817	166125786	240892	Dusp27
chr1	166154422	166154841	59290	Gpa33
chr1	166282638	166283105	100039795	Ildr2
chr1	166308450	166308986	100039795	Ildr2
chr1	166378928	166379523	27878	Tada1
chr1	167270635	167271039	80914	Uck2
chr1	167289792	167290208	102465177	Mir6347
chr1	167308388	167308773	68944	Tmco1
chr1	167349391	167350446	56752	Aldh9a1
chr1	167393614	167394469	66447	Mgst3
chr1	167688397	167689020	110648	Lmx1a
chr1	167915418	167916363	110648	Lmx1a
chr1	169968952	169969638	15490	Hsd17b7
chr1	170174866	170175203	107652	Uap1
chr1	170871227	170871867	226641	Atf6
chr1	170901524	170901972	435653	Fcrlb
chr1	170933461	170933871	98752	Fcrla
chr1	170962876	170963379	14130	Fcgr2b
chr1	170978099	170978849	14130	Fcgr2b
chr1	171033448	171033976	246256	Fcgr4
chr1	171089699	171090578	75472	Cfap126
chr1	171102777	171103620	75472	Cfap126
chr1	171111094	171111642	75472	Cfap126
chr1	171150353	171150684	66052	Sdhc
chr1	171189799	171190135	66425	Pcp4l1
chr1	171222175	171222944	641376	Tomm40l
chr1	171247108	171247661	226646	Ndufs2
chr1	171269665	171270820	57370	B4galt3
chr1	171280510	171281815	19044	Ppox
chr1	171292196	171292526	66155	Ufc1
chr1	171328974	171329805	21945	Dedd
chr1	171345423	171345982	18637	Pfdn2
chr1	171360614	171361652	68874	Klhdc9
chr1	171410987	171411493	22278	Usf1
chr1	171437192	171438032	16456	F11r
chr1	171477863	171479188	16456	F11r
chr1	171501801	171503625	56009	Alyref2
chr1	171960638	171960965	30925	Slamf6
chr1	172026561	172027478	93840	Vangl2
chr1	172061788	172062423	18071	Nhlh1
chr1	172126012	172126812	19298	Pex19
chr1	172147613	172148487	98193	Dcaf8
chr1	172182806	172183149	98193	Dcaf8
chr1	172194657	172195024	18611	Pea15a
chr1	172309923	172310561	140559	Igsf8
chr1	172311622	172312253	140559	Igsf8
chr1	172326275	172326847	16524	Kcnj9
chr1	172340844	172341383	16513	Kcnj10
chr1	172375688	172376657	67556	Pigm
chr1	172481640	172482357	93842	Igsf9
chr1	172490141	172490810	93842	Igsf9
chr1	172499834	172500422	21346	Tagln2
chr1	172520489	172521360	71870	Cfap45
chr1	172563077	172563563	240916	Vsig8
chr1	172632618	172633245	68440	Dusp23
chr1	175491887	175492410	24012	Rgs7
chr1	175625426	175626109	14194	Fh1
chr1	175692396	175693250	13603	Opn3
chr1	175880330	175880816	26909	Exo1
chr1	175903443	175903811	26909	Exo1
chr1	176814096	176815047	76816	Sdccag8
chr1	177322151	177322790	23797	Akt3
chr1	177441478	177442230	30928	Zbtb18
chr1	177708689	177709022	69428	1700016C15Rik
chr1	177796048	177797419	11566	Adss
chr1	178187305	178187954	78825	Desi2
chr1	178318510	178319524	66359	Cox20
chr1	178337837	178338528	51810	Hnrnpu
chr1	178360336	178360964	51810	Hnrnpu
chr1	178368895	178369239	51810	Hnrnpu
chr1	178405809	178406931	68226	Efcab2
chr1	178544307	178545048	269152	Kif26b
chr1	179087287	179087803	69726	Smyd3
chr1	179198568	179198892	69726	Smyd3
chr1	179477035	179477639	69726	Smyd3
chr1	179510804	179511136	69726	Smyd3
chr1	179517062	179518408	69726	Smyd3
chr1	179546001	179546707	15278	Tfb2m
chr1	179743032	179743451	383592	Kif28
chr1	179803676	179804148	226747	Ahctf1
chr1	179844718	179845269	226747	Ahctf1
chr1	179847974	179848337	226747	Ahctf1
chr1	180195679	180196267	67426	Coq8a
chr1	180214842	180215277	19165	Psen2
chr1	180226070	180227125	19165	Psen2
chr1	180255956	180256619	19165	Psen2
chr1	180387256	180387677	320404	Itpkb
chr1	180568818	180569176	11545	Parp1
chr1	180571320	180571877	11545	Parp1
chr1	180606669	180607037	11545	Parp1
chr1	180640175	180640626	72568	Lin9
chr1	180720071	180720408	170760	Acbd3
chr1	180777752	180778189	15078	H3f3a
chr1	180793551	180794699	15078	H3f3a
chr1	180813822	180814409	15078	H3f3a
chr1	180850761	180851200	208768	Sde2
chr1	180888331	180889650	320202	Lefty2
chr1	180903209	180904219	69051	Pycr2
chr1	180924763	180925439	13590	Lefty1
chr1	181143720	181144676	67459	Nvl
chr1	181212015	181212540	226757	Wdr26
chr1	181623409	181623774	403180	Ccdc121
chr1	181742506	181742896	98386	Lbr
chr1	181841929	181842531	98386	Lbr
chr1	181860323	181861303	98386	Lbr
chr1	181880829	181881666	13800	Enah
chr1	181953276	181953982	13800	Enah
chr1	182030256	182030853	13800	Enah
chr1	182124544	182125047	27058	Srp9
chr1	182181694	182182565	625823	Vmn1r1
chr1	182271129	182271913	13244	Degs1
chr1	182282074	182283279	13244	Degs1
chr1	182408677	182409592	209456	Trp53bp2
chr1	182527920	182528752	12334	Capn2
chr1	182764265	182764815	96935	Susd4
chr1	182831708	182832109	96935	Susd4
chr1	183289346	183290046	71678	Brox
chr1	183296772	183297835	108909	Aida
chr1	183324429	183324754	108909	Aida
chr1	183344927	183345758	338366	Mia3
chr1	183369285	183370113	338366	Mia3
chr1	183379910	183380349	21339	Taf1a
chr1	183388850	183389188	21339	Taf1a
chr1	184033616	184034376	73363	1700056E22Rik
chr1	184732433	184732957	15284	Hlx
chr1	184771571	184772052	66112	Mtarc1
chr1	184824554	184825143	67247	Mtarc2
chr1	184845482	184846087	67247	Mtarc2
chr1	184851934	184852562	67247	Mtarc2
chr1	184882572	184883118	226777	C130074G19Rik
chr1	184897465	184897883	226777	C130074G19Rik
chr1	184972138	184972525	226778	Mark1
chr1	185104996	185105507	98732	Rab3gap2
chr1	185193368	185193760	98732	Rab3gap2
chr1	185209157	185210085	98732	Rab3gap2
chr1	185328988	185329420	381314	Iars2
chr1	185362866	185363647	107508	Eprs
chr1	185420800	185421123	319562	9630028B13Rik
chr1	185454612	185454986	226781	Slc30a10
chr1	186117231	186117629	226791	Lyplal1
chr1	186610187	186610518	21808	Tgfb2
chr1	186705254	186705660	21808	Tgfb2
chr1	186749484	186749832	67223	Rrp15
chr1	186833720	186834590	67223	Rrp15
chr1	186922364	186923164	110957	D1Pas1
chr1	186967112	186967822	110957	D1Pas1
chr1	187177999	187178503	74717	Spata17
chr1	188854509	188854942	22283	Ush2a
chr1	189013104	189013730	226823	Kctd3
chr1	189688157	189688533	108000	Cenpf
chr1	189728028	189728377	19250	Ptpn14
chr1	189850135	189850474	19250	Ptpn14
chr1	189883154	189883809	226830	Smyd2
chr1	190168917	190169349	19130	Prox1
chr1	190911278	190912034	320119	Rps6kc1
chr1	190928280	190928750	52477	Angel2
chr1	191025897	191026642	226844	Flvcr1
chr1	191165945	191166445	619288	Fam71a
chr1	191183285	191184145	11910	Atf3
chr1	191224487	191225030	100504360	D730003I15Rik
chr1	191312341	191312851	66208	Nenf
chr1	191326353	191326775	66950	Pacc1
chr1	191396903	191397751	226849	Ppp2r5a
chr1	191432381	191432728	102634668	Gm32200
chr1	191438545	191439439	102634668	Gm32200
chr1	191445750	191446096	102634668	Gm32200
chr1	191498838	191499381	102634668	Gm32200
chr1	191575090	191576156	76843	Dtl
chr1	191821165	191821982	18005	Nek2
chr1	191945690	191946504	74023	Rd3
chr1	191964313	191965256	74023	Rd3
chr1	191990140	191990780	100628582	Mir3473c
chr1	192092690	192093113	22033	Traf5
chr1	192100762	192101562	22033	Traf5
chr1	192136659	192137166	100038712	Gm10516
chr1	192138277	192138624	214742	Rcor3
chr1	192388255	192388611	16510	Kcnh1
chr1	192745344	192745796	226861	Hhat
chr1	192770878	192771254	226861	Hhat
chr1	192794994	192795530	226861	Hhat
chr1	193035449	193036127	329324	Syt14
chr1	193153107	193153564	54139	Irf6
chr1	193173169	193174400	319266	A130010J15Rik
chr1	193504234	193504876	387201	Mir205
chr1	193510264	193510649	387201	Mir205
chr1	193538877	193539229	387201	Mir205
chr1	193588661	193589246	387201	Mir205
chr1	194976660	194977247	320400	Gm16897
chr1	195092074	195092556	17221	Cd46
chr1	195131036	195131624	12946	Cr1l
chr10	3172445	3173499	619314	B020014A21Rik
chr10	3366622	3367266	76142	Ppp1r14c
chr10	3891935	3892306	213783	Plekhg1
chr10	3940767	3941783	213783	Plekhg1
chr10	3949195	3949763	213783	Plekhg1
chr10	3973083	3974153	270685	Mthfd1l
chr10	3995659	3996077	270685	Mthfd1l
chr10	4107767	4108350	270685	Mthfd1l
chr10	4203612	4204254	102632515	Gm30570
chr10	4242471	4243633	83397	Akap12
chr10	4265877	4266252	83397	Akap12
chr10	4289405	4290440	83397	Akap12
chr10	4332816	4333757	83397	Akap12
chr10	4334157	4334649	83397	Akap12
chr10	4374926	4375524	381990	Zbtb2
chr10	4386254	4387085	381990	Zbtb2
chr10	5550478	5551050	64009	Syne1
chr10	5773440	5773780	67141	Fbxo5
chr10	5805474	5806397	67141	Fbxo5
chr10	5823875	5824863	108853	Mtrf1l
chr10	6164324	6164772	56533	Rgs17
chr10	6586220	6586865	18390	Oprm1
chr10	6788587	6789106	18390	Oprm1
chr10	7211559	7212557	215748	Cnksr3
chr10	7470322	7470672	77777	Ulbp1
chr10	7589534	7590317	237253	Lrp11
chr10	7662535	7663794	18537	Pcmt1
chr10	7725625	7726391	23924	Katna1
chr10	7846362	7846706	100628581	Mir5104
chr10	8095503	8095859	68652	Tab2
chr10	8114570	8115304	68652	Tab2
chr10	8518554	8519366	338362	Ust
chr10	8551840	8552496	338362	Ust
chr10	8580325	8581045	338362	Ust
chr10	8889290	8889662	70097	Sash1
chr10	9085570	9085949	70097	Sash1
chr10	9786516	9786883	78808	Stxbp5
chr10	9801665	9802098	78808	Stxbp5
chr10	10996478	10997037	14816	Grm1
chr10	11149273	11149962	268281	Shprh
chr10	11256508	11256967	71865	Fbxo30
chr10	11280662	11281221	71865	Fbxo30
chr10	11801129	11801999	30058	Timm8a1
chr10	12489514	12490141	22288	Utrn
chr10	12578808	12579559	22288	Utrn
chr10	12614739	12615275	22288	Utrn
chr10	12651892	12652303	22288	Utrn
chr10	12867967	12869292	22288	Utrn
chr10	12922756	12923282	320273	B230208H11Rik
chr10	13007925	13008457	66125	Sf3b5
chr10	13024407	13024995	66125	Sf3b5
chr10	13090596	13090954	22634	Plagl1
chr10	13107246	13108345	22634	Plagl1
chr10	13192820	13193672	353258	Ltv1
chr10	13965263	13966047	15273	Hivep2
chr10	14583153	14584523	215798	Adgrg6
chr10	14679342	14679714	66201	Vta1
chr10	14966838	14967519	18101	Nmbr
chr10	15263427	15263809	18101	Nmbr
chr10	17213928	17214300	100504235	Gm20125
chr10	17230056	17230775	100504235	Gm20125
chr10	17575225	17576011	17684	Cited2
chr10	17599539	17599862	17684	Cited2
chr10	17697525	17697959	17684	Cited2
chr10	17722681	17723410	17684	Cited2
chr10	17820338	17821153	378431	Txlnb
chr10	18022399	18023247	73112	Abracl
chr10	18090697	18091327	19707	Reps1
chr10	18176485	18176821	100045792	Ect2l
chr10	18234968	18235553	215814	Ccdc28a
chr10	18407075	18407799	215819	Nhsl1
chr10	18531826	18532484	56016	Hebp2
chr10	18545882	18546273	56016	Hebp2
chr10	18591037	18591993	56016	Hebp2
chr10	18635295	18635756	56016	Hebp2
chr10	18844561	18845319	64058	Perp
chr10	19014947	19015792	21929	Tnfaip3
chr10	19185612	19186123	100504265	Gm20139
chr10	19207774	19208574	100504265	Gm20139
chr10	19591522	19592227	15979	Ifngr1
chr10	19907132	19907643	18634	Pex7
chr10	20090172	20091385	26408	Map3k5
chr10	20124772	20125344	26408	Map3k5
chr10	20153488	20153878	17761	Map7
chr10	20264425	20264941	17761	Map7
chr10	20311981	20313170	72567	Bclaf1
chr10	20347491	20348231	71804	Mtfr2
chr10	20951962	20952859	52906	Ahi1
chr10	21028051	21028390	52906	Ahi1
chr10	21090844	21091349	52906	Ahi1
chr10	21101828	21102594	52906	Ahi1
chr10	21296043	21296427	56422	Hbs1l
chr10	21746166	21747223	432436	Gm5420
chr10	21789637	21790267	20393	Sgk1
chr10	21828872	21830062	20393	Sgk1
chr10	21857852	21858243	20393	Sgk1
chr10	21980927	21981639	20393	Sgk1
chr10	22055388	22056150	114671	4930444G20Rik
chr10	22730952	22732104	237336	Tbpl1
chr10	23522054	23522428	14051	Eya4
chr10	23812233	23813759	76306	Slc18b1
chr10	24148903	24149747	53331	Stx7
chr10	24223294	24223714	59012	Moxd1
chr10	24332783	24333187	59012	Moxd1
chr10	24558211	24559000	102638890	Gm15270
chr10	24590302	24591305	102638890	Gm15270
chr10	24834135	24835032	209558	Enpp3
chr10	24869760	24870169	70208	Med23
chr10	25029148	25029919	11846	Arg1
chr10	25118811	25119175	432442	Akap7
chr10	25185079	25185484	432442	Akap7
chr10	25359594	25359987	13822	Epb41l2
chr10	25427762	25428154	13822	Epb41l2
chr10	25588315	25589191	102640972	Gm36908
chr10	25783470	25783965	73803	4930401C15Rik
chr10	25928349	25928751	77220	Tmem200a
chr10	26078425	26079099	77220	Tmem200a
chr10	26333749	26334619	237339	L3mbtl3
chr10	26637680	26638523	667572	Gm8709
chr10	26772408	26772760	73910	Arhgap18
chr10	26938608	26939178	16773	Lama2
chr10	26949290	26949714	16773	Lama2
chr10	26958604	26959001	16773	Lama2
chr10	27645486	27645857	16773	Lama2
chr10	27825848	27826206	16773	Lama2
chr10	28014073	28014775	19272	Ptprk
chr10	28074836	28076238	19272	Ptprk
chr10	28493494	28493825	19272	Ptprk
chr10	28668311	28668641	210757	Themis
chr10	28954786	28955125	67719	2310057J18Rik
chr10	29019763	29020571	67719	2310057J18Rik
chr10	29143635	29144148	67412	Soga3
chr10	29287946	29288546	52665	Echdc1
chr10	29361332	29361741	68031	Rnf146
chr10	30121082	30121495	66311	Cenpw
chr10	30200172	30200623	66311	Cenpw
chr10	30600162	30600984	73681	Trmt11
chr10	30618119	30618535	66847	Hint3
chr10	30729381	30729783	211329	Ncoa7
chr10	30737357	30737856	211329	Ncoa7
chr10	30773271	30773857	211329	Ncoa7
chr10	30803071	30803445	211329	Ncoa7
chr10	30810457	30811157	211329	Ncoa7
chr10	30842451	30843398	15214	Hey2
chr10	31313312	31313652	69692	Hddc2
chr10	31456957	31457399	21987	Tpd52l1
chr10	33375417	33376123	442820	D830005E20Rik
chr10	33796833	33797743	215895	Sult3a2
chr10	33821099	33821525	215895	Sult3a2
chr10	33904965	33905767	212892	Rsph4a
chr10	33950884	33951273	72580	Zup1
chr10	33986369	33986999	414093	A830082N09Rik
chr10	34019488	34019841	66521	Rwdd1
chr10	34127230	34128203	215900	Calhm6
chr10	34206567	34207538	212898	Dse
chr10	34233649	34234482	212898	Dse
chr10	34252613	34253108	22110	Tspyl1
chr10	34281900	34282991	22110	Tspyl1
chr10	34418318	34419030	319638	Nt5dc1
chr10	34887641	34888081	14302	Frk
chr10	35151388	35151773	14302	Frk
chr10	35427952	35428514	14302	Frk
chr10	36506225	36506743	319415	Hs3st5
chr10	36546912	36548134	319415	Hs3st5
chr10	36611564	36612013	319415	Hs3st5
chr10	36973978	36974896	15182	Hdac2
chr10	36981362	36982284	15182	Hdac2
chr10	37013935	37014424	15182	Hdac2
chr10	37072023	37072420	17118	Marcks
chr10	37137379	37137811	17118	Marcks
chr10	37141076	37141436	17118	Marcks
chr10	37230947	37231287	17118	Marcks
chr10	37473509	37473944	17118	Marcks
chr10	37970501	37970947	75877	4930591E09Rik
chr10	38609803	38610412	215919	Rfpl4b
chr10	39133767	39134381	66337	Fam229b
chr10	39171255	39171908	327743	Ccn6
chr10	39369390	39369944	14360	Fyn
chr10	39503134	39504021	14360	Fyn
chr10	39731229	39732003	327744	E130307A14Rik
chr10	39732353	39732713	19714	Rev3l
chr10	39959929	39960634	100041085	Mfsd4b3-ps
chr10	40212590	40213348	67239	Rpf2
chr10	40256676	40258146	67371	Gtf3c6
chr10	40258525	40259098	19850	Snord3a
chr10	40302141	40302800	100041585	Amd2
chr10	40348733	40349377	78334	Cdk19
chr10	40425770	40426125	78334	Cdk19
chr10	40640210	40640849	70503	Ddo
chr10	40683265	40683896	327747	Mettl24
chr10	40839812	40840146	71713	Cdc40
chr10	40883094	40883802	71713	Cdc40
chr10	40918900	40919348	83767	Wasf1
chr10	41302988	41304222	103199	Fig4
chr10	41401378	41401802	268294	Zbtb24
chr10	41434778	41435480	268294	Zbtb24
chr10	41449824	41450609	268294	Zbtb24
chr10	41467036	41467971	171580	Mical1
chr10	41490165	41490517	20598	Smpd2
chr10	41505407	41505821	73075	Ppil6
chr10	41518609	41519699	53599	Cd164
chr10	41684677	41685198	75973	Ccdc162
chr10	41690125	41690602	75973	Ccdc162
chr10	41791756	41792617	103268	Cep57l1
chr10	41809601	41810538	103268	Cep57l1
chr10	41830441	41831012	140742	Sesn1
chr10	41887171	41887754	140742	Sesn1
chr10	41991127	41991610	213402	Armc2
chr10	41997623	41998127	213402	Armc2
chr10	42107575	42108585	213402	Armc2
chr10	42277324	42278425	56484	Foxo3
chr10	42464284	42465212	215951	Afg1l
chr10	42478113	42478651	215951	Afg1l
chr10	42501608	42502237	54198	Snx3
chr10	42643784	42644331	14628	Ostm1
chr10	42678821	42679433	14628	Ostm1
chr10	43221072	43221864	71365	Pdss2
chr10	43255435	43256266	71365	Pdss2
chr10	43477375	43478168	331623	Bend3
chr10	43540691	43541915	67851	Mtres1
chr10	43551161	43551502	67851	Mtres1
chr10	43579276	43579935	12484	Cd24a
chr10	43742394	43743080	69443	1700027J07Rik
chr10	43901293	43901654	76563	Qrsl1
chr10	44148498	44149095	11630	Crybg1
chr10	44268161	44268675	11793	Atg5
chr10	44368779	44369260	100316688	Mir1929
chr10	44391458	44392436	100316688	Mir1929
chr10	44409389	44410635	12142	Prdm1
chr10	44427951	44428340	12142	Prdm1
chr10	44458453	44459178	12142	Prdm1
chr10	44529222	44529756	12142	Prdm1
chr10	44685112	44685480	12142	Prdm1
chr10	45091704	45092221	19072	Prep
chr10	45157750	45158074	78977	Popdc3
chr10	45193805	45194177	78977	Popdc3
chr10	45469487	45470067	380669	Lin28b
chr10	45486485	45487022	380669	Lin28b
chr10	45577793	45578596	209462	Hace1
chr10	46730949	46731271	320363	D030045P18Rik
chr10	46740844	46741385	320363	D030045P18Rik
chr10	46819648	46820364	320363	D030045P18Rik
chr10	48404523	48405296	14806	Grik2
chr10	49417013	49417670	14806	Grik2
chr10	50592227	50593203	77987	Ascc3
chr10	50894546	50895161	20464	Sim1
chr10	51463651	51464085	14728	Lilrb4a
chr10	51677628	51678026	320995	Rfx6
chr10	52232393	52233559	66686	Dcbld1
chr10	52245924	52246274	66686	Dcbld1
chr10	52289170	52289647	66686	Dcbld1
chr10	52301896	52302271	94221	Gopc
chr10	52381882	52382466	94221	Gopc
chr10	52417296	52418302	52014	Nus1
chr10	52423158	52423557	52014	Nus1
chr10	53412819	53413408	102640074	Gm36229
chr10	53596821	53597228	66403	Asf1a
chr10	53629522	53630223	71567	Mcm9
chr10	53751334	53751905	75906	Fam184a
chr10	54075147	54076297	100502920	Gm16998
chr10	54509984	54511087	17155	Man1a
chr10	54667883	54668221	17155	Man1a
chr10	54886928	54887406	17155	Man1a
chr10	56106898	56107382	73390	Msl3l2
chr10	56115060	56115881	73390	Msl3l2
chr10	56228599	56229239	544696	Tbc1d32
chr10	56374162	56374534	14609	Gja1
chr10	56401369	56401692	14609	Gja1
chr10	56406561	56406997	102640560	Gm36595
chr10	57485773	57486299	74928	4930467K11Rik
chr10	57491841	57492273	15500	Hsf2
chr10	58254994	58255788	70297	Gcc2
chr10	58322907	58323763	110829	Lims1
chr10	58342619	58343026	110829	Lims1
chr10	58446859	58447658	19386	Ranbp2
chr10	58497671	58498354	76138	Ccdc138
chr10	58531053	58532408	76138	Ccdc138
chr10	58559277	58560022	76138	Ccdc138
chr10	58812415	58812942	237353	Sh3rf3
chr10	59166267	59166784	103080	Septin10
chr10	59221384	59222144	103080	Septin10
chr10	59283395	59284007	18451	P4ha1
chr10	59322950	59323836	18451	P4ha1
chr10	59616692	59617184	215999	Mcu
chr10	59702431	59702942	216001	Micu1
chr10	59795615	59796083	102640356	Gm17059
chr10	59879576	59880007	56709	Dnajb12
chr10	59942872	59943747	74747	Ddit4
chr10	59951622	59952575	74747	Ddit4
chr10	59964423	59965051	74747	Ddit4
chr10	60002687	60003654	52717	Anapc16
chr10	60193804	60194761	53374	Chst3
chr10	60239553	60240020	53374	Chst3
chr10	60257141	60257738	19156	Psap
chr10	60277392	60277962	19156	Psap
chr10	60351936	60352330	74048	Vsir
chr10	60783515	60783953	71279	Slc29a3
chr10	60813933	60814568	107449	Unc5b
chr10	61045425	61045783	327760	Gm20611
chr10	61064375	61064912	13180	Pcbd1
chr10	61080360	61080685	13180	Pcbd1
chr10	61147184	61147937	20397	Sgpl1
chr10	61236393	61237199	237360	Adamts14
chr10	61315448	61316088	18646	Prf1
chr10	61383128	61383848	27355	Pald1
chr10	61415725	61416703	18119	Nodal
chr10	61417574	61418187	18119	Nodal
chr10	61452836	61453249	13688	Eif4ebp2
chr10	61475696	61476065	216011	Lrrc20
chr10	61647953	61648890	67895	Ppa1
chr10	61670528	61670947	67895	Ppa1
chr10	61679844	61680348	20224	Sar1a
chr10	61695042	61695685	71767	Tysnd1
chr10	61750258	61750620	71361	Aifm2
chr10	61905845	61906357	12817	Col13a1
chr10	61928888	61929446	12817	Col13a1
chr10	62019636	62020471	12817	Col13a1
chr10	62135740	62136187	69894	Fam241b
chr10	62172788	62173129	70423	Tspan15
chr10	62183352	62183732	70423	Tspan15
chr10	62230734	62231367	70423	Tspan15
chr10	62242077	62242461	21337	Tacr2
chr10	62261186	62262036	21337	Tacr2
chr10	62283153	62283756	15275	Hk1
chr10	62314052	62314727	15275	Hk1
chr10	62405092	62405427	216019	Hkdc1
chr10	62449783	62450389	338359	Supv3l1
chr10	62486686	62487065	30930	Vps26a
chr10	62578057	62579003	72320	Kifbp
chr10	62602031	62602728	56200	Ddx21
chr10	62650992	62651598	94213	Ddx50
chr10	62792174	62792916	67500	Ccar1
chr10	62884464	62885682	52463	Tet1
chr10	62892390	62892823	52463	Tet1
chr10	62920094	62920641	73132	Slc25a16
chr10	62980289	62980913	70432	Rufy2
chr10	63023597	63024788	432467	Hnrnph3
chr10	63182499	63183020	68802	Mypn
chr10	63236337	63237399	67345	Herc4
chr10	63243611	63244323	67345	Herc4
chr10	63264999	63265383	67345	Herc4
chr10	63308742	63309135	67345	Herc4
chr10	63339184	63339570	93759	Sirt1
chr10	63348339	63348844	93759	Sirt1
chr10	63366109	63366860	93759	Sirt1
chr10	63382528	63382853	30045	Dnajc12
chr10	63429611	63430405	216033	Ctnna3
chr10	64744231	64744766	102632700	Gm28881
chr10	66814040	66814454	68488	1110002J07Rik
chr10	66864145	66865345	68488	1110002J07Rik
chr10	66896836	66897302	68488	1110002J07Rik
chr10	66917823	66918285	68488	1110002J07Rik
chr10	66920476	66921604	68488	1110002J07Rik
chr10	66968645	66969641	102634101	Gm31763
chr10	66983047	66983504	102634101	Gm31763
chr10	67002776	67004243	102634101	Gm31763
chr10	67025811	67026148	28193	Reep3
chr10	67083673	67084342	108829	Jmjd1c
chr10	67100057	67100898	28193	Reep3
chr10	67285460	67286115	641340	Nrbf2
chr10	67458770	67459662	13654	Egr2
chr10	67549093	67549473	211488	Ado
chr10	67647841	67648188	105245193	4930563J15Rik
chr10	67979141	67980056	170799	Rtkn2
chr10	68028520	68029819	170799	Rtkn2
chr10	68096815	68097520	71371	Arid5b
chr10	68114623	68115975	71371	Arid5b
chr10	68136660	68137835	71371	Arid5b
chr10	68171793	68172158	71371	Arid5b
chr10	68231567	68232063	71371	Arid5b
chr10	68276466	68277087	71371	Arid5b
chr10	68282874	68283388	71371	Arid5b
chr10	68541262	68541839	73287	Cabcoco1
chr10	68795592	68795953	327766	Tmem26
chr10	69033547	69034778	102635787	Gm33035
chr10	69069338	69069766	102635787	Gm33035
chr10	69186457	69186837	69288	Rhobtb1
chr10	69335561	69335992	12534	Cdk1
chr10	69352500	69353369	12534	Cdk1
chr10	69573976	69574524	11735	Ank3
chr10	69860044	69860551	11735	Ank3
chr10	70095113	70096083	76551	Ccdc6
chr10	70138368	70138827	76551	Ccdc6
chr10	70244835	70245300	66859	Slc16a9
chr10	70255803	70256406	66859	Slc16a9
chr10	70317094	70317418	66859	Slc16a9
chr10	70324757	70325783	66859	Slc16a9
chr10	70368217	70368767	71721	Fam13c
chr10	70433175	70433873	71721	Fam13c
chr10	70439999	70440329	71721	Fam13c
chr10	70599332	70599791	70911	Phyhipl
chr10	70611849	70612203	319646	D630013N20Rik
chr10	70716804	70717295	319646	D630013N20Rik
chr10	70739432	70740018	319646	D630013N20Rik
chr10	70830806	70831162	83675	Bicc1
chr10	70842029	70842642	83675	Bicc1
chr10	70877863	70878577	83675	Bicc1
chr10	71226109	71226490	21780	Tfam
chr10	71237779	71238437	21780	Tfam
chr10	71346973	71347700	69718	Ipmk
chr10	71381675	71382100	69718	Ipmk
chr10	71447690	71448986	69718	Ipmk
chr10	71455554	71455970	69718	Ipmk
chr10	72654473	72655435	52696	Zwint
chr10	75036977	75037491	76877	Rab36
chr10	75211541	75212124	74392	Specc1l
chr10	75365124	75365531	544707	Gm5779
chr10	75516962	75517910	67332	Snrpd3
chr10	75635321	75636273	71733	Susd2
chr10	75648853	75649615	71733	Susd2
chr10	75772831	75773841	13202	Ddt
chr10	75797805	75798203	14871	Gstt1
chr10	75837275	75837751	14872	Gstt2
chr10	75859783	75860514	17319	Mif
chr10	75872559	75873449	17319	Mif
chr10	75882641	75883340	70377	Derl3
chr10	75892862	75893582	70377	Derl3
chr10	75920998	75922087	20587	Smarcb1
chr10	75932606	75933027	103172	Chchd10
chr10	76032338	76032913	64453	Zfp280b
chr10	76237546	76238313	15468	Prmt2
chr10	76336988	76337374	64451	Dip2a
chr10	76442317	76443161	18541	Pcnt
chr10	76531047	76531850	16987	Lss
chr10	76961644	76962294	59093	Pcbp3
chr10	77007785	77008177	100038479	Gm10787
chr10	77032402	77033458	20509	Slc19a1
chr10	77130845	77131366	12822	Col18a1
chr10	77152080	77152591	12822	Col18a1
chr10	77206565	77206897	12822	Col18a1
chr10	77252305	77252935	80294	Pofut2
chr10	77258862	77259264	100169878	Gm10941
chr10	77580917	77582062	108705	Pttg1ip
chr10	77605499	77606632	20610	Sumo3
chr10	77902548	77903529	237387	Lrrc3
chr10	78009033	78009919	18641	Pfkl
chr10	78049108	78049682	54427	Dnmt3l
chr10	78054926	78055631	54427	Dnmt3l
chr10	78069009	78069608	50723	Icosl
chr10	78096606	78097472	50723	Icosl
chr10	78169569	78170043	28295	Gatd3a
chr10	78184748	78185482	110816	Pwp2
chr10	78244724	78245207	216131	Trappc10
chr10	78260267	78261007	216131	Trappc10
chr10	78312021	78312558	28169	Agpat3
chr10	78365909	78366257	28169	Agpat3
chr10	78372530	78372945	28169	Agpat3
chr10	78412737	78413299	18114	Rrp1
chr10	78464558	78465271	216134	Pdxk
chr10	78481741	78482433	216134	Pdxk
chr10	78574268	78575208	216136	Ilvbl
chr10	78747123	78747624	102632284	Gm30400
chr10	78752375	78752979	70976	Ccdc105
chr10	79042517	79043037	18357	Olfr57
chr10	79097172	79097650	72128	2610008E11Rik
chr10	79199929	79200403	216144	Vmn2r81
chr10	79399911	79400734	624845	Vmn2r82
chr10	79555142	79555552	70427	Mier2
chr10	79613820	79614478	237397	C2cd4c
chr10	79681455	79682112	216150	Cdc34
chr10	79704106	79704508	12215	Bsg
chr10	79767047	79767666	70294	Rnf126
chr10	79780180	79780976	83554	Fstl3
chr10	79840594	79841501	78906	Misp
chr10	79853656	79854850	19205	Ptbp1
chr10	79883269	79884042	19152	Prtn3
chr10	79908278	79908998	216154	Med16
chr10	79926353	79927056	13496	Arid3a
chr10	79984360	79985286	216157	Tmem259
chr10	79996169	79997312	27403	Abca7
chr10	80039726	80040203	66420	Polr2e
chr10	80045647	80046260	625249	Gpx4
chr10	80051430	80052223	625249	Gpx4
chr10	80053168	80053905	625249	Gpx4
chr10	80114655	80115809	20869	Stk11
chr10	80141486	80142694	66043	Atp5d
chr10	80147988	80148521	59090	Midn
chr10	80148990	80149737	59090	Midn
chr10	80159439	80160520	12696	Cirbp
chr10	80167566	80168369	12696	Cirbp
chr10	80172863	80173199	69770	Fam174c
chr10	80179022	80179415	13637	Efna2
chr10	80248805	80249679	75406	Ndufs7
chr10	80260990	80261844	14431	Gamt
chr10	80295791	80296156	23805	Apc2
chr10	80329422	80330100	18551	Pcsk4
chr10	80376298	80376992	237400	Mex3d
chr10	80387893	80388406	237400	Mex3d
chr10	80399529	80400095	17192	Mbd3
chr10	80406602	80407297	66594	Uqcr11
chr10	80433649	80434455	21423	Tcf3
chr10	80475470	80475927	246086	Onecut3
chr10	80509592	80510024	246086	Onecut3
chr10	80538858	80539336	67331	Atp8b3
chr10	80569583	80570023	118445	Klf16
chr10	80577444	80579018	118445	Klf16
chr10	80590349	80590897	216169	Abhd17a
chr10	80602772	80603560	100113398	Adat3
chr10	80622017	80622669	103236	Csnk1g2
chr10	80676360	80676906	17347	Mknk2
chr10	80701938	80702696	208228	Mob3a
chr10	80742059	80742745	11776	Ap3d1
chr10	80751950	80752501	208266	Dot1l
chr10	80766285	80766735	208266	Dot1l
chr10	80826219	80826630	18245	Oaz1
chr10	80880899	80881453	432478	Tmprss9
chr10	80900448	80901241	30055	Timm13
chr10	80917427	80917861	16907	Lmnb2
chr10	80939362	80940933	17873	Gadd45b
chr10	80961014	80961567	17873	Gadd45b
chr10	81031072	81031473	106947	Slc39a3
chr10	81036915	81037541	106947	Slc39a3
chr10	81060202	81060624	52551	Sgta
chr10	81082465	81082968	50492	Thop1
chr10	81105636	81106670	26396	Map2k2
chr10	81137166	81137871	16969	Zbtb7a
chr10	81167631	81168225	59004	Pias4
chr10	81175263	81175888	13629	Eef2
chr10	81182477	81183100	13144	Dapk3
chr10	81190523	81191077	13144	Dapk3
chr10	81233076	81233457	103406	Zfr2
chr10	81266364	81266957	66047	Mrpl54
chr10	81292582	81293259	18717	Pip5k1c
chr10	81320207	81321170	70312	Cactin
chr10	81340354	81341161	209047	Gipc3
chr10	81350440	81350915	15353	Hmg20b
chr10	81378404	81379133	56371	Fzr1
chr10	81383982	81384369	102115	Dohh
chr10	81401375	81402159	18029	Nfic
chr10	81408764	81409365	102634174	Gm16104
chr10	81416619	81416968	102465778	Mir1191b
chr10	81429406	81429883	18029	Nfic
chr10	81464605	81465745	319586	Celf5
chr10	81496384	81496837	103425	Ncln
chr10	81507175	81508367	14676	Gna15
chr10	81536770	81537135	14672	Gna11
chr10	81542412	81542784	14672	Gna11
chr10	81545229	81545579	14672	Gna11
chr10	81571026	81571779	21886	Tle2
chr10	81587883	81588375	21886	Tle2
chr10	81600800	81601356	114606	Tle6
chr10	81606203	81606664	268319	BC025920
chr10	81615233	81615727	268319	BC025920
chr10	81627386	81627893	50721	Sirt6
chr10	81633412	81633888	70615	Ankrd24
chr10	81643273	81644219	70615	Ankrd24
chr10	81648819	81649589	100233208	Gm10778
chr10	81654918	81655994	100233208	Gm10778
chr10	82047769	82048451	408062	Zfp873
chr10	82083093	82083807	408062	Zfp873
chr10	82127732	82128439	216177	AU041133
chr10	82178078	82178669	216177	AU041133
chr10	82240937	82241415	237411	Zfp938
chr10	82354197	82354805	237411	Zfp938
chr10	82589275	82589888	544717	1190007I07Rik
chr10	82623358	82623740	544717	1190007I07Rik
chr10	82652540	82652963	74782	Glt8d2
chr10	82666571	82666915	74782	Glt8d2
chr10	82768869	82769397	18045	Nfyb
chr10	82778321	82779214	18045	Nfyb
chr10	82858582	82859770	102641476	Gm38560
chr10	82866246	82866804	66341	Eid3
chr10	82876086	82876483	66341	Eid3
chr10	82893276	82893747	50493	Txnrd1
chr10	82984887	82985261	58250	Chst11
chr10	83102617	83102998	58250	Chst11
chr10	83197742	83198161	338365	Slc41a2
chr10	83345939	83346491	338365	Slc41a2
chr10	83359796	83360474	28109	Nopchap1
chr10	83533467	83534266	216188	Aldh1l2
chr10	83724621	83725138	69784	1500009L16Rik
chr10	84019861	84020438	102637349	Gm34184
chr10	84238650	84239118	102637349	Gm34184
chr10	84372139	84372584	77976	Nuak1
chr10	84383119	84383459	77976	Nuak1
chr10	84418435	84418860	77976	Nuak1
chr10	84440835	84441510	77976	Nuak1
chr10	84458102	84458498	77976	Nuak1
chr10	84488243	84488744	75804	4930463O16Rik
chr10	84554104	84554913	442847	Platr7
chr10	84576181	84577038	216198	Tcp11l2
chr10	84591691	84592023	216198	Tcp11l2
chr10	84597998	84598464	216198	Tcp11l2
chr10	84621876	84622699	70428	Polr3b
chr10	84910246	84911037	237422	Ric8b
chr10	84917059	84917610	237422	Ric8b
chr10	84987395	84987954	237422	Ric8b
chr10	85071611	85072024	14202	Fhl4
chr10	85103107	85103521	103266	Tmem263
chr10	85127798	85128654	74238	Mterf2
chr10	85133667	85134001	74238	Mterf2
chr10	85165300	85166016	12952	Cry1
chr10	85185035	85185478	12952	Cry1
chr10	85386637	85386968	74007	Btbd11
chr10	85539254	85540064	74007	Btbd11
chr10	85871525	85872126	103136	Pwp1
chr10	85916535	85917158	72843	Prdm4
chr10	85928436	85928914	67341	Ascl4
chr10	86021556	86022168	69754	Fbxo7
chr10	86434641	86435489	27204	Syn3
chr10	86498194	86498980	27204	Syn3
chr10	86636778	86637360	66263	1810014B01Rik
chr10	86685613	86686250	66263	1810014B01Rik
chr10	86705432	86706510	103220	Ttc41
chr10	86731096	86731447	103220	Ttc41
chr10	86778260	86778974	103466	Nt5dc3
chr10	87685710	87686558	18478	Pah
chr10	87926988	87927903	22172	Tyms-ps
chr10	88201186	88201548	67282	Washc3
chr10	88350031	88350420	71712	Dram1
chr10	88459461	88459976	20962	Sycp3
chr10	88547250	88548083	109272	Mybpc1
chr10	88625978	88626371	109272	Mybpc1
chr10	88684848	88685434	20728	Spic
chr10	88708975	88709378	237433	Gm4925
chr10	88717561	88717918	237433	Gm4925
chr10	88730762	88731407	104303	Arl1
chr10	88826327	88827100	70683	Utp20
chr10	89443134	89444080	237436	Gas2l3
chr10	89686247	89686633	213326	Scyl2
chr10	89732068	89732404	67019	Actr6
chr10	90779795	90780246	77531	Anks1b
chr10	91082720	91083289	11783	Apaf1
chr10	91123761	91124853	18674	Slc25a3
chr10	91143517	91144015	21917	Tmpo
chr10	91171544	91171946	21917	Tmpo
chr10	91181491	91182138	21917	Tmpo
chr10	91425498	91426039	102633753	4930534H03Rik
chr10	92289358	92290022	627800	Gm20757
chr10	92722056	92722651	17997	Nedd1
chr10	93160348	93161104	237459	Cdk17
chr10	93166008	93166646	100316689	Mir1931
chr10	93242200	93242656	237459	Cdk17
chr10	93291294	93292003	13713	Elk3
chr10	93364361	93365418	432488	Gm17745
chr10	93453027	93453648	16993	Lta4h
chr10	93549198	93549816	237465	Ccdc38
chr10	93559622	93559975	237465	Ccdc38
chr10	93620405	93621225	57764	Ntn4
chr10	93794890	93795665	327799	Usp44
chr10	93820001	93820849	327799	Usp44
chr10	93833668	93834232	327799	Usp44
chr10	93889262	93889682	56307	Metap2
chr10	94035168	94036065	13998	Fgd6
chr10	94147568	94148423	22025	Nr2c1
chr10	94179623	94179969	66414	Ndufa12
chr10	94199016	94199367	66414	Ndufa12
chr10	94276414	94276909	215472	Gm4792
chr10	94426175	94426599	319880	Tmcc3
chr10	94609163	94609761	102466817	Mir7211
chr10	94688151	94688974	67723	Cep83os
chr10	94953444	94954085	54712	Plxnc1
chr10	95059669	95060506	628062	Gm29684
chr10	95175570	95176042	628062	Gm29684
chr10	95220505	95220898	628062	Gm29684
chr10	95236229	95236794	12905	Cradd
chr10	95323589	95324144	12905	Cradd
chr10	95354197	95354720	69629	2310039L15Rik
chr10	95414987	95415814	216233	Socs2
chr10	95416748	95417459	216233	Socs2
chr10	95455975	95456695	70523	5730420D15Rik
chr10	95461242	95461725	67270	Mrpl42
chr10	95501542	95501967	67270	Mrpl42
chr10	95514403	95515193	93765	Ube2n
chr10	95557507	95558062	100526463	Mir3058
chr10	95564314	95564729	71207	Nudt4
chr10	95595797	95596756	71207	Nudt4
chr10	95659937	95660299	71207	Nudt4
chr10	95689292	95690054	71207	Nudt4
chr10	95719113	95720832	71207	Nudt4
chr10	95780153	95780539	216238	Eea1
chr10	95891425	95892512	216238	Eea1
chr10	95940206	95940938	216238	Eea1
chr10	96080682	96081022	216238	Eea1
chr10	96308907	96309339	74881	4930459C07Rik
chr10	96616427	96616996	12226	Btg1
chr10	96722085	96722721	12226	Btg1
chr10	98089694	98090197	100038699	Gm10754
chr10	98914184	98914576	67972	Atp2b1
chr10	99209594	99209992	382406	Poc1b
chr10	99262748	99263594	67603	Dusp6
chr10	99353618	99354526	67603	Dusp6
chr10	99417722	99418445	67603	Dusp6
chr10	99460956	99461716	100504202	Gm20110
chr10	100486914	100487721	216274	Cep290
chr10	102370588	102371448	67569	Mgat4c
chr10	103368545	103369364	103098	Slc6a15
chr10	105574267	105574814	278279	Tmtc2
chr10	105753832	105754333	52713	Ccdc59
chr10	105841079	105841678	216292	Mettl25
chr10	105945392	105945968	52713	Ccdc59
chr10	106006342	106007437	52713	Ccdc59
chr10	107123404	107124141	380660	Acss3
chr10	108113533	108113990	17931	Ppp1r12a
chr10	108161706	108162323	17931	Ppp1r12a
chr10	108264869	108265308	17931	Ppp1r12a
chr10	108286920	108287710	17931	Ppp1r12a
chr10	108294970	108295301	17931	Ppp1r12a
chr10	108299037	108299422	17931	Ppp1r12a
chr10	108331699	108332389	114774	Pawr
chr10	108403448	108403792	102640148	Gm36283
chr10	108407524	108408150	102640148	Gm36283
chr10	109010830	109011366	20979	Syt1
chr10	110024873	110025593	260315	Nav3
chr10	110854611	110856135	75630	1700020G17Rik
chr10	110878926	110879458	75630	1700020G17Rik
chr10	110919813	110920530	13008	Csrp2
chr10	110931452	110932337	13008	Csrp2
chr10	111180443	111180974	237542	Osbpl8
chr10	111298307	111298973	71769	Bbs10
chr10	111408216	111408736	53605	Nap1l1
chr10	111472851	111473196	53605	Nap1l1
chr10	111506420	111506773	21664	Phlda1
chr10	111575509	111576213	71321	4933440J02Rik
chr10	111592507	111593061	71321	4933440J02Rik
chr10	111842233	111843133	629206	Gm20758
chr10	111867381	111867736	629206	Gm20758
chr10	112163315	112163649	353025	Caps2
chr10	112229201	112229589	268345	Kcnc2
chr10	112928580	112929022	382423	Atxn7l3b
chr10	113593494	113594205	382423	Atxn7l3b
chr10	115384484	115385127	216345	Zfc3h1
chr10	115586349	115586677	14160	Lgr5
chr10	115836971	115837596	216350	Tspan8
chr10	116017874	116018403	19279	Ptprr
chr10	116113646	116113990	619332	Taf7l2
chr10	116383044	116383563	67342	Kcnmb4os1
chr10	116561888	116562681	72068	Cnot2
chr10	116581515	116582065	72068	Cnot2
chr10	116793188	116793584	75878	4930579P08Rik
chr10	116963036	116963412	103175	D630029K05Rik
chr10	117035078	117035603	237560	Lrrc10
chr10	117063376	117063870	12461	Cct2
chr10	117195692	117196095	64050	Yeats4
chr10	117224029	117224783	64050	Yeats4
chr10	117275815	117276318	17105	Lyz2
chr10	117342850	117343189	432508	Cpsf6
chr10	117411404	117412256	432508	Cpsf6
chr10	117432482	117432828	102634600	Gm32141
chr10	117496056	117496413	102634600	Gm32141
chr10	117629207	117629861	70574	Cpm
chr10	117663277	117664221	70574	Cpm
chr10	117682726	117683186	70574	Cpm
chr10	117688460	117688821	17246	Mdm2
chr10	117710163	117710742	17246	Mdm2
chr10	117731412	117731845	215436	Slc35e3
chr10	117915051	117915561	71067	4933411E08Rik
chr10	117925346	117926336	71067	4933411E08Rik
chr10	117953233	117953752	71067	4933411E08Rik
chr10	118034619	118035198	17245	Mdm1
chr10	118141529	118142097	17245	Mdm1
chr10	118461163	118461793	15978	Ifng
chr10	118869379	118870416	69181	Dyrk2
chr10	119204801	119205168	71902	Cand1
chr10	119239794	119240803	71902	Cand1
chr10	119692025	119692650	74053	Grip1
chr10	119705176	119705503	74053	Grip1
chr10	119830381	119830971	74053	Grip1
chr10	120112718	120113317	117599	Helb
chr10	120114302	120114824	117599	Helb
chr10	120136168	120136536	117599	Helb
chr10	120171150	120172068	73914	Irak3
chr10	120202350	120202738	73914	Irak3
chr10	120226949	120227405	66225	Llph
chr10	120522124	120523636	15364	Hmga2
chr10	120552845	120553317	15364	Hmga2
chr10	120979088	120979640	380664	Lemd3
chr10	121016387	121017119	24117	Wif1
chr10	121033290	121034037	24117	Wif1
chr10	121404064	121404707	75612	Gns
chr10	121454825	121455721	192678	Rassf3
chr10	121476351	121476897	192678	Rassf3
chr10	121532505	121533248	56480	Tbk1
chr10	121626264	121626663	73192	Xpot
chr10	121641385	121641772	216393	D930020B18Rik
chr10	121718856	121719449	270802	BC048403
chr10	121739986	121740347	270802	BC048403
chr10	121853294	121853814	117600	Srgap1
chr10	121899623	121900158	117600	Srgap1
chr10	122033260	122033642	117600	Srgap1
chr10	122096910	122097749	216395	Rxylt1
chr10	122578227	122578711	319272	A130077B15Rik
chr10	122802459	122803686	319468	Ppm1h
chr10	122894994	122895346	319468	Ppm1h
chr10	123060929	123061674	67074	Mon2
chr10	125214281	125215030	20503	Slc16a7
chr10	125725522	125726056	320398	Lrig3
chr10	126680709	126681084	102465224	Mir378d
chr10	126807042	126807414	75813	4930484H19Rik
chr10	126895114	126896056	68876	Atp23
chr10	126900788	126901327	68876	Atp23
chr10	126928152	126928644	68876	Atp23
chr10	126971525	126972467	52468	Ctdsp2
chr10	126978428	126978896	52468	Ctdsp2
chr10	127030629	127031089	66399	Tsfm
chr10	127048498	127048846	13115	Cyp27b1
chr10	127069907	127070425	67125	Tspan31
chr10	127120930	127121326	216440	Os9
chr10	127152234	127153007	14421	B4galnt1
chr10	127165653	127166264	14421	B4galnt1
chr10	127170603	127171228	216441	Slc26a10
chr10	127188868	127189228	52666	Arhgef25
chr10	127211320	127211912	117150	Pip4k2c
chr10	127219798	127220276	117150	Pip4k2c
chr10	127238465	127238793	16572	Kif5a
chr10	127289321	127291318	13198	Ddit3
chr10	127311197	127312504	216443	Mars1
chr10	127338800	127339305	14632	Gli1
chr10	127370468	127370902	16325	Inhbc
chr10	127508884	127509488	237611	Stac3
chr10	127591188	127591751	16971	Lrp1
chr10	127621331	127622258	16971	Lrp1
chr10	127658080	127658469	20852	Stat6
chr10	127662459	127662863	17937	Nab2
chr10	127676897	127677347	210035	Nemp1
chr10	127703155	127703535	432516	Myo1a
chr10	127878430	127878812	54150	Rdh7
chr10	127893257	127893710	54150	Rdh7
chr10	128035170	128035547	17938	Naca
chr10	128058342	128059048	56351	Ptges3
chr10	128082628	128083365	11947	Atp5b
chr10	128140305	128140740	56516	Rbms2
chr10	128187101	128188410	216456	Gls2
chr10	128194133	128194946	216456	Gls2
chr10	128211564	128212057	66701	Spryd4
chr10	128231834	128232841	21853	Timeless
chr10	128247279	128247607	21853	Timeless
chr10	128303154	128304066	103135	Pan2
chr10	128321892	128322704	56530	Cnpy2
chr10	128337325	128338075	12974	Cs
chr10	128344833	128345302	12974	Cs
chr10	128409456	128409970	69917	Nabp2
chr10	128411192	128411930	67588	Rnf41
chr10	128441046	128441667	102465894	Mir8105
chr10	128474079	128474462	68094	Smarcc2
chr10	128493456	128494175	17904	Myl6
chr10	128525132	128526450	23943	Esyt1
chr10	128536385	128536739	23943	Esyt1
chr10	128547089	128548113	103284	Zc3h10
chr10	128565600	128566579	18813	Pa2g4
chr10	128583810	128584533	102465553	Mir6917
chr10	128589461	128590019	13867	Erbb3
chr10	128695794	128697021	19344	Rab5b
chr10	128704649	128705398	12566	Cdk2
chr10	128711773	128712300	20431	Pmel
chr10	128737518	128738095	13139	Dgka
chr10	128747501	128748342	78428	Pym1
chr10	128804926	128805510	74330	Dnajc14
chr10	128821534	128822319	66118	Sarnp
chr10	128900463	128900898	12512	Cd63
chr10	128922929	128923495	14533	Bloc1s1
chr10	128981473	128981867	18373	Olfr9
chr10	130004394	130005799	258670	Olfr820
chr10	130419918	130420653	623734	Vmn2r85
chr10	130541796	130542640	625131	Vmn2r87
chr11	3134845	3135188	78887	Sfi1
chr11	3142321	3142709	78887	Sfi1
chr11	3153630	3154307	78887	Sfi1
chr11	3157884	3158208	78887	Sfi1
chr11	3171257	3172367	78887	Sfi1
chr11	3185086	3186362	78887	Sfi1
chr11	3192857	3193807	78887	Sfi1
chr11	3266136	3267083	13494	Drg1
chr11	3314238	3314672	100302648	Gm11944
chr11	3331887	3332755	216505	Pik3ip1
chr11	3348134	3349171	16886	Limk2
chr11	3370968	3371754	16886	Limk2
chr11	3408870	3409589	16886	Limk2
chr11	3539299	3539630	29856	Smtn
chr11	3548291	3549206	29856	Smtn
chr11	3648440	3649521	544752	Tug1
chr11	3818097	3818699	74309	Osbp2
chr11	3834539	3834921	74309	Osbp2
chr11	3863684	3864060	74309	Osbp2
chr11	3895017	3895464	67430	4921536K21Rik
chr11	3913911	3914636	103710	Slc35e4
chr11	3954958	3955653	64934	Pes1
chr11	3963238	3964343	64934	Pes1
chr11	3984332	3984760	53897	Gal3st1
chr11	4031547	4031914	103655	Sec14l4
chr11	4096488	4097146	67900	Mtfp1
chr11	4160400	4160764	67465	Sf3a1
chr11	4186389	4186839	103724	Tbc1d10a
chr11	4217738	4218487	71962	Castor1
chr11	4246680	4247720	16878	Lif
chr11	4301889	4302834	16878	Lif
chr11	4355634	4356051	75828	Hormad2
chr11	4441126	4441667	75828	Hormad2
chr11	4460849	4461383	75828	Hormad2
chr11	4622924	4623389	327860	Gm11961
chr11	4637218	4638013	75452	Ascc2
chr11	4643560	4643952	75452	Ascc2
chr11	4704115	4704641	66152	Uqcr10
chr11	4806149	4806542	18016	Nf2
chr11	4849191	4849776	18016	Nf2
chr11	4873960	4874806	18082	Nipsnap1
chr11	4883201	4883632	18082	Nipsnap1
chr11	4953632	4954065	380684	Nefh
chr11	4986713	4987195	11764	Ap1b1
chr11	5065087	5065715	78926	Gas2l1
chr11	5098830	5100123	14030	Ewsr1
chr11	5114840	5115387	140703	Emid1
chr11	5172826	5173203	140703	Emid1
chr11	5239777	5240201	84035	Kremen1
chr11	5261710	5262239	84035	Kremen1
chr11	5444865	5445525	407821	Znrf3
chr11	5498934	5499409	22433	Xbp1
chr11	5542044	5542583	104479	Ccdc117
chr11	5693968	5694505	64660	Mrps24
chr11	5702009	5702850	64660	Mrps24
chr11	5715594	5715931	64660	Mrps24
chr11	5740804	5741539	72046	Urgcp
chr11	5761899	5762830	72046	Urgcp
chr11	5788336	5789185	13169	Dbnl
chr11	5837558	5838206	54125	Polm
chr11	5877947	5878373	18972	Pold2
chr11	5920187	5920810	103988	Gck
chr11	5955295	5956158	56418	Ykt6
chr11	6017019	6017382	12323	Camk2b
chr11	6038638	6039445	12323	Camk2b
chr11	6123454	6124181	209586	Nudcd3
chr11	6180926	6181263	100042173	Rps15a-ps6
chr11	6267332	6268144	52513	Ddx56
chr11	6274467	6275349	103694	Tmed4
chr11	6291592	6292850	18293	Ogdh
chr11	6366220	6366768	52915	Zmiz2
chr11	6388775	6389310	52915	Zmiz2
chr11	6415442	6416919	268373	Ppia
chr11	6436580	6436920	77605	H2az2
chr11	6443860	6444755	77605	H2az2
chr11	6476140	6476561	19291	Purb
chr11	6487163	6487847	19291	Purb
chr11	6546323	6546851	216527	Ccm2
chr11	6625824	6626402	21379	Tbrg4
chr11	6773251	6774323	626419	Gm11981
chr11	6894473	6895613	432530	Adcy1
chr11	6901072	6901400	432530	Adcy1
chr11	7062682	7063220	432530	Adcy1
chr11	7214062	7214478	16009	Igfbp3
chr11	7423390	7424156	16009	Igfbp3
chr11	8569357	8570018	319939	Tns3
chr11	8575461	8576108	319939	Tns3
chr11	8605278	8605855	319939	Tns3
chr11	8610469	8610929	319939	Tns3
chr11	8634825	8636041	319939	Tns3
chr11	8658779	8659165	319939	Tns3
chr11	8692758	8693779	319939	Tns3
chr11	8754587	8755347	319939	Tns3
chr11	8811479	8811905	319939	Tns3
chr11	9010636	9011199	15574	Hus1
chr11	9048259	9048952	626870	Gm11992
chr11	9115838	9116331	22271	Upp1
chr11	9135598	9136102	22271	Upp1
chr11	9925382	9925748	268379	Abca13
chr11	11097837	11099343	319922	Vwc2
chr11	11491610	11492117	73862	Spata48
chr11	11684824	11685373	22778	Ikzf1
chr11	11788641	11789004	60530	Fignl1
chr11	11808894	11809776	60530	Fignl1
chr11	11821875	11823009	13195	Ddc
chr11	11828679	11829254	13195	Ddc
chr11	11868091	11868522	73321	1700042O10Rik
chr11	11881660	11882397	13195	Ddc
chr11	11942481	11942826	14783	Grb10
chr11	11948582	11949248	14783	Grb10
chr11	12025567	12026047	14783	Grb10
chr11	12811398	12812215	12808	Cobl
chr11	13005349	13005757	12808	Cobl
chr11	13519435	13519835	75280	4930554G24Rik
chr11	14182276	14182643	75280	4930554G24Rik
chr11	15088984	15089676	432536	Pom121l12
chr11	15878810	15879252	211739	Vstm2a
chr11	16260966	16261344	211739	Vstm2a
chr11	16345350	16345746	211739	Vstm2a
chr11	16525153	16526224	20335	Sec61g
chr11	16590777	16591638	20335	Sec61g
chr11	16607858	16608472	20335	Sec61g
chr11	16751954	16752822	13649	Egfr
chr11	16781489	16781849	13649	Egfr
chr11	16951077	16951420	319701	Fbxo48
chr11	17051930	17052361	56193	Plek
chr11	17158953	17159456	19058	Ppp3r1
chr11	17160056	17160453	19058	Ppp3r1
chr11	17211269	17212148	103784	Wdr92
chr11	17257329	17257789	57316	C1d
chr11	17882797	17883378	68145	Etaa1
chr11	17953442	17953921	68145	Etaa1
chr11	18876738	18877088	17268	Meis1
chr11	18956790	18958368	17268	Meis1
chr11	19007990	19008373	17268	Meis1
[truncated: 14,729 more rows]

## Sheet: CDH4 and POGZ co-bindind genes
SYMBOL
Sox17
Mrpl15
Lypla1
Npbwr1
Pcmtd1
Rrs1
Snhg6
Arfgef1
Prex2
A830018L16Rik
Sulf1
Slco5a1
Prdm14
Ncoa2
Lactb2
Msc
Terf1
Rdh10
Jph1
Gdap1
Il17f
Efhc1
Gsta3
Rims1
Smap1
Lmbrd1
4931408C20Rik
Phf3
Ptp4a1
Prim2
Dst
Cfc1
Plekhb2
Hs6st1
Cnnm3
Sema4c
Fam178b
Cox5b
Actr1b
Tmem131
Vwa3b
Inpp4a
Coa5
Cracdl
Lonrf2
Npas2
Tbc1d8
Cnot11
Creg2
Map4k4
Pantr1
Nck2
Tpp2
Gulp1
Wdr75
Slc39a10
Tmeff2
Stat1
Gls
Nab1
Inpp1
1700019D03Rik
Dnah7a
Stk17b
Gtf3c3
Pgap1
Ankrd44
Spats2l
Kctd18
Clk1
Tmem237
Cdk15
Fzd7
Nop58
Snord11
Bmpr2
Fam117b
Pard3bos2
Nrp2
Zdbf2
Klf7
Creb1
Mettl21a
Plekhm3
Pth2r
Acadl
Mreg
Xrcc5
6030407O03Rik
Tns1
Wnt10a
Ptprn
Slc4a3
Acsl3
Slc19a3
Pid1
Trip12
Fbxo36
Slc16a14
Spata3
B3gnt7
Nmur1
Tex44
Ptma
Gigyf2
Inpp5d
Trpm8
Agap1
Cops8
Lrrfip1
Scly
Hdac4
Ndufa10
Sned1
Stk25
Thap4
D2hgdh
St8sia4
Pam
Gm20268
Cdh20
Cdh19
Nifk
Gli2
Ralb
Epb41l5
Ptpn4
Celrr
Slc35f5
Dars
Cd55
Eif2d
Rassf5
Rab29
Nucks1
Klhdc8a
Rbbp5
Lrrn2
Mdm4
Ppp1r15b
Sox13
Snrpe
Lax1
Atp2b4
Chit1
Mgat4f
Cyb5r1
Rabif
Elf3
Shisa4
Ipo9
Nav1
Kif14
Platr22
Nr5a2
Dennd1b
Glrx2
Brinp3
Tpr
Hmcn1
C730036E19Rik
Ivns1abp
Rnf2
Niban1
1700025G04Rik
Smg7
Nmnat2
Lamc1
E330020D12Rik
Shcbp1l
Npl
Rgs8
BC034090
Acbd6
Tor1aip2
Axdnd1
Abl2
Tor3a
Fam20b
Ralgps2
Brinp2
Cacybp
Rabgap1l
Tex50
Prdx6
BC055324
Atp1b1
Gm26685
Gpr161
Cd247
Pou2f1
Dusp27
Ildr2
Mir6347
Tmco1
Lmx1a
Atf6
Sdhc
Usf1
F11r
Alyref2
Vangl2
Cfap45
Vsig8
Fh1
1700016C15Rik
Desi2
Kif26b
Smyd3
Psen2
Lin9
Acbd3
H3f3a
Nvl
Wdr26
Lbr
Enah
Srp9
Vmn1r1
Trp53bp2
Capn2
Aida
1700056E22Rik
Mark1
D1Pas1
Ptpn14
Smyd2
Rps6kc1
D730003I15Rik
Ppp2r5a
Rd3
Rcor3
Kcnh1
Irf6
Plekhg1
Mthfd1l
Gm30570
Akap12
Pcmt1
Ust
Sash1
Fbxo30
Timm8a1
Utrn
B230208H11Rik
Adgrg6
Vta1
Nmbr
Nhsl1
Map3k5
Ahi1
Sgk1
Enpp3
Med23
Akap7
Epb41l2
Gm36908
4930401C15Rik
Tmem200a
Lama2
Cenpw
D830005E20Rik
Zup1
Dse
Frk
Hs3st5
Hdac2
Marcks
Rfpl4b
Fyn
Cdk19
Mettl24
Wasf1
Zbtb24
Ccdc162
Armc2
Foxo3
Afg1l
Snx3
Ostm1
Pdss2
Bend3
1700027J07Rik
Qrsl1
Crybg1
Mir1929
Prdm1
D030045P18Rik
Dcbld1
Man1a
Msl3l2
Gja1
Gm36595
Lims1
Ccdc138
Sh3rf3
Gm17059
Ddit4
Anapc16
Chst3
Psap
Sgpl1
Prf1
Pald1
Lrrc20
Tysnd1
Col13a1
Fam241b
Hk1
Rufy2
Herc4
Ctnna3
Gm28881
1110002J07Rik
Jmjd1c
Rtkn2
Arid5b
Cabcoco1
Gm33035
Rhobtb1
Ank3
Slc16a9
Fam13c
Phyhipl
D630013N20Rik
Bicc1
Tfam
Ipmk
Specc1l
Dip2a
Pcbp3
Icosl
Trappc10
Agpat3
Vmn2r81
Mier2
Med16
Arid3a
Polr2e
Cirbp
Tcf3
Onecut3
Atp8b3
Csnk1g2
Gadd45b
Slc39a3
Sgta
Gipc3
Nfic
Mir1191b
Celf5
Sirt6
Gm10778
Glt8d2
Slc41a2
1500009L16Rik
Polr3b
Fhl4
Cry1
Btbd11
Pwp1
Ascl4
Fbxo7
1810014B01Rik
Nt5dc3
Dram1
Sycp3
Mybpc1
Gas2l3
Slc25a3
Nedd1
Cdk17
Gm17745
Usp44
Metap2
Nr2c1
Tmcc3
Plxnc1
Gm29684
Mir3058
Nudt4
Atp2b1
Dusp6
Gm20110
Mgat4c
Slc6a15
Ppp1r12a
Pawr
Syt1
Bbs10
Lgr5
Cnot2
D630029K05Rik
Lrrc10
Yeats4
Cpsf6
Cpm
Mdm2
Slc35e3
4933411E08Rik
Mdm1
Cand1
Irak3
Hmga2
Lemd3
Gns
Rassf3
Srgap1
Ppm1h
Slc16a7
4930484H19Rik
Atp23
B4galnt1
Slc26a10
Kif5a
Lrp1
Nemp1
Rdh7
Ptges3
Gls2
Mir8105
Esyt1
Erbb3
Cd63
Olfr820
Sfi1
Pik3ip1
Limk2
Smtn
Osbp2
Castor1
Nf2
Nipsnap1
Gas2l1
Emid1
Mrps24
Urgcp
Dbnl
Gck
Camk2b
Rps15a-ps6
Nudcd3
Zmiz2
Ppia
H2az2
Igfbp3
Tns3
Upp1
Vwc2
Ikzf1
Ddc
Cobl
4930554G24Rik
Vstm2a
Sec61g
Etaa1
4933406G16Rik
Spred2
Actr2
Cep68
Slc1a4
Sertad2
Lgalsl
Vps54
Ugp2
Tmem17
Commd1
Fam161a
1700061J23Rik
Xpo1
Usp34
Pex13
Rel
Ccdc85a
Ccdc88a
Prorsd1
Mtif2
Clhc1
Rtn4
Sptbn1
Psme4
Nsg2
Il9r
Ubtd2
Fbxw11
Ranbp17
Kcnip1
Pank3
Rars
Gabra1
Pttg1
Fabp6
Ublcp1
Rnf145
Med7
Rack1
Trim41
Trim7
Mgat1
Gfpt2
Mapk9
Rnf130
Mgat4b
Hnrnph1
Zfp454
Zfp354b
Col23a1
0610009B22Rik
Jade2
Ppp2ca
9530068E07Rik
Hspa4
Septin8
Il5
Irf1
P4ha2
Tnip1
Galnt10
Larp1
Arf1
Zkscan17
Mprip
Pemt
Rai1
Srebf1
Tom1l2
Drg2
Alkbh5
Mir5100
Natd1
Map2k3os
Map2k3
Slc47a2
Slc47a1
Epn2
Specc1
Adora2b
Ncor1
Cenpv
Pmp22
Hs3st3b1
Pirt
Tmem220
Myh13
Usp43
Myh10
Ndel1
Slc25a35
Rangrf
Pfas
Aloxe3
Gucy2e
Dnah2
Trp53
Zbtb4
Alox12
Gltpd2
Pld2
Mink1
Zfp3
Wscd1
Xaf1
Ube2g1
Zzef1
Haspin
Aspa
Rap1gap2
Cluh
Mnt
Smyd4
Slc43a2
Myo1c
Crk
Ywhae
Rph3al
1700016K19Rik
Nxn
Abr
Blmh
Ssh2
Nufip2
Rab34
Slc13a2
Slc46a1
Nos2
Ksr1
Wsb1
Utp6
Suz12
Tefm
Rnf135
Psmd11
Myo1d
Asic2
1700071K01Rik
Cct6b
Rad51d
Slfn14
1700020L24Rik
Taf15
Synrg
Acaca
Aatf
1700109G15Rik
Ggnbp2
Myo19
Usp32
Med13
Dhx40
Ypel2
Ppm1e
Tex14
Hsf5
Mks1
Dynll2
Srsf1
Cuedc1
Msi2
C030037D09Rik
Akap1
Dgke
Gm525
Pctp
Mbtd1
Tob1
Lrrc59
Itga3
Tac4
Kat7
Zfp652
Igf2bp1
Atp5g1
Gm53
Skap1
Nfe2l1
Cdk5rap3
D030028A08Rik
Osbpl7
Kpnb1
Mrpl45
Arhgap23
2410003L11Rik
Fbxo47
Plxdc1
Cacnb1
Fbxl20
Med1
Neurod2
Erbb2
Grb7
Thra
Wipf2
Rara
Igfbp4
Smarce1
Krt19
Krt42
Jup
Nt5c3b
Zfp385c
Stat3
Atp6v0a1
Becn1
Rnd2
Meox1
Hrob
Tmub2
Atxn7l3
Ubtf
Bloodlinc
Gm11627
2810433D01Rik
Adam11
Kif18b
Dcakd
Plcd3
Nsf
Mapt
Kansl1
Itgb3
Mettl2
Tlk2
Cyb561
Snord104
Tex2
Pecam1
Smurf2
1810010H24Rik
Bptf
Gm11715
Nol11
Pitpnc1
Psmd12
Axin2
Slc16a6
Wipi1
Abca9
Map2k6
2610035D17Rik
4732490B19Rik
Slc39a11
Cpsf4l
Cdc42ep4
4932435O22Rik
Rpl38
Ttyh2
Dnai2
Rab37
Nat9
Nt5c
Sumo2
Tmem94
Caskin2
Llgl2
Galk1
H3f3b
Ubald2
Prpsap1
Snhg16
St6galnac2
St6galnac1
Mgat5b
Septin9
Gm11729
Tnrc6c
Tmc6
Tha1
Socs3
Usp36
Cbx4
Rptor
Baiap2
Aatk
Slc38a10
2810410L24Rik
Bahcc1
Actg1
Cbr2
Rfng
Dus1l
Ccdc57
Foxk2
Tbcd
Rab10os
Rab10
1110002L01Rik
Dtnb
Dnmt3a
Pomc
Adcy3
Ncoa1
Itsn2
Slc7a15
Pum2
Sdc1
Matn3
Ttc32
Rdh14
Mycn
4930448C13Rik
Lpin1
E2f6
Rock2
Hpcal1
5730507C01Rik
Asap2
Itgb1bp1
Ywhaq
Rrm2
Mboat2
Cmpk2
Gm31333
Fam110c
Bcap29
Gpr22
Polr1f
Tspan13
Crppa
Dock4
Immp2l
Lrrn3
Gm33340
Stxbp6
Coch
Hectd1
Heatr5a
Gm7550
Psma6
Ralgapa1
Gm19990
Foxa1
Trappc6b
Spanxn4
Prpf39
Fkbp3
Mis18bp1
Wdr20rt
Rps29
9330151L19Rik
Pole2
Vcpkmt
Sos2
Map4k5
Nin
Frmd6
Actr10
Psma3
Arid4a
Timm9
Dact1
1700083H02Rik
4930447C04Rik
Six4
Tmem30b
Hif1a
Gphb5
Ppp2r5e
Rplp2-ps1
Syne2
Esr2
Tex21
Zbtb1
Gm10451
Fut8
Gphn
Mpp5
Plek2
Pigh
Vti1b
9430078K24Rik
Actn1
Dcaf5
Exd2
Erh
Plekhd1
1700052I22Rik
Cox16
Ttc9
Map3k9
Sipa1l1
Rgs6
Rbm25
Psen1
Mideas
Mlh3
Fos
Ttll5
Esrrb
Lrrc74a
Irf2bpl
Zdhhc22
Tmem63c
Sptlc2
Cep128
Ston2
Ptpn21
Zc3h14
Ttc8
4930474N09Rik
Calm1
Mir1190
Itpk1
Prima1
Ddx24
Clmn
Syne3
Glrx5
Tcl1
Ak7
Vrk1
Ccdc85c
Cyp46a1
Eml1
Yy1
Wdr25
Mok
Tecpr2
6030440G07Rik
Rcor1
Traf3
Eif5
Ckb
Coa8
Klc1
Tdrd9
Kif26a
Cep170b
Mta1
Tmem121
Ptprn2
Sp8
2810429I04Rik
Tasor2
1700016G22Rik
Pfkp
Ryr2
Mtr
Prl2c2
Nid1
Lyst
Pou6f2
Vps41
Amph
9330199G10Rik
Elmo1
Aoah
Trim27
Gpx5
Mir1983
Zfp184
Prss16
4933404K08Rik
4930557F10Rik
Zfp322a
Abt1
Btn1a1
Btn2a2
H4c8
Trim38
Scgn
Carmil1
Aldh5a1
2610307P16Rik
E2f3
Exoc2
Foxq1
Wrnip1
Serpinb6c
Nqo2
Serpinb6a
4930447K03Rik
Rreb1
Dsp
Ofcc1
Gcnt2
Sycp2l
Tmem170b
Hivep1
Tbc1d7
Sirt5
Mcur1
Rnf182
Gm20751
Gm5083
1700029N11Rik
Jarid2
Mylip
Gmpr
Stmnd1
Nhlrc1
Fam120a
H2af-ps2
S1pr3
Gadd45g
Diras2
Ror2
Tspan17
Zfp346
Nsd1
B230219D22Rik
Pcbd2
Macroh2a1
4930550C17Rik
Neurog1
Fbxl21
Spock1
Ubqln1
Gkap1
Mir6369
Kif27
2210016F16Rik
Slc28a3
Ntrk2
Golm1
Tut7
Zfp808
Gm3604
Zfp935
Zfp367
Habp4
Cdk20
Fam240b
Zfp369
Uqcrb
Zfp459
Gm10037
Tent4a
Ube2ql1
Ice1
Zfp72
Mir692-2
Erap1
Glrx
Rhobtb3
Arrdc3
Polr3g
Tmem161b
Cox7c
Tmem167
Ssbp2
Zfyve16
Homer1
Lhfpl2
Scamp1
Tbca
Otp
Wdr41
Pde8b
F2rl1
F2r
Cert1
Hmgcr
Gcnt4
Hexb
Lncenc1
Arhgef28
Foxd1
2310005E17Rik
Tmem174
Tnpo1
H2bl1
Cartpt
Taf9
Mrps36
Ccnb1
Slc30a5
Pik3r1
Mast4
Nln
Adamts6
Ipo11
Zswim6
Depdc1b
Pde4d
Gpbp1
Map3k1
Gm15326
Il6st
Slc38a9
Plpp1
Gzmk
Snx18
Ndufs4
4933413L06Rik
Flnb
Rpp14
Fam3d
Cfap20dc
4930455B14Rik
Mnd1-ps
Fhit
Ptprg
3830406C13Rik
Cadps
Thoc7
Il3ra
Oxsm
Top2b
Rarb
Thrb
Ube2e1
Nid2
D14Ertd670e
Kcnk5
Mrps16
1810062O18Rik
Vcl
Adk
Kat6b
Dlg5
Zmiz1
Ppif
Hesx1
Arhgef3
Erc2
Cacna1d
Tkt
Sfmbt1
Nek4
Sh3bp5
Ankrd28
Msmb
Bmpr1a
9230112D13Rik
Wapl
Ccser2
Ghitm
Gnpnat1
Fermt2
Samd4
Gch1
Wdhd1
Lgals3
Ktn1
4930447J18Rik
Otx2
Slc35f4
Ccnb1ip1
Tep1
Rnase4
Vmn2r89
Ndrg2
Snord58b
Chd8
Mettl3
Gm30214
Oxa1l
Slc7a8
Ppp1r3e
Dhrs4
Pck2
Nynrin
Rnf17
Gja3
Gjb2
Xpo4
Lats2
Zdhhc20
Micu2
Atp8a2
Spata13
Tnfrsf19
Sacs
Spryd7
Dleu2
Dleu7
2700070H01Rik
Ctsb
Xkr6
Kif13b
Zfp395
Gm5464
Pnma2
Bnip3l
Ppp2r2a
Dock5
Nefl
Bin3
Piwil2
Dmtn
Nudt15
Lrch1
Siah3
Cog3
Slc25a30
Gm4285
Snora31
Nufip1
2900040C04Rik
Tsc22d1
Serp2
Lacc1
Enox1
Dgkh
Vwa8
Rgcc
Naa16
Kbtbd6
Sugt1
Gm32455
4930529K09Rik
Diaph3
Tdrd3
4930474H20Rik
Pcdh9
Spertl
Mzt1
Klf5
Klf12
Tbc1d4
Lmo7
Cln5
Mycbp2
Scel
Ndfip2
Spry2
Trim52
Gpc6
Dct
Abcc4
Cldn10
Uggt2
Mbnl2
Ipo5
Stk24
Slc15a1
Ubac2
Clybl
Gm5089
Pcca
Tmtc4
Nalcn
Itgbl1
1700024B18Rik
Fbxo4
Prkaa1
Rictor
Lifr
Cplane1
Nipbl
Slc1a3
Lmbrd2
Prlr
4930556M19Rik
Amacr
Tars
Zfr
Mtmr12
Golph3
Pdzd2
Cdh6
Cdh9
Myo10
Retreg1
Ank
Trio
Dap
Marchf6
Mtdh
Matn2
Nipal2
Kcns2
Vps13b
Rgs22
Fbxo43
Rnf19a
Ankrd46
Pabpc1
Ywhaz
Zfp706
Grhl2
Ubr5
Klf10
Mir6951
Rims2
Dcstamp
Dpys
Lrp12
Gm33251
4930555K19Rik
Abra
Csmd3
Utp23
Rad21
Zhx2
Wdyhv1
Mtss1
Zfp572
4933412E24Rik
9930014A18Rik
Myc
Ndrg1
Zfat
Trappc9
Chrac1
Ago2
Ly6k
Ly6e
Ly6c2
Mafa
Zfp707
Oplah
Zfp647
Mb
Rbfox2
Myh9
Eif3d
Mfng
Triobp
Micall1
Csnk1e
Dmc1
Npcd
Cbx7
Syngr1
Mgat3
Mief1
Atf4
Mchr1
Rbx1
L3mbtl2
Chadl
Rangap1
Tob2
Pmm1
Srebf2
Tcf20
Cyb5r3
A4galt
Arfgap3
Ttll12
Parvb
Shisal1
Prr5
Fam118a
Lncppara
Celsr1
Tbc1d22a
Zdhhc25
Alg12
Plxnb2
Mapk8ip2
Pdzrn4
Gxylt1
Prickle1
Adamts20
Gm17546
Scaf11
Slc38a1
Slc38a2
Slc38a4
Rpap3
Vdr
Asb8
Cacnb3
Ccdc65
Ddn
Tuba1b
Prph
Dnajc22
Fam186b
Bcdin3d
Smarcd1
Lima1
Larp4
Dip2b
Tmprss12
Letmd1
Smagp
Slc4a8
Scn8a
Nr4a1
Spryd3
Rarg
Map3k12
Atf7
Calcoco1
Smug1
Gpr84
Zfp385a
Itga5
Olfr161
Nlrc3
Slx4
Crebbp
Gm5766
Srl
Tfap4
Dnaja3
Cdip1
Ubn1
Alg1
Rbfox1
Pmm2
Usp7
1810013L24Rik
Atf7ip2
Gm1600
Nubp1
Clec16a
Litaf
Zc3h7a
Snx29
Cpped1
1700003L19Rik
Ercc4
A930007A09Rik
Rrn3
Bmerb1
Ifitm7
Pkp2
Dnm1l
Fgd4
Ypel1
Ube2l3
Rimbp3
Tmem191c
Crkl
Lrrc74b
Dgcr6
Prodh
Arvcf
Cldn5
Yeats2
Polr2h
Ephb3
Vps8
Map3k13
Senp2
Igf2bp2
Tra2b
Etv5
Dgkg
Crygs
Rfc4
Lpp
Ccdc50
Mb21d2
Gm1968
Cpn2
Atp13a3
Tmem44
Fam43a
Xxylt1
Acap2
AV205837
Bdh1
Pak2
Cep19
Rnf168
Ubxn7
Tfrc
Tnk2
Rubcn
Lmln
Snx4
1700007L15Rik
Slc12a8
Heg1
Kalrn
Adcy5
Pdia5
Sema5b
Parp14
Kpna1
Ildr1
Eaf2
Lrrc58
Pla1a
Cd80
Mir6540
Gap43
4932412D23Rik
Zbtb20
Drd3
Spice1
Cd200
Dppa2
Morc1
Cd47
Bbx
G730013B05Rik
Cblb
Trmt10c
Senp7
Tomm70a
Nit2
Filip1l
St3gal6
4930453N24Rik
Zfp654
Cggbp1
Chmp2b
Cadm2
Nrip1
4930478L05Rik
Chodl
Jam2
Map3k7cl
Bach1
Tiam1
Scaf4
Hunk
Paxbp1
Itsn1
Atp5o
Mrps6
Cbr3
Morc3
Hlcs
Ttc3
Dyrk1a
Erg
Ets2
1600002D24Rik
Fam3b
C2cd2
Pisd-ps2
Scaf8
Tiam2
Synj2
Tulp4
Dynlt1b
Tmem181b-ps
Dynlt1f
Ezr
Unc93a2
Pabpc6
Qk
1700110C19Rik
Prkn
2700054A10Rik
Tcte2
Thbs2
Psmb1
Zfp960
Zfp54
Zfp948
Zfp945
Zfp213
Mmp25
Srrm2
Ccnf
Abca3
Rab26
Tbl3
Meiob
Mapk8ip3
Gng13
Fbxl16
Rab11fip3
Fam234a
Dusp1
Atp6v0e
Ggnbp1
Itpr3
9630028I04Rik
Grm4
Hmga1
Rps10
Tcp11
Fance
Fkbp5
Lhfpl5
Srpk1
Mapk13
Brpf3
Cdkn1a
Cpne5
Pim1
Mdga1
Glo1
Dnah8
Glp1r
Btbd9
Abcg1
Pde9a
Wdr4
Pknox1
Cryaa
Sik1
Notch3
Brd4
Wiz
Cyp4f17
Cyp4f15
Cyp4f13
Zfp952
Phf8-ps
Myo1f
Cd320
Notch4
Hspa1b
H2-Q1
Pou5f1
Psors1c2
Ddr1
Ppp1r18
2310061I04Rik
H2-Bl
Rpp21
Gabbr1
Rn45s
Cd2ap
Tnfrsf21
Rcan2
Enpp4
B230354K17Rik
Spats1
Aars2
Tmem63b
F630040K05Rik
Vegfa
Srf
Cnpy3
Trerf1
Mrps10
Taf8
Ccnd3
Frs3
Tfeb
Foxp4
A730006G06Rik
Treml4
1700008K24Rik
Kif6
Dazl
Plcl2
Rab5a
St6gal2
Zfp119b
Ticam1
Ptprs
Rfx2
Tnfsf14
Efna5
Fer
Pja2
Mir6420
Rab31
Ralbp1
Ndufv2
Ddx11
Mtcl1
Rab12
Lama1
Epb41l3
Tgif1
Mir1195
Myl12a
Smchd1
Trmt61b
Lbh
Yipf4
Birc6
Ltbp1
Cebpzos
Qpct
Cdc42ep3
Rmdn2
Galm
Srsf7
Sos1
Map4k3
Thumpd2
Pkdcc
Kcng3
Mta3
C430042M11Rik
8430430B14Rik
4933433H22Rik
Thada
Plekhh2
Camkmt
Six3
Epas1
Epcam
Msh2
Fbxo11
Gm4832
Foxn2
Nrxn1
Adcyap1
Gm20939
Vmn1r238
Crem
Bambi
Map3k8
Jcad
Svil
Gm26682
Arhgap12
Epc1
Mkx
Wac
Thoc1
Greb1l
Esco1
Mib1
Rbbp8
Impact
Zfp521
Psma8
Chst9
4930545E07Rik
Dsg1c
Dsg3
Rnf125
Rnf138
Mep1b
Asxl3
Gm15972
Ino80c
Galnt1
Gm38410
Rprd1a
Slc39a6
AW554918
4930474G06Rik
Pik3c3
Slc25a46
Map3k2
Stard4
Epb41l4a
Apc
Reep5
Fam13b
Fam53c
Kdm3b
Ctnna1
Sil1
Spata24
Ube2d2a
Cxxc5
Psd2
Nrg2
Pura
Igip
Cystm1
Pfdn1
Slc4a9
Ankhd1
Diaph1
Arap3
Rnf14
Gnpda1
Spry4
Arhgap26
Nr3c1
Yipf5
Kctd16
Prelid2
Gm4013
Tcerg1
Ppp2r2b
Myot
Dcp2
Mcc
Eif1a
Arl14epl
Snx2
Ppic
Lmnb1
Marchf3
Cdx1
Pde6a
Pcyox1l
Afap1l1
Ablim3
Piezo2
St8sia3os
Onecut2
Atp8b1
Nedd4l
Zfp532
Rax
Pmaip1
Gnal
Tubb6
Afg3l2
Spire1
Ptpn2
Ldlrad4
Mc5r
4930546C10Rik
Tcf4
Smad4
Elac1
Ska1
Myo5b
Dym
Gm20544
Smad7
Gm10532
Ctif
Mir6358
Rnf165
A330094K24Rik
Slc14a2
Rbfaos
Slc66a2
Atp9b
Mir5127
Mbp
Zfp236
4930592I03Rik
Zfp407
Cndp2
Gm38576
Cyb5a
Cpt1a
Tesmin
Ppp6r3
Kmt5b
Gstp3
Kdm2a
Pcx
Lrfn4
Slc29a2
Rab1b
Klc2
Mus81
Ap5b1
Capn1
Atg2a
Cdc42bpg
Rasgrp2
Slc22a12
Plcb3
Gm51400
Rcor2
Rtn3
Atl3
Slc22a29
Slc3a2
Ubxn1
Scgb1a1
Fads2
Dagla
Cyb561a3
Ms4a5
Cntf
Tle4
C130060C02Rik
Gna14
Prune2
D030056L22Rik
Tmc1
Klf9
Smc5
Tjp2
Pip5k1b
Kank1
Dmrt3
Dmrt2
Glis3
Slc1a1
Mir101b
Jak2
A930007I19Rik
Ermp1
Ranbp6
Cstf2t
Sgms1
Atad1
Mir3970
Ifit1
Kif20b
Pcgf5
Tnks2
Cpeb3
Marchf5
1700122C19Rik
Cyp26c1
Myof
Cep55
Ffar4
Fra10ac1
Slc35g1
Plce1
Noc3l
Tbc1d12
Pdlim1
E030044B06Rik
Mir8092
Zfp518a
Lcor
Crtac1
Hps1
Cnnm1
Dnmbp
Erlin1
Scd3
Scd2
Pax2
Tlx1
Lbx1
Btrc
Oga
Kcnip2
Armh3
4930505N22Rik
Nolc1
Trim8
Wbp1l
Sh3pxd2a
Slk
Sfr1
Mxi1
Adra2a
Vti1a
Tcf7l2
Habp2
Nhlrc2
Afap1l2
Trub1
Atrnl1
Mir5623
Rab11fip2
Csf2ra
Nmt2
Fam107b
Frmd4a
Prpf18
Optn
Ccdc3
Camk1d
Upf2
Sfmbt2
Cubn
Hacd1
Plxdc2
H2al2a
Mllt10
Dnajc1
Spag6
4930447M23Rik
Msrb2
Otud1
Etl4
Arhgap21
Gm13375
Tprn
Nacc2
Tmem250-ps
Egfl7
Agpat2
Rexo4
Brd3
Wdr5
Rxra
Ralgds
Gfi1b
Ddx31
Ntng2
Rapgef1
Urm1
Dync2i2
Phyhd1
Miga2
Dolpp1
Ier5l
Mir3089
1700001O22Rik
Ntmt1
Tor1a
Fnbp1
Gpr107
Hmcn2
Fubp3
Nup214
Prrc2b
Slc25a25
Fam102a
St6galnac6
Fpgs
Niban2
Slc2a8
Garnl3
Zbtb34
Zbtb43
Rabepk
Fbxw2
Phf19
Ggta1
Dab2ip
Ptgs1
Crb2
Olfml2a
Wdr38
Scai
Gtdc1
Epc2
Lypd6
Rnd3
Tnfaip6
Rif1
Fmnl2
Kcnj3
Nr4a2
Upp2
Pkp4
Dapl1
Tanc1
Ly75
Rbms1
Fign
Ttc21b
Stk39
Cers6
Mettl5
Myo3b
Sp5
Gorasp2
Dync1i2
Slc25a12
Platr26
Itga6
Rapgef4
Sp3os
Gpr155
Chn1
Evx2
Hnrnpa3
Nfe2l2
Agps
Osbpl6
Zfp385b
Cerkl
Itprid2
Zfp804a
Zc3h15
Itgav
Serping1
Ube2l6
Rtn4rl2
Olfr153
Ptprj
Nup160
[truncated: 1,840 more rows]

## Sheet: ADNP and POGZ co-binding genes
symbol
Lypla1
Npbwr1
Rb1cc1
Pcmtd1
Mybl1
Sgk3
Snhg6
Arfgef1
Prex2
A830018L16Rik
Sulf1
Slco5a1
Prdm14
Ncoa2
Lactb2
Msc
Terf1
Rdh10
Ube2w
Il17f
Efhc1
Gsta3
Rims1
Smap1
Sdhaf4
Lmbrd1
Phf3
Zfp451
Gm15455
Dst
Mir6896
Hs6st1
Arid5a
Cnnm3
Ankrd39
Fam178b
Cox5b
Tmem131
Vwa3b
Inpp4a
Coa5
Cracdl
Eif5b
Pdcl3
Npas2
Tbc1d8
Cnot11
Creg2
Pantr1
Mrps9
Uxs1
Col5a2
Wdr75
Slc39a10
Tmeff2
Gm17767
Stat4
Stat1
Gls
Hibch
Ccdc150
Gtf3c3
Pgap1
Ankrd44
Sf3b1
Hspe1
Spats2l
Sgo2a
Clk1
Nif3l1
Orc2
Fam126b
Cflar
Casp8
Cdk15
Fzd7
Gm973
Sumo1
Nop58
Snord11
Bmpr2
Carf
Nbeal1
Abi2
Ctla4
Ino80dos
Ndufs1
Zdbf2
Creb1
Idh1
Pth2r
Bard1
Fn1
Mreg
Pecr
Xrcc5
Smarcal1
Igfbp2
1700027A15Rik
Mir1928
Arpc2
Pnkd
Slc11a1
Mir26b
Usp37
Prkag3
Wnt10a
Nhej1
Slc23a3
Retreg2
Zfand2b
Ptprn
Dnpep
Slc4a3
Acsl3
Ap1s3
Wdfy1
Mff
Trip12
Fbxo36
Slc16a14
A630001G21Rik
Psmd1
Armc9
Gm28626
Nmur1
Tex44
Ptma
Efhd1
Gigyf2
Inpp5d
Dgkd
Gm19589
Platr5
Sh3bp4
Agap1
Gbx2
Asb18
Cops8
Lrrfip1
Ilkap
Per2
Hdac4
Ndufa10
Stk25
Thap4
Pam
Zcchc2
Gm20753
Dsel
Clasp1
Tfcp2l1
Mir6346
Gli2
Ralb
Tmem185b
Epb41l5
Ptpn4
Rab3gap1
Zranb3
Ubxn4
Dars
Cxcr4
Cd55
Eif2d
Rassf5
Slc41a1
Rab29
Nucks1
Klhdc8a
Dstyk
Rbbp5
Lrrn2
Mdm4
Ppp1r15b
Ren2
Sox13
Snrpe
Zc3h11a
Lax1
Atp2b4
Chit1
Mgat4f
Cyb5r1
Klhl12
Rabif
Mgat4e
Kdm5b
Gpr37l1
Elf3
Shisa4
Ipo9
Nav1
Csrp1
Ddx59
Kif14
Zfp281
Gm19705
Platr22
Nr5a2
Nek7
Cfh
Glrx2
Hmcn1
Ivns1abp
Rnf2
Niban1
1700025G04Rik
Tsen15
Rgl1
Ncf2
Nmnat2
Lamc2
Lamc1
E330020D12Rik
Dhx9
Npl
Rgs8
Xpr1
Acbd6
Cep350
Tor1aip2
Tdrd5
Axdnd1
Soat1
Abl2
Tor3a
Fam20b
Ralgps2
Brinp2
Cop1
Cacybp
Rabgap1l
Rc3h1
Dars2
Tex50
Prdx6
Suco
Mroh9
Mettl18
Gm26685
Tiprl
Mpzl1
Cd247
Pou2f1
Dusp27
Gpa33
Uck2
Mir6347
Tmco1
Aldh9a1
Mgst3
Lmx1a
Atf6
Fcrla
Fcgr4
Pcp4l1
B4galt3
Ufc1
Dedd
Pfdn2
Usf1
F11r
Alyref2
Slamf6
Vangl2
Nhlh1
Dcaf8
Kcnj9
Cfap45
Fh1
1700016C15Rik
Adss
Desi2
Cox20
Hnrnpu
Kif26b
Smyd3
Kif28
Ahctf1
Psen2
Itpkb
Parp1
Lin9
Acbd3
H3f3a
Sde2
Lefty2
Pycr2
Lefty1
Wdr26
Lbr
Enah
Srp9
Vmn1r1
Degs1
Aida
Mia3
Taf1a
Mtarc2
C130074G19Rik
Mark1
Iars2
Eprs
9630028B13Rik
Lyplal1
Rrp15
Ush2a
Kctd3
Cenpf
Ptpn14
Smyd2
Prox1
Flvcr1
Atf3
Nenf
Pacc1
Nek2
Rd3
Traf5
Kcnh1
Hhat
Syt14
Plekhg1
Mthfd1l
Gm30570
Akap12
Zbtb2
Lrp11
Tab2
Ust
Sash1
Stxbp5
Fbxo30
Utrn
Sf3b5
Plagl1
Adgrg6
Vta1
Gm20125
Cited2
Txlnb
Nhsl1
Ifngr1
Map3k5
Map7
Bclaf1
Ahi1
Sgk1
Slc18b1
Enpp3
Akap7
Epb41l2
Gm36908
4930401C15Rik
L3mbtl3
Ptprk
D830005E20Rik
Dse
Tspyl1
Hdac2
Fam229b
Snord3a
Amd2
Cdk19
Fig4
Zbtb24
Ccdc162
Cep57l1
Sesn1
Armc2
Foxo3
Afg1l
Snx3
Ostm1
Pdss2
Mtres1
1700027J07Rik
Qrsl1
Crybg1
Prep
Popdc3
Dcbld1
Gopc
Nus1
Gm36229
Msl3l2
Gja1
Gm36595
Lims1
Ranbp2
Ccdc138
Sh3rf3
P4ha1
Mcu
Micu1
Dnajb12
Ddit4
Anapc16
Chst3
Psap
Unc5b
Gm20611
Adamts14
Prf1
Pald1
Nodal
Eif4ebp2
Lrrc20
Ppa1
Sar1a
Tysnd1
Aifm2
Col13a1
Hk1
Hkdc1
Vps26a
Kifbp
Ddx21
Ccar1
Tet1
Slc25a16
Rufy2
Mypn
Herc4
Sirt1
Dnajc12
Ctnna3
1110002J07Rik
Gm31763
Reep3
Jmjd1c
Nrbf2
Rtkn2
Arid5b
Tmem26
Gm33035
Rhobtb1
Cdk1
Ank3
Ccdc6
Slc16a9
Fam13c
D630013N20Rik
Bicc1
Ipmk
Specc1l
Gm5779
Gstt2
Derl3
Zfp280b
Dip2a
Pcbp3
Slc19a1
Col18a1
Pofut2
Pttg1ip
Sumo3
Pfkl
Agpat3
Rrp1
Pdxk
Bsg
Fstl3
Misp
Med16
Polr2e
Gpx4
Mex3d
Uqcr11
Tcf3
Onecut3
Atp8b3
Abhd17a
Mob3a
Lmnb2
Gadd45b
Sgta
Thop1
Map2k2
Zbtb7a
Pias4
Nfic
Mir1191b
Gna15
Tle2
Tle6
BC025920
Sirt6
Gm10778
Txnrd1
Slc41a2
1500009L16Rik
Ric8b
Fhl4
Cry1
Btbd11
Prdm4
Ascl4
Syn3
Nt5dc3
Tyms-ps
Washc3
Dram1
Mybpc1
Spic
Gm4925
Gas2l3
Apaf1
Slc25a3
Tmpo
Gm20757
Elk3
Metap2
Nr2c1
Tmcc3
Mir7211
Plxnc1
Gm29684
Socs2
Mrpl42
Ube2n
Mir3058
Nudt4
Eea1
Btg1
Atp2b1
Poc1b
Dusp6
Gm20110
Slc6a15
Tmtc2
Ppp1r12a
Pawr
Gm36283
Syt1
Osbpl8
Bbs10
Nap1l1
4933440J02Rik
Kcnc2
Tspan8
Ptprr
Cnot2
Cct2
Yeats4
Cpsf6
Gm32141
Cpm
Mdm2
Slc35e3
4933411E08Rik
Mdm1
Cand1
Grip1
Helb
Irak3
Llph
Hmga2
Lemd3
Wif1
Gns
Rassf3
Tbk1
Xpot
D930020B18Rik
BC048403
Srgap1
Ppm1h
Mon2
Slc16a7
Lrig3
Mir378d
4930484H19Rik
Atp23
Ctdsp2
Tsfm
Cyp27b1
Os9
B4galnt1
Slc26a10
Pip4k2c
Mars1
Gli1
Inhbc
Lrp1
Stat6
Nab2
Nemp1
Naca
Ptges3
Rbms2
Gls2
Cs
Esyt1
Zc3h10
Erbb3
Pmel
Sarnp
Cd63
Sfi1
Drg1
Gm11944
Limk2
Smtn
Osbp2
Lif
Hormad2
Nf2
Nipsnap1
Nefh
Gas2l1
Emid1
Kremen1
Znrf3
Xbp1
Mrps24
Urgcp
Ogdh
Zmiz2
Ppia
H2az2
Purb
Ccm2
Tbrg4
Gm11981
Adcy1
Igfbp3
Tns3
Abca13
Fignl1
Ddc
1700042O10Rik
Cobl
Spred2
Actr2
Rab1a
Cep68
Slc1a4
Sertad2
Peli1
Vps54
Tmem17
B3gnt2
Commd1
Fam161a
1700061J23Rik
Xpo1
Usp34
Ahsa2
Rel
5730522E02Rik
Vrk2
Ccdc88a
Prorsd1
Rtn4
Sptbn1
4930505A04Rik
Acyp2
Psme4
Cpeb4
Rhbdf1
Stk10
Fbxw11
Fgf18
Ranbp17
Gabrp
Insyn2b
Slit3
Pank3
Wwc1
Ccng1
Fabp6
Pwwp2a
Rnf145
Cyfip2
Rack1
Trim41
Trim7
Cnot6
Gfpt2
Rnf130
Mgat4b
Canx
Rufy1
Adamts2
Zfp354b
Col23a1
Phykpl
Rmnd5b
0610009B22Rik
Sec24a
Sar1b
Jade2
Cdkn2aipnl
Ppp2ca
Vdac1
9530068E07Rik
Hspa4
Zcchc10
Aff4
Gdf9
Shroom1
Septin8
Kif3a
Il5
P4ha2
Cdc42se2
Lyrm7
Tnip1
Anxa6
Ccdc69
Gm2a
Hand1
Larp1
Mrpl22
Obscn
4933439C10Rik
Zkscan17
Mprip
Pemt
Tom1l2
Drg2
Mir5100
Shmt1
Dhrs7b
Tmem11
Natd1
Map2k3
Tnfrsf13b
Slc47a1
B9d1
Epn2
Grap
Ncor1
Cenpv
Ubb
Trpv2
Mmgt2
Zfp287
Cdrt4
Pmp22
Hs3st3b1
9630013K17Rik
Pirt
Tmem220
Myh13
Usp43
Pik3r5
Myh10
Ndel1
Rangrf
Pfas
Aloxe3
Gucy2e
Chd3
Dnah2
Trp53
Fxr2
Mpdu1
Tnfsfm13
Polr2a
Ybx2
Alox12
Pelp1
Zmynd15
Pld2
Chrne
Inca1
Zfp3
Nup88
9230020A06Rik
Med31
Fbxo39
Smtnl2
Ggt6
Spns3
Ube2g1
Ankfy1
Zzef1
Aspa
Rap1gap2
Cluh
Pafah1b1
Mettl16
Mnt
Smg6
Tlcd2
Slc43a2
Pitpna
Ywhae
Rph3al
1700016K19Rik
Vps53
Mrm3
Nxn
Blmh
Ssh2
Git1
Taok1
Nufip2
Myo18a
Pipox
Phf12
Eral1
Fam222b
Spag5
Slc13a2
Slc46a1
Nlk
Nos2
Ksr1
Wsb1
Rab11fip4
Mir193a
Mir365-2
Utp6
Suz12
Crlf3
Tefm
Rnf135
Rhot1
Psmd11
Asic2
1700071K01Rik
Cct6b
Rffl
Rad51d
AA465934
1700020L24Rik
Taf15
Aatf
Mrm1
Ggnbp2
Usp32
Appbp2os
Bcas3
Brip1
Ints2
Rnft1
Vmp1
Dhx40
Ypel2
Gdpd1
Rad51c
Tex14
Hsf5
Rnf43
Dynll2
Srsf1
Ccdc182
Msi2
C030037D09Rik
Akap1
Scpep1
Trim25
Dgke
Gm525
Mmd
Mbtd1
Nme1
Spag9
Acsf2
Lrrc59
H1f9
Pdk2
Itga3
Tac4
Kat7
Gm11520
Spop
Nxph3
Ngfr
Phb
Zfp652
Phospho1
4833417C18Rik
B4galnt2
Igf2bp1
Gip
Atp5g1
Calcoco2
Ttll6
Gm53
Skap1
Snx11
Cbx1
Nfe2l1
Cdk5rap3
D030028A08Rik
Sp2
Osbpl7
Kpnb1
Npepps
Mrpl45
Socs7
Arhgap23
Srcin1
2410003L11Rik
Epop
Mllt6
Psmb3
Lasp1
Fbxo47
Plxdc1
Arl5c
Cacnb1
Rpl19
Fbxl20
Med1
Cdk12
Neurod2
Grb7
Thra
Nr1d1
Wipf2
Rara
Igfbp4
Smarce1
Eif1
Hap1
Jup
Acly
Odad4
Dnajc7
Zfp385c
Stat3
Atp6v0a1
Tubg1
Ezh1
Vps25
Psme3
Aarsd1
Nbr1
Tmem106a
Arl4d
Dhx8
Etv4
Meox1
Dusp3
Nags
Hrob
Atxn7l3
Ubtf
Bloodlinc
Slc25a39
Gm11627
2810433D01Rik
Adam11
Gjc1
Dcakd
Nmt1
Fmnl1
Map3k14
Plekhm1
Nsf
Arf2
Crhr1
Mapt
Kansl1
Itgb3
Efcab3
Mettl2
Tlk2
Map3k3
Strada
Smarcd2
Ern1
Snord104
Tex2
Pecam1
Polg2
Smurf2
Kpna2
1810010H24Rik
Bptf
Gm11715
Nol11
Pitpnc1
Psmd12
Helz
Cacng5
Axin2
Gna13
Amz2
Wipi1
Abca9
Map2k6
2610035D17Rik
4732490B19Rik
Slc39a11
D11Wsu47e
Cpsf4l
Cdc42ep4
1700092K14Rik
4932435O22Rik
Rpl38
Dnai2
Gprc5c
Cd300lb
Rab37
Nat9
Mrpl58
Trim80
Slc16a5
Jpt1
Sumo2
Nup85
Slc25a19
Grb2
Llgl2
Recql5
Galk1
H3f3b
Unk
Unc13d
Wbp2
Exoc7
Rnf157
Ubald2
Prpsap1
Aanat
Snhg16
St6galnac2
BC018473
St6galnac1
Mfsd11
Mgat5b
Mir6516
Sec14l1
Septin9
Gm11729
2900041M22Rik
Tnrc6c
Afmid
Tha1
Pgs1
Dnah17
Ccdc40
Mir1932
Rnf213
Rptor
Slc38a10
2810410L24Rik
Aspscr1
Rfng
Fasn
Ccdc57
Cybc1
Foxk2
Wdr45b
Fn3krp
Tbcd
B3gntl1
Ptchd3
Kif3c
1110002L01Rik
Dtnb
Dnmt3a
Dnajc27
Adcy3
Ncoa1
Itsn2
Wdcp
Ubxn2a
Pum2
Sdc1
Matn3
Wdr35
4921511I17Rik
Mycn
Lpin1
Rock2
2410004P03Rik
Pdia6
Odc1
5730507C01Rik
Asap2
Adam17
Ywhaq
Rrm2
Mboat2
Kidins220
Rps7
Eipr1
Lamb1
Bcap29
Gpr22
Cog5
Atxn7l1
Dock4
Immp2l
Scfd1
Hectd1
Heatr5a
Sptssa
Snx6
Cfl2
Psma6
Nfkbia
Aldoart2
Ralgapa1
Brms1l
Foxa1
Trappc6b
Fkbp3
Fancm
Mis18bp1
Rps29
Lrr1
Pole2
Arf6
Vcpkmt
Nin
Pygl
Trim9
Tmx1
Frmd6
Actr10
Psma3
Arid4a
1700083H02Rik
Daam1
Gpr135
Jkamp
Ppm1a
4930447C04Rik
Six4
Ppp2r5e
Rplp2-ps1
Wdr89
Gm10451
Sptb
Fntb
Max
Fut8
Eif2s1
Plek2
Rad51b
9430078K24Rik
Actn1
Dcaf5
Exd2
Erh
1700052I22Rik
Sipa1l1
Rgs6
Dpf3
Dcaf4
Rbm25
Psen1
Papln
Numb
Mideas
Ptgr2
Vsx2
Abcd4
Arel1
Mlh3
Jdp2
Flvcr2
Esrrb
Lrrc74a
Irf2bpl
Cipc
Tmem63c
Samd15
Sptlc2
Gtf2a1
Ston2
Zc3h14
4930474N09Rik
Foxn3
Efcab11
Kcnk13
Gm10433
Gm10432
Ttc7b
Rps6ka5
Ccdc88c
D130020L05Rik
Atxn3
Golga5
Itpk1
Ddx24
Serpina3n
Dicer1
Clmn
Syne3
Glrx5
Tunar
Gskip
Ak7
Vrk1
Bcl11b
Ccdc85c
Cyp46a1
Yy1
Wdr25
3110009F21Rik
Ppp2r5c
Dync1h1
Hsp90aa1
Wdr20
Mok
Tecpr2
6030440G07Rik
Rcor1
Traf3
Cdc42bpb
Eif5
2810029C07Rik
Klc1
Ppp1r13b
Atp5mpl
Tdrd9
Tmem179
Cep170b
Mta1
Tedc1
Tmem121
Gm10421
Tasor2
Net1
Pfkp
Gtpbp4
Larp4b
Dip2c
Ryr2
Mtr
Actn2
Nid1
Tbce
Gli3
Cdk13
Pou6f2
Vps41
9330199G10Rik
Elmo1
Aoah
Trim27
Mir1983
Zfp184
H2ac12
H2bc11
4933404K08Rik
Zfp322a
Btn1a1
Btn2a2
H4c8
H2bc6
H4c3
Carmil1
Ripor2
BC005537
Tdp2
Mir6368
E2f3
Agtr1a
Foxc1
Wrnip1
Tubb2b
Cdyl
Ly86
Rreb1
Ssr1
Cage1
Snrnp48
Txndc5
Bloc1s5
Eef1e1
Ofcc1
Gm26688
Gcnt2
Hivep1
Gfod1
Sirt5
Mcur1
Gm20751
Gm5083
1700029N11Rik
Jarid2
Mylip
Gmpr
Stmnd1
Kif13a
Nhlrc1
Rnf144b
A330048O09Rik
Zfp169
Ptpdc1
Fam120a
Susd3
Bicd2
Spin1
H2af-ps2
S1pr3
Cks2
Gadd45g
4921525O09Rik
Diras2
Ror2
Gm2762
4930555G21Rik
Hrh2
Cplx2
Thoc3
Nop16
Faf2
Rnf44
Tspan17
Zfp346
Fgfr4
Nsd1
Lman2
Caml
B230219D22Rik
Txndc15
Pcbd2
Macroh2a1
4930550C17Rik
Spock1
Idnk
Ubqln1
Kif27
2210016F16Rik
Rmi1
Slc28a3
Ntrk2
Golm1
Tut7
Gm5084
Dapk1
Zfp808
Gm3604
6720489N17Rik
Fbp2
Aopep
Fancc
Cdc14b
Prxl2c
Cdk20
Zfp369
Zfp459
Gm10037
BC048507
Eprn
Lpcat1
Zfp72
Mir692-2
Erap1
Ell2
Adgrv1
Cetn3
Tmem161b
Rps23
Atg10
Ssbp2
Rasgrf2
Fam151b
Homer1
Bhmt
Lhfpl2
Scamp1
Tbca
F2r
Sv2c
Poc5
Cert1
Fam169a
Enc1
Lncenc1
Gm5086
Arhgef28
Foxd1
2310005E17Rik
Tmem174
Fcho2
Tnpo1
H2bl1
2310020H05Rik
Ptcd2
Mrps27
Map1b
Cartpt
Ak6
Taf9
Cdk7
Mrps36
Ccnb1
Slc30a5
Pik3r1
Mast4
Sgtb
Cenpk
Adamts6
Srek1ip1
Shisal2b
Ipo11
Dimt1
3830408C21Rik
1700006H21Rik
Zswim6
Pde4d
Gpbp1
Mier3
Gm15326
Il6st
Plpp1
Ccno
Snx18
Hspb3
Arl15
Ndufs4
Emb
Flnb
Rpp14
Pxk
Pdhb
Kctd6
4930455B14Rik
Mnd1-ps
Ptprg
3830406C13Rik
Cadps
Thoc7
Il3ra
Slc4a7
Nek10
Ngly1
Ube2e1
Ube2e2
Nid2
D14Ertd670e
Gng2
Saysd1
Kcnk5
Ecd
Fam149b
Mrps16
1810062O18Rik
Fut11
Vcl
Adk
Kat6b
Samd8
Dlg5
Rps24
Zmiz1
Zcchc24
Anxa11
4933413J09Rik
Slmap
Dennd6a
Arf4
Dnah12
Appl1
Hesx1
Il17rd
Arhgef3
Tasor
Ccdc66
Erc2
Actr8
Cacna1d
Dcp1a
Tkt
Sfmbt1
Nek4
Spcs1
Sh3bp5
Ankrd28
Msmb
Arhgap22
Mapk8
Syt15
Shld2
Glud1
Fam25c
Mmrn2
Bmpr1a
9230112D13Rik
Wapl
Grid1
Ghitm
Sh2d4b
Tspan14
Prxl2a
Psmc6
Gnpnat1
Fermt2
4930527F14Rik
Bmp4
Cdkn3
Samd4
Wdhd1
Lgals3
Dlgap5
Fbxo34
Atg14
Ktn1
4930447J18Rik
Otx2
Exoc5
Naa30
Ccnb1ip1
Tep1
Klhl33
Rnase4
Mettl17
Slc39a2
Snord58b
Hnrnpc
Rpgrip1
Chd8
Dad1
Oxa1l
Slc7a7
Prmt5
Haus4
Ajuba
4931414P19Rik
Acin1
Slc7a8
Rnf212b
Homez
Ppp1r3e
Ngdn
Dhrs4
Pck2
Dcaf11
Emc9
Irf9
Tinf2
Nfatc4
Nynrin
Gm16573
Pspc1
2410022M11Rik
Xpo4
Lats2
Ska3
Zdhhc20
Micu2
Phf11d
Setdb2
Atp8a2
Spata13
Tnfrsf19
Sacs
1700109G14Rik
Ebpl
Kpna3
Spryd7
Trim13
Dleu2
Defb48
2700070H01Rik
Fdft1
Tdh
Mtmr9
Msra
Kif13b
Ints9
Extl3
Zfp395
Esco2
Ccdc25
Gulo
Ptk2b
Bnip3l
Ppp2r2a
Ebf2
Cdca2
Dock5
Mir6539
Nefl
Slc25a37
Chmp7
Bin3
Dmtn
Xpo7
Rcbtb2
Lpar6
Itm2b
Esd
Lrch1
Siah3
Cog3
Slc25a30
Gm4285
Snora31
Kctd4
Gpalpp1
Nufip1
2900040C04Rik
Tsc22d1
4930431P22Rik
Enox1
Fam216b
Akap11
Dgkh
Rgcc
Naa16
Mtrf1
Kbtbd6
Sugt1
4930529K09Rik
Diaph3
Tdrd3
Pcdh9
Mzt1
Pibf1
Klf5
Klf12
Uchl3
Lmo7
Cln5
Scel
Slain1os
Rbm26
Spry2
Trim52
Mir6239
Gpr180
Gm4675
Abcc4
Mir6391
Mbnl2
Rap2a
Ipo5
Stk24
Dock9
A330035P11Rik
Clybl
Gm5089
Pcca
Nalcn
Itgbl1
Fbxo4
C7
Prkaa1
Ptger4
5430437J10Rik
Dab2
Rictor
Lifr
Wdr70
Cplane1
Nipbl
Slc1a3
Lmbrd2
Capsl
Tars
Npr3
Zfr
Mtmr12
Pdzd2
Cdh6
Cdh9
Basp1
Myo10
Retreg1
Ank
Otulinl
Ctnnd2
Dap
Ankrd33b
Mtdh
Matn2
Rpl30
Cox6c
Rnf19a
Ankrd46
Pabpc1
Ywhaz
Zfp706
Grhl2
Ncald
Rrm2b
Ubr5
Azin1
Rims2
Dpys
4930555K19Rik
Oxr1
Abra
Eif3h
Rad21
Aard
Deptor
Col14a1
Zhx2
9130401M01Rik
Atad2
Wdyhv1
Fbxo32
Tmem65
Mtss1
Zfp572
Sqle
Nsmce2
Gm20740
Asap1
Kcnq3
Zfat
Khdrbs3
Trappc9
Ago2
Ptk2
Ly6e
Ly6c2
Zfp41
Zc3h3
Mapk15
Plec
Oplah
Hgh1
Mroh1
Hsf1
Adck5
Ppp1r16a
Zfp251
Commd5
Zfp647
Apol6
Rbfox2
Apol7a
Myh9
Txn2
Eif3d
Mfng
Triobp
Galr3
Pick1
Pla2g6
Maff
Csnk1e
Ddx17
Dmc1
Fam227a
Apobec3
Cbx7
Snord83b
Syngr1
Tab1
Mgat3
Mief1
Cacna1i
Tnrc6b
Mrtfa
Rbx1
Ep300
L3mbtl2
Chadl
Rangap1
Zc3h7b
Tob2
Aco2
Pmm1
Srebf2
Septin3
Naga
Gm20324
Rrp7a
Cyb5r3
A4galt
Arfgap3
Pacsin2
Ttll1
Tspo
Ttll12
Mpped1
Efcab6
Pnpla3
Parvb
Shisal1
Prr5
Fam118a
Fbln1
Lncppara
Ttc38
Celsr1
Tbc1d22a
Zdhhc25
Zbed4
Alg12
Pim3
Ttll8
1810021B22Rik
Plxnb2
Ppp6r2
Lmf2
C230037L18Rik
Shank3
Pdzrn4
Gxylt1
Prickle1
Adamts20
Irak4
Tmem117
Ano6
Gm17546
4833422M21Rik
Scaf11
Slc38a1
Slc38a2
Slc38a4
Gm32885
Pced1b
Rpap3
Rapgef3
Slc48a1
Vdr
Pfkm
Asb8
Ccnt1
Cacnb3
Ddx23
Ccdc65
Prkag1
Lmbr1l
Tuba1b
4930578M01Rik
Tuba1c
Dnajc22
Spats2
Fam186b
Fmnl3
Tmbim6
Nckap5l
Bcdin3d
Asic1
Smarcd1
Cox14
Cers5
Lima1
Larp4
Dip2b
Atf1
Tmprss12
Slc11a2
Letmd1
Tfcp2
Slc4a8
Scn8a
Ankrd33
Nr4a1
Smim41
Krt8
Spryd3
Rarg
Sp1
Calcoco1
Smug1
Cbx5
Copz1
Gpr84
Zfp174
Slx4
Trap1
Gm5766
Srl
Tfap4
Glis2
Dnaja3
Cdip1
Mgrn1
Abat
Pmm2
Usp7
1810013L24Rik
Grin2a
Atf7ip2
Nubp1
Ciita
Clec16a
Rmi2
Litaf
Zc3h7a
Mir1945
Tnfrsf17
Snx29
1700003L19Rik
Ercc4
2310015D24Rik
Bfar
A930007A09Rik
Rrn3
Ntan1
Bmerb1
Ifitm7
Marf1
Cep20
Ube2v2
Dnm1l
Fgd4
Mapk1
Ppil2
Ube2l3
Rimbp3
Tmem191c
Lrrc74b
Med15
Vpreb2
Dgcr6
Arvcf
Cldn5
Hira
B3gnt5
Klhl24
Parl
Abcc5
Eif2b5
Vwa5b2
Eif4g1
Chrd
Vps8
2510009E07Rik
Map3k13
Igf2bp2
Tra2b
Etv5
Crygs
Eif4a2
Rfc4
C730014E05Rik
St6gal1
Rtp1
Lpp
A230028O05Rik
Mb21d2
Opa1
Gm1968
Cpn2
Atp13a3
Tmem44
Fam43a
Xxylt1
Acap2
AV205837
Bdh1
Gm536
Dlg1
Meltf
Senp5
Pak2
Cep19
Nrros
Rnf168
Ubxn7
Zdhhc19
Tfrc
Tnk2
Muc4
Lrch3
Lmln
Osbpl11
Snx4
1700007L15Rik
Slc12a8
Heg1
Itgb5
Kalrn
Ccdc14
Adcy5
Pdia5
Sema5b
Parp14
Ccdc58
Ildr1
Eaf2
Fstl1
Gsk3b
Cfap91
Cd80
Timmdc1
Tmem39a
Gap43
4932412D23Rik
Drd3
Qtrt2
Usf3
Dppa2
Morc1
Cd47
Bbx
G730013B05Rik
1700116B05Rik
Nxpe3
Zbtb11
Senp7
Tomm70a
Nit2
Tbc1d23
St3gal6
Crybg3
Arl6
Zfp654
[truncated: 3,320 more rows]

## Sheet: CDH4 and POGZ Co-peaks
chr1	4660826	4660848
chr1	4802869	4803188
chr1	9470234	9470497
chr1	9545674	9545676
chr1	10993575	10993878
chr1	11330125	11330357
chr1	11395605	11396154
chr1	11467059	11467273
chr1	13372748	13373064
chr1	14742847	14743023
chr1	15644111	15644306
chr1	17097451	17097471
chr1	17250796	17251062
chr1	17251134	17251302
chr1	21256385	21256593
chr1	22466725	22467346
chr1	26340468	26340564
chr1	26687301	26687751
chr1	30874038	30874365
chr1	30949950	30950159
chr1	34536855	34537110
chr1	36030567	36030635
chr1	36511432	36511621
chr1	36683053	36683440
chr1	36691125	36691365
chr1	36709696	36709910
chr1	37299967	37300181
chr1	37419552	37419718
chr1	42058565	42058694
chr1	43899374	43899456
chr1	44551743	44551850
chr1	47076562	47076689
chr1	50927127	50927387
chr1	52119469	52119666
chr1	52233542	52233645
chr1	52817274	52817452
chr1	52952959	52953044
chr1	53581442	53581740
chr1	53784988	53784989
chr1	54438887	54439140
chr1	57774881	57774949
chr1	57969869	57970120
chr1	58424358	58424790
chr1	58586324	58586586
chr1	59119913	59120410
chr1	59376204	59376485
chr1	59376561	59376735
chr1	59376899	59377113
chr1	59728638	59729132
chr1	62398451	62398616
chr1	62678846	62679124
chr1	64617333	64617370
chr1	64956622	64956992
chr1	66862741	66863025
chr1	74111491	74111709
chr1	83038256	83038554
chr1	88277501	88277734
chr1	90519400	90519679
chr1	91052816	91052984
chr1	91298419	91298528
chr1	92432403	92432593
chr1	93479106	93479420
chr1	93635588	93635628
chr1	93754270	93754429
chr1	93825233	93825418
chr1	101756509	101756995
chr1	101757057	101757281
chr1	103471572	103471792
chr1	110774771	110775143
chr1	118321453	118321685
chr1	119076079	119076275
chr1	119504523	119504671
chr1	119634877	119635087
chr1	119648756	119648981
chr1	121087482	121087670
chr1	125561011	125561021
chr1	128416939	128417306
chr1	130462461	130462866
chr1	131245344	131245468
chr1	131245895	131246105
chr1	133397547	133397724
chr1	133493401	133493551
chr1	133695153	133695263
chr1	134405876	134405959
chr1	135368500	135368556
chr1	135430360	135430388
chr1	135675627	135675843
chr1	136696055	136696239
chr1	137226657	137226865
chr1	146427018	146427048
chr1	150392751	150393030
chr1	150993655	150993938
chr1	151177524	151177633
chr1	151544335	151544468
chr1	151544946	151545076
chr1	151571177	151571350
chr1	151571480	151571500
chr1	152915430	152915661
chr1	153333261	153333492
chr1	153425137	153425179
chr1	153677790	153678045
chr1	155557991	155558311
chr1	156040210	156040522
chr1	156420668	156420841
chr1	156558194	156558305
chr1	156668741	156668907
chr1	160792628	160792694
chr1	161160153	161160542
chr1	163994553	163994650
chr1	164458602	164458712
chr1	164503496	164503738
chr1	165282141	165282320
chr1	167916008	167916363
chr1	171150372	171150571
chr1	171477895	171478237
chr1	171502424	171502718
chr1	172026720	172026951
chr1	172563076	172563215
chr1	175626083	175626109
chr1	178187767	178187954
chr1	178544677	178544844
chr1	180794068	180794421
chr1	181144118	181144360
chr1	181212063	181212279
chr1	181881086	181881391
chr1	182182369	182182565
chr1	182409294	182409533
chr1	182528310	182528534
chr1	184033615	184033654
chr1	184033787	184034075
chr1	186922864	186923162
chr1	190911685	190911781
chr1	191224580	191224873
chr1	191396902	191397023
chr1	191946272	191946504
chr1	191964312	191964571
chr1	192138276	192138546
chr10	3973082	3973189
chr10	3995658	3995820
chr10	4243397	4243633
chr10	7662863	7663432
chr10	8518603	8518816
chr10	8551904	8552141
chr10	8552301	8552493
chr10	8580466	8580944
chr10	8889557	8889662
chr10	20952683	20952859
chr10	21102260	21102489
chr10	21828948	21829157
chr10	21829412	21829548
chr10	24834550	24834788
chr10	24869826	24870090
chr10	25783804	25783965
chr10	26078814	26078967
chr10	26958603	26958670
chr10	33951083	33951251
chr10	34206887	34207213
chr10	37231241	37231287
chr10	40683497	40683587
chr10	41435337	41435480
chr10	41684812	41685002
chr10	41997790	41998127
chr10	42465161	42465212
chr10	42501607	42501701
chr10	43901294	43901651
chr10	44148880	44149095
chr10	44369025	44369203
chr10	44409388	44409560
chr10	54510877	54511087
chr10	56106897	56107014
chr10	56401468	56401692
chr10	56406884	56406997
chr10	58532241	58532408
chr10	61147293	61147296
chr10	61147443	61147520
chr10	61315447	61315563
chr10	61383394	61383848
chr10	61476014	61476065
chr10	61695041	61695232
chr10	61906234	61906357
chr10	61928999	61929291
chr10	62314175	62314390
chr10	63430272	63430405
chr10	66864182	66864354
chr10	67083758	67084100
chr10	68276522	68276683
chr10	68541562	68541839
chr10	69033546	69033769
chr10	70245037	70245300
chr10	70611848	70611859
chr10	71237778	71238022
chr10	71455553	71455645
chr10	78069383	78069608
chr10	78244782	78245068
chr10	79200128	79200342
chr10	79908277	79908356
chr10	80039884	80040119
chr10	80160189	80160477
chr10	80939836	80940057
chr10	81036914	81037394
chr10	81401546	81401781
chr10	81627385	81627490
chr10	81655243	81655550
chr10	82652592	82652929
chr10	84622253	84622510
chr10	85871604	85871936
chr10	85928469	85928761
chr10	86685612	86685715
chr10	86778471	86778631
chr10	88459460	88459548
chr10	92722130	92722644
chr10	93364644	93364890
chr10	93833988	93834053
chr10	93834105	93834232
chr10	94147755	94148185
chr10	95175569	95175811
chr10	95557510	95557837
chr10	99353727	99354102
chr10	99461274	99461422
chr10	102370587	102370798
chr10	111298395	111298556
chr10	116581549	116581732
chr10	116581885	116582065
chr10	116963035	116963161
chr10	117926230	117926336
chr10	118034618	118034793
chr10	120171775	120172016
chr10	121476644	121476842
chr10	125214597	125214793
chr10	126807041	126807167
chr10	126895906	126896056
chr10	127165652	127165662
chr10	127170951	127171188
chr10	127238464	127238657
chr10	128187588	128187835
chr10	128525618	128525878
chr10	128900496	128900777
chr10	130005749	130005799
chr11	3153737	3153951
chr11	3185314	3185526
chr11	3192985	3193807
chr11	3834570	3834692
chr11	4806219	4806442
chr11	4883200	4883404
chr11	5065086	5065112
chr11	5115095	5115274
chr11	5741136	5741496
chr11	5788550	5788868
chr11	6180950	6181244
chr11	6388774	6389027
chr11	7423587	7423832
chr11	8635584	8635800
chr11	8754586	8754646
chr11	8754765	8754989
chr11	9115837	9116037
chr11	9116188	9116207
chr11	11098375	11098585
chr11	16345474	16345746
chr11	17883030	17883314
chr11	19074296	19074485
chr11	19747689	19747735
chr11	20230783	20231076
chr11	20477758	20477904
chr11	20632138	20632392
chr11	23255198	23255398
chr11	23771218	23771303
chr11	29373701	29373908
chr11	29374014	29374103
chr11	29515210	29515482
chr11	29526287	29526511
chr11	29597040	29597129
chr11	30183028	30183139
chr11	30198432	30198564
chr11	30267711	30267866
chr11	30723487	30723701
chr11	35840876	35841090
chr11	43426133	43426196
chr11	44470411	44470542
chr11	46437404	46437696
chr11	48826941	48827176
chr11	48856895	48856990
chr11	49764294	49764646
chr11	49793847	49794005
chr11	49846432	49846701
chr11	50008223	50008326
chr11	50376959	50377166
chr11	51703666	51703843
chr11	53202317	53202562
chr11	53737220	53737406
chr11	53770093	53770251
chr11	54140028	54140645
chr11	57934590	57934796
chr11	57970836	57971053
chr11	59228409	59228685
chr11	59506262	59506503
chr11	60177026	60177258
chr11	60222571	60222854
chr11	60728478	60728671
chr11	60899222	60899281
chr11	60923192	60923326
chr11	61407804	61408012
chr11	62077092	62077234
chr11	62215051	62215407
chr11	63794174	63794231
chr11	68852835	68852925
chr11	68967678	68967909
chr11	69008539	69008701
chr11	69133784	69133989
chr11	69766520	69766535
chr11	69900711	69900840
chr11	70520126	70520427
chr11	70539930	70540354
chr11	71751051	71751236
chr11	72607755	72608069
chr11	74536263	74536417
chr11	75532135	75532425
chr11	75966939	75967193
chr11	76351259	76351570
chr11	76483404	76483652
chr11	77215908	77216089
chr11	77673869	77674060
chr11	78188987	78189078
chr11	78435877	78436151
chr11	78896848	78896917
chr11	80183535	80183717
chr11	80779701	80779745
chr11	83271815	83272130
chr11	83440859	83440937
chr11	83974614	83974792
chr11	84277019	84277248
chr11	84870430	84870646
chr11	84880077	84880218
chr11	85140417	85140525
chr11	86807639	86807886
chr11	88046518	88046756
chr11	88583289	88583530
chr11	88690206	88690396
chr11	89067626	89067793
chr11	89153913	89154127
chr11	93886321	93886383
chr11	95084866	95085048
chr11	95704421	95704733
chr11	96006835	96007516
chr11	96076269	96076498
chr11	96956131	96956497
chr11	97598232	97598301
chr11	97884729	97884844
chr11	97905954	97906181
chr11	98149737	98149949
chr11	98193482	98193779
chr11	98412426	98412635
chr11	98457928	98458121
chr11	98863667	98863882
chr11	99040289	99040493
chr11	99230845	99230933
chr11	100397426	100397677
chr11	100440779	100441064
chr11	100640432	100640451
chr11	101246228	101246370
chr11	102297299	102297491
chr11	102567853	102568114
chr11	102568208	102568368
chr11	102925339	102925609
chr11	104469541	104469767
chr11	104648766	104648771
chr11	107449232	107449405
chr11	109011645	109012156
chr11	109611190	109611265
chr11	114531227	114531263
chr11	115491441	115491626
chr11	115491703	115491777
chr11	115813886	115814082
chr11	116004879	116005123
chr11	116427157	116427412
chr11	116671219	116671550
chr11	116704534	116704751
chr11	116764947	116765219
chr11	117780823	117781074
chr11	117975536	117975598
chr11	120304952	120305183
chr11	121259605	121259827
chr12	3309602	3309784
chr12	3550342	3550555
chr12	3960063	3960243
chr12	4476219	4476434
chr12	8638707	8638937
chr12	8941387	8941675
chr12	9030265	9030422
chr12	10390835	10391131
chr12	11266060	11266281
chr12	12788473	12788713
chr12	12926881	12926927
chr12	15115639	15115973
chr12	16894388	16894561
chr12	17881466	17881782
chr12	17891769	17892131
chr12	17992476	17992670
chr12	18135626	18135808
chr12	18135966	18136189
chr12	19175496	19175971
chr12	19292278	19292307
chr12	19292449	19292648
chr12	21111325	21111631
chr12	21266077	21266119
chr12	24830953	24831150
chr12	29096153	29096370
chr12	31726030	31726269
chr12	36042225	36042410
chr12	36381922	36381975
chr12	40446144	40446422
chr12	40917564	40917712
chr12	41566042	41566062
chr12	41566259	41566355
chr12	51521680	51521858
chr12	51593072	51593332
chr12	51593414	51593559
chr12	51828774	51829387
chr12	51858831	51858969
chr12	54313037	54313186
chr12	56296613	56296934
chr12	63020693	63020802
chr12	65036323	65036400
chr12	65172911	65173249
chr12	65593680	65593836
chr12	69197263	69197587
chr12	69210279	69210631
chr12	69893293	69893426
chr12	70111666	70111811
chr12	70825560	70825660
chr12	70937501	70937514
chr12	70974296	70974338
chr12	71015892	71016278
chr12	71362187	71362328
chr12	72917864	72918207
chr12	73086160	73086191
chr12	73086242	73086407
chr12	75616320	75616702
chr12	76370235	76370432
chr12	77238148	77238480
chr12	78749104	78749248
chr12	79172134	79172336
chr12	80463167	80463483
chr12	80626778	80627053
chr12	81484930	81485167
chr12	81631293	81631520
chr12	81803053	81803132
chr12	82616932	82617179
chr12	84236044	84236248
chr12	85271380	85271470
chr12	87026088	87026212
chr12	91778704	91778931
chr12	98746243	98746457
chr12	103242031	103242256
chr12	105222947	105223116
chr12	108757808	108758047
chr12	108894011	108894349
chr12	110837962	110838052
chr12	110889347	110889586
chr12	110992410	110992460
chr12	111038841	111038877
chr12	111670715	111670894
chr12	112146330	112146463
chr12	113115078	113115105
chr12	116486013	116486046
chr12	118836712	118836725
chr13	3373448	3373723
chr13	13446872	13447001
chr13	13590772	13590817
chr13	17695237	17695490
chr13	18948477	18948649
chr13	20091160	20091194
chr13	20385558	20385677
chr13	21200505	21200616
chr13	21866041	21866116
chr13	21896851	21897007
chr13	21944763	21944927
chr13	23368937	23368987
chr13	23401022	23401243
chr13	23401614	23402441
chr13	23411580	23412186
chr13	23412367	23412592
chr13	23506940	23507299
chr13	24937633	24937680
chr13	30973857	30974031
chr13	31559708	31559975
chr13	33905623	33905802
chr13	33964639	33964889
chr13	34002440	34002751
chr13	34109639	34110029
chr13	37965640	37965753
chr13	38109297	38109516
chr13	38152169	38152219
chr13	41000266	41000417
chr13	43365500	43365785
chr13	43696139	43696302
chr13	44019238	44019316
chr13	44485002	44485327
chr13	48968515	48968722
chr13	51203422	51203650
chr13	51400126	51400280
chr13	51845814	51846013
chr13	54818485	54818586
chr13	55211217	55211440
chr13	55692654	55692897
chr13	55727559	55727772
chr13	56222045	56222339
chr13	56252298	56252365
chr13	58298646	58298883
chr13	58385189	58385306
chr13	58912553	58912816
chr13	59822843	59823042
chr13	62078892	62079286
chr13	64153760	64154068
chr13	64432740	64432906
chr13	65311438	65311483
chr13	65311732	65311903
chr13	66710903	66711259
chr13	66715814	66716302
chr13	67416005	67416080
chr13	69534864	69535164
chr13	69703925	69704110
chr13	74389856	74390129
chr13	79868848	79868938
chr13	80885736	80885996
chr13	86345428	86345647
chr13	90245914	90246196
chr13	91460613	91460693
chr13	92530826	92531147
chr13	93304200	93304650
chr13	94976215	94976449
chr13	95525233	95525553
chr13	98366305	98366312
chr13	98504458	98504703
chr13	98504857	98504928
chr13	98926512	98926656
chr13	98976954	98977248
chr13	100744318	100744533
chr13	100888695	100888874
chr13	109260457	109260698
chr13	111809287	111809479
chr13	111919279	111919585
chr13	112440276	112440470
chr13	118022629	118022686
chr14	7791496	7791692
chr14	8403370	8403490
chr14	12283953	12284457
chr14	14348068	14348243
chr14	16575537	16575693
chr14	17660935	17661133
chr14	18463291	18463477
chr14	20217043	20217340
chr14	20393270	20393575
chr14	20545824	20546191
chr14	20929609	20929704
chr14	21500199	21500215
chr14	25607137	25607142
chr14	27272683	27272827
chr14	31436040	31436248
chr14	31918290	31918523
chr14	32124388	32124529
chr14	34549094	34549460
chr14	37742587	37742594
chr14	47074284	47074531
chr14	48701060	48701470
chr14	49447779	49448070
chr14	50870245	50870470
chr14	51088607	51088797
chr14	51435094	51435303
chr14	52257939	52258028
chr14	52304811	52305025
chr14	53576946	53577400
chr14	54876658	54877125
chr14	55478983	55479223
chr14	56402579	56402825
chr14	57057626	57057951
chr14	57104476	57104708
chr14	57656260	57656400
chr14	57733038	57733116
chr14	57890059	57890128
chr14	57998966	57999098
chr14	57999176	57999539
chr14	60177064	60177276
chr14	60634898	60635110
chr14	61173113	61173322
chr14	61556400	61556628
chr14	61649097	61649191
chr14	62292801	62292993
chr14	63077167	63077340
chr14	63605926	63606334
chr14	66868818	66869287
chr14	70429038	70429206
chr14	70635749	70635965
chr14	73524840	73525071
chr14	75505417	75505522
chr14	75754317	75754393
chr14	75786593	75786900
chr14	75844935	75845047
chr14	76266412	76266492
chr14	76388176	76388378
chr14	76414246	76414472
chr14	76494921	76495135
chr14	78849226	78849562
chr14	79390985	79391209
chr14	87416405	87416512
chr14	91458785	91459298
chr14	91478294	91478303
chr14	91478576	91478850
chr14	91655984	91656427
chr14	95661130	95661305
chr14	95661374	95661628
chr14	99039419	99039496
chr14	100314254	100314323
chr14	101608301	101608372
chr14	101608656	101608872
chr14	101729385	101729886
chr14	103059625	103059764
chr14	103539888	103540163
chr14	105920833	105921129
chr14	106106310	106106614
chr14	118696810	118697035
chr14	120362702	120362794
chr14	120910643	120910849
chr14	123626538	123626715
chr14	124033441	124033578
chr15	5135026	5135193
chr15	8832110	8832157
chr15	10714882	10714889
chr15	10723734	10723943
chr15	11630844	11630942
chr15	11631010	11631244
chr15	12203452	12203597
chr15	12533452	12533601
chr15	16446631	16446835
chr15	16629606	16629808
chr15	25903364	25903657
chr15	28071072	28071202
chr15	31224036	31224218
chr15	34067247	34067421
chr15	34837644	34837887
chr15	35371385	35371532
chr15	36126992	36127214
chr15	36609517	36609772
chr15	36792645	36792985
chr15	37082122	37082233
chr15	38078071	38078289
chr15	38384490	38384749
chr15	39728831	39729018
chr15	39943262	39943298
chr15	39943389	39943538
chr15	40018578	40018793
chr15	41164116	41164293
chr15	41905538	41905661
chr15	51877485	51877748
chr15	52012981	52013510
chr15	66968829	66969066
chr15	68258139	68258534
chr15	73067880	73068255
chr15	73090444	73090695
chr15	74799720	74800004
chr15	75086692	75087046
chr15	75969039	75969107
chr15	76307251	76307550
chr15	76925872	76925996
chr15	76987423	76987738
chr15	78983167	78983289
chr15	79464733	79464877
chr15	79605352	79605583
chr15	79971655	79971713
chr15	80255327	80255580
chr15	81219868	81220180
chr15	81522319	81522500
chr15	81663534	81663745
chr15	85635024	85635141
chr15	89454032	89454043
chr15	95819745	95820262
chr15	97037567	97037946
chr15	98631425	98631832
chr15	98806732	98806984
chr15	99100245	99100393
chr15	99474328	99474642
chr15	100468617	100468861
chr15	100474126	100474399
chr15	100636900	100637199
chr15	100761991	100762041
chr15	101277189	101277626
chr15	102135702	102136041
chr15	102510464	102510682
chr15	102625857	102625892
chr15	102692995	102693264
chr15	103177862	103178074
chr15	103305308	103305573
chr15	103337216	103337383
chr16	3532082	3532396
chr16	3975870	3976033
chr16	4003957	4004199
chr16	4475296	4475299
chr16	4560639	4560761
chr16	5050143	5050275
chr16	8758273	8758420
chr16	9195925	9195983
chr16	10216531	10216960
chr16	10217107	10217263
chr16	11143918	11144290
chr16	11909101	11909290
chr16	13014178	13014351
chr16	13749131	13749238
chr16	16213404	16213630
chr16	16473318	16473471
chr16	16599743	16600275
chr16	17069836	17070134
chr16	17201504	17201773
chr16	17451679	17451719
chr16	18036727	18036900
chr16	18738340	18738512
chr16	20141186	20141377
chr16	20716208	20716428
chr16	20717298	20717315
chr16	20717400	20717512
chr16	21423279	21423602
chr16	23127927	23128115
chr16	27388842	27389077
chr16	28928952	28929129
chr16	30171333	30171515
chr16	30550495	30550688
chr16	30641275	30641576
chr16	31342643	31342756
chr16	32332641	32332870
chr16	32877551	32877765
chr16	33251618	33251731
chr16	33734479	33734787
chr16	33766961	33767162
chr16	35541022	35541253
chr16	37867859	37868174
chr16	38407504	38407821
chr16	42306036	42306405
chr16	42575685	42575774
chr16	44347579	44347806
chr16	45349514	45349740
chr16	48309242	48309661
chr16	52031597	52031646
chr16	56037558	56037969
chr16	57166843	57167192
chr16	58523167	58523240
chr16	64770712	64770997
chr16	65649126	65649336
chr16	67652559	67652781
chr16	76373276	76373560
chr16	78846218	78846429
chr16	87603956	87604132
chr16	90165773	90165995
chr16	90299870	90300055
chr16	91045505	91045512
chr16	92103731	92104103
chr16	95701883	95702320
chr16	95702479	95702705
chr16	95952762	95953086
chr16	97512421	97512651
chr16	97922577	97922589
chr17	6429713	6429782
chr17	6468195	6468433
chr17	7534274	7534622
chr17	9580142	9580148
chr17	14693753	14693854
chr17	21423094	21423306
chr17	21566862	21567217
chr17	22876459	22876753
chr17	24351746	24352053
chr17	24533460	24533664
chr17	24804404	24804681
chr17	24886767	24886946
chr17	24937365	24937466
chr17	26243723	26243818
chr17	26663107	26663230
chr17	27041731	27041760
chr17	27048019	27048241
chr17	27555254	27555825
chr17	28080823	28080932
chr17	28593868	28594121
chr17	28800536	28800782
chr17	30874296	30874700
chr17	30923742	30924032
chr17	31057346	31057620
chr17	32295885	32295948
chr17	32702865	32703158
chr17	32924915	32925199
chr17	33063074	33063331
chr17	35301684	35301834
chr17	36231252	36231609
chr17	37050066	37050193
chr17	39843181	39846351
chr17	39847611	39848622
chr17	44105617	44105830
chr17	45495381	45495831
chr17	45685742	45686054
chr17	45979367	45979553
chr17	46041337	46041551
chr17	47139772	47139844
chr17	47744881	47745049
chr17	47957772	47957948
chr17	48275419	48275480
chr17	49047973	49048187
chr17	50293057	50293377
chr17	50508740	50508854
chr17	55931766	55931959
chr17	56777729	56777885
chr17	57180823	57180984
chr17	63829040	63829297
chr17	63863448	63863634
chr17	64390616	64390848
chr17	70828003	70828158
chr17	70900577	70900812
chr17	71598705	71598947
chr17	74489571	74489813
chr17	74528301	74528500
chr17	79364835	79365141
chr17	79365238	79365291
chr17	80497572	80497638
chr17	81064804	81065036
chr17	83677215	83677598
chr17	84096422	84096717
chr17	84512266	84512401
chr17	85090747	85090884
chr17	87601842	87601941
chr17	88346960	88347271
chr17	89934152	89934310
chr18	3005619	3006354
chr18	3822158	3822418
chr18	4321189	4321521
chr18	4353042	4353251
chr18	4634978	4635195
chr18	4635256	4635575
chr18	5163150	5163404
chr18	6516282	6516476
chr18	9957598	9958157
chr18	10325267	10325432
chr18	10610180	10610616
chr18	10866146	10866452
chr18	17565292	17565662
chr18	20922916	20923130
chr18	20943853	20944250
chr18	20961394	20961483
chr18	20961863	20961883
chr18	21001222	21001478
chr18	24551684	24551898
chr18	24603521	24603522
chr18	25169008	25169380
chr18	30121800	30121973
chr18	31568904	31569172
chr18	32163260	32163525
chr18	33213615	33213767
chr18	33950647	33950867
chr18	34372786	34373034
chr18	34506550	34506814
chr18	34759635	34759707
chr18	34815383	34815622
chr18	35043358	35043603
chr18	35118633	35118747
chr18	35498581	35498812
chr18	35662326	35662490
chr18	35757735	35758106
chr18	35823214	35823521
chr18	36253694	36253920
chr18	36286777	36287010
chr18	36319969	36320201
chr18	36328903	36329063
chr18	36348892	36349091
chr18	36559510	36559721
chr18	37859876	37860290
chr18	38046811	38046840
chr18	38296730	38296972
chr18	38338944	38339069
chr18	38601832	38602146
chr18	38993273	38993398
chr18	40308049	40308420
chr18	53214952	53214958
chr18	61786585	61786881
chr18	64333028	64333114
chr18	64344862	64345021
chr18	65935066	65935289
chr18	66429068	66429207
chr18	67133388	67133649
chr18	68329127	68329378
chr18	68336929	68336968
chr18	68942508	68942694
chr18	70471960	70472285
chr18	73704058	73704212
chr18	75344683	75344750
chr18	75344909	75344958
chr18	75366889	75367094
chr18	75449840	75450159
chr18	75464942	75465277
chr18	76171675	76171842
chr18	77744107	77744154
chr18	80184992	80185194
chr18	80256384	80256608
chr18	80933969	80934097
chr18	84664677	84664880
chr18	84768857	84768947
chr18	84838651	84838824
chr19	3324609	3324927
chr19	4059115	4059407
chr19	4397538	4397957
chr19	4615718	4615869
chr19	5014932	5015182
chr19	5117524	5117771
chr19	5117873	5118274
chr19	5488083	5488219
chr19	6029799	6029939
chr19	6979477	6979876
chr19	7493821	7494113
chr19	8251945	8252426
chr19	8716602	8716814
chr19	8871368	8871402
chr19	8929576	8929832
chr19	9082150	9082166
chr19	10267771	10267985
chr19	10577337	10577680
chr19	12731197	12731217
chr19	14656035	14656187
chr19	14835822	14836066
chr19	16436046	16436281
chr19	17138241	17138467
chr19	20924306	20924495
chr19	24225020	24225354
chr19	25237289	25237601
chr19	28560809	28560975
chr19	28834603	28834960
chr19	29184776	29184833
chr19	29285703	29285909
chr19	29521775	29522067
chr19	29647905	29648096
chr19	29830840	29831107
chr19	31082862	31083092
chr19	32726827	32726863
chr19	33178896	33178979
chr19	34655468	34655640
chr19	37687130	37687357
chr19	37921048	37921371
chr19	38224057	38224326
chr19	38819269	38819433
chr19	38869535	38869663
chr19	40873331	40873574
chr19	40894413	40894610
chr19	40895151	40895429
chr19	40936081	40936285
chr19	41981647	41981737
chr19	42321887	42322173
chr19	42384995	42385259
chr19	42779791	42780075
chr19	43498761	43498804
chr19	43940262	43940515
chr19	44069500	44069664
chr19	44266332	44266422
chr19	45143504	45143732
chr19	45363915	45364028
chr19	45783225	45783388
chr19	47450672	47450924
chr19	47578792	47579054
chr19	47731019	47731083
chr19	53330004	53330080
chr19	55316150	55316256
chr19	55316333	55316526
chr19	55491928	55492024
chr19	55588894	55589022
chr19	55589389	55589486
chr19	56548805	56549021
chr19	57008409	57008702
chr19	57611304	57611433
chr19	61266773	61266858
chr19	61266936	61267149
chr19	61320979	61321172
chr2	3284514	3284645
chr2	3713718	3713839
chr2	5714761	5714915
chr2	10262931	10262969
chr2	10263071	10263277
chr2	13370666	13370826
chr2	14055110	14055330
chr2	16017271	16017430
chr2	16017763	16017928
chr2	17943402	17943645
chr2	18694274	18694371
chr2	19371634	19371680
chr2	20496473	20496519
chr2	20526385	20526484
chr2	26139910	26140303
chr2	26594423	26594628
chr2	27572527	27572550
chr2	28607543	28607618
chr2	28840590	28840802
chr2	29820652	29820968
chr2	30392068	30392376
chr2	30968113	30968329
chr2	31068916	31069250
chr2	32008208	32008272
chr2	32174350	32174514
chr2	32694608	32694786
chr2	34801812	34802017
chr2	34913718	34913739
chr2	36198690	36198985
chr2	39190341	39190592
chr2	44525479	44525768
chr2	50066568	50066676
chr2	57123493	57123733
chr2	58626385	58626389
chr2	59161312	59161540
chr2	59161637	59161674
chr2	59161734	59161830
chr2	59231477	59231793
chr2	59523623	59523950
chr2	60962987	60963142
chr2	69883916	69884116
chr2	70340189	70340401
chr2	70619472	70619610
chr2	70661548	70661622
chr2	71056056	71056168
chr2	71211200	71211430
chr2	71719034	71719247
chr2	73038177	73038526
chr2	73054146	73054320
chr2	73054966	73055072
chr2	73386862	73386952
chr2	75669681	75669841
chr2	75873983	75874328
chr2	76406893	76407056
chr2	77586644	77586822
chr2	83644279	83644438
chr2	84798176	84798460
chr2	84865881	84865965
chr2	87534785	87534891
chr2	87535001	87535160
chr2	91070274	91070431
chr2	91237336	91237612
chr2	93849590	93849839
chr2	94010596	94010850
chr2	94406181	94406251
chr2	101723077	101723285
chr2	101796654	101796841
chr2	103485210	103485454
chr2	104886360	104886711
chr2	106693228	106693449
chr2	106750883	106751057
chr2	106974159	106974402
chr2	109677564	109677828
chr2	117019031	117019292
chr2	117342296	117342461
chr2	118373433	118373438
chr2	119236905	119237335
chr2	119337708	119338060
chr2	119463284	119463468
chr2	119546985	119547390
chr2	119972451	119972712
chr2	121008002	121008141
chr2	121357829	121357852
chr2	121806800	121807014
chr2	126552910	126553105
chr2	126706996	126707179
chr2	126932904	126933219
chr2	127270305	127270668
chr2	127482192	127482406
chr2	127839305	127839737
chr2	129198249	129198534
chr2	129587544	129587879
chr2	130424055	130424114
chr2	131096195	131096611
chr2	132263391	132263631
chr2	135658831	135659002
chr2	146511666	146512011
chr2	152820335	152820522
chr2	154603296	154603651
chr2	155115336	155115795
chr2	156312468	156312489
chr2	156730689	156730918
chr2	157597402	157597479
chr2	158362080	158362294
chr2	163051605	163051671
chr2	164805328	164805464
chr2	164824055	164824259
chr2	164867685	164867715
chr2	164911000	164911190
chr2	164918228	164918391
chr2	165874624	165874819
chr2	165992252	165992364
chr2	166905643	166905825
chr2	167188905	167189154
chr2	167189366	167189474
chr2	168207180	168207492
chr2	168310988	168311178
chr2	168791581	168791810
chr2	173159517	173159629
chr2	174463782	174464014
chr2	174472705	174472859
chr2	177073737	177073990
chr2	177129507	177129759
chr2	178407534	178407728
chr2	181187340	181187561
chr2	181917457	181918077
chr3	5576344	5576481
chr3	5860472	5860803
chr3	8245314	8245563
chr3	8245631	8245676
chr3	8510201	8510581
chr3	8510954	8511168
chr3	8511227	8511536
chr3	8999983	9000251
chr3	10390543	10390814
chr3	14886549	14886749
chr3	18243146	18243178
chr3	18256494	18256820
chr3	18624104	18624403
chr3	19627970	19628113
chr3	19894949	19895140
chr3	22074842	22074868
chr3	22293570	22293859
chr3	27710597	27710750
chr3	28842925	28843138
chr3	30855652	30855810
chr3	32510261	32510452
chr3	33990457	33990754
chr3	34760257	34760298
chr3	37312468	37312791
chr3	40745538	40746008
chr3	41082571	41082613
chr3	45117442	45117583
chr3	45117718	45117973
chr3	46447889	46448024
chr3	57651576	57651783
chr3	59005560	59005741
chr3	62159145	62159363
chr3	63295521	63295974
chr3	63929063	63929310
chr3	63964577	63964813
chr3	64321920	64322147
chr3	65527872	65528194
chr3	65958289	65958505
chr3	67504022	67504282
chr3	67515068	67515141
chr3	68565123	68565518
chr3	79629299	79629398
chr3	83766172	83766317
chr3	83980522	83980680
chr3	84181595	84181832
chr3	84480206	84480419
chr3	84638938	84639152
chr3	86539264	86539476
chr3	87893842	87893972
chr3	87905908	87906167
chr3	88531336	88531727
chr3	88572237	88572569
chr3	89337240	89337761
chr3	89773060	89773361
chr3	89912895	89912950
chr3	91964614	91964811
chr3	93506286	93506441
chr3	94310157	94310297
chr3	95559429	95559780
chr3	96104530	96104801
chr3	96464025	96464240
chr3	97658329	97658555
chr3	101163547	101163705
chr3	102164975	102165183
chr3	103058253	103058520
chr3	103914660	103914874
chr3	104789086	104789225
chr3	107343375	107343667
chr3	108433624	108433867
chr3	108554450	108554739
chr3	108591474	108591610
chr3	116748509	116748895
chr3	118194875	118195084
chr3	119095331	119095646
chr3	122728981	122729080
chr3	122729726	122729834
chr3	133091820	133092056
chr3	145873538	145873607
chr3	146499386	146499606
chr3	146521448	146521693
chr3	146758798	146759012
chr3	152165411	152165669
chr3	152165791	152165858
chr3	153675993	153675996
chr3	159495128	159495296
chr4	3875066	3875140
chr4	5644261	5644475
chr4	10932415	10932605
chr4	11966619	11966842
chr4	14487257	14487438
chr4	15958131	15958441
chr4	19137943	19138179
chr4	19570016	19570057
chr4	19575303	19575412
chr4	20777958	20778206
chr4	22047909	22047920
chr4	22357660	22357937
chr4	23573179	23573315
chr4	24437480	24437586
chr4	24966186	24966445
chr4	26944695	26944873
chr4	42999838	43000075
chr4	43875776	43875966
chr4	43957581	43957795
chr4	44072527	44072671
chr4	44233078	44233437
chr4	45489859	45490091
chr4	48279366	48279557
chr4	53952572	53952640
chr4	57690814	57691078
chr4	59117901	59118056
chr4	62479743	62480246
chr4	77310122	77310480
chr4	83323814	83324028
chr4	86764328	86764545
chr4	86874429	86874493
chr4	86911856	86912011
chr4	87834386	87834732
chr4	88094647	88094924
chr4	93334509	93334734
chr4	98396173	98396274
chr4	98845583	98845845
chr4	99198860	99198932
chr4	99650635	99651092
chr4	99829221	99829414
chr4	101264895	101265181
chr4	104367109	104367164
chr4	105223987	105224108
chr4	105289762	105290057
chr4	105460388	105460587
chr4	106827892	106828085
chr4	106839055	106839245
chr4	108406386	108406467
chr4	110050918	110050978
chr4	115558105	115558231
chr4	115785006	115785140
chr4	116995313	116995496
chr4	117190556	117190630
chr4	117202088	117202229
chr4	117429642	117429851
chr4	117484562	117484938
chr4	118260697	118260817
chr4	118260945	118261041
chr4	119026421	119026707
chr4	119071752	119071926
chr4	119539123	119539561
chr4	120432702	120432867
chr4	121016982	121017178
chr4	121098050	121098229
chr4	123182888	123183078
chr4	124606624	124606851
chr4	124824943	124825178
chr4	125992260	125992604
chr4	126942993	126943025
chr4	127199442	127199620
chr4	129810847	129811168
chr4	130107772	130107949
chr4	130519854	130520032
chr4	132022627	132022635
chr4	132212213	132212502
chr4	132269634	132269881
chr4	132329183	132329481
chr4	133241010	133241226
chr4	133338970	133339178
chr4	133814255	133814467
chr4	133888040	133888366
chr4	134351857	134352038
chr4	134468482	134469049
chr4	136317489	136317771
chr4	137048436	137048612
chr4	137388568	137388701
chr4	137470652	137470844
chr4	137801506	137801731
chr4	138304653	138304869
chr4	138325759	138326008
chr4	138326188	138326267
chr4	138444981	138445348
chr4	140103634	140103815
chr4	141545412	141545491
chr4	142084729	142085108
chr4	143313405	143313426
chr4	145432394	145432645
chr4	145516440	145516651
chr4	145564604	145564855
chr4	145576559	145576946
chr4	146457838	146457936
chr4	146497964	146498180
chr4	146740805	146741319
chr4	146924983	146925808
chr4	147985452	147985589
chr4	148738425	148738663
chr4	148891091	148891176
chr4	149137108	149137418
chr4	149307958	149308223
chr4	149332512	149332737
chr4	149485073	149485312
chr4	150236580	150236910
chr4	154674300	154674439
chr4	154682312	154682623
chr4	155163297	155163534
chr4	155601984	155602029
chr4	155770104	155770368
chr4	155803355	155803539
chr5	3386972	3386993
chr5	3803068	3803234
chr5	12872981	12873369
chr5	20701782	20702042
chr5	21244637	21244985
chr5	31489409	31489566
chr5	31698304	31698344
chr5	32616638	32616667
chr5	33782360	33782591
chr5	35948558	35948719
chr5	36830473	36830785
chr5	36988772	36988889
chr5	38039120	38039357
chr5	52741948	52741995
chr5	53671366	53671767
chr5	63874957	63875122
chr5	63968580	63968711
chr5	72464926	72465214
chr5	74126173	74126251
chr5	75537601	75537874
chr5	77095084	77095190
chr5	86407114	86407579
chr5	86851938	86852122
chr5	86858207	86858403
chr5	90366691	90366856
chr5	92042879	92043123
chr5	92112691	92113181
chr5	93045320	93045552
chr5	99906355	99906613
chr5	100518056	100518270
chr5	100846305	100846400
chr5	102070085	102070492
chr5	103655473	103655818
chr5	105545352	105545596
chr5	106574303	106574535
chr5	107289164	107289599
chr5	107437730	107438084
chr5	108052062	108052066
chr5	109096618	109096783
chr5	110176739	110176852
chr5	110437833	110438067
chr5	113580769	113580981
chr5	114175239	114175638
chr5	115326687	115326992
chr5	115444296	115444541
chr5	116024590	116024758
chr5	117388585	117388865
chr5	118175287	118175299
chr5	119310314	119310537
chr5	120888233	120888505
chr5	121606494	121606690
chr5	122050308	122050522
chr5	122391922	122392023
chr5	122707498	122707878
chr5	122850365	122850497
chr5	123057500	123057652
chr5	123149875	123150166
chr5	123375591	123375832
chr5	124426217	124426504
chr5	127640344	127640352
chr5	128600382	128600673
chr5	129155574	129155974
chr5	129915734	129915777
chr5	130363406	130363900
chr5	134313805	134314054
chr5	135001330	135001400
chr5	135001476	135001623
chr5	135743964	135744213
chr5	135935869	135935947
chr5	136566914	136566916
chr5	136987247	136987408
chr5	137741526	137741759
chr5	138160390	138160531
chr5	139167670	139167685
chr5	140068555	140068825
chr5	140505697	140505813
chr5	143113029	143113319
chr5	143122967	143123117
chr5	143622557	143622907
chr5	144479976	144480026
chr5	144679191	144679476
chr5	144768369	144768718
chr5	146261019	146261352
chr5	148466875	148467058
chr5	148467110	148467111
chr6	3183131	3183428
chr6	3183649	3183952
chr6	5119603	5119702
chr6	5325249	5325508
chr6	5576927	5577198
chr6	6955874	6956093
chr6	7441984	7441987
chr6	7707029	7707068
chr6	8209413	8209614
chr6	14901334	14901349
chr6	17065289	17065514
chr6	18514483	18514495
chr6	20686633	20686855
chr6	25801327	25801410
chr6	29347772	29348027
chr6	29917087	29917370
chr6	30028224	30028608
chr6	30693360	30693694
chr6	35251914	35252153
chr6	39420677	39421026
chr6	39446400	39446541
chr6	39810796	39810828
chr6	39810943	39811058
chr6	40325315	40325706
chr6	40471187	40471424
chr6	44204519	44204736
chr6	47650546	47650909
chr6	47778285	47778586
chr6	47877329	47877551
chr6	47942662	47942894
chr6	47943067	47943480
chr6	49173696	49173811
chr6	49319583	49319838
chr6	49395553	49396025
chr6	51470915	51471023
chr6	52078582	52078855
chr6	53818827	53819055
chr6	54039712	54039945
chr6	54096522	54096724
chr6	56715019	56715229
chr6	60994308	60994492
chr6	65060996	65061351
chr6	65796823	65796940
chr6	71441099	71441185
chr6	71544311	71544518
chr6	71609711	71609840
chr6	71633341	71633534
chr6	71770978	71771060
chr6	72828803	72829065
chr6	73232285	73232471
chr6	83078083	83078294
chr6	83893830	83894039
chr6	85044736	85045086
chr6	85333017	85333065
chr6	85451514	85451706
chr6	85586962	85587172
chr6	86684424	86684470
chr6	86827632	86827663
chr6	87730690	87730961
chr6	87913673	87914004
chr6	89059925	89059978
chr6	91701143	91701357
chr6	91701419	91701431
chr6	93629840	93630077
chr6	93913032	93913416
chr6	97148737	97148982
chr6	100378529	100378871
chr6	100482537	100482821
chr6	101377810	101377968
chr6	107218532	107218847
chr6	108570850	108571083
chr6	108709712	108709941
chr6	113038691	113038916
chr6	113604417	113604730
chr6	113683314	113683548
chr6	114969291	114969396
chr6	115601337	115601761
chr6	115650887	115651307
chr6	115838231	115838383
chr6	116208167	116208407
chr6	118419344	118419556
chr6	118593560	118593671
chr6	119818721	119818809
chr6	119847892	119847920
chr6	120126588	120126855
chr6	120511331	120511535
chr6	125088743	125088931
chr6	125504681	125504699
chr6	125577827	125578183
chr6	127336659	127336881
chr6	127561331	127561487
chr6	128479502	128479785
chr6	134035137	134035240
chr6	134640656	134640829
chr6	135040525	135040661
chr6	136499722	136499890
chr6	136518747	136519139
chr6	141363723	141364129
chr6	142345476	142345485
chr6	144361373	144361790
chr6	144370997	144371013
chr6	145276266	145276353
chr6	146577941	146578214
chr6	146641904	146642010
chr6	147475920	147476437
chr6	149101170	149101456
chr6	149131293	149131507
chr7	3348098	3348289
chr7	3617079	3617272
chr7	4821084	4821104
chr7	6331166	6331436
chr7	12478178	12478318
chr7	12780379	12780676
chr7	16222168	16222383
chr7	16713055	16713269
chr7	16924596	16924885
chr7	19023796	19024109
chr7	19281933	19282166
chr7	19573960	19574084
chr7	23470657	23470987
chr7	24809172	24809309
chr7	25669239	25669561
chr7	25848133	25848349
chr7	27284975	27285264
chr7	27520320	27520347
chr7	27572057	27572435
chr7	28014130	28014362
chr7	28299052	28299206
chr7	28339223	28339457
chr7	28372296	28372544
chr7	30634749	30634863
chr7	34570836	34571199
chr7	34630499	34630624
chr7	34655500	34655659
chr7	34798581	34798752
chr7	34799015	34799046
chr7	35119309	35119425
chr7	35537593	35537934
chr7	35686870	35687079
chr7	42497295	42497490
chr7	43167228	43167796
chr7	45154859	45155187
chr7	45240936	45241121
chr7	45396055	45396368
chr7	45551434	45551641
chr7	45880827	45880964
chr7	46919744	46919906
chr7	63755582	63755721
chr7	64287597	64287691
chr7	64830323	64830499
chr7	65064770	65065039
chr7	65371059	65371477
chr7	65645028	65645298
chr7	66387933	66388049
chr7	67759719	67759976
chr7	67950911	67951120
chr7	70789413	70789690
chr7	71456483	71456719
chr7	75827652	75827915
chr7	77303528	77303577
chr7	79515545	79515592
chr7	79535726	79535881
chr7	79792679	79792856
chr7	80152744	80152921
chr7	81094303	81094556
chr7	81763081	81763361
chr7	83902955	83903167
chr7	84605799	84605890
chr7	84605972	84606178
chr7	87246590	87246798
chr7	97331777	97331986
chr7	97788403	97788489
chr7	97788542	97788664
chr7	100159686	100159826
chr7	100492913	100493030
chr7	100493115	100493186
chr7	100706969	100707117
chr7	101663836	101664057
chr7	102223106	102223279
chr7	102250668	102250738
chr7	104244495	104244663
chr7	109439086	109439110
chr7	109752340	109752445
chr7	109781230	109781485
chr7	112678981	112679168
chr7	113513342	113513647
chr7	114562814	114562986
chr7	115217072	115217212
chr7	116286434	116286438
chr7	116307593	116307981
chr7	116334335	116334608
chr7	127104432	127104722
chr7	127244128	127244334
chr7	127406682	127406896
chr7	127691579	127691863
chr7	128004671	128004747
chr7	128523970	128524150
chr7	130847500	130847693
chr7	132316784	132316858
chr7	133114860	133115084
chr7	133636990	133637411
chr7	133776877	133777008
chr7	137570165	137570230
chr7	139766588	139766632
chr7	140137538	140137781
chr7	140787553	140787734
chr7	141122458	141122682
chr7	141130949	141131036
chr7	141148665	141148772
chr7	143296876	143296992
chr8	3221378	3221466
chr8	3516850	3517048
chr8	3546673	3546887
chr8	3552352	3552374
chr8	3587665	3587725
chr8	3587849	3587890
chr8	4193158	4193409
chr8	4258313	4258815
chr8	4325231	4325531
chr8	4678312	4678630
chr8	12439763	12439813
chr8	12445995	12446045
chr8	12928869	12929092
chr8	13287487	13287787
chr8	13677166	13677429
chr8	13757684	13757796
chr8	13786080	13786273
chr8	13869590	13869853
chr8	13986047	13986282
chr8	19979917	19980284
chr8	20321349	20321677
chr8	22192803	22192987
chr8	22199602	22199793
chr8	22900961	22901189
chr8	25597144	25597382
chr8	25967178	25967648
chr8	28768579	28768771
chr8	33443417	33443614
chr8	33624828	33625085
chr8	33966571	33966793
chr8	34124232	34124386
chr8	40939137	40939346
chr8	41133320	41133959
chr8	43321129	43321211
chr8	44920675	44920735
chr8	44971649	44971696
chr8	45063639	45063924
chr8	46163744	46163951
chr8	46445890	46446086
chr8	46484208	46484384
chr8	47288370	47288439
chr8	47288637	47288721
chr8	47920739	47921062
chr8	47921117	47921192
chr8	47991142	47991151
chr8	48016280	48016424
chr8	48110111	48110418
chr8	54529661	54529666
chr8	56219058	56219339
chr8	56252174	56252574
chr8	57487401	57487693
chr8	60993308	60993518
chr8	61549871	61550284
chr8	64692774	64692943
chr8	64778123	64778591
chr8	65194120	65194443
chr8	66990560	66990768
chr8	68420318	68420714
chr8	69121680	69121950
chr8	69324757	69324819
chr8	69399567	69399889
chr8	69654498	69654728
chr8	69654853	69655071
chr8	69716476	69716905
chr8	69902685	69902842
chr8	69902961	69903164
chr8	70522809	70523019
chr8	70619160	70619225
chr8	70631063	70631295
chr8	70730054	70730454
chr8	70865292	70865363
chr8	71385423	71385686
chr8	71558675	71559079
chr8	71580687	71580831
chr8	71908261	71908997
chr8	72654792	72654947
chr8	77549471	77549809
chr8	78537871	78538078
chr8	80880160	80880371
chr8	82864320	82864496
chr8	83331987	83332316
chr8	83668554	83668820
chr8	83819679	83819994
chr8	83876284	83876494
chr8	83954965	83955138
chr8	84270157	84270264
chr8	84650217	84650665
chr8	84872354	84872439
chr8	84902970	84903224
chr8	84937297	84937614
chr8	85473346	85473557
chr8	87629704	87630006
chr8	87974704	87975047
chr8	88118822	88118968
chr8	88272346	88272607
chr8	88697087	88697350
chr8	89073356	89073484
chr8	90904337	90904516
chr8	90955265	90955388
chr8	94214649	94214865
chr8	94666968	94667035
chr8	94703491	94703559
chr8	104069064	104069080
chr8	104340787	104341026
chr8	104509552	104509891
chr8	104541089	104541297
chr8	104564962	104565155
chr8	105347551	105347783
chr8	105496821	105497131
chr8	106415406	106415770
chr8	106603868	106604043
chr8	106674933	106675210
chr8	107030901	107031078
chr8	107261986	107262403
chr8	107293151	107293308
chr8	108535320	108535564
chr8	108723034	108723318
chr8	110911856	110912031
chr8	110998218	110998348
chr8	111300603	111300823
chr8	111765325	111765631
chr8	111765810	111765992
chr8	111943811	111943891
chr8	114439909	114439969
chr8	117498469	117498760
chr8	119344104	119344173
chr8	120407865	120408492
chr8	121108461	121108694
chr8	121829633	121829740
chr8	122523046	122523546
chr8	125733945	125734002
chr8	125773503	125773612
chr8	126946099	126946285
chr8	127125840	127125933
chr9	3403403	3403736
chr9	3533003	3533117
chr9	7634204	7634542
chr9	9238483	9239050
chr9	15279844	15279975
chr9	17874726	17875155
chr9	18292036	18292283
chr9	19695017	19695128
chr9	20384986	20385407
chr9	21224590	21224758
chr9	21798754	21798803
chr9	22085173	22085414
chr9	22307989	22308147
chr9	24878734	24878963
chr9	25400944	25401152
chr9	31029837	31030157
chr9	33528761	33528929
chr9	35112057	35112174
chr9	37544719	37545023
chr9	38407399	38407903
chr9	44233563	44233597
chr9	44881393	44881681
chr9	45055302	45055345
chr9	45828438	45828618
chr9	46272889	46273068
chr9	48465888	48465913
chr9	49751521	49751613
chr9	49796737	49796888
chr9	50528422	50528648
chr9	50617134	50617468
chr9	50727493	50727763
chr9	50768377	50768582
chr9	51008597	51008921
chr9	53384343	53384656
chr9	54676736	54676909
chr9	55511656	55512047
chr9	55789592	55789607
chr9	57130616	57131022
chr9	57310788	57311015
chr9	57765081	57765108
chr9	58003915	58003977
chr9	58274343	58274543
chr9	58279948	58280121
chr9	58311679	58311924
chr9	59532344	59532417
chr9	62980571	62980783
chr9	63377606	63377895
chr9	63602213	63602473
chr9	64267156	64267232
chr9	65201278	65201490
chr9	65214590	65214656
chr9	65215170	65215392
chr9	65593613	65593667
chr9	67831317	67831494
chr9	69989544	69989663
chr9	70283563	70283564
chr9	71155823	71156101
chr9	71215878	71215982
chr9	71227525	71227605
chr9	73071503	73071589
chr9	74953068	74953440
chr9	77910463	77911037
chr9	78395865	78396128
chr9	79793193	79793340
chr9	81863656	81863952
chr9	86464679	86464877
chr9	86467320	86467668
chr9	87739680	87739843
chr9	95637596	95637883
chr9	97114507	97114543
chr9	98296668	98297089
chr9	98856340	98856642
chr9	99153841	99153969
chr9	104002782	104003017
chr9	105494640	105494949
chr9	105838877	105838946
chr9	106685601	106685921
chr9	106789005	106789225
chr9	107534222	107534272
chr9	107872398	107872661
chr9	108392687	108393028
chr9	108460296	108460541
chr9	108753468	108753502
chr9	109038450	109038664
chr9	109038775	109039001
chr9	110653862	110654076
chr9	111118439	111118640
chr9	114500385	114500550
chr9	116450774	116451070
chr9	118040538	118040818
chr9	118863374	118863629
chr9	119156693	119156822
chr9	119444794	119444964
chr9	119792550	119792684
chr9	120520067	120520075
chr9	120932977	120933211
chr9	122351780	122352154
chr9	122950992	122951029
chr9	123113164	123113381
chr9	123461802	123462187
chr9	123851612	123851750
chr9	124424358	124424568
chr9	124440462	124440661
chrX	157612985	157613201
chrY	90739733	90740121
chrY	90797731	90798057
chrY	90804885	90805312
chrY	90825413	90825497

## Sheet: ADNP and POGZ Co-peaks
chr1	4802678	4803304
chr1	6997922	6998436
chr1	7397400	7397512
chr1	9944549	9944699
chr1	9967734	9968230
chr1	15643947	15644460
chr1	30874049	30874404
chr1	35839390	35839517
chr1	36511432	36511674
chr1	36691125	36691547
chr1	37419504	37419866
chr1	37675443	37675726
chr1	50927058	50927379
chr1	54381653	54381723
chr1	58424176	58424605
chr1	59376803	59377312
chr1	59609516	59609650
chr1	59728614	59729094
chr1	72307048	72307084
chr1	74398148	74398622
chr1	75033608	75033861
chr1	84881199	84881597
chr1	86380834	86381269
chr1	86467377	86467396
chr1	86486946	86487019
chr1	87245951	87246310
chr1	89191583	89191906
chr1	131161985	131161986
chr1	131889837	131890088
chr1	132472573	132472703
chr1	133695094	133695263
chr1	134399697	134400126
chr1	134500939	134501199
chr1	135259104	135259232
chr1	137003814	137004018
chr1	137226657	137226994
chr1	150993592	150993938
chr1	153333181	153333492
chr1	153532919	153532967
chr1	156040201	156040637
chr1	156558194	156558616
chr1	164020804	164020844
chr1	171478493	171479015
chr1	171501997	171502291
chr1	171502427	171502770
chr1	172326641	172326847
chr1	175625998	175626109
chr1	181953275	181953482
chr1	191964312	191964533
chr1	192795454	192795530
chr10	3995658	3995901
chr10	4243606	4243633
chr10	8889409	8889662
chr10	13024815	13024995
chr10	14584462	14584523
chr10	34234004	34234482
chr10	34252953	34253108
chr10	41791755	41791813
chr10	42465019	42465212
chr10	42501607	42501718
chr10	42643783	42643907
chr10	44148902	44149095
chr10	56106897	56107022
chr10	56401368	56401692
chr10	56406560	56406653
chr10	61315447	61315632
chr10	61415724	61415788
chr10	61416331	61416699
chr10	61417573	61417778
chr10	61695041	61695229
chr10	63236336	63236542
chr10	63237040	63237303
chr10	66864144	66864510
chr10	67084018	67084342
chr10	67286096	67286115
chr10	79908277	79908415
chr10	80039796	80040203
chr10	80376297	80376992
chr10	80475469	80475520
chr10	80590768	80590897
chr10	80961013	80961104
chr10	81060421	81060624
chr10	81401467	81401876
chr10	81627385	81627606
chr10	83724695	83725082
chr10	85928435	85928914
chr10	88625977	88626303
chr10	88685398	88685434
chr10	94147676	94148139
chr10	95220504	95220704
chr10	95557506	95557973
chr10	95719524	95719794
chr10	118034931	118035198
chr10	126807041	126807310
chr10	126895871	126896056
chr10	127152451	127152721
chr10	127170767	127171228
chr10	128140304	128140740
chr10	128187364	128188311
chr10	128900462	128900898
chr11	3192875	3193626
chr11	5065481	5065715
chr11	5115037	5115387
chr11	5788555	5788977
chr11	8635222	8635654
chr11	19946295	19946348
chr11	20145739	20146045
chr11	20230624	20231071
chr11	22949198	22949468
chr11	23255198	23255276
chr11	29515257	29515482
chr11	30482775	30482888
chr11	35986136	35986519
chr11	48856710	48856990
chr11	49846395	49846735
chr11	53737196	53737553
chr11	54140102	54140507
chr11	57825210	57825428
chr11	57934558	57934974
chr11	60728455	60728671
chr11	60899145	60899281
chr11	60976836	60976891
chr11	63794121	63794231
chr11	69008343	69008701
chr11	69703645	69703817
chr11	69715234	69715591
chr11	69719298	69719608
chr11	74764336	74764850
chr11	74764936	74765052
chr11	75762186	75762344
chr11	77497756	77498020
chr11	77673441	77674060
chr11	78435979	78436152
chr11	79975781	79976084
chr11	79992220	79992299
chr11	80131750	80131780
chr11	80183535	80183916
chr11	83440790	83440937
chr11	88046503	88046768
chr11	95295784	95296134
chr11	95520977	95521158
chr11	95645745	95645961
chr11	95704396	95704749
chr11	96076179	96076498
chr11	96111108	96111438
chr11	96693481	96693497
chr11	96795240	96795580
chr11	96956270	96956523
chr11	97598232	97598403
chr11	97884672	97884844
chr11	97987764	97987774
chr11	97994483	97994939
chr11	98193348	98193816
chr11	98754842	98755080
chr11	99040109	99040493
chr11	100375775	100376070
chr11	100397426	100397740
chr11	101589372	101589582
chr11	101665066	101665210
chr11	102567853	102568368
chr11	103044109	103044167
chr11	104648766	104648869
chr11	106613690	106613994
chr11	106724459	106724650
chr11	107018825	107019261
chr11	107140833	107141382
chr11	107287777	107287846
chr11	115440247	115440345
chr11	116004811	116005213
chr11	116426983	116427499
chr11	116671219	116671596
chr11	117888109	117888508
chr11	121286346	121286479
chr12	3426201	3426323
chr12	8638636	8638937
chr12	12926881	12927095
chr12	16908140	16908590
chr12	18135626	18135816
chr12	31643812	31643839
chr12	31800583	31800881
chr12	55564340	55564726
chr12	65172780	65173249
chr12	69210240	69210615
chr12	70974296	70974463
chr12	71362130	71362328
chr12	72843374	72843575
chr12	75616234	75616889
chr12	76458634	76458921
chr12	79808346	79808578
chr12	79852583	79852776
chr12	80626681	80627000
chr12	85271404	85271873
chr12	86795555	86795799
chr12	98746243	98746876
chr12	110417886	110418332
chr12	110837886	110838052
chr12	110992226	110992460
chr12	112146269	112146463
chr13	9309331	9309462
chr13	21944763	21944921
chr13	23506949	23507332
chr13	38204410	38204478
chr13	41000266	41000866
chr13	43696139	43696465
chr13	44679600	44679756
chr13	44704751	44705171
chr13	51203111	51203691
chr13	55692551	55693028
chr13	55714048	55714364
chr13	58298646	58298932
chr13	58385189	58385362
chr13	64432699	64432906
chr13	67416378	67416569
chr13	74389743	74390263
chr13	91217711	91217850
chr13	92483400	92483454
chr13	98976945	98977320
chr13	111550019	111550442
chr13	111550541	111550596
chr13	111919178	111919644
chr14	7809297	7809709
chr14	7817588	7817815
chr14	8213659	8213859
chr14	12283969	12284319
chr14	14346051	14346171
chr14	14347628	14348425
chr14	17660792	17661167
chr14	18463216	18463477
chr14	19776615	19776644
chr14	20339626	20339816
chr14	20393270	20393637
chr14	21474432	21474725
chr14	25591204	25591570
chr14	26705327	26705471
chr14	26867321	26867610
chr14	26994653	26994693
chr14	30479340	30479614
chr14	34379015	34379230
chr14	45445368	45445908
chr14	47074211	47074662
chr14	47354248	47354723
chr14	47495900	47496113
chr14	47572715	47572960
chr14	50877284	50877611
chr14	50904285	50904827
chr14	51082789	51083068
chr14	51088607	51088906
chr14	52104872	52105012
chr14	54538762	54538987
chr14	54554538	54554922
chr14	54876538	54877276
chr14	57656161	57656450
chr14	57732953	57733116
chr14	57848831	57848857
chr14	57999030	57999550
chr14	59366967	59366989
chr14	60981930	60982141
chr14	62837230	62837479
chr14	63077155	63077340
chr14	65889814	65890018
chr14	66868718	66869333
chr14	75864053	75864256
chr14	76266412	76266640
chr14	79390575	79391209
chr14	103059603	103059764
chr14	103539888	103540039
chr14	106106116	106106614
chr14	118696649	118697185
chr14	120791861	120792267
chr14	120845988	120846034
chr14	122080092	122080155
chr14	122416666	122417002
chr15	5135026	5135149
chr15	6386554	6386739
chr15	8722106	8722245
chr15	12203272	12203737
chr15	31224036	31224325
chr15	39791104	39791302
chr15	52012981	52013173
chr15	52028205	52028416
chr15	68258113	68258520
chr15	73067803	73068276
chr15	74799714	74800048
chr15	75086692	75086999
chr15	75988004	75988212
chr15	76925747	76925996
chr15	77867636	77867723
chr15	79971429	79971713
chr15	81663501	81663796
chr15	81670647	81670935
chr15	82266596	82266942
chr15	83464879	83465200
chr15	88766373	88766780
chr15	89210997	89211295
chr15	93503944	93504138
chr15	95819798	95820475
chr15	97332796	97332991
chr15	97663990	97664298
chr15	98631389	98631892
chr15	99074141	99074195
chr15	99100117	99100393
chr15	99113777	99114127
chr15	99678256	99678616
chr15	100236795	100236847
chr15	100474189	100474723
chr15	101984722	101984752
chr15	103183484	103183840
chr15	103272482	103272569
chr16	4003885	4004199
chr16	4560554	4560761
chr16	4790291	4790484
chr16	8574373	8574486
chr16	8758081	8758420
chr16	8810568	8810739
chr16	11456504	11456588
chr16	21701437	21701682
chr16	23114873	23115223
chr16	23165741	23166007
chr16	25038340	25038718
chr16	30642262	30642319
chr16	33734431	33734778
chr16	42782419	42782580
chr16	48309242	48309829
chr16	55895898	55895941
chr16	56037894	56038065
chr16	84769250	84769399
chr16	90165768	90166112
chr16	90299810	90300055
chr16	91045267	91045512
chr16	91884403	91884513
chr16	91931956	91932169
chr16	93826582	93826757
chr16	93975499	93975598
chr16	95701866	95702121
chr16	95952762	95953268
chr16	96144906	96145354
chr16	97512357	97512670
chr17	5440357	5440539
chr17	7523985	7524309
chr17	7534192	7534591
chr17	24937259	24937466
chr17	27041329	27041760
chr17	27048019	27048218
chr17	28080809	28080932
chr17	28486586	28486859
chr17	28926653	28927015
chr17	30874213	30874846
chr17	30923665	30924032
chr17	32295885	32296022
chr17	32702795	32703157
chr17	33892038	33892252
chr17	33901353	33901441
chr17	35088897	35089238
chr17	35578461	35578799
chr17	45584827	45585187
chr17	45629840	45630240
chr17	45978842	45979306
chr17	45979369	45979553
chr17	46110569	46110712
chr17	46556234	46556283
chr17	46576306	46576421
chr17	47115866	47116160
chr17	47744771	47745132
chr17	56008041	56008298
chr17	56777505	56777885
chr17	64390542	64390902
chr17	66509840	66510253
chr17	70827891	70828327
chr17	70900577	70900874
chr17	78915888	78915908
chr17	79613885	79614133
chr17	80497455	80497638
chr17	83677215	83677669
chr17	87601556	87602120
chr18	10610242	10610616
chr18	20943744	20944340
chr18	25168874	25169338
chr18	35757536	35758106
chr18	36657414	36657559
chr18	37859821	37860319
chr18	38046811	38047190
chr18	38374084	38374168
chr18	46914015	46914151
chr18	49755302	49755547
chr18	62250329	62250503
chr18	66291637	66291814
chr18	67635291	67635646
chr18	74906877	74906999
chr18	75449799	75450390
chr18	77743934	77744154
chr18	80184593	80185321
chr18	82777638	82778076
chr18	82812689	82812794
chr19	3842232	3842626
chr19	4059676	4059714
chr19	5014852	5015240
chr19	5488083	5488177
chr19	5529462	5529761
chr19	5793406	5793814
chr19	6029710	6029939
chr19	6979477	6979960
chr19	7261772	7262104
chr19	8716567	8716814
chr19	8871368	8871468
chr19	10267605	10268099
chr19	23076210	23076401
chr19	23087390	23087779
chr19	24224938	24225507
chr19	24225580	24225744
chr19	29830840	29831154
chr19	30549016	30549370
chr19	37363023	37363170
chr19	37687071	37687390
chr19	42321887	42322099
chr19	42779805	42780149
chr19	43498761	43498928
chr19	43940159	43940515
chr19	44696412	44696755
chr19	45994042	45994215
chr19	53322654	53322864
chr19	53599957	53600048
chr19	55316150	55316526
chr19	55589313	55589486
chr19	60780341	60780645
chr2	11501972	11502336
chr2	17943312	17943645
chr2	19657772	19658044
chr2	20496130	20496374
chr2	25261931	25262135
chr2	26594213	26594467
chr2	28514706	28514944
chr2	29097663	29097965
chr2	29098037	29098350
chr2	30042693	30043012
chr2	30077389	30077843
chr2	30828089	30828605
chr2	30968059	30968429
chr2	31239000	31239101
chr2	32008034	32008272
chr2	32694168	32694786
chr2	33439186	33439274
chr2	33478123	33478459
chr2	34801812	34802070
chr2	69883829	69884210
chr2	70619408	70619610
chr2	71211187	71211510
chr2	71925174	71925265
chr2	73054859	73055072
chr2	84865881	84865988
chr2	90822930	90823247
chr2	90940244	90940359
chr2	91237195	91237612
chr2	104371737	104371900
chr2	117019056	117019354
chr2	119546985	119547365
chr2	119843629	119843728
chr2	119972357	119972676
chr2	120748088	120748411
chr2	127792676	127792808
chr2	132262502	132262633
chr2	151494081	151494284
chr2	155115125	155115273
chr2	156643715	156643913
chr2	157597218	157597479
chr2	163051605	163051780
chr2	164805298	164805464
chr2	164866788	164867231
chr2	164867440	164867715
chr2	165716876	165717052
chr2	165981155	165981640
chr2	165992252	165992590
chr2	166195024	166195142
chr2	166983508	166983660
chr2	167014708	167014950
chr2	168207189	168207484
chr2	168791532	168791810
chr2	170045851	170046255
chr2	172439983	172440250
chr2	173057203	173057293
chr2	178407379	178407728
chr3	8999925	9000560
chr3	9008280	9008487
chr3	9244383	9244599
chr3	10390543	10390837
chr3	31056606	31057102
chr3	32510240	32510514
chr3	34760257	34760391
chr3	34760645	34761373
chr3	53462842	53463099
chr3	86002456	86002823
chr3	87905908	87906159
chr3	88058446	88058609
chr3	88231627	88231688
chr3	88572083	88573176
chr3	89842466	89842702
chr3	90475461	90475633
chr3	95153912	95154386
chr3	96487443	96487677
chr3	96594180	96594487
chr3	116748442	116749061
chr3	122728981	122729233
chr3	127399062	127399299
chr3	145873509	145873607
chr3	153675365	153675368
chr3	157925226	157925435
chr3	159495128	159495295
chr4	21754763	21755189
chr4	41124447	41124470
chr4	43528602	43528672
chr4	46374708	46374781
chr4	59450835	59451117
chr4	62479743	62480245
chr4	86539009	86539439
chr4	86764328	86764627
chr4	98845409	98846069
chr4	99650552	99651092
chr4	104367109	104367158
chr4	108182197	108182358
chr4	117484562	117484812
chr4	120287807	120287996
chr4	121098042	121098229
chr4	124906418	124906491
chr4	124906806	124906924
chr4	125992260	125992363
chr4	126147958	126148389
chr4	126942993	126943125
chr4	127199350	127199744
chr4	129374413	129374482
chr4	129381615	129382499
chr4	129406524	129407152
chr4	130662635	130662791
chr4	132022584	132022635
chr4	132269600	132269968
chr4	132303504	132303642
chr4	132349842	132349915
chr4	132350274	132350754
chr4	132968703	132969261
chr4	133104252	133104384
chr4	133240897	133241268
chr4	133900523	133900709
chr4	135413480	135413723
chr4	135440161	135440333
chr4	135661245	135661334
chr4	136317431	136317775
chr4	137659709	137659997
chr4	137801361	137801862
chr4	139330680	139330726
chr4	141564685	141564906
chr4	142084657	142085265
chr4	144404368	144404552
chr4	145194968	145194972
chr4	145576466	145576933
chr4	146740832	146741207
chr4	148288045	148288127
chr4	148738392	148738709
chr4	149137108	149137397
chr4	149332512	149332866
chr4	150910057	150910094
chr4	155784338	155784388
chr4	155803238	155803539
chr4	156101383	156101616
chr4	156109079	156109184
chr5	21244637	21244863
chr5	23713931	23713988
chr5	23756380	23756592
chr5	24909283	24909499
chr5	31489428	31489566
chr5	31602149	31602170
chr5	32616638	32616872
chr5	33033676	33033921
chr5	36103557	36103813
chr5	36830521	36830850
chr5	63874958	63875122
chr5	65960125	65960253
chr5	72902021	72902333
chr5	99906216	99906261
chr5	99906403	99906712
chr5	108052062	108052147
chr5	108076350	108076490
chr5	113180490	113180583
chr5	114174831	114175557
chr5	114824104	114824294
chr5	115444297	115444597
chr5	115464555	115464907
chr5	115465312	115465724
chr5	115821423	115821611
chr5	116024471	116024758
chr5	117388585	117388966
chr5	118175128	118175299
chr5	120130125	120130196
chr5	120888154	120888581
chr5	121606416	121606690
chr5	122410292	122410502
chr5	122707714	122707965
chr5	123057500	123057744
chr5	123375234	123375889
chr5	124611049	124611325
chr5	127640186	127640352
chr5	129915489	129915777
chr5	134339978	134340463
chr5	135656767	135657105
chr5	135935772	135935947
chr5	136936347	136936672
chr5	137741263	137741716
chr5	138116671	138116840
chr5	138160390	138160439
chr5	139167588	139167685
chr5	140505583	140505813
chr5	142924486	142924610
chr5	143113029	143113385
chr5	143622537	143622907
chr5	144040589	144040644
chr5	144226718	144226943
chr5	148831712	148831878
chr5	148879186	148879564
chr5	149229162	149229366
chr5	149678587	149678763
chr5	149745306	149745516
chr6	3183653	3183952
chr6	6279672	6280117
chr6	22355938	22356324
chr6	24956752	24956824
chr6	30028224	30028432
chr6	39420556	39421011
chr6	39446255	39446541
chr6	42349178	42349285
chr6	47778285	47778474
chr6	47779255	47779569
chr6	47942615	47943349
chr6	49319378	49319957
chr6	49395553	49396036
chr6	53818695	53819130
chr6	65011455	65011493
chr6	65012374	65012477
chr6	65025353	65025376
chr6	65034865	65034874
chr6	71096166	71096573
chr6	71770920	71771060
chr6	72779278	72779443
chr6	72828612	72829076
chr6	73247669	73247782
chr6	82653167	82653300
chr6	82856228	82856376
chr6	83893738	83894039
chr6	83914196	83914283
chr6	85586919	85587260
chr6	86519609	86520172
chr6	86741337	86741561
chr6	86827546	86827663
chr6	87614735	87615155
chr6	89059748	89059978
chr6	97046707	97046773
chr6	97647404	97647497
chr6	99379416	99379419
chr6	113038600	113038916
chr6	113604311	113604689
chr6	113683237	113683627
chr6	115601168	115601761
chr6	115727643	115727837
chr6	115809060	115809297
chr6	122523086	122523516
chr6	122702141	122702616
chr6	122770676	122771052
chr6	122873882	122873932
chr6	124802709	124802982
chr6	124938953	124939016
chr6	125008450	125008669
chr6	125577827	125578214
chr6	128479502	128479660
chr6	134640656	134640916
chr6	136518747	136519139
chr6	143020816	143021239
chr6	145276350	145276915
chr7	3193056	3193212
chr7	3578425	3578491
chr7	3617079	3617353
chr7	4821084	4821366
chr7	6283444	6283546
chr7	6331166	6331411
chr7	13009768	13010034
chr7	16713037	16713353
chr7	16924555	16924885
chr7	19023760	19024192
chr7	19118597	19118634
chr7	19281908	19282513
chr7	19573902	19574084
chr7	19686771	19686934
chr7	19824639	19824889
chr7	24399510	24399607
chr7	24469377	24469564
chr7	27284942	27285411
chr7	27520320	27520416
chr7	27572004	27572335
chr7	28299052	28299413
chr7	28339190	28339611
chr7	28527835	28528289
chr7	29237893	29237991
chr7	29293788	29294219
chr7	30197914	30198031
chr7	34183056	34183216
chr7	35119124	35119423
chr7	35537593	35537991
chr7	38142122	38142483
chr7	42497295	42497776
chr7	45154849	45155297
chr7	45341349	45341790
chr7	52164508	52164612
chr7	63755472	63755721
chr7	68275566	68275640
chr7	75827652	75828022
chr7	79792589	79792856
chr7	80015453	80015644
chr7	80152077	80152562
chr7	80152674	80152921
chr7	81213035	81213175
chr7	81762412	81762603
chr7	101501729	101501846
chr7	101663769	101664057
chr7	109610068	109610479
chr7	109986856	109986947
chr7	110018043	110018087
chr7	126200774	126201186
chr7	127104307	127104746
chr7	127903973	127904024
chr7	130600409	130600874
chr7	133636980	133637446
chr7	140960317	140960440
chr7	141122458	141122963
chr7	141148665	141148872
chr8	3546690	3546924
chr8	18594885	18595065
chr8	19979917	19980237
chr8	22192803	22193062
chr8	22199469	22199793
chr8	25967103	25967706
chr8	26015272	26015530
chr8	26064140	26064333
chr8	33624828	33625240
chr8	33966390	33966833
chr8	35495827	35496229
chr8	41194263	41194536
chr8	47920739	47921192
chr8	48016280	48016646
chr8	64778191	64778682
chr8	69849188	69849647
chr8	69849954	69850041
chr8	70630012	70630538
chr8	70631053	70631295
chr8	71371551	71371586
chr8	71385319	71385814
chr8	71558672	71559196
chr8	71580687	71580967
chr8	72334023	72334274
chr8	72654738	72655139
chr8	78098620	78098643
chr8	83594861	83594985
chr8	83668588	83668820
chr8	83819694	83820036
chr8	83954965	83955105
chr8	84193871	84194032
chr8	84363648	84363758
chr8	84902930	84903398
chr8	84908102	84908273
chr8	84937161	84937614
chr8	95332328	95332335
chr8	104564962	104565309
chr8	106077388	106077627
chr8	106674733	106675499
chr8	110911856	110912529
chr8	110998114	110998348
chr8	111300480	111300823
chr8	111765325	111765356
chr8	122558958	122558995
chr8	123037695	123037797
chr8	123722228	123722505
chr8	125479820	125480093
chr8	126946083	126946294
chr9	3403341	3403848
chr9	20385010	20385365
chr9	21224551	21224767
chr9	22307830	22308147
chr9	22495192	22495456
chr9	44361815	44362251
chr9	44881393	44881681
chr9	46035850	46035896
chr9	46119833	46119917
chr9	46272889	46273185
chr9	48465888	48466021
chr9	54286677	54286698
chr9	57310666	57311014
chr9	58268633	58269077
chr9	58274151	58274624
chr9	58279728	58280121
chr9	58311613	58311980
chr9	59532258	59532417
chr9	59679660	59679896
chr9	63971565	63971641
chr9	64267156	64267434
chr9	65214590	65214674
chr9	65594000	65594203
chr9	66158303	66158432
chr9	67001024	67001238
chr9	69160876	69161133
chr9	70283563	70283668
chr9	71155823	71156122
chr9	73071455	73071589
chr9	75303675	75303709
chr9	78395853	78396268
chr9	78475659	78476637
chr9	81863633	81863972
chr9	96833450	96833799
chr9	96889219	96889687
chr9	98856340	98856535
chr9	99153784	99153969
chr9	106211900	106212089
chr9	106643363	106643724
chr9	107986168	107986617
chr9	108753367	108753502
chr9	109909744	109910187
chr9	114367971	114368198
chr9	114389567	114390003
chr9	114528597	114528718
chr9	114977880	114978192
chr9	118863374	118863694
chr9	119792178	119792684
chr9	120005711	120005995
chr9	120520004	120520075
chr9	120932947	120933211
chrX	8051517	8051524
chrX	94213449	94213567
chrX	157579370	157579708
chrY	90739478	90739488
chrY	90739785	90740121
