# Supplementary material for: Autism-associated protein POGZ controls ESCs and ESC neural induction by association with esBAF
Source: Mol Autism. 2022 Jun 1;13:24. doi: 10.1186/s13229-022-00502-9 (PMC9161502; doi:10.1186/s13229-022-00502-9)
Supplement: Supplementary file 7 — Additional file 7. ATAC-seq and H3K27ac comparison between us and Markenscoff-Papadimitriou et al. [file 13229_2022_502_MOESM7_ESM.xlsx]

## Sheet: bg and ESC WT specific DA genes
bg_WT ATAC peak genes	ESC_WT ATAC peak genes	ESC and bg WT specific atac common genes	hypergeometric distribution test
4931408C20Rik	Stau2	Gm5524	p=0.3462254
Gm5524	Col19a1	Nrp2
Gm597	Gm5524	Slc4a3
Mir6342	Fam178b	4933406K04Rik
Phf3	Dnah7a	Pfkp
Khdrbs2	Ankrd44	Ttll1
Gm9839	Trak2	Cdh22
Gm5415	Pard3bos2	4932441J04Rik
Dalir	Nrp2	Dlx6os1
C230029F24Rik	Ino80dos
Nrp2	Erbb4
Adam23	Xrcc5
Klf7	Cyp27a1
Slc4a3	Slc4a3
Gm17751	Farsb
Cdh20	Mir6344
Gm17634	Pid1
Gm7160	Dis3l2
Cdh7	Inpp5d
Cdh19	Gbx2
Dsel	Otos
Cntnap5a	C1ql2
Gm28590	Plekha6
Uchl5	C730036E19Rik
Brinp3	1700025G04Rik
Ptgs2	Nmnat2
Tpr	Rgs8
Hmcn1	Glul
Swt1	Zfp648
4930503O07Rik	Tor1aip1
Grik2	Cop1
Palm	Serpinc1
Ap3d1	Gm26685
Gm35722	4930568G15Rik
Mgat4c	Sft2d2
Mir378d	Spata17
4933406G16Rik	Rps6kc1
Luc7l3	Flvcr1
Prkca	Ppp2r5a
Cep112	Gm32200
Myadml2	Tab2
4930448C13Rik	Epm2a
Sox11	Hebp2
Gm33340	Ahi1
Foxg1	Gm5420
1810007C17Rik	Sgk1
Snx6	Moxd1
Lrfn5	Ccn6
Spanxn4	Mir6408
Fscb	Adamts14
Flrt2	Fam241b
1700019M22Rik	Srgn
Galc	Ccar1
4933406K04Rik	Jmjd1c
Adam6a	Rhobtb1
Pfkp	Rfx4
Amph	Btbd11
Unc5a	Tmpo
Edil3	Elk3
Crhbp	Atxn7l3b
Depdc1b	Rab3ip
Thrb	Cct2
Tgm1	Srgap1
2700070H01Rik	Rab5b
4930474H20Rik	Limk2
Spertl	Lif
9330188P03Rik	Hormad2
1700128A07Rik	Mtmr3
Slitrk1	Cobl
Slitrk6	Usp34
Slitrk5	Npm1
4930524C18Rik	Dock2
1700100I10Rik	Wwc1
Cdh18	Platr20
Ywhaz	Jade2
Rims2	Tcf7
Csmd3	9530068E07Rik
Gm20740	Tnip1
Mrtfa	Sparc
Ttll1	Pemt
Fam186b	Drg2
Lsamp	Aldh3a1
Epha6	Dnah9
Nsun3	Shisa6
Samsn1	Gm12298
Mir125b-2	Rap1gap2
Tmprss15	Rtn4rl1
1700066C05Rik	Abr
Ncam2	Aatf
4930553E22Rik	Tbx4
Igfals	Mir21a
Nudt3	Ankfn1
St6gal2	Itga3
Nudt12os	Dlx3
Crim1	Zfp652
Cox7a2l	Npepps
Plekhh2	Lasp1
Hsbp1l1	Krt42
Sall3	Hrob
Cbln2	Map3k14
Socs6	Gosr2
Cemip2	Nsf
Arhgap19	Tlk2
Lypd6	Slc39a11
Hat1	Gpr142
Cwc22	Rab37
Fsip2	Nat9
Olfr1010	Itgb4
Ext2	Sec14l1
Lrrc4c	2900041M22Rik
Iftap	Socs3
Commd9	Cbr2
Zfp770	Fasn
Cdh22	Sectm1a
Hnf4g	Ttc32
1700008P02Rik	Mycn
Pkia	2410004P03Rik
Snx16	Itgb1bp1
Ralyl	Gm17746
Tbl1xr1	Trappc12
Rprl2	Atxn7l1
Naaladl2	Strn3
D3Ertd751e	Ttc6
2610316D01Rik	2700049A03Rik
Gm7977	Prkch
Otol1	Plekhg3
Sis	Fut8
Gm20356	9430078K24Rik
Zbbx	Gm3693
Golim4	Map3k9
Fstl5	Sipa1l1
Trim45	Rgs6
Syt6	Jdp2
Prmt6	Irf2bpl
Olfm3	Sptlc2
Runx1t1	Clmn
Mmp16	4933406K04Rik
Nkain3	Ccnk
Bach2	Ccdc85c
Gm12374	Gm266
Gm12381	Kif26a
1700009N14Rik	Mta1
Cylc2	Gm10421
C630028M04Rik	Abcb5
Pappa	Akr1c12
Ptprd	Pfkp
Gm12610	Ryr2
Dmrta1	Sugct
Izumo3	Elmo1
Tusc1	Nrsn1
Hivep3	2610307P16Rik
Matn1	Cdkal1
Luzp1	Prpf4b
Wnt4	Ly86
Ube4b	Rreb1
Slc45a1	Hivep1
Cdk6	Jarid2
Fam126a	Dtnbp1
Slc5a1	Rbm24
Prom1	Cks2
4932441J04Rik	Ror2
Pcdh7	Cltb
Arap2	Rgs14
Gabrg1	Agtpbp1
Gabra2	Dapk1
Cox7b2	Aopep
Gabra4	Fancc
Kit	Ptch1
1700017L05Rik	Slc35d2
Adgrl3	Fam240b
Epha5	Zfp998
NA	Arhgef28
Zfp932	Ankra2
Tpst2	Mast4
Myo1h	1700006H21Rik
Anapc5	Zswim6
Rbak	Pde4d
Casd1	Ankrd55
Dlx6os1	Flnb
Umad1	Camk2g
Nxph1	Slmap
AA545190	Oxnad1
Thsd7a	Peli2
1700016P04Rik	Naa30
Ppp1r3a	Rpgrip1
Lsm8	Mmp14
Ankrd7	Jph4
Mir6370	Dhrs2
Fam3c	2410022M11Rik
Ptprz1	Kif13b
Lrrc4	Pbk
Tpk1	Fndc3a
Mir148a	Kctd4
Aqp1	4930431P22Rik
Mitf	Mir6390
Cntn6	1700006F04Rik
Edem1	Gm5089
1700054K19Rik	Hnrnpa1l2-ps2
Slc6a1	Trio
Nanos2	Ctnnd2
Slc17a6	Ext1
Gas2	Nsmce2
1700015G11Rik	Trib1
B230209E15Rik	Adcy8
B130024G19Rik	Efr3a
Lmo1	Ptk2
Parva	Ly6e
Gga2	Card10
Gm10578	Nptxr
Ppfia1	Ttll1
Myo16	Ttll8
Sgcz	Prickle1
Msr1	Senp1
Fgf20	Pou6f1
Adam39	Pde1b
1190028D05Rik	Mir193b
Galntl6	Prodh
Hpf1	Camk2n2
Trim61	Lpp
Apela	Opa1
Marchf1	Gm1968
Nwd1	Hes1
Irx3	Atp13a3
Psme3ip1	Bdh1
Rspry1	Ftdc2
Cdh11	Robo2
1600027J07Rik	D16Ertd472e
4933400L20Rik	Eva1c
Cdh5	Ermard
Trim67	Prdm9
Disc1	Cacna1h
Gm32856	Rrp1b
Casp1	1700071M16Rik
4930568E12Rik	Runx2
Cln6	Vegfa
1700034K08Rik	Plcl2
Zcchc12	Satb1
Gria3	Mllt1
Thoc2	4930405O22Rik
4930515L19Rik	Rab31
Ldoc1	Lama1
Tslrn1	8430430B14Rik
Ctag2	Zfp36l2
Mir7673	Camkmt
Cysltr1	Six3
P2ry10	Epas1
P2ry10b	Ankrd29
4933401B06Rik	Zfp521
H2ab1	Dsg2
Tgif2lx2	Spry4
Pabpc5	Sh3rf2
Cnksr2	Lars
1700020D14Rik	Pou4f3
Zfy1	Ticam2
	Hmgxb3
	Nedd4l
	Zfp532
	Zbtb7c
	2900057B20Rik
	Loxhd1
	Cabp2
	Ccs
	Pacs1
	Malat1
	1110059E24Rik
	Smc5
	Mamdc2
	Tjp2
	Dmrt1
	Il33
	Kif20b
	Cpeb3
	Ffar4
	Aldh18a1
	Crtac1
	Lbx1
	Sfr1
	Mirt1
	Tcf7l2
	Mir5623
	Hspa12a
	Ucma
	Optn
	Msrb2
	Etl4
	Pax8
	Col5a1
	Mir3089
	Prrx2
	Ptges
	Dnm1
	Ggta1
	Dab2ip
	Strbp
	Dennd1a
	Nr4a2
	Tanc1
	Ly75
	Tank
	Tbr1
	Dpp4
	Lrp2
	Bbs5
	Myo3b
	Metap1d
	Itga6
	Rapgef4
	Calcrl
	Ssrp1
	Dgkz
	Mir7221
	Trp53i11
	Alx4
	Accsl
	Ldlrad3
	Pax6
	Arhgap11a
	2810405F15Rik
	D330050G23Rik
	Eif2ak4
	Bmf
	Bub1b
	Ehd4
	4930583P06Rik
	Ap5s1
	Slc23a2
	Abhd12
	Chmp4b
	Src
	Top1
	Cdh22
	Eya2
	Sulf2
	Prex1
	Nfatc2
	Tshz2
	Dok5
	1700028P15Rik
	Cdh4
	Gm10745
	Ndufb5
	5430434I15Rik
	Noct
	Wwtr1
	Gm8234
	Sucnr1
	Fnip2
	Trim2
	Cd1d1
	Mir7011
	She
	Trim33
	Eps8l3
	6530403H02Rik
	Cnn3
	Sec24d
	Gm35986
	Npnt
	Arhgef38
	Ppa2
	Tet2
	Manba
	Gbp2
	Hs2st1
	Clca4a
	Usp33
	St6galnac5
	St6galnac3
	Cyp7a1
	Cpne3
	Orc3
	Zfp292
	Nol6
	Dnai1
	Unc13b
	Tbc1d2
	Zfp462
	Snx30
	Rgs3
	Whrn
	Cdkn2a
	Tesk2
	Smap2
	1700057H15Rik
	Pou3f1
	Mir692-2
	Dlgap3
	Zscan20
	Zfp362
	Dcdc2b
	A930031H19Rik
	Zdhhc18
	Ephb2
	Eif4g3
	Ubr4
	Aldh4a1
	Klhdc7a
	Gm13029
	Gm13016
	Arhgef10l
	Padi4
	Vps13d
	Ajap1
	Ttll10
	Pex1
	Mterf1b
	Tomm7
	Insig1
	AI839979
	Afap1
	Sorcs2
	4932441J04Rik
	Clock
	Polr2b
	Cenpc1
	Grsf1
	Lin54
	Mapk10
	Aff1
	Gm32921
	Miat
	Ssh1
	Fam222a
	Cit
	Srrm4
	Rita1
	Dtx1
	Tmem132b
	Piwil1
	Auts2
	Upk3bl
	Rasa4
	Dnaaf5
	Zfand2a
	Eif3b
	Nptx2
	Ptcd1
	Flt1
	Mtus2
	Ubl3
	Dlx6os1
	Tmem106b
	Zfp800
	Mir129-1
	1700012A03Rik
	Hotairm2
	Jazf1
	Chn2
	Rprl1
	Tacr1
	Exoc6b
	Rab11fip5
	Arhgap25
	Mir6376
	Gata2
	Fbln2
	1810044D09Rik
	Adamts9
	Kbtbd8
	Prok2
	Itpr1
	Atg7
	Mir7660
	B4galnt3
	Mical3
	Kcna5
	Tulp3
	Etv6
	Capza3
	Sox5os3
	1700073E17Rik
	Klhl42
	Sinhcaf
	Tnnt1
	Prkd2
	Ercc2
	Cxcl17
	Cyp2b10
	Clip3
	Nphs1
	Mag
	Gm10640
	Uri1
	Slc6a16
	4930554H23Rik
	Klf13
	Fam189a1
	Igf1r
	Slco3a1
	Tmem135
	Thrsp
	Uvrag
	Olfr514
	1600010M07Rik
	4930543E12Rik
	Nucb2
	Chp2
	Prkcb
	Prss53
	Ptpre
	Olfr533
	Kcnq1
	Pnpla6
	E230013L22Rik
	Sox1ot
	Angpt2
	Thsd1
	Nrg1
	Rbpms
	Tnks
	Dctd
	Klhl2
	Myo9b
	Lsm6
	Gypa
	Adgre5
	Nfix
	Fto
	Irx5
	Gins3
	Has3
	Wwp2
	Lncbate1
	Bcar1
	Gabarapl2
	Wwox
	Gse1
	Foxl1
	Ankrd11
	Pgbd5
	Tsnax
	Irf2bp2
	Nrp1
	Med17
	Col5a3
	Tyk2
	Tmem205
	Stt3a
	Gramd1b
	Ubash3b
	Pou2f3
	Trim29
	Nectin1
	Thy1
	Gm5617
	Slc35f2
	Ireb2
	Chrnb4
	Fbxo22
	Arid3b
	Ccdc33
	Ints14
	Fam81a
	Nedd4
	Khdc3
	Myo5a
	Spsb4
	Ryk
	Slco2a1
	Klhdc8b
	Pfkfb4
	Gadl1
	Gm4668
	Entpd3
	Plp2
	Mbnl3
	Ikbkg
	Msn
	Diaph2
	Nhs
	Gm20736
	Lhx9
	Gm9530
	Hk1
	Msi2
	Gm26688
	Rabggta
	Spryd7
	4930434J06Rik
	Tgds
	Usf3
	Mir155hg
	Cldn14
	Mapk4
	Mpped2
	Stard9
	Ccnl1
	8430436N08Rik
	Rnf220
	Atxn2
	Reep1
	2310022A10Rik
	Zmat4
	Znrf1
	Irak1bp1
	4930519F24Rik

## Sheet: bg and ESC ko specific DA genes
bg Pogz ko ATAC peak genes	ESC Pogz ko ATAC peak genes	ESC and bg Pogz ko specific atac common genes	hypergeometric distribution test
Gsta3	Ccdc93	Pex3	p=0.7438101
Dnah7b	Tmem163	Npvf
Nab1	Zranb3
Inpp1	Mdm4
Erbb4	Fgd6
Fam124b	4930459C07Rik
Thsd7b	Stac3
Ush2a	Ksr1
Mir205	Fbxl20
Grm1	Gm11681
Pex3	Serinc5
1700016L04Rik	Arl15
Myb	Rubie
Tmem200a	Otx2
Ptprk	Snord83b
Msl3l2	Tafa5
Gnaz	Hnrnpll
Vmn2r82	Arhgap12
4930534H03Rik	Wipf1
Mir135a-2	D430041D05Rik
Gm10754	Dynlrb1
Poc1b	Iqcj
Tmtc2	Sfpq
4930532I03Rik	Msx1
Otogl	Anapc7
Cpm	Hip1
Sf3a1	8430423G03Rik
Adcy1	Npvf
Spred2	Creb5
4932414J04Rik	Pde6h
Tenm2	St8sia1
Natd1	Rps9
Tmem238l	Rpl28
Hoxb6	Mzf1
Rptor	Slc7a9
Nampt	Aspdh
Nrxn3	Il4i1
Sel1l	Tmem143
Abcb5	Tenm4
Mboat1	Arhgef12
Ly86	Rplp1
4930471G24Rik	Ccpg1
Msx2	Senp6
1700001L19Rik	Hs6st1
Arsk	Hspd1
Cetn3	Snora41
Edil3	Apol7d
Zswim6	Igfbp2
Pde4d	Ncl
Plpp1	Atg16l1
Itga2	Mroh2a
Itga1	Gm20268
4930435F18Rik	Dbi
Fgf10	Srgap2
Il3ra	Rab29
Wdfy4	Pik3c2b
Fndc3a	Snrpe
Olfm4	Csrp1
Lmo7	Pla2g4a
AA536875	Ncf2
Nipbl	Prdx6
Spef2	Tlr5
Pdzd2	1700034H15Rik
AU022793	Pex3
Oxr1	Cited2
Nudcd1	Snora33
Trps1	Ddit4
Slc22a22	Gstt1
Trmt12	Plppr3
9930014A18Rik	Gadd45b
Mroh5	Pias4
Maff	Ptprb
Slc2a13	Lrrc10
Cntn1	Ndufa4l2
Olfr287	Xbp1
Igf2bp2	Myo1g
Gramd1c	Stc2
Htr1f	Smim23
Robo1	Ebf1
Mis18a	Skp1
Afdn	Pdlim4
Gtpbp2	Ubb
Dazl	Sgsm2
Tmem232	Myo18a
Ptprm	1700071K01Rik
Akain1	Tbkbp1
Cebpz	Csf3
Sos1	Eif1
Lama3	LOC666331
Stard4	Arl4d
Gm10549	Snord104
Gnpda1	Tex2
Tcof1	Cpsf4l
Setbp1	Itgb4
Cemip2	Actg1
Mamdc2	0610009L18Rik
1700028P14Rik	Tex19.1
Pdcd1lg2	Colec11
Uhrf2	Slc10a1
Myof	Calm1
Frmd4a	Rin3
1700061F12Rik	1700001K19Rik
Arhgap15	Eif5
Cytip	Adssl1
Upp2	Gng4
Pde11a	Gmpr
Dph6	Slc28a3
Tmco5	A830082K12Rik
Fermt1	Rps23
Mir3090	Zbed3
Ywhab	Lncenc1
Ptpn1	Btf3
Sall4	Rpl15
Zfp217	Nid2
Phactr3	Kcnk16
Pex2	2610528A11Rik
Zfp704	Tspan14
Cypt12	Eef1akmt1
Zmat3	Tsc22d1
Usp13	Trim52
1700017G19Rik	Mir92-1
Gm7977	Abcc4
Tm4sf1	Farp1
Lekr1	Gm12191
Glt28d2	Kcns2
Psma5	Pabpc1
Alpk1	Grhl2
Gimd1	Klf10
Gm567	Zhx2
Adh5	Eif3l
Lmo4	Apobec3
Bcl10	Cbx7
Chd7	Serhl
Rmdn1	Slc38a2
Prdm13	Nfe2
Fut9	Gm5767
Ifnk	Rfc4
Aco1	Tprg
Toporsl	Fyttd1
E130114P18Rik	Nit2
Ror1	Sod1
Pde4b	Olig2
Zfp982	Clic6
Fbxo2	Hlcs
Cldn12	Srrm2
Adam22	Rnf151
Fgl2	Tead3
1700031L13Rik	Srsf3
Adamts3	H2-Eb2
Btc	Bag6
Dmp1	Mog
2900026A02Rik	Slc35b2
Coro1c	Tincr
Akr1d1	Vmac
Ephb6	Fbxl17
Npvf	Ltbp1
Smarcad1	Slc3a1
Ctnna2	Csnk1a1
Oxtr	BC031181
Gm17733	Smad7
Lrp6	Snord22
Igbp1b	Stx3
Plekha5	Atrnl1
Sox5	Celf2
E330012B07Rik	Dipk1b
Isoc2a	Ier5l
Mir6238	1700001O22Rik
Ticrr	Gm5424
Olfr293	Hspa5
Nars2	Neb
2810404M03Rik	Hnrnpa3
Irf2	Ext2
Tenm3	4930547E08Rik
1190028D05Rik	Chac1
Aadat	Snx5
Sgo2b	Eif2s2
Ell	Dhx35
Phkb	L3mbtl1
Ccdc113	Snord12
A330008L17Rik	Rbm38
Maf	Tcfl5
Acta1	Mir21b
Gria4	Snord73a
Mir6237	Txnip
Gm4791	Eps8l3
Slc35f2	Snora24
Lrrc1	Ube2d3
Bckdhb	Manba
Ibtk	Dnajb14
Prss35	Cth
Dbr1	Rps8
Cx3cr1	Tmem125
4930515L19Rik	Oxct2a
Kif4	Csmd2os
Samt1d	Hdac1
Phex	Snord99
Gm21708	Hmgn2
	Clic4
	Zbtb40
	Mir2139
	Padi6
	Masp2
	Klhl21
	Zbtb48
	Chd5
	Acap3
	Srpk2
	Snord93
	Speer4b
	Plb1
	Rfc1
	Atp8a1
	Cox7b2
	Septin11
	Rpl5
	Dynll1
	Gcn1
	Tmem132b
	Phkg1
	Hspb1
	Hnrnpa2b1
	Crhr2
	Il12rb2
	Podxl2
	Mir7041
	Snora7a
	Ano2
	Slc15a5
	Ppp6r1
	Zscan18
	Zfp36
	Cebpa
	4933402C06Rik
	Atf5
	Ftl1
	Isg20
	Acan
	Dgat2
	Olfr675
	Ctr9
	Eif4g2
	Rps13
	Rps15a
	Proz
	Gm9731
	Zfp42
	Map1s
	Klf2
	Trpc6
	Fat3
	Anln
	Ntm
	Olfr874
	Olfr985
	Fxyd2
	Scamp5
	Arih1
	Smad6
	Dapk2
	Rora
	Hcrtr2
	Mir26a-1
	Snora62
	Ddx3x
	Mir465
	Pnma5
	Stard8
	Erdr1

## Sheet: ctx and ESC WT specific DA gene
ctx_WT ATAC peak genes	ESC_WT ATAC peak genes	ESC and ctx WT specific atac common genes	hypergeometric distribution test
Gm5524	Stau2	Gm5524	0.346225
Gm597	Col19a1	Pard3bos2
Mir6342	Gm5524	Klhdc7a
Phf3	Fam178b	Ssh1
Dnaaf6	Dnah7a	Auts2
Gm9839	Ankrd44	1700012A03Rik
C230029F24Rik	Trak2	Trim29
Pard3bos2	Pard3bos2	Nectin1
Asb1	Nrp2
Cdh7	Ino80dos
Cdh19	Erbb4
Dsel	Xrcc5
Cntnap5a	Cyp27a1
Brinp3	Slc4a3
Hmcn1	Farsb
Ivns1abp	Mir6344
Kif26b	Pid1
Gm35722	Dis3l2
Mgat4c	Inpp5d
Myo18a	Gbx2
Fam117a	Otos
Arhgap23	C1ql2
4732490B19Rik	Plekha6
St6galnac1	C730036E19Rik
Cyth1	1700025G04Rik
Rbfox3	Nmnat2
Tepsin	Rgs8
Slc38a10	Glul
Sox11	Zfp648
1810007C17Rik	Tor1aip1
Lrfn5	Cop1
Spanxn4	Serpinc1
Mir8099-1	Gm26685
Galc	4930568G15Rik
Dicer1	Sft2d2
Gm15217	Spata17
Defb42	Rps6kc1
Slitrk1	Flvcr1
Slitrk6	Ppp2r5a
Slitrk5	Gm32200
4930524C18Rik	Tab2
Cdh9	Epm2a
Acot10	Hebp2
Cdh18	Ahi1
Tas2r119	Gm5420
Pvalb	Sgk1
Epha6	Moxd1
Nsun3	Ccn6
1700066C05Rik	Mir6408
Ncam2	Adamts14
4930553E22Rik	Fam241b
Lta	Srgn
Crim1	Ccar1
Ppp2r2b	Jmjd1c
Gm19466	Rhobtb1
Gm10532	Rfx4
Slc14a2	Btbd11
Socs6	Tmpo
Mir3088	Elk3
Slc25a25	Atxn7l3b
Fsip2	Rab3ip
Lrrc4c	Cct2
Olfr1295	Srgap1
Kcnb1	Rab5b
1700008P02Rik	Limk2
Snx16	Lif
Rprl2	Hormad2
Naaladl2	Mtmr3
D3Ertd751e	Cobl
Otol1	Usp34
Gm20754	Npm1
Gm20356	Dock2
Zbbx	Wwc1
Golim4	Platr20
Fstl5	Jade2
Mmp16	Tcf7
Gm12374	9530068E07Rik
Gm12381	Tnip1
1700009N14Rik	Sparc
Aco1	Pemt
C630028M04Rik	Drg2
Ptprd	Aldh3a1
Tyrp1	Dnah9
Nfib	Shisa6
Izumo3	Gm12298
Tusc1	Rap1gap2
Hivep3	Rtn4rl1
Klhdc7a	Abr
Zfp984	Aatf
G6pd2	Tbx4
Gabrg1	Mir21a
Gabra2	Ankfn1
Gabra4	Itga3
1700017L05Rik	Dlx3
Adgrl3	Zfp652
Tecrl	Npepps
Ssh1	Lasp1
Anapc7	Krt42
Ift81	Hrob
Mlxip	Map3k14
Auts2	Gosr2
Clip2	Nsf
Nxph1	Tlk2
AA545190	Slc39a11
Ndufa4	Gpr142
Ppp1r3a	Rab37
Ankrd7	Nat9
4930524B17Rik	Itgb4
Mir6370	Sec14l1
1700012A03Rik	2900041M22Rik
Exoc4	Socs3
Tpk1	Cbr2
Cntnap2	Fasn
Mturn	Sectm1a
Emx1	Ttc32
1700049E22Rik	Mycn
Cntn6	2410004P03Rik
Cntn4	Itgb1bp1
Edem1	Gm17746
Ffar2	Trappc12
Slc17a6	Atxn7l1
Coa4	Strn3
Efnb2	Ttc6
1190028D05Rik	2700049A03Rik
Aga	Prkch
Neil3	Plekhg3
Apela	Fut8
Gm10637	9430078K24Rik
Tox3	Gm3693
Cdh11	Map3k9
4933400L20Rik	Sipa1l1
Cdh5	Rgs6
Mir21c	Jdp2
Gm32856	Irf2bpl
Sorl1	Sptlc2
Trim29	Clmn
Nectin1	4933406K04Rik
Mir7090	Ccnk
Rhox2h	Ccdc85c
Ldoc1	Gm266
Lpar4	Kif26a
P2ry10b	Mta1
Chm	Gm10421
H2ab1	Abcb5
Pabpc5	Akr1c12
Usp9y	Pfkp
	Ryr2
	Sugct
	Elmo1
	Nrsn1
	2610307P16Rik
	Cdkal1
	Prpf4b
	Ly86
	Rreb1
	Hivep1
	Jarid2
	Dtnbp1
	Rbm24
	Cks2
	Ror2
	Cltb
	Rgs14
	Agtpbp1
	Dapk1
	Aopep
	Fancc
	Ptch1
	Slc35d2
	Fam240b
	Zfp998
	Arhgef28
	Ankra2
	Mast4
	1700006H21Rik
	Zswim6
	Pde4d
	Ankrd55
	Flnb
	Camk2g
	Slmap
	Oxnad1
	Peli2
	Naa30
	Rpgrip1
	Mmp14
	Jph4
	Dhrs2
	2410022M11Rik
	Kif13b
	Pbk
	Fndc3a
	Kctd4
	4930431P22Rik
	Mir6390
	1700006F04Rik
	Gm5089
	Hnrnpa1l2-ps2
	Trio
	Ctnnd2
	Ext1
	Nsmce2
	Trib1
	Adcy8
	Efr3a
	Ptk2
	Ly6e
	Card10
	Nptxr
	Ttll1
	Ttll8
	Prickle1
	Senp1
	Pou6f1
	Pde1b
	Mir193b
	Prodh
	Camk2n2
	Lpp
	Opa1
	Gm1968
	Hes1
	Atp13a3
	Bdh1
	Ftdc2
	Robo2
	D16Ertd472e
	Eva1c
	Ermard
	Prdm9
	Cacna1h
	Rrp1b
	1700071M16Rik
	Runx2
	Vegfa
	Plcl2
	Satb1
	Mllt1
	4930405O22Rik
	Rab31
	Lama1
	8430430B14Rik
	Zfp36l2
	Camkmt
	Six3
	Epas1
	Ankrd29
	Zfp521
	Dsg2
	Spry4
	Sh3rf2
	Lars
	Pou4f3
	Ticam2
	Hmgxb3
	Nedd4l
	Zfp532
	Zbtb7c
	2900057B20Rik
	Loxhd1
	Cabp2
	Ccs
	Pacs1
	Malat1
	1110059E24Rik
	Smc5
	Mamdc2
	Tjp2
	Dmrt1
	Il33
	Kif20b
	Cpeb3
	Ffar4
	Aldh18a1
	Crtac1
	Lbx1
	Sfr1
	Mirt1
	Tcf7l2
	Mir5623
	Hspa12a
	Ucma
	Optn
	Msrb2
	Etl4
	Pax8
	Col5a1
	Mir3089
	Prrx2
	Ptges
	Dnm1
	Ggta1
	Dab2ip
	Strbp
	Dennd1a
	Nr4a2
	Tanc1
	Ly75
	Tank
	Tbr1
	Dpp4
	Lrp2
	Bbs5
	Myo3b
	Metap1d
	Itga6
	Rapgef4
	Calcrl
	Ssrp1
	Dgkz
	Mir7221
	Trp53i11
	Alx4
	Accsl
	Ldlrad3
	Pax6
	Arhgap11a
	2810405F15Rik
	D330050G23Rik
	Eif2ak4
	Bmf
	Bub1b
	Ehd4
	4930583P06Rik
	Ap5s1
	Slc23a2
	Abhd12
	Chmp4b
	Src
	Top1
	Cdh22
	Eya2
	Sulf2
	Prex1
	Nfatc2
	Tshz2
	Dok5
	1700028P15Rik
	Cdh4
	Gm10745
	Ndufb5
	5430434I15Rik
	Noct
	Wwtr1
	Gm8234
	Sucnr1
	Fnip2
	Trim2
	Cd1d1
	Mir7011
	She
	Trim33
	Eps8l3
	6530403H02Rik
	Cnn3
	Sec24d
	Gm35986
	Npnt
	Arhgef38
	Ppa2
	Tet2
	Manba
	Gbp2
	Hs2st1
	Clca4a
	Usp33
	St6galnac5
	St6galnac3
	Cyp7a1
	Cpne3
	Orc3
	Zfp292
	Nol6
	Dnai1
	Unc13b
	Tbc1d2
	Zfp462
	Snx30
	Rgs3
	Whrn
	Cdkn2a
	Tesk2
	Smap2
	1700057H15Rik
	Pou3f1
	Mir692-2
	Dlgap3
	Zscan20
	Zfp362
	Dcdc2b
	A930031H19Rik
	Zdhhc18
	Ephb2
	Eif4g3
	Ubr4
	Aldh4a1
	Klhdc7a
	Gm13029
	Gm13016
	Arhgef10l
	Padi4
	Vps13d
	Ajap1
	Ttll10
	Pex1
	Mterf1b
	Tomm7
	Insig1
	AI839979
	Afap1
	Sorcs2
	4932441J04Rik
	Clock
	Polr2b
	Cenpc1
	Grsf1
	Lin54
	Mapk10
	Aff1
	Gm32921
	Miat
	Ssh1
	Fam222a
	Cit
	Srrm4
	Rita1
	Dtx1
	Tmem132b
	Piwil1
	Auts2
	Upk3bl
	Rasa4
	Dnaaf5
	Zfand2a
	Eif3b
	Nptx2
	Ptcd1
	Flt1
	Mtus2
	Ubl3
	Dlx6os1
	Tmem106b
	Zfp800
	Mir129-1
	1700012A03Rik
	Hotairm2
	Jazf1
	Chn2
	Rprl1
	Tacr1
	Exoc6b
	Rab11fip5
	Arhgap25
	Mir6376
	Gata2
	Fbln2
	1810044D09Rik
	Adamts9
	Kbtbd8
	Prok2
	Itpr1
	Atg7
	Mir7660
	B4galnt3
	Mical3
	Kcna5
	Tulp3
	Etv6
	Capza3
	Sox5os3
	1700073E17Rik
	Klhl42
	Sinhcaf
	Tnnt1
	Prkd2
	Ercc2
	Cxcl17
	Cyp2b10
	Clip3
	Nphs1
	Mag
	Gm10640
	Uri1
	Slc6a16
	4930554H23Rik
	Klf13
	Fam189a1
	Igf1r
	Slco3a1
	Tmem135
	Thrsp
	Uvrag
	Olfr514
	1600010M07Rik
	4930543E12Rik
	Nucb2
	Chp2
	Prkcb
	Prss53
	Ptpre
	Olfr533
	Kcnq1
	Pnpla6
	E230013L22Rik
	Sox1ot
	Angpt2
	Thsd1
	Nrg1
	Rbpms
	Tnks
	Dctd
	Klhl2
	Myo9b
	Lsm6
	Gypa
	Adgre5
	Nfix
	Fto
	Irx5
	Gins3
	Has3
	Wwp2
	Lncbate1
	Bcar1
	Gabarapl2
	Wwox
	Gse1
	Foxl1
	Ankrd11
	Pgbd5
	Tsnax
	Irf2bp2
	Nrp1
	Med17
	Col5a3
	Tyk2
	Tmem205
	Stt3a
	Gramd1b
	Ubash3b
	Pou2f3
	Trim29
	Nectin1
	Thy1
	Gm5617
	Slc35f2
	Ireb2
	Chrnb4
	Fbxo22
	Arid3b
	Ccdc33
	Ints14
	Fam81a
	Nedd4
	Khdc3
	Myo5a
	Spsb4
	Ryk
	Slco2a1
	Klhdc8b
	Pfkfb4
	Gadl1
	Gm4668
	Entpd3
	Plp2
	Mbnl3
	Ikbkg
	Msn
	Diaph2
	Nhs
	Gm20736
	Lhx9
	Gm9530
	Hk1
	Msi2
	Gm26688
	Rabggta
	Spryd7
	4930434J06Rik
	Tgds
	Usf3
	Mir155hg
	Cldn14
	Mapk4
	Mpped2
	Stard9
	Ccnl1
	8430436N08Rik
	Rnf220
	Atxn2
	Reep1
	2310022A10Rik
	Zmat4
	Znrf1
	Irak1bp1
	4930519F24Rik

## Sheet: ctx and ESC ko specific DA gene
ctx Pogz ko ATAC peak genes	ESC Pogz ko ATAC peak genes	ESC and ctx Pogz ko specific atac genes	hypergeometric distribution test
Rb1cc1	Ccdc93	Hs6st1	p=0.2460448
Sntg1	Tmem163	Igfbp2
Prex2	Zranb3	Mroh2a
Sulf1	Mdm4	Prdx6
Prdm14	Fgd6	Pex3
Eya1	4930459C07Rik	Cited2
Msc	Stac3	Snora33
Trpa1	Ksr1	4930459C07Rik
Crispld1	Fbxl20	Stc2
Tfap2b	Gm11681	Smim23
Mcm3	Serinc5	A830082K12Rik
Tram2	Arl15	Abcc4
Gsta3	Rubie	Slc38a2
Kcnq5	Otx2	Tprg
Smap1	Snord83b	Sod1
Fam135a	Tafa5	Fbxl17
Gm20172	Hnrnpll	Hnrnpll
Hs6st1	Arhgap12	Celf2
Mir6897	Wipf1	Dhx35
4930448I06Rik	D430041D05Rik	Tenm4
Col5a2	Dynlrb1	Fat3
Nab1	Iqcj	Ntm
Gm28178	Sfpq
Hecw2	Msx1
Plcl1	Anapc7
Satb2	Hip1
Tyw5	8430423G03Rik
Spats2l	Npvf
Pard3b	Creb5
Gm39653	Pde6h
Mdh1b	St8sia1
Creb1	Rps9
Plekhm3	Rpl28
Pikfyve	Mzf1
Unc80	Slc7a9
Erbb4	Aspdh
Spag16	Il4i1
4933417E11Rik	Tmem143
Xrcc5	Tenm4
Igfbp2	Arhgef12
1700027A15Rik	Rplp1
Asic4	Ccpg1
Mir6343	Senp6
Acsl3	Hs6st1
Fam124b	Hspd1
Nyap2	Snora41
Rhbdd1	Apol7d
Ccl20	Igfbp2
Mir6353	Ncl
Dner	Atg16l1
Neu2	Mroh2a
Mroh2a	Gm20268
Trpm8	Dbi
Cops8	Srgap2
Hdac4	Rab29
Mir6345	Pik3c2b
4930440C22Rik	Snrpe
Bcl2	Csrp1
Cdh7	Pla2g4a
Cntnap5a	Ncf2
Tsn	Prdx6
Gm28590	Tlr5
Dpp10	1700034H15Rik
Cxcr4	Pex3
Thsd7b	Cited2
Cd55	Snora33
Etnk2	Ddit4
Sox13	Gstt1
Ppp1r12b	Plppr3
Platr22	Gadd45b
4930590L20Rik	Pias4
Rgs18	Ptprb
Brinp3	Lrrc10
Smg7	Ndufa4l2
Lamc2	Xbp1
Mr1	Myo1g
Qsox1	Stc2
Brinp2	Smim23
Cop1	Ebf1
Rabgap1l	Skp1
Prdx6	Pdlim4
Tnfsf18	Ubb
Mroh9	Sgsm2
Gorab	Myo18a
Mettl11b	1700071K01Rik
Selp	Tbkbp1
Slc19a2	Csf3
Dpt	Eif1
Tiprl	LOC666331
Adcy10	Arl4d
Mpzl1	Snord104
Pogk	Tex2
Gm4846	Cpsf4l
Gm16701	Itgb4
Fam78b	Actg1
Uck2	0610009L18Rik
Rxrg	Tex19.1
Lmx1a	Colec11
Pbx1	Slc10a1
Nuf2	Calm1
Rgs5	Rin3
Ddr2	1700001K19Rik
Nos1ap	Eif5
Cfap126	Adssl1
Cd84	Gng4
Vangl2	Gmpr
Slamf9	Slc28a3
Apcs	A830082K12Rik
Ackr1	Rps23
Aim2	Zbed3
Rgs7	Lncenc1
Becn2	Btf3
Sdccag8	Rpl15
Akt3	Nid2
Catspere1	Kcnk16
Catspere2	2610528A11Rik
Desi2	Tspan14
Smyd3	Eef1akmt1
Wdr26	Tsc22d1
Cnih3	Trim52
Gm34068	Mir92-1
1700112H15Rik	Abcc4
D1Pas1	Farp1
Ush2a	Gm12191
Plxna2	Kcns2
Cd34	Pabpc1
Rmnd1	Grhl2
Syne1	Klf10
Rgs17	Zhx2
Oprm1	Eif3l
Ipcef1	Apobec3
Sash1	Cbx7
Samd5	Serhl
Stxbp5	Slc38a2
Shprh	Nfe2
Epm2a	Gm5767
Plagl1	Rfc4
Zc2hc1b	Tprg
Pex3	Fyttd1
Hivep2	Nit2
Adgrg6	Sod1
Cited2	Olig2
Reps1	Clic6
4930444F02Rik	Hlcs
Tnfaip3	Srrm2
4930405J17Rik	Rnf151
Rpl32l	Tead3
Bclaf1	Srsf3
Myb	H2-Eb2
Aldh8a1	Bag6
C920009B18Rik	Mog
Tcf21	Slc35b2
Eya4	Tincr
Snora33	Vmac
Moxd1	Fbxl17
Arg1	Ltbp1
Epb41l2	Slc3a1
Tmem200a	Csnk1a1
Samd3	BC031181
L3mbtl3	Smad7
Arhgap18	Snord22
Lama2	Stx3
2310057J18Rik	Atrnl1
Echdc1	Celf2
Trmt11	Dipk1b
Hey2	Ier5l
Hddc2	1700001O22Rik
Hs3st5	Gm5424
Marcks	Hspa5
4930591E09Rik	Neb
Ccn6	Hnrnpa3
Ostm1	Ext2
Sobp	4930547E08Rik
Pdss2	Chac1
4933404K13Rik	Snx5
Prdm1	Eif2s2
Prep	Dhx35
D030045P18Rik	L3mbtl1
Grik2	Snord12
Fam162b	Rbm38
Vgll2	Tcfl5
Dcbld1	Mir21b
Zfa-ps	Snord73a
Msl3l2	Txnip
Gm36595	Eps8l3
Lims1	Snora24
Sh3rf3	Ube2d3
Ascc1	Manba
Gm20611	Dnajb14
Rufy2	Cth
Pbld2	Rps8
Ctnna3	Tmem125
Gm30853	Oxct2a
1700023F02Rik	Csmd2os
Ank3	Hdac1
Ccdc6	Snord99
D630013N20Rik	Hmgn2
Bicc1	Clic4
Pcdh15	Zbtb40
Gnaz	Mir2139
Ggt1	Padi6
Pcnt	Masp2
Trappc10	Klhl21
4930463O16Rik	Zbtb48
Polr3b	Chd5
Syn3	Acap3
Stab2	Srpk2
Slc5a8	Snord93
Actr6	Speer4b
Anks1b	Plb1
Gm4792	Rfc1
Gm29684	Atp8a1
Eea1	Cox7b2
4930459C07Rik	Septin11
Btg1	Rpl5
4930556N09Rik	Dynll1
Atp2b1	Gcn1
Poc1b	Tmem132b
Tmtc2	Phkg1
4930532I03Rik	Hspb1
Acss3	Hnrnpa2b1
Otogl	Crhr2
Gm5136	Il12rb2
Syt1	Podxl2
Nav3	Mir7041
4933440J02Rik	Snora7a
Trhde	Ano2
1700030O20Rik	Slc15a5
Rab3ip	Ppp6r1
Best3	Zscan18
Gm32141	Zfp36
4921513I03Rik	Cebpa
Lemd3	4933402C06Rik
Tbk1	Atf5
Avpr1a	Ftl1
Usp15	Isg20
Tafa2	Acan
Slc16a7	Dgat2
Mir378d	Olfr675
Kremen1	Ctr9
Gm11981	Eif4g2
Tns3	Rps13
Abca13	Rps15a
Spata48	Proz
Ddc	Gm9731
Cobl	Zfp42
Wdr92	Map1s
Meis1	Klf2
Sertad2	Trpc6
Aftph	Fat3
4932414J04Rik	Anln
Bcl11a	Ntm
Gm10466	Olfr874
5730522E02Rik	Olfr985
Ccdc85a	Fxyd2
2810471M01Rik	Scamp5
Cfap36	Arih1
Mtif2	Smad6
Eml6	Dapk2
Sptbn1	Rora
Acyp2	Hcrtr2
Asb3	Mir26a-1
Stc2	Snora62
Smim23	Ddx3x
Gabrp	Mir465
Kcnip1	Pnma5
Foxi1	Stard8
Slit3	Erdr1
Wwc1
Tenm2
Mat2b
Gabra1
C1qtnf2
Adra1b
Il12b
Gm12159
BC053393
Sgcd
Rack1
Scgb3a1
Cnot6
Rasgef1c
Ltc4s
Hspa4
Gria1
Fam114a2
Tekt3
Pmp22
Tmem238l
Cfap52
Stx8
Olfr412
Slc6a4
5530401A14Rik
Bcas3
Hlf
Hoxb6
Nkiras2
Zfp385c
Cdc27
Cep112
Tmc8
Kif3c
1700101O22Rik
Hs1bp3
Matn3
9530020I12Rik
Msgn1
Vsnl1
Gm35725
4930448C13Rik
Mir6387
Trib2
Greb1
E2f6
Ywhaq
Nampt
4933406C10Rik
Twist1
Mir680-3
Ahr
9130015A21Rik
Mir5099
Meox2
Dgkb
Etv1
Arl4a
Dock4
Immp2l
Lrrn3
Stxbp6
Nova1
Npas3
Egln3
Slc25a21
Clec14a
Fbxo33
Mdga2
Syt16
Kcnh5
Fam71d
1700052I22Rik
Nek9
Cipc
Eif1ad19
Nrxn3
Dio2
Cep128
Sel1l
4930559C10Rik
Nrde2
Ttc7b
Slc24a4
Unc79
Gsc
Papola
Mir7094-1
Gm5441
Rapgef5
Sp4
D230030E09Rik
Tmem196
Asb13
Klf6
Pfkp
Dip2c
Mtr
Heatr1
Gpr137b-ps
Lyst
B3galnt2
4933412O06Rik
B230303A05Rik
Sugct
Vps41
Nme8
Vmn1r189
Vmn1r223
Zfp322a
9330162012Rik
2610307P16Rik
Mboat1
Gmds
Ripk1
Bphl
Slc22a23
1700019C18Rik
Rpp40
Ly86
Snrnp48
Tmem170b
Stmnd1
4930471G24Rik
Hrh2
Cplx2
Prelid1
Trpc7
Naa35
Ptch1
Zfp458
4930525G20Rik
1700001L19Rik
8030423J24Rik
Gm20554
Irx4
Exoc3
Mctp1
A830082K12Rik
Arrdc3
Mir9-2
A230107N01Rik
Ccnh
Edil3
Hapln1
Tmem167
Rasgrf2
Mtx3
Bhmt
Mir5624
Ap3b1
Wdr41
Cert1
Arhgef28
Tmem174
4933416M06Rik
Mast4
Srek1
Erbin
Rnf180
Htr1a
Zswim6
Mir1904
Pde4d
3110015C05Rik
Actbl2
Ankrd55
Il31ra
Plpp1
Itga1
Isl1
4930435F18Rik
4933413L06Rik
Mrps30
Fgf10
Nnt
Zfp131
4930455B14Rik
Fhit
Mir5124b
Ptprg
Sntn
Nek10
Lrrc3b
Rarb
Thrb
Adk
Gm10248
Dlg5
Cacna2d3
Wdfy4
Arhgap22
Grid1
1700109I08Rik
1700049E17Rik2
Gm10377
Gm15217
Samd4
Naa30
Slc35f4
Tlr11
Atp8a2
Dpysl2
Ppp3cc
Bmp1
Rcbtb2
Mir687
2900040C04Rik
Enox1
Dnajc15
Olfm4
4930529K09Rik
Diaph3
Tdrd3
Pcdh9
Spertl
Mzt1
Klf5
Klf12
Lmo7
Mir5130
Kctd12
4930432J09Rik
4930449E01Rik
Mir6390
1700128A07Rik
Gpc5
4930505G20Rik
Gpc6
Abcc4
Cldn10
Uggt2
Hs6st3
Rap2a
Ipo5
Stk24
Dock9
Tm9sf2
Pcca
AA536875
Itgbl1
1700024B18Rik
Fgf14
Selenop
Fbxo4
Oxct1
Cplane1
Nipbl
Slc1a3
Ranbp3l
Spef2
Gm19276
Tars
Zfr
Cdh6
Acot10
Cdh12
Myo10
Trio
Dnah5
Ctnnd2
Mtdh
Vps13b
Rims2
Lrp12
AU022793
Gm16294
Zfpm2
Oxr1
Eif3e
Nudcd1
Csmd3
Trps1
Ext1
Deptor
Slc22a22
9930014A18Rik
D030024E09Rik
Gm20740
Cyrib
Kcnq3
Ndrg1
Gm41341
4930504C09Rik
Gm19782
Fam135b
Col22a1
Peg13
Ptk2
Alg10b
Mir7648
Spn-ps
Slc2a13
Cntn1
Pdzrn4
Prickle1
Adamts20
Slc38a2
Vasn
Eef2kmt
Atf7ip2
Mir193b
Efcab1
Cebpd
Yars2
Spag6l
Ypel1
Aifm3
4933432I09Rik
Gm6551
Ehhadh
Igf2bp2
St6gal1
Lpp
Tprg
Trp63
Gmnc
Ccdc50
Fgf12
Gm1968
Hes1
Dtx3l
Igsf11
Gm36742
Lsamp
Gap43
Ccdc80
Nectin3
Myh15
Ift57
Bbx
Gm29686
4930404A05Rik
Col8a1
St3gal6
Crybg3
Epha6
Arl13b
Pros1
Epha3
Csnka2ip
Htr1f
Pou1f1
1700010K23Rik
Cadm2
Gbe1
Robo1
Robo2
Nrip1
Mir99a
D16Ertd472e
Jam2
Adamts1
Adamts5
Gm32461
Cldn8
Krtap24-1
Krtap7-1
Tiam1
Sod1
Scaf4
Hunk
Olig1
Ttc3
1600002D24Rik
Prkn
Slc22a3
Tbp
Rgmb
Zfp960
Zfp995
Zfp994
Zfp945
Cldn9
Cyp4f40
Adgrf4
Adgrf1
Rcan2
Runx2
Tfeb
A530064D06Rik
Unc5cl
1700008K24Rik
Satb1
Gm27217
Nudt12os
Efna5
Fbxl17
4930583I09Rik
Ankrd12
Washc1
Ptprm
Zbtb14
Akain1
Lpin2
Galnt14
Xdh
Yipf4
Birc6
Gm4710
Cdc42ep3
Hnrnpll
Sos1
C230072F16Rik
Slc8a1
Abcg5
Six2
Srbd1
Prkce
Lhcgr
Nrxn1
Gm20491
4930480K15Rik
Adcyap1
Crem
Bambi
Svil
Zeb1
Cetn1
Greb1l
Rbbp8
Lama3
Osbpl1a
Zfp521
8430422H06Rik
Ss18
Kctd1
Chst9
Cdh2
Gm15328
4930545E07Rik
Dsc3
Dsg1b
Garem1
4930426D05Rik
Dtna
Zfp24
Fhod3
Celf4
4930474G06Rik
Pik3c3
Rit2
Ercc3
Stard4
Wnt8a
Sh3rf2
Jakmip2
A330093E20Rik
Trim36
Eif1a
Ap3s1
G630055G22Rik
Eno1b
1700044K03Rik
Dtwd2
Hsd17b4
Fam170a
Sncaip
Ppic
Prdm6
Redrum
Gramd3
Fbn2
Adamts19
Afap1l1
Ablim3
Atp8b1
Ccbe1
Afg3l2
Ldlrad4
Mbd2
Dcc
Mex3c
Gm10532
Atp9b
Zfp236
Syt7
Fam111a
Gnaq
Foxb2
Pcsk5
Ostf1
Rorb
Zfand5
Mamdc2
Fam189a2
Glis3
Ric1
Uhrf2
Gldc
A1cf
Asah2
Acta2
Sfrp5
Sorcs3
Sorcs1
Ins1
Vti1a
Nhlrc2
Pdzd8
Ccdc3
Camk1d
Usp6nl
Celf2
Itih5
Prkcq
Itga8
Cubn
Stam
Slc39a12
Cacnb2
Plxdc2
Nebl
Mir6419
4921504E06Rik
Myo3a
Il1f10
Dab2ip
Dennd1a
Scai
Ppp6c
Kynu
Arhgap15os
1700019E08Rik
Acvr2a
Mbd5
Gm48908
Cacnb4
Galnt13
Mir195b
Nr4a2
Galnt5
Cytip
Acvr1c
Pkp4
Rbms1
Tank
Kcnh7
Grb14
Scn3a
Scn2a
Csrnp3
Gm13629
Xirp2
B3galt1
Stk39
4933409G03Rik
G6pc2
Sp3
Ccdc141
Cwc22
4930440I19Rik
Pde1a
Zc3h15
Nup160
Phf21a
Accsl
Lrrc4c
Prr5l
Ldlrad3
Slc1a2
Mpped2
Kcna4
Mettl15
Kif18a
Bdnf
Ccdc34
Ano3
Fmn1
3110099E03Rik
Tmco5
Fam98b
Gm13986
Terb2
Sema6d
4930583P06Rik
Fbn1
Morrbid
Zc3h6
Atrn
Gpcpd1
Mir3090
Hao1
Plcb1
9630028H03Rik
Plcb4
Pak5
Ankef1
Snap25
Slx4ip
Jag1
Btbd3
Tasp1
Macrod2
Kif16b
Pcsk2os1
Pcsk2os2
Kat14
Polr3f
Scp2d1
Gm14092
Slc24a3
Ralgapa2
Xrn2
Pax1
A530006G24Rik
Foxa2
Entpd6
Rad21l
Tcf15
Hck
Nol4l
Gss
Dhx35
4933416E03Rik
Svs6
Rnf114
Sall4
1700028P15Rik
Tfap2c
Bmp7
1700021F07Rik
Gm10714
Prelid3b
Zfp831
Zfp971
Cdh26
Adrm1
Car2
Ythdf3
Crh
Naaladl2
Mir466q
Kcnmb2
Pik3ca
Gm38509
4930594O21Rik
Fat4
Gm7977
Slc7a11
Noct
Mgst2
Dclk1
Nbea
Tm4sf1
Tm4sf4
P2ry14
P2ry12
Mbnl1
Arhgef26
Ptx3
Ppm1l
Rapgef2
Gask1b
Glrb
Rbm46
1700028M03Rik
Glt28d2
Mab21l2
Cd1d2
Nes
Ints3
Pglyrp3
Notch2
Spag17
Gdap2
Atp1a1
Gpr61
Psma5
S1pr1
Mir669n
Plppr5
Dpyd
Ptbp2
6530403H02Rik
Ndst4
Arsj
Col25a1
Etnppl
Ostc
Rpl34
Hadh
Papss1
Gimd1
Tet2
Cxxc4
4930539C22Rik
Slc9b2
Bank1
Ppp3ca
Eif4e
Pdha2
Unc5c
Bmpr1b
Gm6260
Lmo4
Col24a1
Ttll7
Adgrl2
Mir3963
Ifi44l
Nexn
Miga1
St6galnac5
1700012D16Rik
5730460C07Rik
Tyw3
Lrriq3
4930570G19Rik
Negr1
4930592C13Rik
Plag1
4930423M02Rik
Rab2a
Chd7
Cibar1
Triqk
Runx1t1
Tmem64
Ccnc
Fbxl4
Gm30731
Klhl32
Fut9
4930548K13Rik
Map3k7
Bach2
Mdn1
Ifnk
Lingo2
Aco1
Shb
Toporsl
Tmem38b
Zfp462
Klf4
Susd1
Rgs3
Zfp618
Pappa
Trim32
Astn2
Tlr4
Megf9
Tle1
Aldoart1
Gm11487
Dmac1
Frem1
6030471H07Rik
Mllt3
Cdkn2a
Tusc1
Fggy
Cyp2j12
E130114P18Rik
Nfia
Foxd3
Raver2
Pde4b
Dab1
C8a
Tut4
Faf1
Agbl4
Skint11
Trabd2b
Cyp4a12b
Cyp4a30b
1700057H15Rik
Rspo1
Spata21
Spen
Kazn
Fbxo2
Disp3
Casz1
Camta1
Ajap1
Gm13133
Fzd1
Cldn12
Adam22
Sema3d
Sema3a
Sema3e
Pclo
Hgf
Gnai1
Phtf2
Kmt2c
Shh
Rnf32
Fosl2
Clnk
Hs3st1
Rab28
C1qtnf7
Prom1
4930405L22Rik
Kcnip4
Adgra3
Mir8117
Ccdc149
Rbpj
Stim2
Gm10440
G6pd2
1700027F09Rik
Klhl5
Rbm47
Kctd8
Spink2
Rest
1700017L05Rik
Adgrl3
1700031L13Rik
Epha5
Slc4a4
Gc
Npffr2
Adamts3
Cox18
Uso1
Ppef2
Ccng2
Gk2
Mir703
Arhgap24
Ptpn13
Zfp326
Gm32921
Barhl2
Zfp644
Tmed11
Vmn2r10
1700034G24Rik
Grk3
2900026A02Rik
Cmklr1
Acads
Oas2
Tmem132c
Tmem132d
Uspl1
Ppp1r9a
Pon2
Asb4
Gm20619
Sdhaf3
Ica1
Tfec
Gm4876
Cttnbp2
Ptprz1
Fezf1
Rnf148
Iqub
Tmem229a
1700012C14Rik
Chchd3
Tmem140
Slc23a4
Akr1d1
Clcn1
Igf2bp3
Pde1c
Abcg2
Herc3
Grid2
Tnip3
Gng12
E230016M11Rik
Gm31747
Ctnna2
6330415B21Rik
Gm20383
Dctn1
Aldh1l1
Magi1
Kbtbd8
Mdfic2
Foxp1
Pdzrn3
Cntn3
Mir6373
Crbn
Lrrn1
Setmar
Itpr1
Bhlhe40
Grm7
Slc6a1
1700063H04Rik
Atn1
Chd4
Kcna5
Kcna6
Cracr2a
Clec2g
BC064078
Clec12b
Olr1
Etv6
Gm19434
Emp1
4930425L21Rik
Igbp1b
Capza3
Plekha5
Aebp2
Pde3a
Sox5
Bcat1
Lmntd1
Rassf8
Itpr2
Klhl42
Gm15767
Rps4l
Gm6313
Sinhcaf
Bicd1
Gm23450
Zim2
Usp29
Psg29
Psg-ps1
Timm50
Gm28453
Ptpn5
Mrgpra4
Slc17a6
Gas2
Mir6238
Luzp2
Oca2
Gabrg3
Apba2
Pcsk6
Selenos
4930402F11Rik
4930441H08Rik
Gm6567
Chd2
Chaserr
St8sia2
Slco3a1
Sv2b
Akap13
Zfp710
Blm
Adamtsl3
Olfr290
Vmn2r69
Picalm
Dlg2
Tenm4
Nars2
Gab2
Alg8
Emsy
Xrra1
Rnf169
Art2b
Phox2a
Xntrpc
Hbb-y
Olfr648
Olfr669
Olfr469
Olfr470
Olfr518
Nlrp10
Denn2b
Pde3b
Insc
Nucb2
4930583K01Rik
Gp2
Prkcb
Hs3st4
4933440M02Rik
Katnip
Lat
Zfp629
Plpp4
Wdr11
Adam12
9430038I01Rik
Ifitm5
Muc5b
Ifitm10
Ins2
Mrgprd
Fcor
Efnb2
Fam155a
Tnfsf13b
Mcf2l
Dlgap2
Arhgef10
Mir3106
Csmd1
Mcph1
Angpt2
Tacc1
Gm8096
Unc5d
4933433F19Rik
Rnf122
Nrg1
Hmgb1-rs17
Dusp4
Dlc1
G630064G18Rik
Pcm1
2810404M03Rik
Triml1
Tlr3
Pdlim3
Snx25
Gm16675
Irf2
Stox2
Tenm3
Gm2516
Adam29
4930470O06Rik
Aadat
Naf1
Nat3
Csgalnact1
Sugp2
Crlf1
Ell
Lsm4
Colgalt1
Large1
Isx
Anapc10
Gypa
Frem3
Smarca5
Usp38
Zfp330
Cacna1a
Itfg1
Abcc12
Gm2694
Gm2716
Gm15679
A330008L17Rik
D230025D16Rik
Lrrc36
Ranbp10
Dpep2
Cdh3
Zfhx3
8030455M16Rik
St3gal2
Cntnap4
Cdh13
Cibar2
A530010L16Rik
Gm32856
Pdgfd
Mmp13
Arhgap42
Mir6237
Cntn5
Phxr4
Vstm5
4931406C07Rik
Fat3
Chordc1
Zfp599
Bmper
Septin7
Ntm
Gm27162
7630403G23Rik
Kirrel3
Pate14
Rexo2
Ddx10
Rab39
Slc35f2
Rab8b
Gtf2a2
Unc13c
Wdr72
Myo5a
Mapk6
Lysmd2
Fam83b
Lrrc1
Gcm1
Cd109
Cox7a2
Myo6
Impg1
Irak1bp1
Bckdhb
Ube2cbp
Me1
Nt5e
Minar1
Ctsh
Adamts7
Tbc1d2b
Zic4
Plscr5
Dipk2a
Mir7656
Slc9a9
Chst2
Gk5
Rasa2
Pxylp1
4921534H16Rik
Trf
Nphp3
Acpp
Col6a4
Dusp7
Rbm6
Setd2
Lrrfip2
Dclk3
2900079G21Rik
AU023762
Ccr4
Tgfbr2
Rbms3
Cx3cr1
Mobp
Myrip
Topaz1
Dgkk
Lancl3
Srpx
Gm14635
Gm14634
AA414768
5730405O15Rik
Tex13c3
Chst7
Ppp1r2-ps7
Klhl13
Btbd35f12
4930515L19Rik
Bcorl1
AW822252
Gm14596
Gm16405
Gpr101
Zic3
Tmem47
Mageb11
Gm5941
BC061195
Maged1
Gpr165
Eda2r
Ar
Eda
Arr3
Phka1
1700018G05Rik
4930519F16Rik
Gm382
Diaph2
Pcdh19
Tceal3
Nrk
Pwwp3b
Rbm41
Htr2c
Mir448
Gm15093
Ott
Gm15091
Phf8
Samt1d
Phex
Mbtps2
Cnksr2
Rps6ka3
Bclaf3
Cdkl5
Grpr
Gpm6b

## Sheet: ctx and ESC wt specific H3K27ac
ctx h3k27ac_wt	ESC wt_H3K27ac	ESC and ctx WT specific H3K27ac genes	hypergeometric distribution test
Ppp1r14bl	Rp1	Phf3	p=4.471255e-45
Mir30c-2	Sntg1	Khdrbs2
Gm28822	Snhg6	Gm5415
Smap1	Cpa6	Prim2
Col9a1	Prex2	Aff3
Col19a1	A830018L16Rik	Mir6350
Adgrb3	Gm17644	Creb1
Gm5524	Sulf1	Slc4a3
Mir6342	Defb44-ps	Cdh7
Phf3	Defb41	Dsel
Gm29669	Tfap2b	Cfhr4
Dnaaf6	4931408C20Rik	Uchl5
Khdrbs2	Gm597	Tnn
Gm9839	Phf3	Smyd3
Gm5415	Khdrbs2	Lyplal1
Prim2	Gm5415	Nkain2
Aff3	Prim2	Frk
Mir6350	Hs6st1	Pdss2
Nabp1	Neurl3	Pcdh15
Stat4	Fam178b	Ppfia2
9130227L01Rik	Aff3	Pom121l12
Hsfy2	Lonrf2	Bcl11a
Satb2	1700066B17Rik	Klhl29
Tyw5	Il1r2	Cyria
Sgo2a	Mrps9	4933409F18Rik
Creb1	Slc39a10	Sox11
Pth2r	Mir6350	Twist1
Map2	Dnah7a	Stxbp6
Vwc2l	Gtf3c3	Nova1
Apol7d	Aox4	Foxg1
Igfbp5	Nrp2	1810007C17Rik
Gmppa	Creb1	1700008C04Rik
Slc4a3	Slc4a3	Spanxn4
Epha4	Slc19a3	Mdga2
Mogat1	Dner	2700049A03Rik
Acsl3	Inpp5d	Flrt2
Kcne4	Agap1	Galc
Col4a3	Gbx2	Klf6
Sphkap	Ackr3	B230303A05Rik
Per2	Hes6	4930520P13Rik
Slco6c1	Pdcd1	Edil3
Pam	Fam174a	Tmem167
Slco6d1	4930598F16Rik	2310005E17Rik
Serpinb13	Zcchc2	Pik3r1
D830032E09Rik	Phlpp1	Pde4d
Cdh7	Cdh7	3110015C05Rik
Cdh19	Dsel	Mnd1-ps
Dsel	Tsn	Ptprg
Cntnap5a	Gli2	Slc4a7
C1ql2	Celrr	Lrrc3b
Insig2	Gm28590	Ube2e2
Ddx18	Srgap2	Zmiz1
Dpp10	Lrrn2	NA
Zranb3	Plekha6	Grid1
Thsd7b	Sox13	Olfm4
Mdm4	Cfhr4	9630013A20Rik
Rnpep	Uchl5	Pcdh20
Igfn1	Rgs21	4930474H20Rik
Mir181a-1	Trmt1l	1700128A07Rik
Gm5833	Abl2	Slitrk5
Cfhr4	Cryzl2	4930524C18Rik
4930590L20Rik	Brinp2	Cdh10
Cdc73	Tnn	Acot10
Glrx2	Prrc2c	Cdh18
Uchl5	Sft2d2	Basp1
Rgs13	Ildr2	Myo10
Rgs18	Pbx1	Ctnnd2
Brinp3	Rgs4	Tmem74
Pla2g4a	Fcrla	Lrrc6
Prg4	Fcgr3	Tg
Hmcn1	Ndufs2	Adgrb1
Ivns1abp	Desi2	Scube1
Rnf2	Smyd3	Rbfox1
Arpc5	Enah	Grin2a
Nmnat2	Vmn1r1	Trp63
Rgsl1	Mtarc1	Cd47
Teddm2	Lyplal1	4930404A05Rik
Glul	1700007P06Rik	Zpld1
Zfp648	Plxna2	Epha6
4930532M18Rik	Iyd	Cadm2
Acbd6	Plekhg1	Mir99ahg
Ralgps2	Gm5512	Tmprss15
Rasal2	Rgs17	Ncam2
Tnr	Ust	Gm32461
Tnn	Timm8a1	Itsn1
Rabgap1l	C330004P14Rik	Unc93a2
Klhl20	Nhsl1	Anks1
Dnm3	Hebp2	Mdga1
Mroh9	Gm32926	Btbd9
Scyl3	Gm5420	1700122O11Rik
4930568G15Rik	Enpp3	Tbc1d5
Mir6354	Akap7	Satb1
Uap1	Gm36908	Efna5
Spata46	Ptprk	Fbxl17
Copa	2310057J18Rik	Slc8a1
Smyd3	Nkain2	Fbxo11
Fbxo28	Trdn	Nrxn1
Hhipl2	Sult3a2	Mettl4
1700112H15Rik	Nt5dc1	Zfp521
Hlx	Frk	Celf4
Lyplal1	Hs3st5	4930474G06Rik
Gpatch2	Marcks	Rit2
Ush2a	Armc2	Ppp2r2b
Rps6kc1	Scml4	A930012L18Rik
Cr2	Pdss2	Zfp608
Gm20125	Crybg1	Tcf4
Cited2	Popdc3	Mbd2
Gm20139	Lin28b	Dcc
Ifngr1	D030045P18Rik	Setbp1
Aldh8a1	Grik2	Sall3
Taar2	Lilrb4a	Mir5127
Nkain2	Gja1	Tmx3
Frk	Ddit4	Gna14
Hdac2	Lrrc20	Rorb
Ccn6	Kifbp	1500015L24Rik
Rpf2	Dna2	Smarca2
Sec63	Ctnna3	Sgms1
Pdss2	Egr2	Etl4
Speer5-ps1	Ank3	Gm5424
Ascc3	Bicc1	Slc25a25
4933411G06Rik	Ipmk	Lrp1b
Slc35f1	Pcdh15	Acvr2a
Pln	Derl3	Galnt5
Fam184a	Pofut2	Xirp2
Hsf2	Pfkl	Fsip2
P4ha1	Tcf3	Lrrc4c
Rtkn2	Onecut3	Zfp770
Tmem26	Matk	Mir1951
Rhobtb1	Polr3b	Macrod2
Fam13c	Rfx4	Slc24a3
Phyhipl	Ric8b	Crnkl1
Pcdh15	Fhl4	Tti1
Gstt4	Btbd11	1700008P02Rik
Gm3250	Ascl1	Ralyl
Pwp2	Gnptab	Gm6300
Gpx4	Spic	Mir124-2hg
Gadd45b	Cfap54	Tbl1xr1
Zfp938	Gm29684	Naaladl2
Stab2	Cradd	Sox2ot
Gas2l3	Gm8633	Nbea
Scyl2	Rassf9	Schip1
4930459C07Rik	Tmtc2	Otol1
Btg1	Ppfia2	Sis
Dcn	Osbpl8	Zbbx
Gm4301	Atxn7l3b	Gria2
Gm4303	Ifng	Kcnd3os
1700017N19Rik	Mir378d	S1pr1
Gm35722	4930484H19Rik	1700003H04Rik
Mgat4c	Tsfm	Ank2
Slc6a15	R3hdm2	Slc9b1
Gm20765	Neurod4	Ttll7
Mir6411	Urgcp	Adgrl2
Ccdc59	Gm11978	Triqk
Ppfia2	Tns3	Runx1t1
Syt1	Vwc2	1700009N14Rik
Nav3	Grb10	Rnf38
9230102K24Rik	Cobl	Dmac1
Trhde	4930554G24Rik	Ptprd
Ptprb	Pom121l12	Raver2
Myrfl	Egfr	Gm12789
Cpm	Etaa1	Dab1
Il22	4933406G16Rik	Rragc
Grip1	Bcl11a	Mir692-2
9230105E05Rik	Gm10466	Zcchc17
Rassf3	5730522E02Rik	Slc9a1
Srgap1	Vrk2	Padi2
4930503E24Rik	Efemp1	Magi2
Ctdsp2	Sptbn1	Hs3st1
Lrp1	Stc2	Mir8117
Ogdh	Gm12130	Gm10440
Pom121l12	Ebf1	4932441J04Rik
Meis1	Rufy1	4930459L07Rik
Actr2	Adamts2	G6pd2
Peli1	Fstl4	Nwd2
Otx1	Gdf9	Grxcr1
Bcl11a	Gm2a	Gabrg1
4933430M04Rik	Glra1	Gabra2
Fancl	Tom1l2	1700017L05Rik
4930505A04Rik	Usp22	1700031L13Rik
Nsg2	Mir6923	B230112J18Rik
Sh3pxd2b	Myh8	Srrm4
Rars	Dnah2	Tmem132b
Tenm2	Slc16a11	Fry
Atp10b	Bcl6b	Nxph1
F630206G17Rik	Ankfy1	AA545190
Ifi47	Abr	1110019D14Rik
Scgb3a1	Efcab5	Kcnd2
Canx	Gm11190	Fam3c
Fam114a2	Nf1	Cntnap2
Mfap3	Atad5	Chn2
Olfr316	Tmem98	Adcyap1r1
Obscn	Spaca3	Neurod6
Myo15	Slfn5os	Grid2
Ncor1	1700109G15Rik	Gm31747
Hs3st3a1	Tbx4	Gm20362
Smg6	Dhx40	Lrrtm4
Tlcd3a	Gdpd1	Mir7232
Nufip2	Car10	Foxp1
Spag5	Utp18	Rybp
Nlk	Nme2	Srgap3
Psmd11	Spag9	Plekha5
C030013C21Rik	Acsf2	Far2
Acaca	Phospho1	Ap2s1
Trim37	Gpr179	Zfp536
Cuedc1	Rpl23	Mrgprb5
Abcc3	Gjd3	Atp10a
Skap1	Ghdc	Fam189a1
Nfe2l1	Stat5b	Nox4
Med24	Hsd17b1	Dlg2
Aarsd1	Ezh1	Tenm4
Abca5	Arl4d	Hs3st2
Gm11681	Lsm12	Tex36
Rpl38	Fzd2	Slc10a2
Rab37	Mir7223	Efnb2
Septin9	E030025P04Rik	Fgf20
Gm11733	4932435O22Rik	Gm2516
2900041M22Rik	Nup85	Iqcm
Tnrc6c	Galk1	Inpp4b
Rbfox3	Mgat5b	Gm15679
Dnmt3a	Tha1	Glg1
Klhl29	Tbc1d16	Wwox
2810032G03Rik	Gm11762	Pard3
Apob	Fasn	Mir21c
Cyria	Asxl2	Fat3
4921511I17Rik	Klhl29	Skor1
4930448C13Rik	1700101O22Rik	Tbx18
2410004P03Rik	Pum2	Zic4
Gm29687	Osr1	Gadl1
Cmpk2	Tubb2a-ps2	Lamp2
4933409F18Rik	Cyria	Slitrk2
Sox11	Mir6387	Dmd
Dcdc2c	Trib2	Wmp
Myt1l	5730507C01Rik	H2ab1
Tmem18	1700030C10Rik	Pabpc5
Fam110c	Gm17746	Rai2
Twist1	4930549C15Rik
Hdac9	4933409F18Rik
Gm33340	Sox11
Dnajb9	Slc26a4
Stxbp6	Twist1
Nova1	Bzw2
Foxg1	Mir5099
3110039M20Rik	Dgkb
1810007C17Rik	4930428E07Rik
Prkd1	Stxbp6
1700008C04Rik	Nova1
G2e3	Foxg1
Heatr5a	1810007C17Rik
Akap6	1700008C04Rik
Baz1a	Prorp
Slc25a21	Sstr1
Fbxo33	Gm20063
Lrfn5	Spanxn4
Spanxn4	Mdga2
Fscb	2700049A03Rik
Gm527	Mthfd1
Wdr20rt	9430078K24Rik
Mdga2	Zfyve1
4930512B01Rik	Papln
2700049A03Rik	Vsx2
Slc38a6	Abcd4
D830013O20Rik	Gm805
Kcnh5	Gm2042
Esr2	Sel1l
Riox1	Flrt2
Acot5	Galc
Eif1ad8	Ptpn21
Eif1ad19	Calm1
4930559C10Rik	Kif4-ps
Mir8099-1	Ifi27
Flrt2	Serpina9
1700019M22Rik	1700121N20Rik
Galc	Aspg
Ttc8	Asb13
4930474N09Rik	Akr1c14
Rps6ka5	Akr1c6
D130020L05Rik	1700016G22Rik
Catsperb	Klf6
Serpina1b	Dip2c
AU015791	Lgals8
4933406K04Rik	Gpr137b
4930465M20Rik	B230303A05Rik
Degs2	Stard3nl
Dlk1	Elmo1
3110009F21Rik	Vmn1r189
Adam6b	Vmn1r210
Adam6a	Tdp2
Dnah11	Gm11351
Macc1	Prl7c1
Tmem196	Agtr1a
Akr1c21	Uqcrfs1
Klf6	4930401O12Rik
Chrm3	Fam217a
Zp4-ps	1700011B04Rik
Lyst	1700019C18Rik
Gli3	Ly86
B230303A05Rik	Ofcc1
Zfp322a	Pak1ip1
1700092E19Rik	Atxn1
2610307P16Rik	Cap2
Mir6368	Shc3
Sox4	Sema4d
Cdkal1	Hrh2
Mboat1	Fgfr4
Foxc1	B4galt7
Eci2	Trpc7
Slc35b3	4921517D22Rik
Tmem170b	Spata31d1a
Phactr1	Cts3
Jarid2	Ercc6l2
Gmpr	Fam240b
Ninj1	Zfp87
Secisbp2	1700001L19Rik
Diras2	4930520P13Rik
Gm10782	Mir692-2
Smad5	Cast
A530065N20Rik	Mir682
Gas1	Fam81b
Ctsl	Mctp1
Zfp369	Cetn3
Gm7762	Tmem161b
Adcy2	Edil3
Nsun2	Tmem167
4930520P13Rik	A830009L08Rik
Mir466f-4	Ssbp2
Lpcat1	Msh3
Nr2f1	Ap3b1
A830082K12Rik	Hexb
Arrdc3	Arhgef28
Adgrv1	2310005E17Rik
Mir3961	Map1b
Mef2c	Cartpt
C130071C03Rik	4933416M06Rik
Gm17750	Pik3r1
Ccnh	Mast4
Edil3	Nln
Hapln1	1700006H21Rik
Tmem167	Zswim6
Scamp1	Ercc8
Utp15	Pde4d
2310005E17Rik	3110015C05Rik
Gtf2h2	Isl1
Pik3r1	Fgf10
3830408C21Rik	Mnd1-ps
AI197445	Ptprg
Smim15	Il3ra
Pde4d	Slc4a7
Rab3c	Lrrc3b
3110015C05Rik	Ube2e2
Tmem267	Comtd1
Mnd1-ps	Kcnma1
Fhit	Zmiz1
Ptprg	Dcp1a
Cadps	Mmrn2
Synpr	Mir346
Sntn	Grid1
Slc4a7	Gm10377
Lrrc3b	Gm15217
Ube2e2	Wdhd1
Lrmda	Mapk1ip1l
Zmiz1	Fbxo34
Zcchc24	Armh4
Plac9a	Rnase10
NA	Rnase9
4933413J09Rik	Rnase12
Erc2	Ndrg2
Cacna2d3	Dad1
Galnt15	Dhrs2
Arhgap22	Ska3
Grid1	Fgf9
Nrg3os	Shisa2
Nrg3	Mir719
1700109I08Rik	Spata13
Gm30214	Sgcg
Tinf2	Prss55
Mipep	Prss52
Wdfy2	Dock5
Neil2	Nefm
Bnip3l	Fgf17
Ppp2r2a	4930434J06Rik
4930438E09Rik	Enox1
Cdca2	Dgkh
Htr2a	Olfm4
4930431P22Rik	Gm32455
Fam216b	9630013A20Rik
Olfm4	Diaph3
9630013A20Rik	Pcdh20
Pcdh20	4930474H20Rik
4930474H20Rik	Klhl1
Pcdh9	Mzt1
Spertl	Bora
Dach1	Lmo7
Pibf1	Mycbp2
Prr30	Ndfip2
Spry2	1700128A07Rik
Trim52	Slitrk5
1700128A07Rik	4930524C18Rik
Slitrk1	Gpc6
Slitrk6	Cldn10
Slitrk5	Uggt2
4930524C18Rik	Zic5
1700100I10Rik	1700024B18Rik
4930505G20Rik	Dab2
Hs6st3	Fyb
Mbnl2	Gdnf
Stk24	Slc1a3
Pcca	Ugt3a2
Ttc33	Capsl
Rai14	Mtmr12
Cdh6	Pdzd2
Cdh9	Drosha
4921515E04Rik	Cdh10
Cdh10	Acot10
Gm35496	Cdh12
Acot10	Cdh18
Cdh18	Basp1
Basp1	Myo10
Myo10	Retreg1
Ank	Ctnnd2
Dnah5	Mtdh
Mir3964	Stk3
Ctnnd2	4930555K19Rik
Rgs22	Oxr1
Grhl2	Angpt1
Zfpm2	Tmem74
Emc2	Trps1
Tmem74	Has2os
Trhr	Slc22a22
Pkhd1l1	Lrrc6
Ebag9	Tg
Sybu	Ndrg1
Kcnv1	1700012I11Rik
Csmd3	Fam135b
Ext1	Adgrb1
Zhx2	9030619P08Rik
Zfp572	Gpihbp1
Pvt1	Scrt1
Adcy8	Lgals2
Hhla1	Fam227a
Lrrc6	Scube1
Phf20l1	Ttll8
Tg	Tubgcp6
Ccn4	Pdzrn4
Gm19782	Prickle1
Trappc9	Rhebl1
Adgrb1	Fignl2
Ly6h	Hoxc13
Zfp41	Olfr161
Zfp647	Rbfox1
Ncf4	Tmem114
Kcnj4	Grin2a
Mief1	Atf7ip2
Bik	Tnfrsf17
Scube1	Ntan1
Fbln1	Olfr19
Gramd4	Cldn5
Tbc1d22a	Lamp3
Abcd2	Eif4g1
Adamts20	Senp2
Rpap3	Igf2bp2
Cacnb3	Kng1
4930578M01Rik	St6gal1
Prph	Rtp4
Spats2	Trp63
Bcdin3d	Mb21d2
Cox14	Fam43a
Slc4a8	Pigz
Itga5	Bex6
1700123O21Rik	Rnf168
Rbfox1	Tfrc
Grin2a	Parp14
Clec16a	Slc15a2
4933432I09Rik	Lsamp
Gnb1l	4932412D23Rik
Eif4a2	Gramd1c
Trp63	Cd200r4
Plaat1	Cd96
Gm1968	Cd47
Zfp148	1700116B05Rik
Adcy5	4930404A05Rik
Igsf11	Zpld1
Gm15713	Crybg3
6430553K19Rik	Arl6
Myh15	Epha6
Cd47	Cadm2
Bbx	4930428D20Rik
Gm29686	8030451O07Rik
4930404A05Rik	Lipi
Zpld1	1700041M19Rik
Epha6	Mir99ahg
Nsun3	Tmprss15
Pros1	Ncam2
Epha3	Gm32461
Htr1f	Sod1
Cadm2	Urb1
D16Ertd519e	Ifngr2
4930567J20Rik	Itsn1
Robo1	Cldn14
Mir691	Vps26c
Gm30726	Ets2
Mir99ahg	Bace2
Mir99a	A630089N07Rik
Mir125b-2	Tiam2
Tmprss15	Tfb1m
1700066C05Rik	4930470H14Rik
Ncam2	Rps6ka2
4930553E22Rik	Unc93a2
App	Ccr6
Cyyr1	1700010I14Rik
Gm32461	6530411M01Rik
N6amt1	Smoc2
Krtap27-1	Lix1
Tiam1	Vmn2r100
Hunk	E4f1
Itsn1	Meiob
Cbr3	Ciao3
Nox3	Fbxl16
Ldhal6b	Axin1
Unc93a2	Pacsin1
4930452A19Rik	Anks1
A230009B12Rik	Rab44
Prkn	Fgd2
Agpat4	Pim1
C030013G03Rik	Ccdc167
Unc93a	Mdga1
Ermard	Zfand3
Gm5091	Btbd9
Zfp960	Dnah8
Sox8	Pde9a
Mir7218	Cyp4f13
Anks1	Msh5
Mapk14	Esp23
Mdga1	Tnfrsf21
Btbd9	Runx2
Wdr4	Ptcra
Pknox1	Trerf1
Gm4432	1700122O11Rik
H2-Ab1	1700008K24Rik
H2-M9	Kif6
1700122O11Rik	Tbc1d5
Unc5cl	C330011F03Rik
Gm17830	Satb1
Mocs1	Ebi3
Tbc1d5	Stap2
Satb1	Pdzph1
Gm27217	Efna5
1700025K24Rik	4930405O22Rik
Nudt12os	Fbxl17
Efna5	Mir5709
Fbxl17	Arhgap28
Tmem232	Lbh
Dlgap1	Galnt14
Lpin2	Ttc27
Gm4710	Ltbp1
Crim1	Strn
Thumpd2	Qpct
Slc8a1	Arhgef33
Gm19689	Slc8a1
8430430B14Rik	Pkdcc
Fbxo11	Thada
Gm4832	Plekhh2
Lhcgr	Prkce
Nrxn1	Epas1
Mettl4	Rhoq
Usp14	Calm2
Zfp521	Epcam
Cdh2	Msh6
Gm15328	Fbxo11
Dsc3	Foxn2
B4galt6	Fshr
Garem1	Nrxn1
Zfp24	Adcyap1
Celf4	Mettl4
4930474G06Rik	Vmn1r238
Rit2	Bambi
Epb41l4a	Lyzl1
Lrrtm2	Map3k8
Nrg2	Svil
4930471G03Rik	Zfp438
Gm19774	Mpp7
Kctd16	Cables1
Ppp2r2b	Tmem241
Jakmip2	Ankrd29
A930012L18Rik	Zfp521
A330093E20Rik	Chst9
Gm4146	4930545E07Rik
Prr16	Dsg3
Lox	Nol4
Cep120	Dtna
Zfp608	Celf4
Fbn2	4930474G06Rik
Arsi	4930578E11Rik
Camk2a	Pik3c3
Slc26a2	Rit2
Ablim3	Apc
Alpk2	Gfra3
Gm9926	Pcdh1
Cep76	Pabpc2
Mir6356	Yipf5
Tcf4	Prelid2
Mbd2	Ppp2r2b
Dcc	Spink1
Atp5a1	A930012L18Rik
Slc14a2	Kcnn2
Setbp1	1700044K03Rik
Slc66a2	Redrum
Sall3	Zfp608
Mir5127	Gramd3
Zfp516	Tex43
Zadh2	Ctxn3
Zfp407	Synpo
Neto1	Pdgfrb
Socs6	Pde6a
Tmx3	Spink10
Pitpnm1	Impa2
Npas4	Ldlrad4
Prdx5	Mc5r
Slc22a19	Tcf4
Tmem132a	Mbd2
Olfr1444	Dcc
Tle4	Skor2
Gna14	Setbp1
Rorb	Nfatc1
1500015L24Rik	Sall3
4930554I06Rik	Mir5127
Smarca2	4930445N18Rik
4931403E22Rik	Fbxo15
Slc1a1	Cd226
Ric1	Tmx3
Sgms1	Peli3
Slit1	Sf3b2
Trim8	Ap5b1
Borcs7	Slc22a12
Cfap58	Catsperz
Tcf7l2	Flrt1
Mir5623	Olfr1431
Ccdc172	Psat1
Vax1	Gnaq
A230108P19Rik	Mir496b
Celf2	Gna14
Pter	Prune2
Mllt10	Rorb
4921504E06Rik	1500015L24Rik
Etl4	Tmc1
Nrarp	Cemip2
Vav2	Mamdc2
Olfm1	Dmrt2
Ttf1	Smarca2
Setx	Kcnv2
Med27	Rfx3
Fnbp1	Glis3
Gm5424	Rcl1
Slc25a25	Sgms1
Angptl2	Pten
C130021I20Rik	Kif20b
Nron	Hhex
Dab2ip	Ffar4
Olfr368	Cyp2c66
Dennd1a	Cyp2c53-ps
Lhx2	Cyp2c54
Lrp1b	Scd3
Kynu	Hif1an
Arhgap15	Btrc
Arhgap15os	Sorcs3
Gtdc1	Sorcs1
Acvr2a	Ins1
Kif5c	Fam107b
Lypd6	Frmd4a
Gm13498	Sephs1
Tnfaip6	Ucma
Cacnb4	1700061F12Rik
Kcnj3	Cubn
Galnt5	Nebl
Itgb6	Otud1
Tank	Etl4
Slc4a10	Gm13375
Gca	Myo3a
Fign	Sapcd2
Grb14	Npdc1
Scn7a	Lhx3
Xirp2	Dipk1b
Sp5	Urm1
Tlk1	Prrx2
Mtx2	Gm5424
Gm13944	Fubp3
Zfp385b	Lamc3
Frzb	Swi5
Nup35	Slc25a25
A130030D18Rik	Fam102a
Fsip2	Mvb12b
Slc43a1	Olfr339
Mir670	Mir181b-2
Lrrc4c	Lrp1b
Iftap	1700019E08Rik
Prr5l	Acvr2a
Caprin1	Rprm
Lmo2	Galnt5
Rcn1	Dapl1
Dnajc24	Gm13582
Gm14015	Scn3a
BB218582	Galnt3
Kcna4	Xirp2
Emc7	Cers6
Zfp770	4930441J16Rik
Dph6	Pde11a
3110099E03Rik	Osbpl6
Mir1951	Zfp804a
Meis2	Fsip2
Bmf	Olfr1164
Sqor	Olfr1271
Sema6d	Phf21a
Rassf2	Accsl
Jag1	Gm13889
Btbd3	Api5
Macrod2	Lrrc4c
Slc24a3	Trim44
Naa20	Wt1os
Crnkl1	Pax6
4933406D12Rik	Elp4
1700030C14Rik	Bdnf
Bpifb9b	Aven
Rbm39	Ryr3
Mroh8	Zfp770
Tti1	Mir1951
Ncoa5	Fam98b
Ddx27	Ino80
1700017J07Rik	Mfap1b
Tshz2	Galk2
Zfp217	Vinac1
1700028P15Rik	Ckap2l
Cstf1	5330413P13Rik
Pmepa1	Mir3090
4930591A17Rik	Hao1
Cdh4	Tasp1
Gm17308	Flrt3
Zfhx4	Macrod2
1700008P02Rik	Kif16b
Pkia	Dstn
Stmn2	Slc24a3
Pag1	Crnkl1
Snx16	A530006G24Rik
Gm10745	Hck
Ralyl	Bpifb5
Gm6300	Tti1
Mir124-2hg	Emilin3
Crh	Chd6
Tbl1xr1	Ptprt
Rprl2	Rims4
Naaladl2	Znfx1
Nlgn1	Sall4
Egfem1	Ctcflos
Pik3ca	1700021F07Rik
Sox2ot	Gm14393
1700017G19Rik	Gm14295
D3Ertd751e	Zfp970
Gm7977	Gm14326
Mgst2	Zfp971
Dclk1	Zgpat
Nbea	1700008P02Rik
A730090N16Rik	1700010I02Rik
Schip1	Gm6194
Il12a	Chmp4c
Gm35584	Ralyl
Otol1	Gm6300
Sis	Slc7a12
4930509J09Rik	Car2
Zbbx	A930001A20Rik
Golim4	Gm9733
Fstl5	Mir124-2hg
Rapgef2	4632415L05Rik
Gask1b	Tbl1xr1
Gria2	Naaladl2
A830029E22Rik	Pld1
Gucy1b1	Tnik
Gm10710	Gm1527
Tmem131l	Actrt3
Glt28d2	Sox2ot
Crabp2	Gm6639
Kcnn3	Noct
Mir7012	Maml3
Flg2	Gm30173
Vps45	Frem2
Pdzk1	Ufm1
Syt6	Nbea
Mov10	Eif2a
Capza1	Aadacl2fm3
Kcnd3os	Mbnl1
I830077J02Rik	Rap2b
Eps8l3	Dhx36
Sort1	Schip1
Ntng1	Otol1
Olfm3	Sis
S1pr1	Gm20754
Slc35a3	Zbbx
1700061I17Rik	4930589L23Rik
Snx7	Gria2
Dpyd	Pdgfc
Abca4	Cd1d1
Ndst3	Tdpoz5
1700003H04Rik	Ctss
Arsj	Pias3
Ank2	Acp6
4930539C22Rik	Notch2
Slc9b1	Hsd3b5
Gm32693	Casq2
Bmpr1b	Kcnd3os
Syde2	Gm6602
Ttll7	Col11a1
Adgrl2	S1pr1
Gipc2	Sass6
St6galnac5	Mir137
Slc44a5	Ptbp2
Negr1	Bcar3
Depdc1a	1700003H04Rik
Tox	Ank2
1700123O12Rik	D030025E07Rik
Triqk	Pitx2
Runx1t1	Lef1
Calb1	Papss1
Mmp16	Cxxc4
Ggh	Tacr3
Coq3	Slc9b1
Mms22l	Mir7j
Gpr63	Pdha2
Bach2	Gm6260
Platr9	Hs2st1
Lingo2	Clca4c-ps
Mir873b	Clca4a
Gm12374	Ttll7
1700009N14Rik	Adgrl2
Aco1	Pigk
Nudt2	St6galnac3
1700022I11Rik	AI606473
Rnf38	9330178D15Rik
Fbxo10	4930592C13Rik
Shb	Ptger3
Grin3a	Ankrd13c
Cylc2	Wls
C630028M04Rik	Gm11780
Klf4	Bpnt2
Mir3095	Fam110b
Tnfsf15	Chd7
Cdk5rap2	4930448K20Rik
Aldoart1	Gem
Gm428	Triqk
Dmac1	Runx1t1
Ptprd	A530072M11Rik
Tyrp1	Cnbd1
Lurap1l	Wwp1
Gm5860	4930548K13Rik
Nfib	Epha7
Mllt3	Gm11917
Gm49890	Pnrc1
Gm12610	Mir8118
Gm12633	Cnr1
Elavl2	Akirin2
Izumo3	Gm12371
Tusc1	Gm12381
Fggy	1700009N14Rik
Gm12695	Dctn3
E130114P18Rik	A630077J23Rik
Raver2	Olfr29-ps1
Gm12789	Rnf38
Dab1	Mir5120
Usp24	Tbc1d2
Glis1	Toporsl
Eps15	Mexis
Gm12830	Fktn
Akr1a1	Tmem38b
Rnf220	Zfp462
Olfr62	Gm12505
Olfr1335	Actl7b
Foxj3	NA
Mir6398	Fkbp15
Rragc	Astn2
Mir692-2	Tlr4
2610028E06Rik	Kdm4c
Tmem35b	Dmac1
Zfp362	Ptprd
S100pbp	Psip1
Zcchc17	Bnc2
Laptm5	Cntln
Tmem222	Adamtsl1
Slc9a1	Klhl9
Zdhhc18	Ifna1
Alpl	Tek
Pla2g2f	Tm2d1
Ubr4	L1td1
Pax7	Kank4
Padi2	Usp1
Fbxo42	Dock7
Zfp982	Foxd3
Pik3cd	Cachd1
Slc45a1	Raver2
Camta1	Jak1
Ccdc27	Gm12789
Cdk14	Gm12718
Steap1	Dab1
Gm6455	Gm12724
Speer4d	Cdcp2
Speer4f1	Faf1
Magi2	Dmbx1
Klhl7	Ptch2
Shh	Dmap1
4930478P22Rik	Gm12887
Evc2	Rragc
4930513D17Rik	1700057H15Rik
Hs3st1	Utp11
Rab28	Inpp5b
Cpeb2	Zmym4
Ldb2	Hmgb4os
Lap3	Lck
4930448I18Rik	Fam167b
Mir8117	Zcchc17
Ppargc1a	Ptpru
Gm10440	Slc9a1
4932441J04Rik	Nr0b2
Pcdh7	Runx3
4930459L07Rik	Lactbl1
G6pd2	Ephb2
Arap2	Vwa5b1
Dthd1	Gm13029
Nwd2	Arhgef10l
Pgm2	Padi2
Klf3	Tnfrsf1b
Apbb2	Slc25a33
Bend4	Per3
Grxcr1	Hes3
Kctd8	Rnf207
Gabrg1	Ajap1
Gabra2	Steap4
Cox7b2	Crot
Gabra4	Sema3d
Commd8	Sema3e
Srd5a3	Cd36
Tmem165	4921504A21Rik
1700017L05Rik	Magi2
Adgrl3	Gm15421
1700031L13Rik	5031425E22Rik
Mir1187	Srpk2
Tecrl	Fam126a
Epha5	Nupl2
Pramel34	Dpp6
Gm8013	Insig1
Gk2	Gpn1
Antxr2	Ppp1cb
Mir703	Fam193a
Rasgef1b	Add1
Coq2	Grk4
Arhgap24	Sorcs2
Mir5619	Evc
Gbp11	Wdr1
Gm32921	Zfp518b
Hfm1	Clnk
Cdc7	Hs3st1
Tgfbr3	D5Ertd615e
Mn1	4930405L22Rik
C130026L21Rik	Adgra3
E130006D01Rik	Mir8117
Asphd2	5033403H07Rik
1700034G24Rik	Gm10440
Myo18b	4932441J04Rik
Myo1h	4930459L07Rik
Sppl3	4933402J10Rik
Pxn	G6pd2
Bicdl1	Nwd2
B230112J18Rik	Tbc1d1
Srrm4	Ugdh
Suds3	Grxcr1
Spring1	Gabrg1
1700081H04Rik	Gabra2
Rad9b	Slain2
Aacs	1700017L05Rik
Tmem132b	1700031L13Rik
4933438B17Rik	Stap1
Caln1	Csn1s2a
Auts2	Mthfd2l
Stx1a	Gm19619
Col26a1	G3bp2
Mad1l1	Paqr3
Lfng	Nkx6-1
Iqce	Acacb
Card11	Tmem233
Rnf216	B230112J18Rik
Cpsf4	Srrm4
Pan3	Rbm19
Fry	Tmem116
Gm3704	Aldh2
Col1a2	Kdm2b
Umad1	Pitpnm2
Nxph1	Rilpl1
AA545190	Tctn2
Tmem168	Tmem132b
1110019D14Rik	Castor2
Ppp1r3a	Fam20c
Foxp2	Wasf3
Capza2	Gsx1
4930524B17Rik	Pomp
Kcnd2	Katnal1
Wnt16	Fry
Fam3c	Gm8579
Ube2h	Samd9l
Klhdc10	Vps50
Lncpint	Casd1
Mkln1	Sdhaf3
Ptn	Asns
Zc3hav1l	Ica1
Clec2l	Nxph1
Olfr460	AA545190
Prss2	Thsd7a
Tcaf2	Bmt2
Cntnap2	1110019D14Rik
Cul1	Kcnd2
Rarres2	Cped1
Npy	Fam3c
Mir148a	Cadps2
Chn2	Tmem229a
Adcyap1r1	Gm20756
Neurod6	Mir129-1
Ppp1r17	Smo
Herc3	Nrf1
Tigd2	1700012A03Rik
Gprin3	Exoc4
Mmrn1	Trim24
Grid2	Olfr459
Gm31520	Tpk1
Gm31747	Cntnap2
Ctnna2	Zfp746
Gm20362	Zfp467
Lrrtm4	Aoc1
Mir7232	Snx10
Rtkn	Skap2
Slc25a26	Chn2
Foxp1	Mturn
Rybp	Inmt
Pdzrn3	Adcyap1r1
Gm21054	Neurod6
Cntn6	Vmn1r29
Cntn4	Abcg2
Itpr1	Grid2
0610040F04Rik	E230016M11Rik
Edem1	Rpia
Grm7	Mrpl35
Srgap3	Gm15401
Atp6v1e1	Gm31747
Mical3	Gm20362
E330021D16Rik	Lrrtm4
Atf7ip	Mir7232
Capza3	Eva1a
Plekha5	2310069B03Rik
Aebp2	Vax2os
Etnk1	Paip2b
D6Ertd474e	Egr4
Sox5	Adamts9
Sox5os3	AY512915
Rassf8	Tafa4
Far2	Frmd4b
Resf1	Foxp1
Bicd1	Rybp
Ap2s1	Mir6373
Bcam	Ssu2
Vmn1r91	Srgap3
Cyp2b13	Brpf1
Zfp30	Ttll3
Pepd	Hrh1
Zfp507	Cxcl12
Zfp536	Hnrnpf
1600014C10Rik	Mir7044
Gm28453	Cacna1c
Gm5591	B4galnt3
Mrgprb5	A2m
Oca2	Dppa3
Atp10a	D6Wsu163e
Ube3a	Ybx3
Snhg14	Tas2r130
Snrpn	Kap
Mir344	Cdkn1b
Mir344g	Igbp1b
Mir344i	Plekha5
Peg12	Cmas
Fam189a1	C2cd5
Pcsk6	Far2
4930402F11Rik	Rps4l
Akap13	AU018091
Agbl1	Dnaaf3
Mesp1	Zfp580
Nox4	Zscan4c
Ctsc	Zscan4f
Prss23	Vmn1r80
Dlg2	Zfp128
Tenm4	Obox6
Pak1	Ap2s1
Fam168a	Fkrp
Relt	Gng8
P2ry6	Gm42372
Olfr78	Ccdc8
Olfr622	Hif3a
Olfm5	Psg18
Olfr665	Mill2
Olfr675	Irgq
Olfr693	Zfp575
Olfr694	Nlrp9c
Olfr498	Nlrp9a
Denn2b	1700028B04Rik
Plekha7	Acp7
Rps15a	Spint2
Dnah3	Clip3
Abca14	Syne4
Hs3st2	Rhpn2
Cacng3	Pdcd5
Tnrc6a	Tshz3
Xpo6	Zfp536
Sec23ip	4933402C06Rik
4930483O08Rik	Vmn2r59
Tex36	Gm15517
9430038I01Rik	1700008O03Rik
Olfr61	Tmem143
Mob2	Uevld
Shank2	Mrgprb5
Mrgprd	Nav2
Arhgef18	Mir6238
Slc10a2	Siglech
Efnb2	Atp10a
Col4a2	B230209E15Rik
Ankrd10	Chrna7
Sox1	Fam189a1
Rasa3	Tm2d3
Cdc16	Gm5334
Dlgap2	B130024G19Rik
Zmat4	Mctp2
2310008N11Rik	Det1
Unc5d	Kif7
Hmgb1-rs17	Slc28a1
B930018H19Rik	Zfand6
5430403N17Rik	Nox4
Mir383	Eed
Fgf20	E230029C05Rik
Slc25a4	Dlg2
Acsl1	Tenm4
Gm2516	Ints4
1190028D05Rik	Olfr521
Neil3	Ppfibp2
Adam29	Trim66
Glra3	Mosmo
Mfap3l	Igsf6
Hpf1	Hs3st2
Nek1	Prkcb
Sh3rf1	3100003L05Rik
Marchf1	Tlcd3b
Naf1	Tial1
D130040H23Rik	Chst15
Isyna1	Zranb1
Iqcm	Ctbp2
Inpp4b	Tex36
Il15	Mgmt
Mast1	Tcerg1l
Gm10638	Scgb1c1
Gm2694	Ifitm6
Tox3	Ins2
Aktip	Kcnq1
Fto	Phlda2
Irx3	Ano1
Irx6	Cd209f
Nlrc5	Shcbp1
Gm15679	Slc10a2
A330008L17Rik	Efnb2
Cdh11	Arglu1
1600027J07Rik	Fam155a
4933400L20Rik	1700016D06Rik
Cdh5	Gm15348
Cmtm1	Mcf2l
Nae1	Csmd1
Pdp2	Mcph1
E2f4	Thsd1
Cdh1	Slc25a15
Chtf8	1700047A11Rik
Zfhx3	Poteg
Hydin	Nrg1
Glg1	Dlc1
Fa2h	G630064G18Rik
Chst5	Fgf20
Gm30052	Asah1
Nudt7	Casp3
Wwox	Ing2
Maf	Tenm3
Dynlrb2	Gm2516
Mlycd	Galntl6
Irf8	Aadat
Piezo1	Tll1
Cdh15	Mir710
6030466F02Rik	Cpe
Galnt2	1700125H03Rik
2810004N23Rik	Mau2
A630001O12Rik	Kcnn1
Pard3	B3gnt3
Mir21c	Ap1m1
Gm32856	Large1
Trpc6	Hmgxb4
Phxr4	Rasd2
Fat3	Iqcm
Bmper	Zfp827
Npsr1	Hhip
Gm1110	Inpp4b
Opcml	Clgn
Snx19	Adgrl1
Gm27162	Cacna1a
7630403G23Rik	Nfix
Hspa8	Zfp423
Mir100	Mir8110
Nectin1	Sall1
4833428L15Rik	Nudt21
Pcsk7	Pllp
Cadm1	Adgrg5
Tex12	Gm15679
Dlat	Dync1li2
Idh3a	Kctd19
Peak1	Psmd7
4933433G08Rik	Chst4
Tle3	Glg1
Skor1	Mlkl
Iqch	Znrf1
Uchl4	Terf2ip
Ints14	Wwox
Tcf12	Adad2
Rfx7	Meak7
Gclc	Usp10
Lca5	Fendrr
Ibtk	Car5a
Tbx18	Mvd
Zic4	Ccsap
U2surp	Pard3
Rbp1	Mir21c
Ppp2r3a	Ccdc7b
Gm5627	Birc3
Tmem108	Mir1899
Nudt16l2	Cntn5
AA543401	Maml2
Setd2	Fat3
Gadl1	Chordc1
5830454E08Rik	Mbd3l1
Vipr1	Olfr855
Efhc2	Shfl
Chst7	Pde4a
Rhox2h	Elavl3
Lamp2	E130101E03Rik
Gria3	Ntm
Thoc2	Aplp2
Fsip2l	Barx2
Olfr1320	Kirrel3
Plac1	Dcps
Etd	Pknox2
Slxl1	Slc37a2
Ldoc1	Msantd2
Gm6760	Olfr959
Slitrk4	Tbcel
Slitrk2	Cbl
Mir465	4931429L15Rik
Dmd	Nxpe4
AU015836	Htr3b
Wmp	Drd2
Gm7429	Ncam1
H2ab1	Cul5
Pabpc5	Dmxl2
Pcdh11x	Hmg20a
Vmn2r121	Lingo1
Gm382	1700041C23Rik
Cenpi	Edc3
AV320801	Nr2e3
Esx1	Uaca
Rai2	Gm5122
1700020D14Rik	Coro2b
Zfy1	Skor1
Ddx3y	Map2k5
Usp9y	Smad3
Gm21708	Smad6
Rbmy	Pdcd7
Gm21693	Rora
	Bnip2
	Nedd4
	Bmp5
	Hmgcll1
	Cd109
	D430036J16Rik
	Mei4
	Phip
	Me1
	Tbx18
	Trim43c
	Bcl2a1a
	Trim43b
	Bcl2a1b
	Zic4
	1700034K08Rik
	Dipk2a
	Slc9a9
	Pls1
	Tfdp2
	Pxylp1
	Spsb4
	Rbp2
	Esyt3
	Dnajc13
	Aste1
	Gnat1
	Bsn
	Mir6236
	2900079G21Rik
	Osbpl10
	Stmn1-rs1
	Gadl1
	Rbms3
	Btbd35f28
	Magix
	Slc38a5
	Bcor
	AA414768
	Cypt1
	Maoa
	Fundc1
	Usp11
	Gm28269
	Ppp1r2-ps7
	Dock11
	Lamp2
	Enox2
	Olfr1321
	Olfr1324
	Phf6
	Map7d3
	Mcf2
	Ctag2
	Slitrk2
	Aff2
	Ids
	Mamld1
	Olfr1325
	4933407K13Rik
	Cldn34d
	Cfap47
	Mageb16
	Tmem47
	Dmd
	Mir1906-1
	Mageb5b
	Mageb18
	BC061195
	Pcyt1b
	Msn
	Eda2r
	Gm14812
	Dlg3
	8030474K03Rik
	Nhsl2
	Rlim
	Tent5d
	Wmp
	2010106E10Rik
	Dach2
	H2ab1
	Tgif2lx2
	Pabpc5
	Nap1l3
	4921511C20Rik
	Diaph2
	Btk
	Hnrnph2
	Armcx1
	Dnaaf6b
	Mir3475
	Acsl4
	Pak3
	Apex2
	Foxr2
	Klf8
	Kctd12b
	Nbdy
	Ptchd1
	Phex
	Mbtps2
	Rai2
	Nhs
	Ctps2
	Grpr
	Mospd2
	Gemin8
	Gpm6b
	4930521E06Rik
	Rrp15
	Med23
	1700010J16Rik
	Spns3
	Mrm3
	Riok1
	Gm14391
	Rab3d
	Arxes1

## Sheet: ctx and ESC ko specific H3K27ac
ctx Pogz ko H3K27ac specific peak genes	ESC Pogz ko H3K27ac specific peak genes	ESC and ctx Pogz ko H3K27ac specific genes
Rb1cc1	Pcmtd1	Hs6st1	p=0.0000007849562
Sntg1	Ly96	Mir6897
Prex2	B3gat2	Col5a2
Sulf1	Phf3	Selp
Prdm14	Gm13363	Rgs5
Eya1	Hs6st1	Nos1ap
Msc	Mir6897	Slamf9
Trpa1	Uggt1	Oprm1
Crispld1	Cnga3	Samd5
Tfap2b	Cracdl	Hs3st5
Mcm3	Rev1	Gm20611
Tram2	Creg2	Ank3
Gsta3	Map4k4	Eea1
Kcnq5	Fhl2	4933440J02Rik
Smap1	Col5a2	Kremen1
Fam135a	Gm17767	Gm10466
Gm20172	Gls	Acyp2
Hs6st1	Pgap1	Pmp22
Mir6897	Ankrd44	Bcas3
4930448I06Rik	Ndufs1	E2f6
Col5a2	Klf7	Lrrn3
Nab1	6030407O03Rik	Syt16
Gm28178	Tmbim1	Cep128
Hecw2	Wnt10a	Sel1l
Plcl1	Pid1	Unc79
Satb2	Trip12	Mtr
Tyw5	Inpp5d	4930471G24Rik
Spats2l	Glrp1	Arhgap22
Pard3b	Sh3bp4	Bmp1
Gm39653	4933400F21Rik	2900040C04Rik	hypergeometric distribution test
Mdh1b	Ackr3	1700128A07Rik
Creb1	Stk25	Tars
Plekhm3	Slco6d1	Trio
Pikfyve	Zcchc2	Oxr1
Unc80	Dsel	Csmd3
Erbb4	Tfcp2l1	Adamts20
Spag16	Steap3	4933432I09Rik
4933417E11Rik	Marco	Lpp
Xrcc5	Tmem163	Bbx
Igfbp2	Ikbke	Nrip1
1700027A15Rik	Mir181a-1	1600002D24Rik
Asic4	Cacna1e	Efna5
Mir6343	Suco	Hnrnpll
Acsl3	Selp	Slc8a1
Fam124b	Atp1b1	Zeb1
Nyap2	Rgs5	Greb1l
Rhbdd1	Nos1ap	Ercc3
Ccl20	Slamf9	Ostf1
Mir6353	Olfr419	Zfand5
Dner	Vmn1r1	Sorcs1
Neu2	9630028B13Rik	Ins1
Mroh2a	Gpatch2	Nup160
Trpm8	Ptpn14	Plcb4
Cops8	Kcnh1	Mgst2
Hdac4	Plekhg1	Tm4sf4
Mir6345	Armt1	Mbnl1
4930440C22Rik	Oprm1	Ppm1l
Bcl2	Tab2	Glt28d2
Cdh7	Samd5	Adgrl2
Cntnap5a	Utrn	St6galnac5
Tsn	Gm32926	Gm30731
Gm28590	Olig3	Rgs3
Dpp10	Map3k5	Kazn
Cxcr4	Pde7b	Casz1
Thsd7b	Slc2a12	Camta1
Cd55	Tbpl1	Fzd1
Etnk2	Rnf217	Rbm47
Sox13	Frk	Ptpn13
Ppp1r12b	Hs3st5	2900026A02Rik
Platr22	Fyn	Chchd3
4930590L20Rik	BC048559	Herc3
Rgs18	Rtn4ip1	Grid2
Brinp3	Unc5b	Magi1
Smg7	Gm20611	Aebp2
Lamc2	Tbata	Lmntd1
Mr1	Npffr1	Rassf8
Qsox1	Ccar1	Nucb2
Brinp2	1110002J07Rik	Dlgap2
Cop1	Arid5b	Mcph1
Rabgap1l	Gm33035	Angpt2
Prdx6	Ank3	Isx
Tnfsf18	Ftcd	Anapc10
Mroh9	Col18a1	Usp38
Gorab	Pias4	Zfhx3
Mettl11b	Slc41a2	Cdh13
Selp	Gm34184	Cntn5
Slc19a2	4930534H03Rik	Ddx10
Dpt	Cfap54	Cd109
Tiprl	Fgd6	Bckdhb
Adcy10	Mir7211	Adamts7
Mpzl1	Eea1	Tbc1d2b
Pogk	4933440J02Rik	AU023762
Gm4846	Gm20758	AA414768
Gm16701	Tspan8
Fam78b	Kcnmb4os1
Uck2	Cpm
Rxrg	1700064J06Rik
Lmx1a	Wif1
Pbx1	Mir8104
Nuf2	Os9
Rgs5	Sdr9c7
Ddr2	Vmn2r87
Nos1ap	Kremen1
Cfap126	Fam161a
Cd84	Usp34
Vangl2	Gm10466
Slamf9	4930505A04Rik
Apcs	Acyp2
Ackr1	Erlec1
Aim2	Bod1
Rgs7	D630024D03Rik
Becn2	Cpeb4
Sdccag8	Stk10
Akt3	Gabrg2
Catspere1	Fstl4
Catspere2	Gpx3
Desi2	Guk1
Smyd3	Lrrc75a
Wdr26	Pmp22
Cnih3	2810001G20Rik
Gm34068	Pitpnm3
1700112H15Rik	Mybbp1a
D1Pas1	Ankfy1
Ush2a	Cluh
Plxna2	Smg6
Cd34	Rtn4rl1
Rmnd1	Blmh
Syne1	Poldip2
Rgs17	Nlk
Oprm1	Nos2
Ipcef1	Mir365-2
Sash1	Psmd11
Samd5	Myo1d
Stxbp5	Ccl6
Shprh	Aatf
Epm2a	Bcas3
Plagl1	Brip1
Zc2hc1b	Rnf43
Pex3	Cuedc1
Hivep2	Fam117a
Adgrg6	Socs7
Cited2	Arhgap23
Reps1	Fbxl20
4930444F02Rik	Cnp
Tnfaip3	Nsf
4930405J17Rik	Kansl1
Rpl32l	Tex2
Bclaf1	Bptf
Myb	Abca6
Aldh8a1	Map2k6
C920009B18Rik	Sap30bp
Tcf21	Mfsd11
Eya4	Tnrc6c
Snora33	Dnah17
Moxd1	Cyth1
Arg1	2900052L18Rik
Epb41l2	Slc25a10
Tmem200a	Gcgr
Samd3	Ncoa1
L3mbtl3	Lpin1
Arhgap18	E2f6
Lama2	2410004P03Rik
2310057J18Rik	5730507C01Rik
Echdc1	Gm4425
Trmt11	Gm17746
Hey2	Slc26a3
Hddc2	Lrrn3
Hs3st5	Gm33340
Marcks	Snx6
4930591E09Rik	Baz1a
Ccn6	Brms1l
Ostm1	Rps29
Sobp	Slc38a6
Pdss2	Syt16
4933404K13Rik	Syne2
Prdm1	Hspa2
Prep	Gm10451
D030045P18Rik	Rab15
Grik2	Slc8a3
Fam162b	Tmed10
Vgll2	Tgfb3
Dcbld1	Esrrb
Zfa-ps	Cep128
Msl3l2	Ston2
Gm36595	Sel1l
Lims1	Flrt2
Sh3rf3	Efcab11
Ascc1	Gm10432
Gm20611	Rps6ka5
Rufy2	Rin3
Pbld2	Unc79
Ctnna3	Clmn
Gm30853	Wdr25
1700023F02Rik	Mirg
Ank3	Dync1h1
Ccdc6	Wdr20
D630013N20Rik	Mark3
Bicc1	Bag5
Pcdh15	Tmem121
Gnaz	Dnah11
Ggt1	Calml3
Pcnt	Akr1e1
Trappc10	Mtr
4930463O16Rik	Dcdc2a
Polr3b	Rreb1
Syn3	Nhlrc1
Stab2	A930002C04Rik
Slc5a8	4930471G24Rik
Actr6	Ippk
Anks1b	Secisbp2
Gm4792	4921525O09Rik
Gm29684	Ror2
Eea1	Sptlc1
4930459C07Rik	Rnf44
Btg1	Slc28a3
4930556N09Rik	Dapk1
Atp2b1	Zfp998
Poc1b	Atp6ap1l
Tmtc2	A630019I02Rik
4930532I03Rik	Lhfpl2
Acss3	Tbca
Otogl	Pde8b
Gm5136	Slc30a5
Syt1	Nln
Nav3	Ipo11
4933440J02Rik	Plk2
Trhde	Abhd6
1700030O20Rik	Acox2
Rab3ip	Ube2e1
Best3	E330034G19Rik
Gm32141	Dcp1a
4921513I03Rik	Sh3bp5
Lemd3	Arhgap22
Tbk1	Anxa8
Avpr1a	Npy4r
Usp15	Sh2d4b
Tafa2	Fermt2
Slc16a7	Ddhd1
Mir378d	Otx2
Kremen1	Dad1
Gm11981	Parp4
Tns3	1700129C05Rik
Abca13	Tnfrsf19
Spata48	4930556J02Rik
Ddc	Ptk2b
Cobl	Bmp1
Wdr92	Rb1
Meis1	2900040C04Rik
Sertad2	Dach1
Aftph	Rbm26
4932414J04Rik	1700128A07Rik
Bcl11a	Mir6391
Gm10466	Mbnl2
5730522E02Rik	Farp1
Ccdc85a	1810041H14Rik
2810471M01Rik	4930594M22Rik
Cfap36	Tars
Mtif2	Pdzd2
Eml6	Basp1
Sptbn1	Retreg1
Acyp2	Trio
Asb3	Grhl2
Stc2	Odf1
Smim23	Oxr1
Gabrp	Csmd3
Kcnip1	4933412E24Rik
Foxi1	1700012I11Rik
Slit3	Trappc9
Wwc1	Slc45a4
Tenm2	Ly6e
Mat2b	9030619P08Rik
Gabra1	1110038F14Rik
C1qtnf2	Rbfox2
Adra1b	Tmem184b
Il12b	Cacna1i
Gm12159	7530416G11Rik
BC053393	Wnt7b
Sgcd	Adamts20
Rack1	Tmem117
Scgb3a1	Ano6
Cnot6	Gm32885
Rasgef1c	Asb8
Ltc4s	Pou6f1
Hspa4	Krt83
Gria1	Sec14l5
Fam114a2	1810013L24Rik
Tekt3	Grin2a
Pmp22	Mrtfb
Tmem238l	Marf1
Cfap52	Top3b
Stx8	4933432I09Rik
Olfr412	Gm46545
Slc6a4	Lpp
5530401A14Rik	Apod
Bcas3	Gm536
Hlf	Muc20
Hoxb6	Hacd2
Nkiras2	Timmdc1
Zfp385c	Morc1
Cdc27	Bbx
Cep112	Nrip1
Tmc8	Bach1
Kif3c	Atp5o
1700101O22Rik	Mrps6
Hs1bp3	Kcne2
Matn3	Ets2
9530020I12Rik	1600002D24Rik
Msgn1	Mx1
Vsnl1	B230307C23Rik
Gm35725	Tmem181b-ps
4930448C13Rik	Fndc1
Mir6387	Map3k4
Trib2	Airn
Greb1	Gm5165
E2f6	Zfp946
Ywhaq	Tsc2
Nampt	Tbl3
4933406C10Rik	Telo2
Twist1	Capn15
Mir680-3	Zfand3
Ahr	Nfya
9130015A21Rik	Rab5a
Mir5099	Efna5
Meox2	Tmem200c
Dgkb	Emilin2
Etv1	Lclat1
Arl4a	Srd5a2
Dock4	Crim1
Immp2l	Hnrnpll
Lrrn3	Srsf7
Stxbp6	Slc8a1
Nova1	Kcnk12
Npas3	Ppp1r21
Egln3	Lyzl1
Slc25a21	Map3k8
Clec14a	Zeb1
Fbxo33	Greb1l
Mdga2	Taf4b
Syt16	Iws1
Kcnh5	Ercc3
Fam71d	Tslp
1700052I22Rik	Fam13b
Nek9	Arap3
Cipc	Ticam2
Eif1ad19	Arl14epl
Nrxn3	Dctn4
Dio2	Adrb2
Cep128	Nedd4l
Sel1l	Rax
4930559C10Rik	Myo5b
Nrde2	2010010A06Rik
Ttc7b	Zfp407
Slc24a4	Gm45871
Unc79	1700030N03Rik
Gsc	Cpt1a
Papola	Ppp6r3
Mir7094-1	Kmt5b
Gm5441	Chka
Rapgef5	Fads2
Sp4	Cd5
D230030E09Rik	Ostf1
Tmem196	Zfand5
Asb13	Kank1
Klf6	Ankrd1
Pfkp	Pcgf5
Dip2c	Ide
Mtr	Myof
Heatr1	Loxl4
Gpr137b-ps	Btrc
Lyst	Cyp17a1
B3galnt2	Gsto1
4933412O06Rik	Sorcs1
B230303A05Rik	Ins1
Sugct	Ablim1
Vps41	Pnliprp2
Nme8	Gata3
Vmn1r189	Msrb2
Vmn1r223	Etl4
Zfp322a	Cacna1b
9330162012Rik	Olfm1
2610307P16Rik	Ddx31
Mboat1	Nup188
Gmds	Ralgps1
Ripk1	Mapkap1
Bphl	Arhgap15
Slc22a23	6430710C18Rik
1700019C18Rik	Lnpk
Rpp40	Olfr1123
Ly86	Nup160
Snrnp48	Prdm11
Tmem170b	Zfp770
Stmnd1	Ccdc32
4930471G24Rik	Ehd4
Hrh2	Mir147
Cplx2	Mall
Prelid1	Itpa
Trpc7	4930402H24Rik
Naa35	A730017L22Rik
Ptch1	Rassf2
Zfp458	Plcb4
4930525G20Rik	Banf2
1700001L19Rik	Dzank1
8030423J24Rik	4933406D12Rik
Gm20554	Epb41l1
Irx4	Dlgap4
Exoc3	Mroh8
Mctp1	Manbal
A830082K12Rik	Src
Arrdc3	2010009K17Rik
Mir9-2	Ralgapb
A230107N01Rik	Chd6
Ccnh	Ptprtos
Edil3	Ada
Hapln1	Matn4
Tmem167	Ncoa5
Rasgrf2	Zmynd8
Mtx3	A530013C23Rik
Bhmt	Ptpn1
Mir5624	Fam209
Ap3b1	Rab22a
Wdr41	Vapb
Cert1	Mir298
Arhgef28	1700008P02Rik
Tmem174	Gm32496
4933416M06Rik	Rprl2
Mast4	Intu
Srek1	Platr4
Erbin	Mgst2
Rnf180	Maml3
Htr1a	Gm30173
Zswim6	Spg20
Mir1904	Tm4sf4
Pde4d	Mbnl1
3110015C05Rik	Rap2b
Actbl2	Ppm1l
Ankrd55	1700036G14Rik
Il31ra	Glt28d2
Plpp1	Adamtsl4
Itga1	Mab21l3
Isl1	Tspan2
4930435F18Rik	Csf1
4933413L06Rik	Lrrc39
Mrps30	Slc35a3
Fgf10	Tspan5
Nnt	Adgrl2
Zfp131	St6galnac5
4930455B14Rik	Gm30731
Fhit	Platr9
Mir5124b	C9orf72
Ptprg	Gm12374
Sntn	4933428C19Rik
Nek10	Dcaf12
Lrrc3b	Clta
Rarb	Melk
Thrb	Frmpd1
Adk	Coro2a
Gm10248	Slc44a1
Dlg5	Elp1
Cacna2d3	Ctnnal1
Wdfy4	Rgs3
Arhgap22	Ptprd
Grid1	Mtap
1700109I08Rik	Gm12610
1700049E17Rik2	Sgip1
Gm10377	Plpp3
Gm15217	St3gal3
Samd4	Rimkla
Naa30	Gnl2
Slc35f4	Mir692-2
Tlr11	Zfp362
Atp8a2	Rpa2
Dpysl2	Selenon
Ppp3cc	Ece1
Bmp1	Ubr4
Rcbtb2	Gm13032
Mir687	Kazn
2900040C04Rik	Casz1
Enox1	Gm13205
Dnajc15	Dffa
Olfm4	Clstn1
4930529K09Rik	Mir34a
Diaph3	Errfi1
Tdrd3	Camta1
Pcdh9	Dnajc11
Spertl	Gm833
Mzt1	Prkcz
Klf5	Ankrd65
Klf12	Fzd1
Lmo7	Grm3
Mir5130	Slc4a2
Kctd12	Xrcc2
4930432J09Rik	Ube3c
4930449E01Rik	Slc5a6
Mir6390	Trim54
1700128A07Rik	Babam2
Gpc5	Plb1
4930505G20Rik	Ppp2r2c
Gpc6	Gm1043
Abcc4	Gm20052
Cldn10	Slc2a9
Uggt2	Wdr1
Hs6st3	Zcchc4
Rap2a	Arap2
Ipo5	Rbm47
Stk24	Apbb2
Dock9	Slc30a9
Tm9sf2	Cox7b2
Pcca	Ociad2
AA536875	Kdr
Itgbl1	Cenpc1
1700024B18Rik	Areg
Fgf14	Shroom3
Selenop	Abraxas1
Fbxo4	Gpat3
Oxct1	Wdfy3
Cplane1	Ptpn13
Nipbl	NA
Slc1a3	Zfp951
Ranbp3l	Lrrc8c
Spef2	Lrrc8d
Gm19276	Pcgf3
Tars	Ep400
Zfr	C130026L21Rik
Cdh6	Tfip11
Acot10	Myo18b
Cdh12	Crybb3
Myo10	2900026A02Rik
Trio	Coro1c
Dnah5	Ankrd13a
Ctnnd2	Oasl2
Mtdh	Msi1
Vps13b	Ksr2
Rims2	Gm16063
Lrp12	Atxn2
AU022793	Cux2
Gm16294	Scarb1
Zfpm2	Hip1
Oxr1	Cux1
Eif3e	Fam20c
Nudcd1	Foxl3
Csmd3	Pdgfa
Trps1	Mafk
Ext1	Psmg3
Deptor	Mad1l1
Slc22a22	Tnrc18
9930014A18Rik	Rnf216
D030024E09Rik	Dmrt1i
Gm20740	Smurf1
Cyrib	Usp12
Kcnq3	Mtif3
Ndrg1	Lnx2
Gm41341	Mtus2
4930504C09Rik	Medag
Gm19782	4930500F04Rik
Fam135b	N4bp2l1
Col22a1	Bet1
Peg13	Col28a1
Ptk2	Mir29a
Alg10b	Mkln1
Mir7648	Chchd3
Spn-ps	Tmem213
Slc2a13	Kdm7a
Cntn1	Herc3
Pdzrn4	A730020E08Rik
Prickle1	Grid2
Adamts20	Tcf7l1
Slc38a2	Exoc6b
Vasn	Npm3-ps1
Eef2kmt	Nfu1
Atf7ip2	Rpn1
Mir193b	Kbtbd12
Efcab1	Plxna1
Cebpd	Zxdc
Yars2	Nup210
Spag6l	Tmem43
Ypel1	Magi1
Aifm3	Rybp
4933432I09Rik	Shq1
Gm6551	4930587E11Rik
Ehhadh	Chl1
Igf2bp2	Vgll4
St6gal1	Tsen2
Lpp	Ift122
Tprg	1700030F04Rik
Trp63	Ninj2
Gmnc	Slc6a12
Ccdc50	Necap1
Fgf12	Usp5
Gm1968	Tspan9
Hes1	Gprc5a
Dtx3l	Pbp2
Igsf11	Aebp2
Gm36742	St8sia1
Lsamp	Lmntd1
Gap43	Rassf8
Ccdc80	Fgfr1op2
Nectin3	Crxos
Myh15	Napa
Ift57	Sympk
Bbx	Zfp61
Gm29686	Sipa1l3
4930404A05Rik	Sbsn
Col8a1	Kctd15
St3gal6	Pepd
Crybg3	Dpy19l3
Epha6	Tshz3
Arl13b	Zfp975
Pros1	Vmn2r-ps158
Epha3	Nomo1
Csnka2ip	Sergef
Htr1f	Nav2
Pou1f1	Tjp1
1700010K23Rik	Igf1r
Cadm2	Mctp2
Gbe1	Abhd2
Robo1	Abhd17c
Robo2	Arnt2
Nrip1	Neu3
Mir99a	Fam168a
D16Ertd472e	Arhgef17
Jam2	Arap1
Adamts1	Lrrc51
Adamts5	Pgap2
Gm32461	Trim66
Cldn8	1600010M07Rik
Krtap24-1	Adm
Krtap7-1	Micalcl
Tiam1	Parva
Sod1	Tead1
Scaf4	Rassf10
Hunk	Nucb2
Olig1	Gprc5b
Ttc3	Tmem159
1600002D24Rik	Abca16
Prkn	Gga2
Slc22a3	Snora30
Tbp	Tmem265
Rgmb	Htra1
Zfp960	Mgmt
Zfp995	Stk32c
Zfp994	Pwwp2b
Zfp945	Adam8
Cldn9	Deaf1
Cyp4f40	Gm16982
Adgrf4	Tnnt3
Adgrf1	Cars
Rcan2	Fadd
Runx2	Ccnd1
Tfeb	Myo16
A530064D06Rik	Col4a1
Unc5cl	Atp11a
1700008K24Rik	Lamp1
Satb1	Tmco3
Gm27217	1700029H14Rik
Nudt12os	Dlgap2
Efna5	Mcph1
Fbxl17	Angpt2
4930583I09Rik	Ikbkb
Ankrd12	2310008N11Rik
Washc1	Ppp2cb
Ptprm	Prag1
Zbtb14	Lonrf1
Akain1	Fat1
Lpin2	Sorbs2
Galnt14	Slc25a4
Xdh	Sh2d4a
Yipf4	Isx
Birc6	Anapc10
Gm4710	Usp38
Cdc42ep3	Gpt2
Hnrnpll	Phkb
Sos1	Adcy7
C230072F16Rik	Irx3
Slc8a1	Cmtm4
Abcg5	Agrp
Six2	Zfhx3
Srbd1	Ap1g1
Prkce	Cdh13
Lhcgr	Cdh15
Nrxn1	Afg3l1
Gm20491	Pgbd5
4930480K15Rik	Mir101c
Adcyap1	Cfap300
Crem	Gm16833
Bambi	Cntn5
Svil	Amotl1
Zeb1	Fut4
Cetn1	Zfp558
Greb1l	Bbs9
Rbbp8	Opcml
Lama3	4933422A05Rik
Osbpl1a	Fez1
Zfp521	Bcl9l
8430422H06Rik	Mpzl3
Ss18	Fxyd2
Kctd1	4931429L15Rik
Chst9	Cadm1
Cdh2	Cryab
Gm15328	Ddx10
4930545E07Rik	Psma4
Dsc3	Scaper
Dsg1b	Rec114
Garem1	Neo1
4930426D05Rik	Uaca
Dtna	Tle3
Zfp24	Rplp1
Fhod3	Zwilch
Celf4	Megf11
4930474G06Rik	Snx1
Pik3c3	Gm10646
Rit2	Rora
Ercc3	Myo1e
Stard4	Mir5626
Wnt8a	Adam10
Sh3rf2	Nedd4
Jakmip2	Cd109
A330093E20Rik	Phip
Trim36	Lca5
Eif1a	Bckdhb
Ap3s1	Ibtk
G630055G22Rik	Tpbg
Eno1b	Adamts7
1700044K03Rik	Tbc1d2b
Dtwd2	B430319G15Rik
Hsd17b4	U2surp
Fam170a	C430002N11Rik
Sncaip	Trim42
Ppic	Pik3cb
Prdm6	Esyt3
Redrum	Stag1
Gramd3	Pccb
Fbn2	Gm5627
Adamts19	Ryk
Afap1l1	Slco2a1
Ablim3	Cdv3
Atp8b1	5830418P13Rik
Ccbe1	Tmem108
Afg3l2	Pik3r4
Ldlrad4	Usp19
Mbd2	Dhx30
Dcc	AU023762
Mex3c	4933432G23Rik
Gm10532	Acvr2b
Atp9b	Ulk4
Zfp236	Trak1
Syt7	Cdcp1
Fam111a	Ppp2r3d
Gnaq	Shroom4
Foxb2	Fthl17f
Pcsk5	AA414768
Ostf1	Wdr44
Rorb	Rhox13
Zfand5	Usp26
Mamdc2	1700013H16Rik
Fam189a2	Mir465
Glis3	F8a
Ric1	Zfp92
Uhrf2	Tbl1x
Gldc	Stard8
A1cf	Mir421
Asah2	Taf7l
Acta2	Nup62cl
Sfrp5	Rab9
Sorcs3	Kdm5d
Sorcs1	Usp9y
Ins1
Vti1a
Nhlrc2
Pdzd8
Ccdc3
Camk1d
Usp6nl
Celf2
Itih5
Prkcq
Itga8
Cubn
Stam
Slc39a12
Cacnb2
Plxdc2
Nebl
Mir6419
4921504E06Rik
Myo3a
Il1f10
Dab2ip
Dennd1a
Scai
Ppp6c
Kynu
Arhgap15os
1700019E08Rik
Acvr2a
Mbd5
Gm48908
Cacnb4
Galnt13
Mir195b
Nr4a2
Galnt5
Cytip
Acvr1c
Pkp4
Rbms1
Tank
Kcnh7
Grb14
Scn3a
Scn2a
Csrnp3
Gm13629
Xirp2
B3galt1
Stk39
4933409G03Rik
G6pc2
Sp3
Ccdc141
Cwc22
4930440I19Rik
Pde1a
Zc3h15
Nup160
Phf21a
Accsl
Lrrc4c
Prr5l
Ldlrad3
Slc1a2
Mpped2
Kcna4
Mettl15
Kif18a
Bdnf
Ccdc34
Ano3
Fmn1
3110099E03Rik
Tmco5
Fam98b
Gm13986
Terb2
Sema6d
4930583P06Rik
Fbn1
Morrbid
Zc3h6
Atrn
Gpcpd1
Mir3090
Hao1
Plcb1
9630028H03Rik
Plcb4
Pak5
Ankef1
Snap25
Slx4ip
Jag1
Btbd3
Tasp1
Macrod2
Kif16b
Pcsk2os1
Pcsk2os2
Kat14
Polr3f
Scp2d1
Gm14092
Slc24a3
Ralgapa2
Xrn2
Pax1
A530006G24Rik
Foxa2
Entpd6
Rad21l
Tcf15
Hck
Nol4l
Gss
Dhx35
4933416E03Rik
Svs6
Rnf114
Sall4
1700028P15Rik
Tfap2c
Bmp7
1700021F07Rik
Gm10714
Prelid3b
Zfp831
Zfp971
Cdh26
Adrm1
Car2
Ythdf3
Crh
Naaladl2
Mir466q
Kcnmb2
Pik3ca
Gm38509
4930594O21Rik
Fat4
Gm7977
Slc7a11
Noct
Mgst2
Dclk1
Nbea
Tm4sf1
Tm4sf4
P2ry14
P2ry12
Mbnl1
Arhgef26
Ptx3
Ppm1l
Rapgef2
Gask1b
Glrb
Rbm46
1700028M03Rik
Glt28d2
Mab21l2
Cd1d2
Nes
Ints3
Pglyrp3
Notch2
Spag17
Gdap2
Atp1a1
Gpr61
Psma5
S1pr1
Mir669n
Plppr5
Dpyd
Ptbp2
6530403H02Rik
Ndst4
Arsj
Col25a1
Etnppl
Ostc
Rpl34
Hadh
Papss1
Gimd1
Tet2
Cxxc4
4930539C22Rik
Slc9b2
Bank1
Ppp3ca
Eif4e
Pdha2
Unc5c
Bmpr1b
Gm6260
Lmo4
Col24a1
Ttll7
Adgrl2
Mir3963
Ifi44l
Nexn
Miga1
St6galnac5
1700012D16Rik
5730460C07Rik
Tyw3
Lrriq3
4930570G19Rik
Negr1
4930592C13Rik
Plag1
4930423M02Rik
Rab2a
Chd7
Cibar1
Triqk
Runx1t1
Tmem64
Ccnc
Fbxl4
Gm30731
Klhl32
Fut9
4930548K13Rik
Map3k7
Bach2
Mdn1
Ifnk
Lingo2
Aco1
Shb
Toporsl
Tmem38b
Zfp462
Klf4
Susd1
Rgs3
Zfp618
Pappa
Trim32
Astn2
Tlr4
Megf9
Tle1
Aldoart1
Gm11487
Dmac1
Frem1
6030471H07Rik
Mllt3
Cdkn2a
Tusc1
Fggy
Cyp2j12
E130114P18Rik
Nfia
Foxd3
Raver2
Pde4b
Dab1
C8a
Tut4
Faf1
Agbl4
Skint11
Trabd2b
Cyp4a12b
Cyp4a30b
1700057H15Rik
Rspo1
Spata21
Spen
Kazn
Fbxo2
Disp3
Casz1
Camta1
Ajap1
Gm13133
Fzd1
Cldn12
Adam22
Sema3d
Sema3a
Sema3e
Pclo
Hgf
Gnai1
Phtf2
Kmt2c
Shh
Rnf32
Fosl2
Clnk
Hs3st1
Rab28
C1qtnf7
Prom1
4930405L22Rik
Kcnip4
Adgra3
Mir8117
Ccdc149
Rbpj
Stim2
Gm10440
G6pd2
1700027F09Rik
Klhl5
Rbm47
Kctd8
Spink2
Rest
1700017L05Rik
Adgrl3
1700031L13Rik
Epha5
Slc4a4
Gc
Npffr2
Adamts3
Cox18
Uso1
Ppef2
Ccng2
Gk2
Mir703
Arhgap24
Ptpn13
Zfp326
Gm32921
Barhl2
Zfp644
Tmed11
Vmn2r10
1700034G24Rik
Grk3
2900026A02Rik
Cmklr1
Acads
Oas2
Tmem132c
Tmem132d
Uspl1
Ppp1r9a
Pon2
Asb4
Gm20619
Sdhaf3
Ica1
Tfec
Gm4876
Cttnbp2
Ptprz1
Fezf1
Rnf148
Iqub
Tmem229a
1700012C14Rik
Chchd3
Tmem140
Slc23a4
Akr1d1
Clcn1
Igf2bp3
Pde1c
Abcg2
Herc3
Grid2
Tnip3
Gng12
E230016M11Rik
Gm31747
Ctnna2
6330415B21Rik
Gm20383
Dctn1
Aldh1l1
Magi1
Kbtbd8
Mdfic2
Foxp1
Pdzrn3
Cntn3
Mir6373
Crbn
Lrrn1
Setmar
Itpr1
Bhlhe40
Grm7
Slc6a1
1700063H04Rik
Atn1
Chd4
Kcna5
Kcna6
Cracr2a
Clec2g
BC064078
Clec12b
Olr1
Etv6
Gm19434
Emp1
4930425L21Rik
Igbp1b
Capza3
Plekha5
Aebp2
Pde3a
Sox5
Bcat1
Lmntd1
Rassf8
Itpr2
Klhl42
Gm15767
Rps4l
Gm6313
Sinhcaf
Bicd1
Gm23450
Zim2
Usp29
Psg29
Psg-ps1
Timm50
Gm28453
Ptpn5
Mrgpra4
Slc17a6
Gas2
Mir6238
Luzp2
Oca2
Gabrg3
Apba2
Pcsk6
Selenos
4930402F11Rik
4930441H08Rik
Gm6567
Chd2
Chaserr
St8sia2
Slco3a1
Sv2b
Akap13
Zfp710
Blm
Adamtsl3
Olfr290
Vmn2r69
Picalm
Dlg2
Tenm4
Nars2
Gab2
Alg8
Emsy
Xrra1
Rnf169
Art2b
Phox2a
Xntrpc
Hbb-y
Olfr648
Olfr669
Olfr469
Olfr470
Olfr518
Nlrp10
Denn2b
Pde3b
Insc
Nucb2
4930583K01Rik
Gp2
Prkcb
Hs3st4
4933440M02Rik
Katnip
Lat
Zfp629
Plpp4
Wdr11
Adam12
9430038I01Rik
Ifitm5
Muc5b
Ifitm10
Ins2
Mrgprd
Fcor
Efnb2
Fam155a
Tnfsf13b
Mcf2l
Dlgap2
Arhgef10
Mir3106
Csmd1
Mcph1
Angpt2
Tacc1
Gm8096
Unc5d
4933433F19Rik
Rnf122
Nrg1
Hmgb1-rs17
Dusp4
Dlc1
G630064G18Rik
Pcm1
2810404M03Rik
Triml1
Tlr3
Pdlim3
Snx25
Gm16675
Irf2
Stox2
Tenm3
Gm2516
Adam29
4930470O06Rik
Aadat
Naf1
Nat3
Csgalnact1
Sugp2
Crlf1
Ell
Lsm4
Colgalt1
Large1
Isx
Anapc10
Gypa
Frem3
Smarca5
Usp38
Zfp330
Cacna1a
Itfg1
Abcc12
Gm2694
Gm2716
Gm15679
A330008L17Rik
D230025D16Rik
Lrrc36
Ranbp10
Dpep2
Cdh3
Zfhx3
8030455M16Rik
St3gal2
Cntnap4
Cdh13
Cibar2
A530010L16Rik
Gm32856
Pdgfd
Mmp13
Arhgap42
Mir6237
Cntn5
Phxr4
Vstm5
4931406C07Rik
Fat3
Chordc1
Zfp599
Bmper
Septin7
Ntm
Gm27162
7630403G23Rik
Kirrel3
Pate14
Rexo2
Ddx10
Rab39
Slc35f2
Rab8b
Gtf2a2
Unc13c
Wdr72
Myo5a
Mapk6
Lysmd2
Fam83b
Lrrc1
Gcm1
Cd109
Cox7a2
Myo6
Impg1
Irak1bp1
Bckdhb
Ube2cbp
Me1
Nt5e
Minar1
Ctsh
Adamts7
Tbc1d2b
Zic4
Plscr5
Dipk2a
Mir7656
Slc9a9
Chst2
Gk5
Rasa2
Pxylp1
4921534H16Rik
Trf
Nphp3
Acpp
Col6a4
Dusp7
Rbm6
Setd2
Lrrfip2
Dclk3
2900079G21Rik
AU023762
Ccr4
Tgfbr2
Rbms3
Cx3cr1
Mobp
Myrip
Topaz1
Dgkk
Lancl3
Srpx
Gm14635
Gm14634
AA414768
5730405O15Rik
Tex13c3
Chst7
Ppp1r2-ps7
Klhl13
Btbd35f12
4930515L19Rik
Bcorl1
AW822252
Gm14596
Gm16405
Gpr101
Zic3
Tmem47
Mageb11
Gm5941
BC061195
Maged1
Gpr165
Eda2r
Ar
Eda
Arr3
Phka1
1700018G05Rik
4930519F16Rik
Gm382
Diaph2
Pcdh19
Tceal3
Nrk
Pwwp3b
Rbm41
Htr2c
Mir448
Gm15093
Ott
Gm15091
Phf8
Samt1d
Phex
Mbtps2
Cnksr2
Rps6ka3
Bclaf3
Cdkl5
Grpr
Gpm6b
