# Supplementary material for: Autism-associated protein POGZ controls ESCs and ESC neural induction by association with esBAF
Source: Mol Autism. 2022 Jun 1;13:24. doi: 10.1186/s13229-022-00502-9 (PMC9161502; doi:10.1186/s13229-022-00502-9)
Supplement: Supplementary file 9 — Additional file 9. POGZ targets and up-regulated genes in Figure 4G. [file 13229_2022_502_MOESM9_ESM.xlsx]

## Sheet: up-regulated genes uniq
Gm4340
Tex13b
Gm3376
Gm6763
Tex13d
Slco3a1
Clvs1
Slco4c1
Sh3rf2
Zfp711
Gask1b
Pcdh19
Ldoc1
Fzd10
9330159F19Rik
Gm21704
Gbp9
Nckap1l
Wdr81
Tent5a
Gata3
Slc51a
Gm2022
Gata4
Arap2
Pkd2l1
Atf5
Gm20765
Baz1a
Pdgfd
Vopp1
Hrnr
Fam102b
Kitl
Maml2
Zfp931
Usp17ld
Fzd1
Usp17le
Gm5662
Garem2
L3hypdh
Rpl39l
Zfp800
Bcl11a
Zxdb
Sox21
Usp17lb
Slc25a31
Usp17lc
Glcci1
Gm4027
Alox5
En2
Tnfrsf8
Cryab
Amigo2
Zfp995
Wnt9a
Serpina3c
Slc25a24
Adcy2
Glipr1
Snx25
Gm5128
Zfp982
DXBay18
Xkrx
Usp9y
Zeb2
Pth1r
Wdr31
Gas6
Zfp629
Rcsd1
Aadacl4fm2
Nuggc
Eng
Ceacam2
Col11a1
Gm21936
Gm7995
Gm13078
LOC108168685
Cyp4a12b
Tcf12
Dhrsx
Serpina3m
Serpina3k
Tnfrsf22
Ttc30b
Cnksr2
Tcf23
Zfp600
Nlrp14
Dscaml1
Gm21677
Gm21319
Ripply3
Kcnh6
Irs3
B020004J07Rik
1700007K13Rik
id
Aebp1
Shisa2
Gm21312
4930522L14Rik
Gm21304
Fst
Adamts9
Gm7903
4930550L24Rik
Gria3
Ak9
4930524B15Rik
Serpine2
Klhl13
Anxa3
Sall2
Anxa1
Fv1
Naip6
H2-M5
Cemip
Gm10324
Klhl28
Steap4
Gpr83
Scube3
Smtnl1
Ptprb
Dgkk
Col4a1
Col4a2
Fbxl7
Lonrf3
Chrna7
Gm4302
Insm1
Slc5a11
Acss1
Galnt6
Pdlim4
1700029P11Rik
Spn
Magee1
Fam78b
Boc
Fthl17c
Fthl17b
Fthl17e
Fthl17d
Fthl17f
D630023F18Rik
Gm4312
Sh3kbp1
Mup3
Epha4
Samd9l
Fsip2l
Smarca2
Efhc2
Ntn1
Pramef17
Kcnk2
Gm2016
Slc36a4
Tub
Col27a1
Irx2
Cd209c
Dcdc2c
Magea8
Dock11
Magea4
Magea5
Pramef25
Frmpd1
Sh3tc2
Ntrk3
Wdr95
Mapk10
Gm21761
Xlr4a
Xlr4b
Xlr4c
Aqp3
BB287469
Tktl1
Tktl2
Ppp2r2c
Paqr9
Timd2
Kdr
Ccn2
Slc4a4
Uhmk1
Xlr5b
Xlr5c
Gm12794
Akr1c12
Akr1c13
Cep85l
Fam181b
Fgfrl1
Mest
Obi1
AV320801
Cpne2
Nckap5
Id2
Tmem92
Zfp365
Vnn1
Stard8
Gm11127
Dnah11
Ugt8a
Arsj
Fam171b
Gng12
Nrp1
Pla2g4c
Hoxd13
Rdh9
Hnf4a
Tlcd4
Bmi1
A430089I19Rik
Dcaf8l
Cyp2c55
Ezhip
Tmem267
AF067061
Zadh2
Mst1
Ano3
Nudt11
Nudt10
Ankrd45
Magel2
Abca14
Scml2
Tdpoz3
B3galt1
Tmem43
Abcb1b
2410141K09Rik
Kcns3
Pnma3
Prss35
Ifit1bl2
Spink5
Cadps2
Spink1
Klb
Gm8300
Srgap2
Dglucy
Ube2dnl1
Nrk
Nlrp4c
Zfy1
3110040M04Rik
Pou4f1
Adrb2
Pou4f2
Cd84
Gm7102
Pdzd3
BC147527
Plxna4
Gm13128
Pramef8
Plxna2
Amot
Purg
Eif4a3l1
Fbn2
Prnp
Gnao1
Wnt6
Pdha2
Zfp534
Rtkn
Tgfbi
LOC545763
Gm364
Bmp2
Psg23
Crim1
Tdrd7
Srgn
H60b
Flrt2
Iqce
Zfp352
Gm14305
Nat8l
Aff3
Slfn3
Aox3
Sema6b
Slfn4
Neto2
Zbtb42
Pou6f1
Gnaz
Tbx20
Kdm5d
Igfbp7
Trp53inp1
Pde3b
Cdh11
Olfr1033
S100g
Crygd
Dnaja4
Gm14569
Cryge
Phldb2
Nxf3
Egfl6
Gm13119
Usp26
Pramel3
Dusp10
Nxf7
Rb1
Clcn5
Xlr3c
Xlr3a
Xlr3b
Tchh
Clec2g
Sntb1
Phldb1
Kcnj14
Prickle2
Gm281

## Sheet: POGZ Targets uniq
Gamt
Adora2b
Psme4
Psme3
Rrp1
Ccdc65
Rax
Fam50b
Hesx1
Ccdc66
Psme2
Gm4349
A230108P19Rik
Ccdc61
Vps36
Elk1
Ccdc62
Elk3
D330050G23Rik
Cyb561d1
Vps39
Ccdc60
Rrp8
Vps29
Elk4
Ipo11
Ramac
Mtap
Ipo13
Abcb6
Ccdc58
Ccdc59
Abcb7
Ccdc57
Agap1
Osbpl11
Abcb8
Agap3
Osbpl10
Tcp11l2
Abcb9
1110020A21Rik
Tent4a
Gm20740
Rd3
Cldn5
Pcnx3
Pcnx4
Rala
Mex3a
Cldn3
Mosmo
Ralb
Galt
Cldn4
Mex3b
Pcnx2
Flacc1
Col22a1
Thegl
Hus1
Vps25
Ccdc50
Vps28
Vps18
Chid1
Abcc4
Prkcsh
Ccdc47
Ehmt2
Abcc5
Arap3
Raly
Mex3c
Mex3d
Tent5b
Tent5c
Mcam
Psmg2
Psmg1
Vps11
Psmg4
Ccdc40
Abo
Abr
Wdhd1
Bcan
Mfsd10
Ccdc38
Mfsd11
Bcam
Ccdc39
Chic1
Cadm2
Ccdc34
Cadm1
Pou5f1-rs6
Gar1
Rrs1
Pou5f1-rs4
Cldn1
Zranb1
Zranb3
Gm20753
Btf3
Nfe2
Abtb1
Bloc1s1
a
Plk3
Plk4
Bloc1s3
Acd
Gm20757
Sec61g
Plk1
Bloc1s5
Gm6994
Gm20756
Gm20758
Rdx
Ccdc32
BC049715
Bmpr1a
Cyb561a3
Ccdc30
Ell2
Asf1b
Asf1a
Pea15a
Mtbp
Ccdc25
Abca3
F730035M05Rik
Abca4
Rel
Abca9
Abca7
Atp5mpl
Gm20751
Gm20750
Acadsb
4930556J02Rik
Ret
Psma3
Mfsd2a
Btg2
Psma6
Fgf14
Btg1
Psma5
Fgf15
Fgf18
Psma2
Pllp
Psma1
Adk
Rrp15
Ado
Fgf13
Fam169a
Gm19710
Fam168b
H4f16
Fam168a
Ccdc17
Ccdc14
Isoc2b
Mtg1
Ccdc15
Rfk
Ccdc12
Isoc2a
Ccdc13
Rara
Rarb
6720483E21Rik
Frmd4a
Gart
Frmd4b
Zik1
Psmb5
Tmem191c
Psmb7
Psmb6
Nup85
Psmb1
Mir684-2
Edrf1
Psmb3
Lrrc9
Psmb2
Gm19705
Fgf20
BC048403
Otulinl
Nup88
Aen
Mtdh
Zkscan16
Fam169b
Ttyh1
Ttyh2
Diras2
Zkscan17
Mtf1
Mtf2
Irak1bp1
Gas1
Appbp2os
2810433D01Rik
Psma8
Gas5
Psmc6
Rufy1
Psmc5
Nup93
Lmbr1
Tmco6
Rufy4
Rufy2
Psmc4
Ctla4
Ep300
Gatc
Gatb
Gemin7
Rrp36
Nup98
Tbccd1
Nfib
Nfia
Eipr1
Acvrl1
Nfic
Lrrc3
Rrp1b
Fosb
Aga
Psmb9
Tmco1
Zim2
Lrrc2
Spsb2
Psmd7
Psmd6
Ankrd9
Rarg
Spsb1
Psmd8
Psmd3
Agk
Psmd2
Gm36283
Psmd5
Psmd4
Agl
Scand1
Elp1
Psmd1
Pdzrn4
Elp6
Elp5
Ankrd6
Spsb4
H3c14
Rars
Dmac1
Plp2
Tubb4b
Atxn3
Brinp1
Antkmt
Rimbp2
Rimbp3
B930059L03Rik
Rnpepl1
Ahr
Nepro
Brinp3
Chrnb3
Trp53rkb
Chrnb1
Popdc2
Popdc3
Pls3
Pls1
Adamts1
Btaf1
Tubb2b
Tubb2a
Mtrf1
Adamts2
Cfl2
Aip
Ak2
Rab3gap2
Ak5
Adamts7
Adamts6
Ak4
Ak7
Mir101b
Rab3gap1
Ak6
Gtf2i
Pipox
Gnasas1
Thg1l
6430571L13Rik
Sesn2
Sesn1
Porcn
Cnot11
Scmh1
Rilpl2
Sesn3
Eif4ebp2
Dydc2
Tfpi2
Ffar4
Eif4ebp1
Ffar2
Map4k5
Rlf
Map4k4
Map4k3
Mtm1
Angel2
Angel1
Gtf3a
Cnot10
Vsig10
Mcl1
2900041M22Rik
Ptpre
Ptprd
Ptpra
AI467606
Map4k2
Mypop
Bcl9
Map4k1
Mideas
Bcl6
Bcl3
Rbpms
C920006O11Rik
Lztfl1
Gimap5
Chrna9
1700008K24Rik
Tsen2
Pdlim3
Pdlim1
Vps72
Mcm8
Mcm9
Tnks1bp1
Galnt1
Birc3
Birc2
Galnt2
Pdlim7
1700073E17Rik
Birc6
Birc5
Pdlim5
Dtx3l
Rp2
A930007A09Rik
Nfkbil1
Nadk2
Tha1
Rrp7a
Gm19782
9930012K11Rik
Them4
Amt
Them6
Them7
Mtln
Fam53a
Fam53b
Osbp2
Fam53c
Vps4a
Vps4b
Mcm3
Mcm4
Mcm5
Mcm6
3830406C13Rik
Pltp
Ank
Mcm2
Map1lc3b
Inafm2
Ganab
Inafm1
Vps50
Vps51
Rpe
Vps52
Vps53
Vps54
BC037704
Osbpl1a
Ptpn9
D2hgdh
Ptpn3
Rnu12
Ptpn2
Gm5617
Rnu11
Mtor
Ptpn5
Ptpn4
Nfs1
C1d
Lrrk2
Arrb2
Bod1l
Vps41
Vps45
Iars2
Gm5627
Dpagt1
Galnt9
Apc
Dicer1
1700020G17Rik
Enox1
Enox2
Abcb10
Mki67
Serbp1
Aqp9
Surf6
Aqp5
Fnip1
Aqp2
Fnip2
Sh3glb1
Cldnd1
Mvb12a
Cyp1b1
1700095J12Rik
Gsc2
Gsap
Bcor
Scamp3
Cxxc5
Scamp2
Scamp1
Mtpn
Scamp5
Aqr
Grpel2
Vps37c
Grpel1
Sympk
Knl1
Cmklr1
Gsdmc4
1700109H08Rik
Ahdc1
Cnot6l
Arc
Cyp1a1
Gm13648
Btrc
D730045A05Rik
Slc45a3
Slc45a4
Hnrnpr
Pcdhb17
Hnrnpu
Slc45a1
Saxo1
Rnase4
Pcdhb14
Gse1
Asl
5031425F14Rik
Ilrun
Wrap53
Acer2
Cftr
Mtrr
Acer3
Gm12338
Lrrn3
Hnrnpc
Lrrn4
Hnrnpd
Hnrnpf
Keap1
Atm
Hnrnpk
Gm25641
Hnrnpl
Atr
Hnrnpm
Pcdhb22
Glt1d1
H2ax
H2aw
Aldh3a2
Gbe1
AA414768
Ptprv
Ptprs
Ptprr
Ptpru
Gsg1
Ptprn
Auh
Colca2
Ptprk
Rsrc2
Rnasel
Ptprg
Mirt1
Ptprf
Pdrg1
Tyk2
Efcab2
Heg1
Rsrc1
Mttp
Alpk2
Alpk3
C8b
H2aj
Nfx1
Gm30173
Sp110
Efcab5
Efcab6
Efcab3
Efcab7
Efcab8
Rsl24d1
Svil
Nfyb
A230072C01Rik
Deptor
Nfyc
Scn11a
Svip
Abcb1a
Sec14l1
Zmpste24
Sec14l4
Sec14l5
Emc2
Qpct
Emc4
Tmub1
Emc6
Gxylt1
Emc8
Emc7
Tmub2
Emc9
Mtx1
Mtx2
Ryk
Mtx3
Gbf1
Mad1l1
Ranbp17
Il22ra1
1700063O14Rik
Aarsd1
Creg2
Creg1
Rsrp1
Timm17b
Zgpat
Eme1
Dusp27
Tyms
Rbfa
Lmtk2
Lmtk3
Smchd1
Dusp22
Dusp23
Helq
Gm4285
Nr3c2
Helz
Rccd1
A130010J15Rik
Xxylt1
Pmf1
5730522E02Rik
Bicral
Rbis
Nkapl
Tom1l2
4921534H16Rik
Nsfl1c
Mfsd7a
Fam167a
Helb
Sem1
Fpgs
Tvp23b
Inhba
Inhbb
Tvp23a
Inhbc
Kctd20
Atg101
Svop
Kctd21
Aqp11
Tmem88b
Sdf2l1
Rbm4
Hmgcs1
Lingo2
Lingo1
Stmnd1
Baiap2
Rbm5
Rbm6
Creb1
Ppdpf
Pmel
Creb3
Gap43
Vps33a
Kctd15
Vps33b
Kctd18
Creb5
Hmgcs2
Gm12354
Rbl2
Rbl1
Gm12359
Fam161a
Glp1r
Fam161b
C130073F10Rik
Dusp16
Fundc1
Dusp19
Pmepa1
Hmg20b
Tmem86a
4930401C15Rik
Nxf1
Tyw1
Pdap1
Kcnab2
Bub3
Muc3
Muc4
Pot1b
Hes5
Rbmx
Kcnab3
Hes2
Pot1a
Dusp11
Oscar
Clcn7
Thra
Shld3
Bad
Timm10b
9530059O14Rik
Shld1
Shld2
Ctnnbip1
Tmem87a
Poc1b
Tmem87b
Poc1a
Fam163b
Bax
Dennd3
Mdc1
Lman1
Morn1
Ptdss1
Morn3
Sct
Lman2
Ngdn
Ptdss2
4933438B17Rik
Smim23
L1cam
Serf2
Smim20
Smim15
Smim14
Smim13
Dapl1
Gm32856
AI593442
Trrap
Bbx
Pcdh18
Rab11b
Vwa5b1
Rnf113a2
Vwa5b2
Sf1
Rab11a
U2surp
Hes6
Hes7
Galr3
Supt3
Nr1h3
Supt5
Nr1h2
Araf
Eml1
Rhebl1
Eml2
Smim31
Eml5
Smim27
Eml4
Rbp7
Eml6
Dapk1
Dixdc1
Dapk2
Dapk3
Cabcoco1
Supt6
Gabarap
Fam90a1b
Lrba
Set
Stmn1
Gm5535
Fpr2
Setx
2310040G24Rik
Errfi1
Stmn2
Rexo5
Rexo4
Stmn3
Rsu1
Sfn
Rexo2
Igsf23
Mir683-2
Pmm2
Nolc1
Gm5544
Pmm1
Smim12
Rbpj
Smim11
Snap25
Dnttip2
Trmt11
Trmt13
2210416O15Rik
L1td1
Manbal
9830107B12Rik
Lrat
Arf4
Arf3
Arf2
Dstyk
Arf1
Depdc7
Rpusd2
Rpusd3
Mansc4
Rpusd1
Mansc1
Depdc5
Shb
Rbsn
Smim10l1
Tigd3
Shf
Tnfrsf1b
M1ap
She
Tigd2
Hey2
Hey1
Ifnlr1
1700003M07Rik
Bmp8b
Mdfi
Arg1
Emp1
Emp2
Gpha2
Aacs
Meiosin
Fa2h
Myom1
Usp9x
Bdh2
Anapc10
Bdh1
Cyp20a1
Aldh1l1
Anapc16
Aldh1l2
Myom3
Shisal1
Arf6
Anapc15
Mir22hg
Tnfrsf17
Anxa7
Gm5577
Anxa6
Sez6
Champ1
Mef2d
Gphb5
Gbx2
Gbx1
Vkorc1l1
Bcap29
Pms2
Tuba3a
Pms1
Hinfp
Pcmt1
Agbl5
Tnfrsf21
Mdh1
Gsx2
Col23a1
Hexb
Mdh2
Agbl1
Gsx1
Qprt
Hs6st1
Ski
Mef2a
Tigar
Mef2b
Asrgl1
Ccm2l
Tnfrsf18
Tnfrsf19
2610306M01Rik
Rcan1
Tuba1b
Serping1
Tuba1a
Rcan2
Tuba1c
Rcan3
Mir378d
C330024D21Rik
Emsy
Slk
Snord58b
Luzp1
Pptc7
Hvcn1
Rita1
Serpinf1
Arid1a
Arid1b
Mad2l2
Pcdhga11
Lag3
Snrnp70
Pcdhga12
Mul1
Tmem183a
Washc2
Washc3
Lhcgr
Mad2l1
Rbx1
Mtmr10
Washc5
Mtmr14
Mtmr12
Klhl15
Klhl12
Sms
Hnrnpdl
Anxa4
Klhl11
Anxa2
Rpp25l
Trak1
Traip
Eftud2
Blm
Arl6
Arl3
Arl2
Arl1
Snrnp48
4921531C22Rik
Gm13710
Bmp2k
Csrnp2
Csrnp3
Psapl1
Klhl29
Snn
Csrnp1
Sp2
Sp1
Sp4
Klhl25
Sp3
Klhl26
Tfcp2l1
Sp6
Klhl23
Klhl24
Sp5
Sp8
Btbd7
Sp7
Nmral1
Btbd8
Btbd9
Sp9
Mdn1
4933427E11Rik
Ces3b
Tia1
Ces5a
Serpinh1
Nacc1
Nacc2
Igsf9b
Dhcr7
Mpdu1
Fam43a
Fam43b
Klhl36
Natd1
Safb2
Mdm2
Mdm4
Klhl33
Zzef1
Klhl31
Mdm1
Ms4a10
Traf7
Nxt1
Traf3
Serhl
Bdnf
Traf6
Traf5
Snrnp25
Snrnp27
G6pd2
Psmd12
Psmd11
Spr
Psmd14
Psmd13
Ces1h
Arid5a
Traf2
Arid5b
Mdp1
Bok
Ces3a
Emx2
1700120G07Rik
Btbd1
Btbd3
Gm5524
Efhd1
Efhd2
Mup6
Gm30214
Vcpip1
Hnrnpa3
Snrnp35
Pmvk
Mapkbp1
Arid4a
Bdp1
Egfem1
Foxred1
Lrp1
Src
Srf
Arnt
Lrp6
Efhc1
U2af1
Lrp8
Sri
Srl
Lrp2
Lrp3
Tmem184c
Lrp4
Lrp5
5730403I07Rik
Hnrnpa0
Prrxl1
Hpse2
Mphosph10
U2af2
St7
G6pdx
Arid3a
Arid3b
Srxn1
Bcs1l
Mir3471-2
Ssb
Spag1
Myorg
Tmem185b
Spag9
Gm32885
Nfat5
Spag7
Spag5
Sst
Spag6
3632454L22Rik
Mak16
Spag4
Ddhd2
Aamp
Nif3l1
Slc44a3
Lrr1
Chst11
Slc44a5
Chst12
Fcho1
Slc44a1
Fcho2
Slc44a2
Lrrfip1
Ulk4
Atp6v0a2
Lrrfip2
Gcc2
Gcc1
Atp6v0a1
Gcat
Gm11110
Telo2
Smim3
Smim4
Bsg
Rcc1
Ptov1
Cyp2d9
Bsn
Smim7
Smim8
Chit1
Myoz3
Vsig8
Phlpp2
Scn2b
Fermt2
Tbcel
Zfand2b
Gm1976
Btd
Ulk1
Hip1r
Coq10b
Lap3
5830416I19Rik
H3c8
Hint2
Hint3
4930584F24Rik
Rtf2
Rtf1
Tmcc1
Mir106a
AU022252
Art5
Art4
Wapl
Zbtb8b
Ppp1r3e
Trap1
Ppp1r3c
Ppp1r3b
Rabgap1
Swi5
Rce1
Secisbp2l
Slain2
Rcc2
Fdxacb1
1700030A11Rik
Zbtb7c
Zbtb7b
Zbtb7a
Zbtb8a
Igsf8
Crabp1
H3c3
Gabpb1
H3c2
Igsf9
H3c7
H3c6
Spc24
Spc25
Enah
Gm12408
Gm12409
Enc1
Ppcdc
Aars
Gcdh
Slc31a2
Slc31a1
Spty2d1
Cckbr
Aatk
Syp
Anks1b
Aatf
Zswim1
Prim2
Lars
Zswim4
Zswim5
Zswim6
Zswim7
Tmtc2
Sfi1
Gm9057
Abca13
Tmtc4
Aass
Serp2
Slc7a15
Klhdc8a
Garnl3
Slc7a14
Slc7a11
Slc7a12
Slc7a10
Hmgb1-rs17
Cyp2j9
Cyp2j8
Klhdc8b
Camk2n1
Tmsb4x
Fabp2
Fabp3
Camk2n2
Gch1
Fabp5
Fabp6
Ppp1r9b
Ppp1r9a
Wasl
G730013B05Rik
Tardbp
Tram1
Klhdc7a
2610524H06Rik
Tram2
Adra2a
4930453N24Rik
Nr2c2
Mir7241
Nr2c1
Adra2b
B230112J18Rik
Gm11190
Scn9a
Cilp2
Kansl1l
4933406I18Rik
Dmrt2
Dmrt1
Dmrt3
Trmt9b
Nup62cl
Pnck
Lax1
1110059E24Rik
5830428M24Rik
Dkc1
Dscc1
Rtn3
Hebp1
Hebp2
Rtn2
Gcm1
Rtn1
4930484H19Rik
Nup50
4933433H22Rik
Nup54
Gm19935
Tmsb10
Rtn4
Fam178b
Mir7229
Zbtb24
Zbtb21
Zbtb20
Mir7228
Mir7221
Gclm
Gcn1
Mir7230
Cyc1
Eef2k
Gorasp2
Scn8a
Tdrd12
Rcl1
Zbtb18
4930545E07Rik
Trmt10a
Cyba
Trmt10c
Zbtb14
Trmt10b
Zbtb11
Azin2
Pitrm1
Zbtb10
Pds5b
Gtdc1
Mir7232
Pds5a
Azin1
Ppp1r35
H2-T23
Eef1d
Dcaf15
Rtp2
Igsf10
Rtp1
1700052K11Rik
Tat
Eef1g
Wscd2
Scn5a
Wscd1
Dcaf13
Mea1
Abcf2
Taz
Dcaf11
Tcfl5
Abcf1
Dcaf12
Txnrd1
Ppp1r1a
Txnrd3
Sfpq
Zbtb49
Sfr1
Zbtb45
Zbtb44
Zbtb43
Zbtb41
Zbtb40
Dtwd2
Nr2f6
Cycs
Cyct
Cad
Mcph1
Gm35135
Ppp1r3a
Abcg1
AA986860
Abcg2
Nim1k
Tm7sf2
Gmpr2
Unc45a
Chd1
Rcn1
Chd2
Rcn2
Chd3
Zbtb38
Mirlet7a-1
Chd4
Chd5
Cat
Chd6
Aplp2
Zbtb34
4930423M02Rik
Chd7
Chd8
Ckap2
Mir7216
Zbtb32
Chd9
Mir7210
Ckap5
Mir7211
Mir7213
Ppp1r11
Klhdc10
Ppp1r10
Ppp1r17
Ppp1r18
Scn3a
Cbl
Prima1
Abcd1
Gm1968
Abcd4
Cd2
Pnkd
Abcd3
Cd6
Clec2l
Cbs
Fam174c
Haghl
Tdh
Cd9
Ccp110
Pycard
Ppp1r21
Gpr37l1
Swt1
Katna1
Spry2
Scn4a
Prl2c2
Spry1
Clec2d
Abce1
Atp6v0d1
3300002I08Rik
D030040B21Rik
Nr2c2ap
Ccs
Cadps
Tef
Spry4
Asb8
Katnb1
Asb7
Asb6
Sclt1
Asb3
Asb2
A630019I02Rik
Asb1
Afg3l2
Chgb
Lars2
Gm19510
Afg3l1
Tes
Rpl36
Rpl37
Eno1
Rpl38
Rab3il1
Rpl39
Eno4
Gstk1
Mycbp2
Lmbr1l
Rpl30
Tfg
Suclg1
Rpl32
Hyou1
Shmt1
Rpl34
Suclg2
Nkain4
Med1
Nkain3
Wsb1
Nkain1
Ddit4
Ift81
Kcna6
Ddit3
Kcna4
Kcna3
Rpl24
Rpl26
Ankrd13a
Uba52
Abat
Rpl29
Med6
Dkk2
Med7
Chfr
Uhrf1
Cwh43
Uhrf2
Rpl21
Rpl22
Aasdh
Ankrd13d
Ube2l3
Chga
Meg3
As3mt
Cfh
Fxyd4
Pnp2
Fxyd1
Fxyd6
Gstm7
Gstm4
Gstm1
Gstm2
C7
Larp7
Morf4l1
Larp4
Cdkn2aipnl
Gm5420
Gm20517
Nprl3
Sfxn4
Sfxn3
Cgn
Fgfr4
Sfxn5
Spaca6
Fgfr1
Terf2ip
Fgfr2
Spaca7
Gcsh
Eif4a2
Eif4a1
Tk1
1700044C05Rik
Rttn
Dzip3
Dzip1
Supt20
Gm5476
Mir124a-3
Ptrh2
Mei4
Chm
Ptrh1
Poglut3
Kcnd2
2310039L15Rik
Cryaa
Cs
Szrd1
Gsto1
Gsto2
Timmdc1
Jmjd1c
Spata3
9530052C20Rik
Rab27a
Ash2l
Ube2g1
Spata2
Cic
Sdad1
Spata5
Bvht
Spata6
Orai3
Coq8a
2700054A10Rik
Coq8b
Mefv
Kcne2
F2
Kcne1
Pdzph1
F3
BC048644
Spdef
Cyld
Cit
1700008O03Rik
Gstp2
Lsg1
Gstp3
Pik3r5
Pnpo
Chka
Tkt
Pik3r2
Pik3r3
Pik3r4
Gm21814
Prkar1a
Prkar1b
Gm6787
Rpl14
Rpl15
Kcnb1
Pabpc4l
Rpl18
Rpl19
Scaper
Akirin1
Akirin2
Rpl10
Rpl11
Ckb
Gm5464
Bcdin3d
Prkar2b
Chn1
Chn2
Kcnc3
Kcnc2
Kcnc1
3930402G23Rik
Mcrs1
Abi2
Abi1
Ensa
Ash1l
Trp53tg5
Arcn1
Ube2j2
Leng1
Zfp46
Tmem170b
Zfp40
Rbakdn
Gk
Zfp41
Zfp42
Grb14
Clasp1
Grb10
Poteg
Kcnh4
Clu
Drosha
Kcnh2
Pias3
Pias4
Egln2
Alyref2
Egln3
Melk
1190028D05Rik
1700102P08Rik
4930529K09Rik
Hc
Pias1
Malt1
Men1
Tbx3os2
Ldlrap1
Zfp36
Zfp30
Nsmce4a
Krit1
Zfp37
Zfp39
Gm19589
Vmn2r3
Rnf41
Kcnj3
Ubiad1
Kcnj2
Dgat2
Kcnj1
Dgat1
Mtch2
Gstt2
Nhp2
Leng9
Gstt1
Zc3h11a
Tox
Rnf44
Rnf43
Eny2
Zfp62
Zfp64
Ccdc85c
Dmtf1
Ube2v2
Ube2v1
Tpo
Cyp2d12
Tpr
Chrd
Tiparp
Abl2
Zfp72
Neat1
5730420D15Rik
Npas3
Npas2
1700019D03Rik
Lrch1
Zfp57
Npas1
Zfp58
Zfp51
Zfp52
Zfp53
Zfp54
Lsm2
4632404H12Rik
Lsm4
Lsm5
Lrch3
Kcng3
Kcng1
Lsm1
Kcnh1
Ntng2
P4ha1
BC025920
Supt4a
P4ha2
Lsm8
P4ha3
Ireb2
Cpe
Cgrrf1
Zfp60
1700116B05Rik
Gm45871
Zfp61
Gm20544
Cpm
Zfp84
Zfp87
Rnf17
Asns
Cypt12
Cers6
Cers5
Bcat1
Clasrp
Bcat2
Cers4
Cers3
Bcas3
Cers2
Cep83os
Zfp92
Rnf14
Zfp93
Rnf13
Zfp94
Rnf11
Zfp90
Zfp78
Ube2q2
Ube2q1
Zfp74
Trappc9
Trappc8
Trappc4
Gapdh
Tsn
Trappc1
Cert1
Mtcl1
Nt5dc3
NA
Nt5dc1
Mb
Kcnn2
Kcnn1
Crh
Tsx
Zfp81
Zfp82
Spred1
Crk
Spred3
Spred2
Slc47a1
Gstz1
Slc47a2
AU040320
Wbp2
Puf60
Ube2r2
Wbp1
4930445N18Rik
Pdcd4
Kcnj9
Spdl1
Ttk
Camk2g
Ttn
Bcar1
Aspm
Gm32511
Camk2b
P2ry6
Ttr
Asph
Aspg
P2ry2
Rnf38
Cdc37l1
Rnf34
4930515G16Rik
Rnf32
Mllt6
Pde11a
Mllt3
Dram1
Mllt1
Kcnk9
8430430B14Rik
Dram2
3300002P13Rik
Rabgap1l
Bcas1
Kcnk5
Bcas2
P2rx6
Bcar3
Sgce
P2rx5
Cpt1a
P2rx4
Pdcd7
AA545190
Cth
Pdcd5
Pdcd6
Bicd2
Rnf26
Bicd1
Gm44505
Chuk
Rnf24
Cpt1c
Gm44502
Sorl1
Rnf20
Bet1
H4c8
Lst1
Rnf103
H4c9
Tmem67
Tmem65
Tunar
Gde1
Spdya
Hgh1
4632415L05Rik
H2al2a
Aars2
Wars2
Prkaa1
Kcnq3
Kcnq2
Zbtb1
Tax1bp1
Kcnq1
Zbtb4
AW554918
Zbtb5
Zbtb2
Zbtb3
Necap2
Abt1
Hnrnpll
Necap1
Cfdp1
1110008P14Rik
Slc6a15
Espl1
Tmem79
Vps13a
Slc6a17
Vps13b
Slc6a16
Vps13d
Tmem167b
Mesd
Abra
Camk1d
Smarce1
Qk
H4c1
Guf1
H4c4
H4c3
Tmem82
Tmem80
Rnf125
Rnf126
Mrnip
Ninj2
Rnf128
Itm2b
Zfhx2os
Pnliprp2
Gatd3a
Rnf122
Cerkl
Oas1g
Oas1f
Oas1e
Oas1d
Gm12108
Vps8
1810024B03Rik
Tmem97
Tmem94
Tmem95
Ptpdc1
T2
Tmem91
Rnf114
Zbtb9
Zbtb6
Faah
4930478L05Rik
Wbp2nl
Slc34a2
Gdf3
Gdf6
Gdf9
BC005537
Gm13427
Pde1c
Rab10os
Pde1a
Dele1
Gng13
Tmem28
Rnf145
Tmem25
Rnf146
Tmem26
Rdh8
Gdi1
Faf2
Rdh7
Gdi2
Faf1
Ola1
Tlcd1
Tlcd2
Pik3c3
A330094K24Rik
Tlcd5
Umps
Guk1
Ssna1
Kptn
Kcnu1
I0C0044D17Rik
4930474H20Rik
Castor2
Rnf135
Mir1192
Rnf138
Soat1
Mir1190
Rnf139
Tmem33
Fkbp7
Fkbp8
Micu2
Fkbp9
Fkbp3
Micu1
Eif3j1
Fkbp4
Rnf130
Fkbp5
6430628N08Rik
Poc5
Frg1
Mir1195
Ubxn2b
Fadd
Sgk3
Ubxn2a
Tmem40
Sgk2
Pakap
Sgk1
Castor1
4930461G14Rik
Pdcl3
Klhl8
Rnf169
Il33
Klhl7
Tmem47
Rnf168
Klhl5
Pdcl2
Il34
Tmem44
Klhl9
4930481A15Rik
Pisd-ps2
Rnf165
Map2k7
Map2k6
Map2k5
Gm14725
Tmem52
Kcns2
Tfap4
Zc3h12b
Klhl3
Zc3h12a
1700063H04Rik
Klhl2
Rnf157
Tmem59
Il25
Tacc2
Rnf150
Tacc1
Lbx1
Tacc3
B230307C23Rik
Tjp1
Map2k3
Map2k2
Map2k1
Mybpc1
Mybpc2
Hnrnph3
Dlc1
Hnrnph2
Hnrnph1
Tmem64
Kcnt2
1700001O22Rik
Dlat
Nr5a2
Tmem60
Tjp2
Ermp1
Aldh1a2
Aldh1a3
Pspc1
Bbof1
Rnf181
Rnf182
Rnf187
Pde7a
Rdm1
Tm6sf1
Ero1b
Htra4
Htra3
Sec61a2
Eogt
Sec61a1
Thnsl1
Thnsl2
Ncmap
Faim
Dhdds
H2ac8
Olfr126
Txndc5
Exoc4
Exoc5
H2ac1
[truncated: 8,897 more rows]

## Sheet: commom
Abtb2
Plk2
Abca1
Abca5
Gas7
Zim1
Pdzrn3
Brinp2
Adamts8
Mfap3l
Lrrk1
App
Aqp8
Lrrn1
Lrrn2
Ptprj
Dusp28
Nr3c1
Kctd16
Kctd12
Thrb
Ngfr
Bmp8a
Serpini1
Klhl34
Aak1
Klhl42
Syndig1
Chst15
Zfand2a
Tmcc3
Aard
Arsb
Cmya5
Abca16
Adra1a
Cybb
Hkdc1
Scn3b
Tec
Dkk1
Ube2l6
Slco2a1
B3glct
Uba1y
F5
Pik3r1
Ccdc85a
Man1a
Toporsl
Camk2d
P2ry1
Bicc1
Aspa
Tax1bp3
Pkhd1
Vps13c
Slc6a12
Itm2a
Dmbx1
Plagl1
Bmerb1
Htra1
Olfr153
Fam184a
Dlk1
Hecw2
Prkch
Apol6
Afap1
Adgrg6
Map3k5
Arhgef26
Asxl3
Peg12
Peg10
Rnf216
Spopfm2
Susd6
Gsta3
Zfp12
Tenm4
Megf9
Bmper
Eda
Ankrd33b
Fbp2
Tnfsfm13
Shroom4
Eps8
Lurap1l
Rex2
Serpina3n
Mdga1
Cnnm1
Gpr161
Fut10
Lmbrd2
Gpr135
Ccng1
Ncoa1
Spink10
Mmrn2
Sh2d4b
Sema3d
Serpinb9b
Zfp951
Wls
Cpeb2
Cpeb4
Ddit4l
Myot
Abhd2
Ephb6
Slc35f4
Inka2
2410137M14Rik
Pag1
Shoc1
Tshz3
Atrnl1
Slc35g1
Dok1
Aff1
Vcan
Igfbp3
Meis1
Phlda3
Meis2
Gata6
Sox17
Slc38a8
Adcyap1r1
Arhgap10
Lpar1
Ntrk2
Trib2
Xlr5a
Ebf1
Kyat3
Ryr3
Cacna2d1
Lrrc28
Cachd1
Lrrc8c
Jag1
L3mbtl3
Akr1b8
Rassf4
Sall3
Scrn1
Dop1a
Cd24a
Pros1
Zan
Cd200
Id3
Bcl2l15
Vgll3
Dync1i1
Cdkn2a
Ube3c
Micall1
Efnb2
Panx1
Plxnc1
Shisal2b
Tpbg
Xkr6
Wdr44
Nova2
Akap13
Dab2
Fam214a
Smox
Coch
Mep1b
C2cd2
Edn1
Hoxc13
Cacna1s
Jcad
Prickle1
Jun
Ap1s2
Ahnak
Marchf3
Trim7
Fam189a2
Adap1
Hydin
Peg3
Ppm1l
Ppm1e
Soga3
Hnf1b
Perp
Colec12
Cdc14a
2510009E07Rik
Fmnl2
Mgat4c
Ssbp2
Pramel6
Pramel7
Chsy3
Lnpep
Trio
Tril
Ushbp1
Mpped2
Dusp8
Cobll1
Stxbp5l
Sord
Grid2
Sos2
Hs3st1
Fam107b
Sox1
Wnt10a
Zfp386
Slc5a1
Nkx2-9
Zfp369
Dpysl3
Grip1
Ptpn14
Twist1
Adcy1
Gpat3
Lhfpl2
Spp1
Commd3
Rapgef2
Parm1
Pmaip1
Igdcc4
Nrg2
Hmcn1
Hmcn2
Dcaf12l1
Mkx
Meox1
Car3
Car2
Nek10
Nt5e
Cask
Msc
Rnd3
Ttc38
Mfsd1
Fam124a
Zeb1
St8sia6
Cox7b2
Tmprss11d
Nbea
Pdgfra
Ndn
Lonrf2
Nsg2
Tbc1d8b
Tgfbr3
Pgm2l1
Dnah12
Cyp2b23
Satb2
Cd55
Cd80
Lmo7
Lama1
Amph
Idh1
Fhdc1
Ptprz1
Trim52
Tnfsf11
Vat1l
Lamb1
Grid2ip
Pid1
Zyg11a
Amz1
Rom1
Has2
Plce1
Col5a2
Rasgrf2
Foxi3
Ccn1
Foxo3
Arntl
Foxq1
Flvcr2
Tmem132d
Trp73
Dock4
H2bc13
Cmtm3
Cubn
Tet3
Tcf24
Cdkl5
Cdh4
Mob1b
Itga8
Slc1a1
Elfn1
H2-Eb1
Dcstamp
Pknox2
Cyp4f40
Gnai1
Pnma5
Cdx1
Mc5r
Wdfy3
Irak3
Loxl4
Flrt3
Pkd2
Rundc3b
Slc19a2
Nefl
Nefm
Magi3
Trpc6
Xylt1
Thbs1
Myo5b
Eda2r
Apob
Zhx3
Trpm1
Zhx1
Arl14epl
H1f2
Grm2
Ddx58
Nfatc1
