# Supplementary material for: Autism-associated protein POGZ controls ESCs and ESC neural induction by association with esBAF
Source: Mol Autism. 2022 Jun 1;13:24. doi: 10.1186/s13229-022-00502-9 (PMC9161502; doi:10.1186/s13229-022-00502-9)
Supplement: Supplementary file 10 — Additional file 10. Comparison of BRG1 and POGZ common target genes. [file 13229_2022_502_MOESM10_ESM.xlsx]

## Sheet: BRG1_targets.uniq.2557
Ccdc63
Abcb5
Agap2
Tcp11l1
AW209491
Tent4b
Psmf1
Abcc1
Abcc8
Ehmt1
Arap2
Ccdc43
Ankra2
Cadm4
Cadm3
Chic2
Zranb2
Plk5
Gm20752
Ace
Bloc1s6
Sec61b
Bmpr1b
Abca2
Ada
Btg3
Glcci1
Fgf12
Mtg2
Gars
Folh1
Lrrc7
Fgf23
Fgf22
Majin
Ttyh3
Diras1
Epdr1
Gas2
Rcsd1
Rufy3
Afp
Gemin5
Mfsd4a
A330102I10Rik
Lrrc4
Lrrc6
Lrrc1
Ccl25
Eloa
Eloc
Atxn1
Atxn7
Chrnb2
Trp53rka
D130009I18Rik
Cerox1
Nfix
Adamts5
Adamts3
Cfl1
Ak3
Adamts9
Mir101c
Ak8
Cept1
Gtf2b
Kng2
Ptprc
Chrna3
Chrna7
Chrna5
Chrna4
Bcl2
Btla
Sap30l
Pdlim2
Alk
Galnt3
Pcdhac2
Galnt6
Rp1
Rp9
Amh
Gm19784
Rrnad1
Ptpn6
Ptpn1
Mtag2
Arrb1
Itih5
Thbd
Nfu1
Heca
Vps37d
Cep85l
Svbp
4930404N11Rik
Rbak
AW112010
Zzz3
Gm12339
Surf4
4933406K04Rik
Rsf1
Ramp1
Ptprm
Efcab1
Alpk1
Scml4
Nfya
Lmcd1
Abcb1b
Sec14l3
Rsad1
Gxylt2
Axl
Iglon5
4921531P14Rik
Timm17a
8030442B05Rik
4930429H19Rik
A730013G03Rik
Dusp26
2310010J17Rik
E230029C05Rik
Tom1l1
Tarm1
Mfsd6l
Mdfic2
Cgas
Rbm7
Baiap3
Kctd10
1700049L16Rik
2210408I21Rik
Hes1
Dusp12
Hes3
Clcn4
Vps35l
Fam163a
Ostf1
BC004004
Rnaseh2b
Clvs1
Serf1
Nfrkb
Smim17
Gbp7
Trmt2a
Eml3
Bcr
Rbp4
Rbp1
Avpr1a
Gm5570
Snrpa1
Rexo1
Igsf21
Myadml2
Gm6878
Gm20822
Lad1
1600027J07Rik
Tigd5
Hyls1
Rspo1
Rspo4
Mir135a-1
Sis
Lilra5
Myom2
Arf5
Ecpas
Veph1
Bik
Agbl2
Agbl3
Hs6st3
H2-Ab1
1700030C10Rik
Ms4a4d
Washc4
Klhl18
Smo
Anxa5
Serpine2
Trak2
9330182O14Rik
Appbp2
Btbd6
Klhl22
Klhl20
Son
Klhl35
Klhl32
Hnrnpab
Csn1s2a
1700001G11Rik
Emx1
Arid4b
Tapt1
Srm
Trabd
Srr
Maip1
Foxred2
Nfasc
Emilin2
Emilin3
Ngrn
Ddhd1
Chst10
Tmem178b
Chst14
Scn1b
Smim1
Col1a2
Spast
Bsx
Tmem179b
Phlpp1
Scn2a
Gm1979
Btc
Ulk2
Ulk3
1110006O24Rik
4933422A05Rik
Hint1
Mucl3
Ppp1r3g
Slain1
Rtcb
Sec62
Sec63
Igsf6
Igsf3
Fam171b
Crabp2
H3c4
2900005J15Rik
E130114P18Rik
Artn
H3f4
Nploc4
Syk
Frrs1l
Zswim8
Zswim9
Vldlr
Tmtc1
Sec13
9230009I02Rik
Gpatch2l
Adra2c
Mir7243
Sox5os3
Mir7220
Layn
Gclc
Zbtb25
Mir7226
Ralyl
Fastk
Dmap1
Zbtb17
Mir7233
Mir7234
Mir7235
Igsf11
D030068K23Rik
Ppp1r36
Dcaf10
A330008L17Rik
Txnrd2
Zbtb48
Zbtb46
Zbtb42
Slfn9
Dtwd1
Tbp
Nr2f2
Nr2f1
Abcg4
Cilk1
Unc45b
Enho
Zbtb39
Tm7sf3
Abca8b
Ckap4
Nr2e1
Fam174b
Ppp1r26
Clec2h
Ebna1bp2
Asb5
Nkain2
Crhbp
Kcna7
Wsb2
Rpl27
Ankrd13c
Rpl23
Bves
Rab22a
Fxyd3
Vopp1
Larp6
Sfxn1
Spaca3
Fgfr3
Spaca9
Eif4a3
Olfr29-ps1
Kcnd3
Poglut1
Ube2g2
Spata1
Rab27b
Mtnr1b
Orai1
Chl1
Olfr111
Chml
Gm5458
Kcnb2
Rpl17
Prkar2a
Supt16
Il1rapl1
Abi3
Myt1l
Hoxaas3
Tnc
Kcnh8
Clasp2
Kcnh7
Kcnh6
Kcnh5
Kcnh3
Cys1
Tnr
Chpf
Pias2
Chp1
Hr
2310033P09Rik
Mtch1
Zfp69
Cnp
Ccdc85b
Kcnf1
Abl1
Npas4
Kcng2
Lsm6
Cpd
Kl
Cr2
Pde10a
Cpq
Il15ra
Cpz
Lsp1
Zfp91
Rnf10
Nt5dc2
Pianp
Rnf39
Pdcd2
Kcnj8
Kcnj6
Kcnj4
Kcnk4
Kcnk2
Alas1
Kcnk1
Camk2a
Csk
Atad2b
Gpr137b
Tub
Gm20554
Gpr137c
Ptar1
Gm20556
Kcnk6
Ass1
Sgcb
P2rx2
Slc6a21
Kcnq5
Prkaa2
Kcnq4
Tmem74
Tmem70
Slc6a11
Mest
Gng10
Pradc1
Ninj1
Tmem88
Cabin1
Oas1c
Ddias
Adarb1
Rnf115
Tmem98
Gdf1
Gdf5
Rnf111
Gdf7
Pde1b
Fam183b
Gng12
Rnf149
Tlcd4
Rnf141
Cym
Mettl7a1
Eif3j2
Kcnv1
Pisd-ps1
Podn
Kcns3
Kcns1
Zc3h12c
Klhl1
Tmem54
Rnf152
Map2k4
2610005L07Rik
Mybpc3
Sort1
Tmem62
Kcnt1
Tjp3
Rnf185
Gm13498
Ero1a
Xk
Gm13483
Rnf170
Exoc6
Exoc8
Ube2d1
Pofut1
Stambp
Taco1
Ube2e3
2300009A05Rik
Pogk
Slc6a20a
H60b
Slit1
Pde3a
Zpld1
Cdk5rap1
Resp18
Prkaca
Qrfpr
Piwil1
Pde3b
5730460C07Rik
Pon3
Dll1
Rgs19
Rgs16
Ltbr
Gm12130
Snrpd1
Lmx1b
Dek
Polb
Poll
4930594M22Rik
Polh
Prkd3
Gm45928
Gm7977
Prkd1
2210408F21Rik
Mir3963
Mir3966
Cldn23
Hecw1
Prkcq
Pex11g
Cldn34d
Eif5a2
Mbnl1
Tulp1
H2-D1
Cldn11
Prkdc
Adgrb3
Tbc1d5
D930007P13Rik
Gm45916
Prkg2
Trappc11
Trappc14
Prkg1
Wdsub1
Tbc1d9
Adgra3
Ep400
Plin1
Mmp15
Paip1
Mocs3
Mical2
Enpp1
D5Ertd615e
Gm20609
Wtip
Setd2
Setd5
Setd6
A930012L18Rik
Tmprss15
D830032E09Rik
Mocos
Rflnb
Adgrg1
H2-K1
Gm32693
Zcchc9
Pcyt1a
Zcchc8
Lemd1
Frzb
Shc4
Coprs
Shc3
Shc2
Dlx3
H2-M5
Synj1
Fbxl3
Fbxl5
Eid2b
Fbxl7
C230014O12Rik
Gm7932
4632428C04Rik
Gm6602
Stox1
Ccdc71l
Cdr2l
Arhgef11
Arhgef12
Hdac7
Hdac9
Hdac8
Unc80
Htr1d
Slco1a5
H2-Q9
H2-Q4
Cebpg
Cebpd
Fbxo6
Slco1c1
Unc79
Atrn
Megf10
Arhgef33
Smarcd3
Shfl
Sel1l3
Dux
Arhgef40
Frmpd1
Unkl
Mir219a-2
Unc5a
Htr3a
Peg13
Rnf227
Megf6
Dhx58
4931403E22Rik
Rnf217
Rnf215
Fam193b
Rps6kb1
Dhx36
Cyp2c70
Fbh1
Fshb
Crhr2
Amer3
5430425K12Rik
Rap1a
Rap1b
C1qtnf7
Syn2
Fbxw4
Gm14812
C130026L21Rik
Fads3
Fads6
Mfap1b
Mtss2
Zfp11
Prkra
Tmed2
Ppargc1a
Ndufaf7
Sys1
Ndufaf4
Csgalnact2
Mfhas1
Rela
Shq1
Relt
Fbn2
4930444P10Rik
Svep1
Olfr273
Syt4
AA467197
Cpsf4
4930447A16Rik
Sft2d3
2310039H08Rik
Ldb2
Pex5l
Ankrd34b
Ankrd34c
Tbx19
Tbx20
Epn1
Tmem74b
Eif4g3
Add2
Rest
Kras
4930431P03Rik
Dmkn
1110028F11Rik
Zfp512b
Eif4e3
Vit
BC031181
Il17rc
Myl12b
Il17ra
Phactr1
Phactr2
4930563F08Rik
Shox2
Rev1
Nsmce1
Nsmce3
Pdcd10
Dnmt3b
Dchs1
Ephx1
4933400L20Rik
Ephx4
Antxr2
Antxr1
Ikbkb
4921511C20Rik
Gm6567
En1
Edem3
Mgll
Glra3
Dnajb14
Gm16222
Ttll4
Ceacam2
Man2a1
Man2a2
Appl2
Ttll9
Hddc3
Tmem132cos
Neurod6
Map1s
Adm2
Stat2
Rab11fip4os1
Pmpca
Socs4
Pkhd1l1
Socs6
Rab2a
Rab32
Rab38
Hic2
Nptxr
Slc49a4
Oasl2
Mir146b
Steap4
Rab3a
Pcsk9
Mier1
Mrpl3
2610028E06Rik
Rhobtb2
Gatad1
Rab23
Dgcr8
Nsmaf
Slc36a4
Sh3pxd2b
Slc36a1
Rab15
Mdga2
Capn12
Gpr162
Cnnm4
Irgm1
Tnfsf4
Slc10a2
Gpr173
Pcbp2
Esrp2
Krt1
Dna2
Mxra7
4933421O10Rik
Top3b
Dnd1
Gapvd1
Gfm1
1700064M15Rik
Adam12
Parpbp
Adam19
Esrrg
A330040F15Rik
Rab6b
Vav2
Cacfd1
Uhrf1bp1l
Tlr4
Gpr141
Stbd1
Gpr146
Nkd2
Apbb1ip
Mrps2
Yipf2
Gpr153
Slc7a6
Gpr150
Nkap
Fap
Gm1673
Szt2
Mapk1ip1l
Ppfibp1
Fbxo21
Sh2d1a
Fbxo28
Gm5141
Ccnd1
Gm5148
Fbxo38
Sorcs1
H2-Q10
Ccna1
Fbxo41
Fbxo42
Fbxo45
1700104L18Rik
Arhgdia
Sema6d
Sema6a
Six2
Mir6236
Mir6238
Fcor
Ccnb3
Itpripl1
Tspan3
Sema5a
S1pr5
Rpl10a
Sema4g
R3hdm1
Uhrf1bp1
Fahd1
Sema3c
1700001L05Rik
Sema3f
Gm16364
Slco3a1
Msrb3
Entpd5
Upb1
C630028M04Rik
Rfx8
Rfx7
Rfx4
Zfp947
Zfp932
4930487D11Rik
Maml2
H13
Fam91a1
Krtap13-1
Mylk
Gm27021
H19
Kbtbd12
Xylb
Kbtbd13
4931429P17Rik
Zfp991
Gcfc2
Zfp998
Zscan26
Zfp997
Pou2f3
Gm7788
Zfp982
Gm17644
Sec31b
Ppp1r2-ps7
Zfp984
Zfp985
Ppp1r2-ps3
4933411G06Rik
Prpsap2
Spef1
Gm7762
Zscan12
Stra6
1700109I08Rik
Myt1
Iqcb1
Mir122
Iftap
Cdc73
Cdc5l
5730455P16Rik
Spg21
Ptbp2
Slc35a3
Eif4e
Dipk1b
2810025M15Rik
Dtnbp1
Sypl2
Ephb1
Pantr2
Cdc42
Mroh5
Rbbp6
Ccdc92b
Slc35f3
Slc35f1
Eif1b
Uqcrfs1
Mir7648
Cdc27
Preb
Ovol1
Rragd
9230117E06Rik
AW046200
Lratd2
Slc22a4
Agtr1b
Knop1
Elavl3
Slc35c2
Grin3a
Nipsnap2
Eaf1
Lexm
Stag2
Erfe
Vsx1
Nuak2
Mdfic
Mia2
Prmt1
1110032F04Rik
Scpep1os
Gaa
Akap9
Mir212
Gprc5a
Fibcd1
Pak3
Mir203
Pak4
Mir202
R3hcc1
Tmem59l
Gda
Asic3
Rgs9
Mid1
Rxrb
Dok2
Dok7
Rxrg
4933412E12Rik
Taf1b
Fut4
Clk2
Tgfb1
Ptch1
Speer6-ps1
Mir6384
Sccpdh
Mir99ahg
Mir6380
Tgfbi
A730004F24Rik
Palm
Lats1
Prr7
Mir7680
4930511E03Rik
Afdn
Taf10
Neto2
Mir6353
Strn4
Mthfd2l
Sult2a4
Chmp5
Igfbp7
Chmp6
Ifna13
Palm3
Gm266
Gm5095
Gm35584
Phldb2
Sec24b
Fam171a2
Fam171a1
Mctp1
Hcrtr1
Mir7671
Phldb1
9330162012Rik
Mir6341
Mir6344
Ttc39a
Eif2ak2
Ldoc1
Zfp839
Ndst2
Ndst3
Prr18
Bin1
Gata5
2310069G16Rik
Acad10
Pdgfb
Pik3ap1
Fbll1
Parp12
Pik3c2b
Rad18
Zfp800
Slc25a32
Vmn1r188
Olfr94
Slc25a29
Cltb
Slc25a22
Slc25a24
Fbln5
Mir155hg
Map6d1
Srp72
Pax8
Slc25a15
Smpd5
Ypel3
Zfp853
Olfr76
Gm6313
Mixl1
Samd5
Lims2
Samd3
Samd1
Mapk8ip1
Marveld2
Marveld1
Slc9a3r2
Mitf
Bzw1
Sh3bgrl2
Sh3yl1
Ly6i
Rad9b
5031439G07Rik
Oxgr1
Ly6h
9530020I12Rik
Shank2
Dzip1l
Opa3
Lpar4
Lpar3
Slc12a5
Tnks
Crisp4
Skil
Arhgap20
Arhgap24
Kansl3
Acvr1c
Arhgap27
Tango2
Siglec15
Snord88a
Arhgap32
Mapk12
Arhgap39
Arhgap40
Acvr2b
Mapk11
Zpbp
Skp1
Tns2
Ebf4
Defb11
Tmem238
Mettl23
Tmem203
Dph7
Tmem201
Srfbp1
Gm527
Jakmip3
Tmem260
Rhod
Rhoa
Lrrc18
Rhov
Tmem266
Tmem268
Tmem267
Intu
Thoc2l
Gypc
Nme2
Nfe2l3
Nme4
Mir6408
Mir6406
Wfdc3
Tmem240
Lpcat4
Lrrc38
Lrrc36
Lrrc32
Vegfb
Nfil3
Cfhr1
Prl5a1
Aggf1
Lrrc27
Epm2a
Lrrc24
Gm6249
1700081H04Rik
E130309D02Rik
Atp8b2
Zfp786
Lrrc47
Lrrc42
Dpy19l4
Dpy19l1
Traf3ip2
Traf3ip1
Xpnpep2
Myh11
Zfp770
Oxnad1
4930577N17Rik
Lrrc73
Fosl1
Slc9a2
Slc9a3
Slc9a9
Lrrc63
Ltb4r2
Lrrc61
Lypd6b
1700024I08Rik
Rasal1
Anks6
Sidt1
Mindy2
Mindy3
Sidt2
Gtf3c4
Gm49890
Hlf
Hoxa4
Dact3
Mir5122
Mir5120
Lgi2
Mapkapk2
Mir5130
Kdf1
Npy2r
Lrrc8e
B230323A14Rik
Sntb2
Sntb1
Lrrc8b
Lrrc8d
Mapkapk5
Prol1
Catsper2
4933427E13Rik
Mkln1
Prom2
Zfp709
Tas1r3
Gm31747
Scrib
4930404H11Rik
Pbx1
Gm16136
Gm29443
Ago4
Snai3
Man1a2
Ctbp1
Zfp746
B430319G15Rik
Osgin2
4932413F04Rik
Akr1c6
Agr3
Ric1
Prok2
Timp1
Timp2
Gid4
Phyhip
Scrt2
Mtfmt
Slc37a4
Arfgap1
Aebp1
Ubtd1
Snrpb
Rasgef1c
Cspg5
Scrt1
Syt12
Alox15
Ece2
Defb41
Defb46
Syt13
Cd276
Brsk2
Slc24a4
Slc24a3
AI429214
2410018L13Rik
Tafa2
Cd226
D230030E09Rik
Rin3
Mboat1
Arhgef4
5730409E04Rik
Mir6538
1700025K24Rik
Ugt8a
Apbb1
Leprotl1
Cdcp1
Gfra4
Septin4
Vgll2
Zfx
Card10
Tmem38a
Mir7036b
Nckipsd
Colgalt2
Apba1
Apba2
Rit2
Clptm1l
Cdkn1c
Ihh
Ets1
Plxnb1
Mapk4
Tinagl1
Rasef
Ube2f
Plxna4
Pcnp
Zfp668
Sap18b
Miga1
Pcnx
Olfr45
Gtf2e2
Cnmd
Prph2
Zfp651
Zfp653
Gtf2h2
Panx2
Zfp641
Crls1
Olfr19
Pycrl
L3mbtl4
Ina
Kiss1
Nostrin
Il4i1
Lysmd2
Mcoln2
Rasd2
Cnr1
Vmn1r211
Vmn1r212
Vmn1r214
Wdr90
Smc6
E130308A19Rik
Cnst
Wdr81
Pm20d2
Pip4k2b
Pip4k2a
Prrt4
C030005K06Rik
Gjc2
Wdr62
Col8a1
Isx
Stat5b
Pgam5
Smg8
Smg5
Cdk5r2
Vamp2
Cdk5r1
Vamp5
Vamp4
Kank4
Mettl9
Wdr36
Gjd3
Peli2
Lhpp
Wdr31
Zfp629
Whrn
Ppfia4
Fgd2
Fgd5
Sbspon
Zfp612
Ptgdr2
Zfp618
Plaat5
Smgc
Zfp600
Pgap4
Wdr12
Edar
Edc4
Fgf5
Fgf9
Erbin
Frmd3
Akap10
Tpm4
6820408C15Rik
Usp4
4930524B15Rik
Ubr3
Phf20l1
Exosc10
Drd1
Drd2
Drd5
Ppp3cc
Atp6ap1l
Spata5l1
Lhx4
1700020D14Rik
C1ql1
C1ql2
Olfm3
Olfm1
Neurl1b
Noa1
Csnk1d
Vezf1
Prrx2
Cd209g
Mcrip2
Mcrip1
Olfr743
Plekhg3
Mbd3l1
Wdr95
Tpt1
Rps14
Rps17
Pikfyve
Paqr7
Cog7
Cog8
Tspan11
Tspan12
Barx1
Bend5
Nxpe2
Nxpe4
Gja10
Gm16701
Tspan33
Tspan18
C530044C16Rik
Dclk1
Coil
Rftn1
Mir568
Shtn1
Edn2
Rtn4r
Vwa2
Nol7
1700039E22Rik
Tlnrd1
Jhy
Aig1
Pdp1
Brca2
Tsnax
Cacna1g
9030025P20Rik
Cacna1h
Dglucy
Snord52
Snord55
Comt
Cavin4
Nphs2
Map3k20
Atxn1l
H2-Ke6
Lig3
Ica1l
Bhlhe22
Mlkl
Coq2
Coq6
Rap1gds1
Jmy
Zfp523
Atoh7
Atoh8
Ndufc2
Iqce
Mir669h
Nxph1
Zfp592
Iqch
Iqck
Zfp598
Nlrp9c
Hsdl1
Kcnk10
Blnk
Polr2c
Ube2d-ps
Poldip3
Cpxm1
Mlph
Cpxm2
Pthlh
Gigyf1
Polr3e
Ndufb3
Chpt1
Polr3f
Tmem238l
Ndufb8
Polr2m
Etfrf1
Prickle2
Hoxd1
Ss18l1
Lsm11
Pdxp
Col9a3
Tnni3
Ears2
Pard6g
Cibar1
Tmem229b
Elapor2
1700034P13Rik
Tgfbr3l
Batf3
Syndig1l
Gpr26
Gpr25
Slc39a1
Slc39a8
Bace2
Bace1
Snord85
Acot2
Acot6
Acot3
Golga7b
Pth1r
Sytl2
Adamts15
Marchf9
Marchf7
Marchf8
Mir1961
Gpr45
Fhod3
Caskin1
Trpc4ap
Trim3
Trip10
Ucma
Exosc3
Utp3
Notum
Gpr65
Gpr68
Gpr62
Olfr812
Tmem189
Lactbl1
Lix1
Gpr75
Slc26a4
Tmem163
Olfr830
Gm10687
Gpr89
Gpr85
Arl8b
Arl8a
Gadl1
Gm1110
Tmem178
Mir598
Fhl3
Daglb
Snph
Iqank1
Ppm1b
Olfr874
Gm11978
Snrk
Arl4c
Efr3a
Slc16a12
Agtpbp1
Slc16a10
Ppm1m
Gm10638
1700122O11Rik
E2f7
Plpp5
Ptpmt1
Bola3
Plpp2
Sntn
Oprd1
Kdr
Tmem101
Slc4a4
Slc4a5
Prrc1
Pappa
1700095B10Rik
Ap1g1
Akr1c12
Tmem116
A930017K11Rik
Obi1
2700038G22Rik
1700017L05Rik
Zmym2
Arl10
Snx7
Snw1
Hnf1a
Memo1
Srpk2
Dbn1
Tmem143
Camkv
Ntsr2
Mark3
Bmi1
Gm32014
Tubg2
Tmem145
Uchl5
Plekha8
Plekha6
Fignl2
Tmem158
Raver2
Fam114a2
Mir681
Tmem127
Lrrc75a
Lrrc75b
Mir682
Tmem128
Olfr913
Runx1
Runx2
Npm3
Mir670
Olfr901
4933402C06Rik
Tmem135
Kctd5
Npnt
Ticam2
Negr1
6030458C11Rik
Cpox
Adrb1
Mir193b
Mir1948
Pdzd8
Zfp422
Dhrs11
Dhrs13
Ppp1r2
Syde2
Cep126
4930474N05Rik
Cox11
Gm15569
Radil
Phf14
Evx1
Bmp3
Bmp2
Cep135
Bmp1
Cox15
Gpatch3
Gpatch2
Smad9
Tdrd6
Tdrd7
Smad5
Trdn
Mir1901
Pou6f1
Prrg4
2410124H12Rik
Pex3
Pex6
Zfp469
Arl6ip6
1700101O22Rik
Gm9899
Gm14204
Cep170
Gm16863
B3gat3
Mat2b
Pard3b
Mgat4a
Romo1
Prag1
Glb1
Kcnj12
Dbx2
Kcnj16
Taf5
Sgpp2
Eva1c
Chsy1
Clock
Plbd2
Mirlet7i
Vstm4
Mppe1
Smco4
Fzd1
Fzd3
Garem2
Fzd6
Fzd9
Fam104a
4930509J09Rik
Snora33
Pheta2
Zfyve19
Slc16a8
Slc16a1
Bmyc
Chst1
Snora24
Kbtbd8
Cyp7a1
Zfyve28
Oca2
Dusp2
Dusp4
Mfsd4b1
Malrd1
Mfsd4b2
Mfsd4b4
Mfsd4b5
Atad5
Slfn5os
Irs2
Prss50
Tap2
Tap1
Gria4
Gria2
Gria1
4930553E22Rik
Chchd6
Bfsp1
Uqcrq
Setbp1
Fezf1
Pstpip2
Gm3693
Erich3
Bnc1
Rasl11b
Golt1b
Srsf5
Gm27162
Col15a1
Hs3st4
Cd59a
Cd59b
Gnptab
Hs3st6
P3h2
P3h4
Fam107a
Glrb
Gm1043
Dock10
9130015G15Rik
Dock11
Sh2b2
Rasl10b
Nkx2-4
Cfap57
Zfp398
Sox3
Sox8
Sox4
Dcp1b
Ikzf4
Cfap61
Pfn2
Dtna
Ocln
Slc5a5
Zfp366
Kti12
A330023F24Rik
Grik4
Decr1
Prss12
Srsf12
Prss23
Plscr4
Gm11696
Mir30a
Ncapg2
Grin1
Dpysl4
Sgsm2
Sgsm3
Uimc1
Krt10
Srgap2
Ocrl
Tmod1
Zfp316
Zfp319
Mill1
Grip2
Efemp2
Efemp1
Gm7102
Gm9767
Lor
Olig3
Krt78
Krt77
Cxcl11
Gm9733
Dtx2
Dtx3
Pcif1
Cdh24
Potegl
Cntn3
Cbfa2t3
4930599N23Rik
Cxcl14
Oxld1
Zfp358
Pold1
Hpca
Cdh18
Trp53inp1
Ltk
Spg7
2810459M11Rik
Ptpn18
Krt80
Spo11
Kynu
Dcxr
Prdm2
Spi1
Ism2
Gm16596
Isl1
Wipf3
Lpgat1
Wipf1
Isl2
Gmds
Hcfc2
Tex29
Lxn
Man2c1os
0610039K10Rik
Hdac10
Gm28590
Tnfrsf8
Gmip
A930011G23Rik
Morc2a
Adcy2
Snx20
Adcy6
Ifih1
5330439B14Rik
Myzap
Tex10
1700019E08Rik
1700003F12Rik
Chrdl2
Vmn2r26
Vmn2r23
Utp14b
Pcgf2
Ormdl1
Dnajc24
Mogat1
Crispld1
Sephs2
Sephs1
Gm16576
Dnajc18
P2ry12
Pxdc1
Dnajc11
Mrpl57
Gm4861
C330018D20Rik
Shisa7
Mir383
Shisa9
Gmnc
Shisa8
Rabggtb
Shisa3
Thoc5
Shisa2
Pygo1
Mrpl44
Ap3s1
Klhdc2
Klhdc1
Mrpl53
Mir34b
Gm10445
Nae1
Scube3
4930539M17Rik
Scube1
Hps4
Gm805
Mob4
Kmt2b
Pphln1
Mrpl14
Atp2a2
Gm815
Yaf2
Ddi2
Il1rl2
Smpdl3a
Smpdl3b
Tirap
Tubgcp6
Pi15
Rmst
C330004P14Rik
Adamtsl3
Cntnap1
1810062G17Rik
Spock2
Pgls
Mir302b
Zfp276
Ginm1
Rbbp8nl
Mogs
Tm9sf2
Alg5
Ei24
Zfp267
Gm10499
Arpc1b
Sowahc
Gtpbp10
Rhbdf2
Cyp27a1
Doc2a
Doc2b
Cfap299
Pwwp3a
Gm33104
Mir6995
Parp8
Slc6a2
Slc6a1
Parp9
4933427I22Rik
Slc6a7
Ino80d
Boll
Rhbdd3
Otop3
Zfp292
8030451O07Rik
Rprml
Meox2
Grhl1
Cap2
Cstad
Ttc1
Mplkip
Macir
Ttc6
Pwwp2b
Mpi
Vmn2r83
Pou4f1
Mir129-2
Pou4f2
Tmem200c
Tmem200b
Opcml
Vmn2r67
Mt3
Ighmbp2
Deup1
AW011738
Npepl1
A530013C23Rik
Nat8
Tmbim1
Tmbim4
Mir3083
Dnajc3
Dnajc9
Dnajc8
1700018B08Rik
Lypd1
Cdk2ap1
Ufl1
Gnaz
Bcl7a
Mir3093
Ccser1
Tti1
Mup17
Mfsd6
Dnaja4
Rnf8
1700001D01Rik
Calml3
Dnajb4
Dnajb3
Eya1
Dnajb1
Padi4
Vmn1r29
Cyp4x1
Trim17
3110070M22Rik
Zdhhc7
Zdhhc8
Gucd1
Zdhhc2
Vmn1r13
Flot2
Naa60
Kitl
Phc3
Naa50
Bcl11a
Cdk14
Tcn2
Mtmr3
Phf2
Olfr338
Vmn1r77
Tbc1d15
Fstl5
Gnl1
Gm14496
Zeb2
Ttpa
Fstl4
St8sia5
Rnls
Nsd3
1700012C14Rik
Nsd2
Ylpm1
Thsd7a
4921533I20Rik
Phtf1os
St8sia2
Nell1
Gm3411
Fam8a1
1700112H15Rik
Scara3
Acat1
Macroh2a2
Fbxw15
1700093K21Rik
Inpp5e
Fbxw21
Tmprss11f
Elovl2
Fbxw19
Tbc1d30
Defb7
Nf1
Dvl3
Elovl7
Cbfb
Col4a1
Nsg1
Gpcpd1
Tmem150c
Tmem150a
4930579G24Rik
Tbc1d9b
Inpp4b
Ngb
Tmem151b
Scarf2
Tomm20l
Iqsec3
Mpdz
Fkrp
Nsl1
[truncated: 557 more rows]

## Sheet: POGZ_targets.uniq.5039
Gamt
Ccdc65
Psme2
Gm4349
A230108P19Rik
Ccdc61
Elk1
Ccdc62
Elk3
Cyb561d1
Vps39
Vps29
Ipo13
Ccdc59
Abcb7
Ccdc57
Abcb8
Abcb9
1110020A21Rik
Pcnx4
Cldn3
Mosmo
Galt
Cldn4
Mex3b
Col22a1
Thegl
Hus1
Vps28
Vps18
Chid1
Prkcsh
Ccdc47
Ehmt2
Mex3c
Mex3d
Mcam
Psmg2
Psmg1
Vps11
Abo
Wdhd1
Bcan
Ccdc38
Mfsd11
Ccdc39
Chic1
Ccdc34
Pou5f1-rs4
Cldn1
Gm20753
Abtb1
Bloc1s1
a
Plk3
Bloc1s3
Acd
Gm20757
Plk1
Bloc1s5
Ccdc32
BC049715
Asf1b
Pea15a
Ccdc25
F730035M05Rik
Abca9
Abca7
Atp5mpl
Gm20751
Gm20750
Acadsb
4930556J02Rik
Ret
Fgf15
Psma2
Psma1
Rrp15
Fgf13
Fam169a
Gm19710
Fam168a
Ccdc17
Ccdc14
Isoc2b
Mtg1
Ccdc12
Isoc2a
Rara
Rarb
Gart
Zik1
Psmb5
Tmem191c
Psmb7
Psmb6
Nup85
Mir684-2
Psmb3
Lrrc9
Nup88
Zkscan16
Ttyh1
Ttyh2
Zkscan17
Irak1bp1
Appbp2os
Psmc6
Psmc5
Nup93
Tmco6
Rufy4
Psmc4
Ctla4
Gatb
Gemin7
Rrp36
Nup98
Acvrl1
Nfic
Rrp1b
Zim1
Fosb
Aga
Psmb9
Tmco1
Spsb2
Ankrd9
Spsb1
Psmd8
Psmd2
Psmd5
Psmd4
Scand1
Elp6
Elp5
H3c14
Rars
Plp2
Tubb4b
Atxn3
Antkmt
Chrnb3
Popdc2
Popdc3
Adamts1
Tubb2b
Mtrf1
Aip
Ak2
Rab3gap2
Adamts7
Ak7
Mir101b
Ak6
Gtf2i
Gnasas1
Thg1l
6430571L13Rik
Rilpl2
Dydc2
Tfpi2
Ffar4
Ffar2
Mtm1
2900041M22Rik
Map4k2
Bcl6
Bcl3
C920006O11Rik
Lztfl1
1700008K24Rik
Tsen2
Vps72
Mcm8
Tnks1bp1
Birc5
Pdlim5
Dtx3l
Nfkbil1
Rrp7a
Gm19782
Them4
Amt
Mcm3
Mcm4
Mcm5
Ank
Mcm2
Map1lc3b
Ganab
Vps51
Rpe
Vps53
Rnu12
Gm5617
Mtor
Ptpn5
Nfs1
Arrb2
Vps45
Iars2
Enox2
Abcb10
Aqp9
Aqp8
Mvb12a
1700095J12Rik
Scamp2
Aqr
Grpel2
Grpel1
Sympk
Gsdmc4
1700109H08Rik
Cyp1a1
Gm13648
D730045A05Rik
Pcdhb17
Saxo1
Rnase4
Pcdhb14
5031425F14Rik
Wrap53
Mtrr
Gm12338
Hnrnpf
Atm
Pcdhb22
H2aw
Aldh3a2
AA414768
Ptprv
Gsg1
Auh
Colca2
Rsrc2
Rnasel
Tyk2
Rsrc1
Mttp
Alpk2
Alpk3
C8b
H2aj
Sp110
Efcab5
Efcab3
Efcab7
Efcab8
Nfyb
A230072C01Rik
Scn11a
Svip
Abcb1a
Sec14l1
Zmpste24
Sec14l4
Emc2
Qpct
Emc4
Tmub1
Emc6
Emc8
Emc7
Tmub2
Emc9
Mtx1
Gbf1
Il22ra1
1700063O14Rik
Timm17b
Eme1
Rbfa
Lmtk3
Dusp23
Helq
Gm4285
Rccd1
A130010J15Rik
Pmf1
Rbis
Nkapl
Mfsd7a
Helb
Fpgs
Inhba
Tvp23a
Inhbc
Atg101
Kctd21
Tmem88b
Sdf2l1
Rbm4
Hmgcs1
Stmnd1
Pmel
Creb3
Vps33a
Vps33b
Creb5
Kctd12
Hmgcs2
Gm12354
Rbl2
Fam161b
Dusp19
Hmg20b
Nxf1
Tyw1
Bub3
Muc3
Muc4
Pot1b
Hes5
Rbmx
Pot1a
Clcn7
Thra
Shld3
Bad
Shld1
Shld2
Tmem87a
Poc1a
Mdc1
Morn1
Morn3
Lman2
L1cam
Serf2
Smim20
Dapl1
Gm32856
AI593442
Bbx
Rab11b
Rnf113a2
Vwa5b2
Hes7
Nr1h2
Araf
Rhebl1
Eml2
Eml6
Cabcoco1
Supt6
Gabarap
Ngfr
Fam90a1b
2310040G24Rik
Rexo4
Rsu1
Sfn
Igsf23
Pmm2
Nolc1
Gm5544
Smim11
Dnttip2
Trmt11
Trmt13
2210416O15Rik
L1td1
9830107B12Rik
Lrat
Arf2
Rpusd2
Rpusd3
Mansc4
Rpusd1
Mansc1
Depdc5
Rbsn
Smim10l1
M1ap
Hey2
Bmp8a
Emp1
Gpha2
Myom1
Bdh2
Anapc10
Bdh1
Aldh1l1
Anapc16
Myom3
Anapc15
Mir22hg
Anxa7
Mef2d
Gphb5
Gbx1
Vkorc1l1
Pms2
Tuba3a
Pms1
Pcmt1
Mdh1
Mdh2
Qprt
Tigar
Asrgl1
Tnfrsf18
2610306M01Rik
Serping1
Tuba1a
Tuba1c
Rcan3
Mir378d
C330024D21Rik
Slk
Rita1
Serpinf1
Pcdhga11
Lhcgr
Washc5
Mtmr14
Klhl15
Sms
Hnrnpdl
Anxa4
Rpp25l
Traip
Arl6
Serpini1
Arl3
Arl1
Gm13710
Csrnp2
Psapl1
Klhl29
Sp4
Sp6
Sp5
Btbd7
Sp9
Mdn1
Ces3b
Tia1
Serpinh1
Mpdu1
Safb2
Klhl33
Zzef1
Mdm1
Ms4a10
Traf7
Nxt1
Traf3
Serhl
Bdnf
Snrnp25
Snrnp27
G6pd2
Psmd14
Psmd13
Ces1h
Traf2
Mdp1
Ces3a
Emx2
1700120G07Rik
Gm5524
Efhd1
Vcpip1
Snrnp35
Pmvk
Mapkbp1
Bdp1
Lrp1
Efhc1
U2af1
Lrp8
Srl
Tmem184c
Lrp4
5730403I07Rik
Hpse2
Mphosph10
U2af2
G6pdx
Arid3a
Bcs1l
Ssb
Myorg
Tmem185b
Gm32885
Spag7
3632454L22Rik
Aamp
Nif3l1
Lrr1
Chst12
Ulk4
Atp6v0a2
Gcc1
Atp6v0a1
Telo2
Smim3
Smim4
Rcc1
Cyp2d9
Smim7
Chit1
Scn2b
Zfand2b
Gm1976
Btd
Zfand2a
5830416I19Rik
Rtf2
Mir106a
AU022252
Art5
Art4
Zbtb8b
Ppp1r3c
Ppp1r3b
1700030A11Rik
Zbtb8a
Igsf8
Crabp1
H3c3
H3c2
H3c7
H3c6
Cmya5
Spc24
Slc31a1
Aatk
Zswim1
Prim2
Lars
Tmtc2
Abca16
Slc7a15
Slc7a14
Slc7a11
Slc7a12
Slc7a10
Hmgb1-rs17
Cyp2j9
Cyp2j8
Klhdc8b
Tmsb4x
Fabp2
Fabp3
Fabp6
Ppp1r9b
Tardbp
Klhdc7a
2610524H06Rik
Tram2
Adra2a
Mir7241
B230112J18Rik
Gm11190
Scn9a
Cilp2
4933406I18Rik
Dmrt2
Nup62cl
Pnck
1110059E24Rik
5830428M24Rik
Dkc1
Rtn3
Gcm1
4930484H19Rik
Tmsb10
Fam178b
Mir7229
Zbtb24
Zbtb21
Mir7228
Mir7221
Mir7230
Cyc1
Trmt10a
Trmt10b
Pitrm1
Dcaf15
Rtp2
Igsf10
Rtp1
Tat
Dcaf13
Mea1
Taz
Dcaf11
Ppp1r1a
Zbtb49
Dtwd2
Cycs
Hkdc1
Cyct
Ppp1r3a
AA986860
Nim1k
Gmpr2
Unc45a
Chd2
Chd4
Zbtb34
Ckap2
Mir7216
Zbtb32
Mir7210
Mir7211
Mir7213
Ppp1r11
Klhdc10
Ppp1r10
Ppp1r17
Ppp1r18
Scn3a
Cbl
Abcd1
Cd6
Clec2l
Cbs
Fam174c
Haghl
Ccp110
Pycard
Swt1
Scn4a
Prl2c2
Atp6v0d1
3300002I08Rik
D030040B21Rik
Nr2c2ap
Ccs
Katnb1
Asb6
Asb2
A630019I02Rik
Gm19510
Rpl36
Rpl37
Rab3il1
Rpl39
Eno4
Gstk1
Rpl30
Suclg1
Rpl32
Hyou1
Shmt1
Nkain4
Ift81
Kcna6
Ddit3
Rpl24
Rpl26
Ankrd13a
Dkk1
Rpl29
Med6
Dkk2
Chfr
Uhrf1
Cwh43
Rpl22
Aasdh
Ube2l6
Meg3
As3mt
Cfh
Fxyd4
Fxyd1
Fxyd6
Slco2a1
Gstm7
Gstm1
Gstm2
C7
Larp7
Morf4l1
Larp4
Uba1y
Sfxn4
Sfxn3
Cgn
Spaca6
Tk1
Dzip1
Gm5476
Ptrh2
Mei4
Chm
Ptrh1
2310039L15Rik
Cryaa
Cs
9530052C20Rik
Rab27a
Spata2
Sdad1
Bvht
Spata6
Coq8a
Coq8b
Mefv
Kcne2
F2
Kcne1
BC048644
Spdef
Gstp2
Lsg1
Gstp3
Pik3r5
Pik3r2
Gm6787
Rpl14
Pabpc4l
Rpl10
Ckb
Bcdin3d
Chn1
3930402G23Rik
Ensa
Trp53tg5
Ube2j2
Zfp46
Zfp40
Rbakdn
Gk
Clasp1
Kcnh4
Drosha
Pias3
Egln2
1700102P08Rik
Hc
Tbx3os2
Zfp36
Krit1
Rnf41
Ubiad1
Gstt2
Nhp2
Gstt1
Zc3h11a
Rnf43
Eny2
Zfp64
Ccdc85c
Tpo
Cyp2d12
Zfp72
5730420D15Rik
Npas2
Toporsl
Zfp58
Zfp51
Zfp54
4632404H12Rik
Lsm4
Lsm5
Lsm1
Ntng2
BC025920
Supt4a
P4ha3
Zfp60
Gm45871
Zfp61
Zfp84
Zfp87
Rnf17
Asns
Cypt12
Bcat1
Clasrp
Bcat2
Cers3
Bcas3
Cep83os
Zfp92
Rnf13
Zfp94
Zfp78
Zfp74
Trappc4
Trappc1
Nt5dc1
Mb
Kcnn2
Kcnn1
Tsx
Slc47a1
Gstz1
Wbp2
Puf60
Spdl1
Ttk
Gm32511
P2ry6
Ttr
Aspg
Aspa
Mllt3
Dram2
Bcas1
Bcas2
P2rx6
Sgce
P2rx5
Cth
Pdcd6
Rnf26
Bicd1
Gm44505
Cpt1c
Gm44502
Rnf20
Bet1
H4c8
Lst1
H4c9
Tmem67
Aars2
Wars2
Zbtb5
Zbtb3
Necap2
Necap1
Cfdp1
Pkhd1
Slc6a15
Espl1
Tmem79
Slc6a17
Vps13c
Abra
H4c1
Tmem82
Mrnip
Rnf128
Itm2a
Pnliprp2
Gatd3a
Rnf122
Oas1g
Oas1f
Oas1e
Gm12108
1810024B03Rik
Tmem95
T2
Tmem91
Rnf114
Zbtb9
4930478L05Rik
Wbp2nl
Gdf9
Gm13427
Pde1a
Dele1
Tmem28
Tmem26
Rdh8
Gdi1
Faf2
Rdh7
Gdi2
Tlcd1
Tlcd2
A330094K24Rik
Umps
Guk1
Kptn
Kcnu1
I0C0044D17Rik
4930474H20Rik
Rnf135
Rnf138
Mir1190
Rnf139
Fkbp7
Fkbp8
Fkbp9
Eif3j1
Poc5
Mir1195
Tmem40
Sgk2
Sgk1
Castor1
Pdcl3
Il33
Il34
Klhl9
4930481A15Rik
Map2k6
Map2k5
Gm14725
Tmem52
Tfap4
Zc3h12b
Klhl3
Il25
Tacc3
Map2k2
Mybpc2
Hnrnph2
Nr5a2
Pspc1
Bbof1
Rnf181
Ero1b
Htra4
Dhdds
H2ac8
Olfr126
Exoc4
Exoc5
H2ac1
Sgo1
Gulo
Txndc9
Cib1
Ube2d3
5730405O15Rik
Tacr2
Nid1
4933404K08Rik
Olfr153
Lman2l
Prkag3
Pik3cg
Snap91
Pik3ca
Dlg3
Dlg4
Upk3b
Upk1a
Gfod1
Cdk5rap3
Dbi
Bfar
Dbp
Dbt
Dapp1
Oxct1
Piwil2
Pcdh11x
Dct
Fam185a
Fan1
Tnip1
Pon1
Nifk
Sgta
Polm
Rgs20
Smim41
Smim40
Ddo
Ddn
Mmachc
Dll3
Czib
Pomc
Fam186b
Ddt
Pde4c
Aldh1b1
Snrpd2
Lasp1
Tmem63c
Pde6d
Pde6a
Snrpd3
Dlk1
Lca5
Prkab2
Polk
Il9r
Snrnp200
Gm45924
Las1l
Pop1
Slc38a10
Xirp2
Xirp1
AY512915
Catsperg1
1700028B04Rik
Atg3
Gm20611
Pomp
Gm20619
Accs
Prkcg
Prkce
Arntl2
Trcg1
Tulp2
Mir3970
Atf3
Tas2r139
Cldn14
Adgra2
Rdh11
Nipal3
Nipal1
Cldn19
Trappc10
Qars
Tas2r130
Prkcz
Slc26a11
Alcam
Adgrb2
Tbc1d4
D930028M14Rik
2010010A06Rik
Fat4
Apol6
Map2k3os
Heatr1
Ache
Tars2
Mocs2
Atic
Pcp4l1
Copz1
4833419F23Rik
Gm20605
Uncx
Nip7
AY512931
Enpp6
Enpp7
Mocs1
Ung
Sf3a1
Unk
Setd7
Mfn1
Tmprss12
Mfn2
A230103J11Rik
Gm4013
1700122C19Rik
Cinp
Sf3b2
Hipk4
Sf3b3
Sf3b5
Sf3b6
Akap17b
Fastkd2
Srebf1
Rps6kl1
Fam243
Ppef2
Rangrf
1810020O05Rik
Gm17059
Chmp2a
Scnm1
Ccdc74a
Cir1
C130046K22Rik
Zcchc2
Zcchc4
4930545L23Rik
Dlx1
1700019C18Rik
F2r
H2-M3
1700123O21Rik
Fam20c
Acly
Snapin
Itprip
Cops4
Cops5
Cops6
Rpl7l1
Ubxn11
Fbxl2
Nop16
Fbxl6
Mir135b
Ocel1
Ints11
Chmp1b
Trp53bp1
Lcn4
Aco2
Nit2
Slc46a1
Slc46a3
4930500F04Rik
Gm6607
Hdac3
A230056J06Rik
C130071C03Rik
Smarcb1
Hdac1
Acp7
Ggps1
Acp6
Acp5
Acp2
Uty
Acp1
Arhgef19
Hdac6
Gata6os
Slco1b2
Arhgef25
Primpol
Syf2
Fbxo2
Htr1a
Lcp1
Dtl
Glod5
Mir130c
Adgre5
Mir130a
Atrx
Taldo1
Fbxo3
Fbxo5
Obscn
H2-Q1
Cebpa
Arhgef37
Arhgef39
Smarcd2
Ifrd2
Fsbp
Fsd2
Acpp
Syne2
AY702102
Apoc1
Asxl3
Tmem161a
Tmem161b
Rec8
Gm19689
F8a
Nop53
Cebpz
Unc5b
Smarcc2
Apoc4
Gal3st3
Vps26c
Ltv1
Peg10
Il12b
Cage1
BC107364
Dnaaf1
Uxt
Synrg
Dnaaf5
Dnaaf4
Dsg1c
Slc33a1
Pcsk2os2
Zfp518a
H2-T3
Stpg1
Stpg2
Dxo
Abcc12
Treml4
Tfb2m
Snapc3
Fbf1
Snapc2
A930015D03Rik
N4bp1
Dhx34
Dhx33
Synpr
Hhip
Reg4
Gm13544
1110004F10Rik
Ppan
4930581F22Rik
Hykk
Dhx29
Spats1
Spats2
Ppat
2700062C07Rik
D3Ertd751e
Acy1
Mexis
Susd4
Susd5
2700070H01Rik
Dhx16
Syna
Amer1
C1qtnf6
Recql5
Tfb1m
Fam25c
Fbxw5
Ppcs
Nr4a3
Fads2
Slc20a2
Slc20a1
Gsta3
Gsta4
Sertad3
Zfp26
Zfp28
Rem2
Spcs3
Spcs1
Zfp13
Zfp14
Prune1
Sipa1
Tmed3
Ppargc1b
Copg1
Il17f
Copg2
Tmed1
Megf8
Pex13
Pex10
Susd2
Pex19
Papss2
Ripor3
Ripor2
Ndufaf6
Ndufaf5
Angptl6
Ndufaf8
Zmat2
Ndufaf3
Ndufaf2
Ndufaf1
4933400F21Rik
4930512J16Rik
3830408C21Rik
Rogdi
Ppig
Csgalnact1
Ppih
Ppie
Ppic
Ppib
Gen1
Avpi1
Myadm
Relb
Ntmt1
Pxmp4
Vdr
Ecd
Cryl1
Gm12296
0610009L18Rik
Nphs1os
Mxd3
Fbn1
Oplah
Tbx15
Ldb1
Eda
Ift57
Copb2
Oxsr1
Get3
Tbx18
Olfr288
Pdss2
1700021N21Rik
Nupr1
Pdss1
Ift46
Ccdc92
Rps6ka3
Rps6ka4
Gm36229
Vgf
Pira6
Ccdc89
Rps6ka2
Myrip
Acyp1
Col20a1
Fbp1
Fbp2
C920021L13Rik
Mphosph9
Ccdc86
Mphosph6
6430710C18Rik
Fsip1
Ccdc84
Ccdc81
Minar1
Ccdc82
Epor
Dnase2a
1700001C19Rik
Efs
Crygs
Crygn
Gm1720
Rsbn1
Ldc1
Egf
Napepld
Ccdc73
Tnfaip6
Tnfsfm13
Shroom4
Adgrv1
Tnfaip8
Vim
Tnfaip1
Pagr1a
1110038F14Rik
Mannr
Mief1
D630024D03Rik
Ppox
Wdcp
Fbrs
F13b
Dnmt3l
Pdcd11
Mms19
Eprs
Mcts2
Mcts1
Ell
Stat4
Man2c1
Edem2
Emb
Ecsit
Hexdc
Pdcd2l
Emd
Abraxas2
Ankmy2
Gm6578
Rplp2
Ldhb
Rplp1
Mgmt
Rpl18a
Ttll1
Slco4a1
Ceacam9
Atp5pb
Ubap2
Cyp2j12
Ubap1
Irgc1
Pou3f2
Taf5l
Serpina3n
Taf6l
1700066B19Rik
Cenpc1
Gm6559
Lrrcc1
EU599041
4933411E08Rik
Rab42
Epo
Aup1
Methig1
Csmd2
Rab31
Tle2
Serinc3
Rab36
Vrk3
Zscan2
Ilf2
Tle6
Ilf3
Rab1b
Khnyn
1700012D16Rik
Erf
Ldlr
2610035F20Rik
Rab4b
Esd
Cyp51
4930524O08Rik
4930517M08Rik
LTO1
B230311B06Rik
Nptx1
Ccnt1
Rab3d
Mybbp1a
Gm16287
Atp5g2
2610206C17Rik
Slc23a4
Wdr83os
4930546K05Rik
Wdr6
Mrpl4
Mrpl1
Rfc3
Rfc1
Rfc2
Pcbd1
Arel1
Evl
Samhd1
Rab20
Rab26
Seh1l
C730014E05Rik
Vapa
Rps27rt
2310069B03Rik
2310015D24Rik
Atp5j2
Slc36a3
Rab14
Pitx2
Rnft1
5430416N02Rik
4930548H24Rik
Nkiras2
Cnep1r1
4933433G15Rik
Zbed5
Npdc1
Cyp26b1
C030018K13Rik
Fth1
Irgm2
Kat8
Kat7
Zbtb8os
Tonsl
Gpr176
Pcbp4
Esrp1
Krt8
Tmem45b
Gpbp1l1
Tnfsf9
2900076A07Rik
Cyp26a1
Dnhd1
Sik1
1700019A02Rik
Unc13d
Vasp
Top3a
Fut11
Lmbrd1
Pidd1
Gngt2
Trmt61b
1700036G14Rik
Sim1
Ggta1
2410004P03Rik
Mydgf
Gfm2
2900040C04Rik
Adam15
Adam17
Cyp39a1
Gm36738
Ftl1
Esrrb
Arvcf
Sting1
Gpr137
Vav1
Rab6a
Rab5c
Gm11426
Mamstr
Tlr9
Hyal2
Gpr143
Ldhal6b
Mrps9
Chchd10
Ccng1
Ccng2
1700124L16Rik
Gm12789
Adam32
Yipf5
Nubp2
Yipf1
Nubp1
Slc7a3
Slc7a4
Slc7a8
Slc7a9
Norad
Vax1
Gpr157
Rab8b
Rab8a
Gpr155
4930426L09Rik
Fau
Huwe1
Neurog1
Hbq1a
Neurog2
Fastkd5
Mycl
Fbl
Tpra1
Sit1
Proca1
Crip1
Gm5165
Aldh18a1
Fbxo17
Sec11c
Timm9
Draxin
Ruvbl2
Ruvbl1
A730036I17Rik
Gpr108
Fbxo31
Fbxo32
Ccnd2
1700047A11Rik
Gm34184
Fbxo39
Tlx3
Banf1
Ndrg1
Ndrg2
Fbxo43
Fbxo47
Fbxo48
Ywhaq
Ywhag
Afap1l1
4932435O22Rik
Six6
Glrx3
Mir6239
Spink10
Golph3l
Ccnb1
Tmem41b
Igfals
Myh3
Dars2
Rpl13a
Cwf19l1
Tspan8
Mmrn2
Cwf19l2
Mir1191b
Sema4b
Sema4c
Gm1600
S1pr2
Sema4f
Sh2d4b
Acin1
Cyp26c1
Wee1
Gfus
Phrf1
Msrb1
Serpinb9b
Entpd1
Zfp954
Zfp956
Zfp950
Zfp952
Zfp959
Cyb5d1
Cklf
Sult1c2
2310022A10Rik
Rfx1
Ccdc90b
Myl4
Zfp946
Rfx6
Zfp940
Tnfrsf10b
Rfx5
Zfp941
Gm29669
Myl9
Zfp949
Fn1
Zfp933
Zfp935
2300002M23Rik
Mymx
Zfp930
Zfp937
Ogfod1
Ogfod2
Rpl27a
4732491K20Rik
Tma7
Exoc3l4
Cpeb4
Gm29683
Gm29681
Ddit4l
Myog
Gm5113
Cks2
Zfp992
Bhmt
Myot
Zscan21
Zscan22
Zscan20
4930431P22Rik
Depdc1a
4933407K13Rik
Mynn
Tmc8
Tmc6
Upf2
Tmc2
Zfp983
4732414G09Rik
Ccndbp1
Prpsap1
4930474N09Rik
Zfp971
Zfp970
Golga7
Zfp977
Gga2
Zfp976
Spef2
3110040N11Rik
Gga3
Ykt6
Pimreg
Leo1
Cnksr3
Gm17660
1810044D09Rik
Znfx1
Mypn
Npsr1
Zfp961
Zfp964
Zscan10
Serpinb6e
Serpinb6c
Pip5k1a
Phpt1
Abhd1
Mir142
Serpinb1c
Abhd8
Gltpd2
Psme3ip1
Ppp1r13l
Acaa1a
Mir132
Dppa5a
Bdkrb1
Ftx
Ppp1r14a
Ggcx
Palb2
0610009E02Rik
Cnot1
Tada3
Fuz
Ppp1r15b
Ppp1r15a
Hibadh
Zc3h3
Ildr1
Slc35b1
Oard1
5031434O11Rik
Mir182
Ppp1r16a
Mir183
A930006I01Rik
Scgb1c1
Nagpa
Coasy
Vbp1
Epha1
Epha3
Epha5
Epha6
Dipk1a
Eif3m
Eif3i
Eif3f
Eif3e
Eif3h
Dipk2a
Ephb4
Eif3c
Ephb6
5430403N17Rik
Pnrc2
Eif2s2
Cdc45
Mroh1
Wasf2
Mroh4
Rbbp5
Mroh3
Rbbp4
Rbbp7
Eif2d
Mroh6
Mroh7
4930543E12Rik
Nlgn3
Prc1
Mir692-1
Carhsp1
Jpt1
Jpt2
Atp5c1
Cyb5rl
Cbll1
Inka1
Herpud1
Lyzl1
Hexim1
Nhlrc3
Cdc26
Hspa13
Cdc20
Cdc40
Slc35e3
Rragb
Prcd
Prcp
Imp4
Zfpm2
Mccc1
Mccc2
Mturn
Cdc37
Slc22a8
Gpalpp1
C230037L18Rik
Lacc1
Slc22a5
Aldh6a1
Nkx1-1
Rnf212b
Eri1
Eri3
Umad1
4930583P06Rik
Nhlh2
1700018F24Rik
Dguok
Slc35c1
Nipsnap1
Nhlh1
Eaf2
Prg4
Coro6
Coro7
Stag3
Stag1
Zrsr2
Siah3
Il36g
Siah2
Cdc16
Paf1
Pla2g4e
Pla2g4d
Shoc1
AF357425
Ooep
Prmt2
Akap8
Axdnd1
Mir222
Rapsn
Mzb1
Mir210
1700030K09Rik
Tppp3
1700054M17Rik
Gba
Hspa1b
Tomm6
Dohh
Aldoc
Erp29
Clic1
Aldoa
Gprc5d
4930463O16Rik
Hspa1l
Cep170b
C130060C02Rik
1110002E22Rik
H2bc4
Mpzl2
Gck
Corin
Mpzl3
Stac3
Wwc1
Mir6391
Gm29719
Sec22a
Meiob
Stt3a
Xiap
Prkx
Ilvbl
Sec23b
3200001D21Rik
Ern2
Pla2g15
Pla2g10
Tmx1
Manea
Mzf1
Sirt6
Sirt5
6430550D23Rik
Fdps
Pla2g2e
Mir6370
Gm17751
Mir6372
Taf1a
Pla2g2c
Dolk
Fut1
Proc
Hspb6
Elmo2
Hspb7
Sycp2l
Mir6378
Hspb3
Mir6376
Midn
Ggt7
Ggt6
Vta1
Pla2g1b
Ggh
Gm17745
Pgpep1
Pan2
1700123M08Rik
Hspa9
Hspa5
Fblim1
Hspa2
4930592I03Rik
Sult2b1
Taf15
Mtarc1
Taf11
1700030C14Rik
Mir6359
Gm5084
Strn3
Gm5086
Hibch
Gm34284
Sult2a3
Chmp7
Scpep1
Gk5
Ctps2
Mir6368
Siah1b
Mir6369
Siah1a
Prph
Cyb5r2
Miip
Sec24c
Igfbp5
Eif2b3
Eif2b5
Eif2b4
Hcrtr2
Mir7666
Tnfrsf13b
Mir6337
E130008D07Rik
Mir7670
Pttg1
Gm5
Cln3
Phlda2
Gm9
Mir6346
Mir6347
Rpl23a
Meis2
Strip1
Emc10
Tesl1
Eif2ak3
Cep192
Pask
Gm31641
E130101E03Rik
Clpb
Parn
Tecpr1
Prr15
Clp1
Prr11
Prr14
Zfp825
Bin3
Bin2
Zfp821
Etfdh
Brat1
Gata1
Gata2
Ranbp6
Slc25a53
Gm16023
Xpc
Ska3
Gp5
Acad11
Ska1
Zfp811
Fuca1
Sox12
Pdgfa
Zfp819
Slc25a47
Bambi-ps1
B4gat1
Sox18
Tesk1
Clpp
Slc25a37
A830082K12Rik
E230016K23Rik
Fdxr
Parp11
Zfp870
Gatd1
Slc4a1ap
Srp68
Slc25a26
Zfp873
Slc25a25
Ciao1
Vmn1r185
Cdca4
Gm20939
Cdca3
Cdca2
Ralgapb
Slc25a19
Zfp866
Inf2
Arglu1
Slc25a16
Pax7
Slc25a17
4921504E06Rik
[truncated: 3,039 more rows]

## Sheet: POGZ_BRG1_common_targets
Adora2b
Psme4
Psme3
Rrp1
Rax
Fam50b
Hesx1
Ccdc66
Vps36
D330050G23Rik
Ccdc60
Rrp8
Elk4
Ipo11
Ramac
Mtap
Abcb6
Ccdc58
Agap1
Osbpl11
Agap3
Osbpl10
Tcp11l2
Tent4a
Gm20740
Rd3
Cldn5
Pcnx3
Rala
Mex3a
Ralb
Pcnx2
Flacc1
Vps25
Ccdc50
Abcc4
Abcc5
Arap3
Raly
Tent5b
Tent5c
Psmg4
Ccdc40
Abr
Mfsd10
Bcam
Cadm2
Cadm1
Pou5f1-rs6
Gar1
Rrs1
Zranb1
Zranb3
Btf3
Nfe2
Abtb2
Plk4
Sec61g
Plk2
Gm6994
Gm20756
Gm20758
Rdx
Bmpr1a
Cyb561a3
Ccdc30
Ell2
Asf1a
Abca1
Mtbp
Abca5
Abca3
Abca4
Rel
Psma3
Mfsd2a
Btg2
Psma6
Fgf14
Btg1
Psma5
Fgf18
Pllp
Adk
Ado
Fam168b
H4f16
Ccdc15
Rfk
Ccdc13
6720483E21Rik
Frmd4a
Frmd4b
Psmb1
Edrf1
Psmb2
Gm19705
Fgf20
BC048403
Otulinl
Aen
Mtdh
Fam169b
Diras2
Mtf1
Mtf2
Gas1
2810433D01Rik
Psma8
Gas5
Gas7
Rufy1
Lmbr1
Rufy2
Ep300
Gatc
Tbccd1
Nfib
Nfia
Eipr1
Lrrc3
Zim2
Lrrc2
Psmd7
Psmd6
Rarg
Psmd3
Agk
Gm36283
Agl
Elp1
Psmd1
Pdzrn4
Ankrd6
Spsb4
Pdzrn3
Dmac1
Brinp2
Brinp1
Rimbp2
Rimbp3
B930059L03Rik
Rnpepl1
Ahr
Nepro
Brinp3
Trp53rkb
Chrnb1
Pls3
Pls1
Btaf1
Tubb2a
Adamts2
Cfl2
Adamts8
Ak5
Adamts6
Ak4
Rab3gap1
Pipox
Sesn2
Sesn1
Porcn
Cnot11
Scmh1
Sesn3
Eif4ebp2
Eif4ebp1
Map4k5
Rlf
Map4k4
Map4k3
Angel2
Angel1
Gtf3a
Cnot10
Vsig10
Mcl1
Ptpre
Ptprd
Ptpra
AI467606
Mypop
Bcl9
Map4k1
Mfap3l
Mideas
Rbpms
Gimap5
Chrna9
Pdlim3
Pdlim1
Mcm9
Galnt1
Birc3
Birc2
Galnt2
Pdlim7
1700073E17Rik
Birc6
Rp2
A930007A09Rik
Nadk2
Tha1
9930012K11Rik
Them6
Them7
Mtln
Fam53a
Fam53b
Osbp2
Fam53c
Vps4a
Vps4b
Mcm6
3830406C13Rik
Pltp
Inafm2
Inafm1
Vps50
Vps52
Vps54
BC037704
Osbpl1a
Ptpn9
D2hgdh
Ptpn3
Ptpn2
Rnu11
Ptpn4
Lrrk1
C1d
Lrrk2
Bod1l
Vps41
Gm5627
Dpagt1
Galnt9
Apc
Dicer1
1700020G17Rik
Enox1
App
Mki67
Serbp1
Surf6
Aqp5
Fnip1
Aqp2
Fnip2
Sh3glb1
Cldnd1
Cyp1b1
Gsc2
Gsap
Bcor
Scamp3
Cxxc5
Scamp1
Mtpn
Scamp5
Vps37c
Knl1
Cmklr1
Ahdc1
Cnot6l
Arc
Btrc
Slc45a3
Slc45a4
Hnrnpr
Hnrnpu
Slc45a1
Gse1
Asl
Ilrun
Acer2
Cftr
Acer3
Lrrn1
Lrrn2
Lrrn3
Hnrnpc
Lrrn4
Hnrnpd
Keap1
Hnrnpk
Gm25641
Hnrnpl
Atr
Hnrnpm
Glt1d1
H2ax
Gbe1
Ptprs
Ptprr
Ptpru
Ptprn
Ptprk
Ptprj
Ptprg
Mirt1
Ptprf
Pdrg1
Efcab2
Heg1
Nfx1
Gm30173
Efcab6
Rsl24d1
Svil
Deptor
Nfyc
Sec14l5
Gxylt1
Mtx2
Ryk
Mtx3
Mad1l1
Ranbp17
Aarsd1
Creg2
Creg1
Rsrp1
Zgpat
Dusp27
Tyms
Dusp28
Lmtk2
Smchd1
Dusp22
Nr3c2
Nr3c1
Helz
Xxylt1
5730522E02Rik
Bicral
Tom1l2
4921534H16Rik
Nsfl1c
Fam167a
Sem1
Tvp23b
Inhbb
Kctd20
Svop
Aqp11
Lingo2
Lingo1
Baiap2
Rbm5
Rbm6
Creb1
Ppdpf
Gap43
Kctd15
Kctd16
Kctd18
Rbl1
Gm12359
Fam161a
Glp1r
C130073F10Rik
Dusp16
Fundc1
Pmepa1
Tmem86a
4930401C15Rik
Pdap1
Kcnab2
Kcnab3
Hes2
Dusp11
Oscar
Thrb
Timm10b
9530059O14Rik
Ctnnbip1
Poc1b
Tmem87b
Fam163b
Bax
Dennd3
Lman1
Ptdss1
Sct
Ngdn
Ptdss2
4933438B17Rik
Smim23
Smim15
Smim14
Smim13
Trrap
Pcdh18
Vwa5b1
Sf1
Rab11a
U2surp
Hes6
Galr3
Supt3
Nr1h3
Supt5
Eml1
Smim31
Eml5
Smim27
Eml4
Rbp7
Dapk1
Dixdc1
Dapk2
Dapk3
Lrba
Set
Stmn1
Gm5535
Fpr2
Setx
Errfi1
Stmn2
Rexo5
Stmn3
Rexo2
Mir683-2
Pmm1
Smim12
Rbpj
Snap25
Manbal
Arf4
Arf3
Dstyk
Arf1
Depdc7
Shb
Tigd3
Shf
Tnfrsf1b
She
Tigd2
Hey1
Ifnlr1
1700003M07Rik
Bmp8b
Mdfi
Arg1
Emp2
Aacs
Meiosin
Fa2h
Usp9x
Cyp20a1
Aldh1l2
Shisal1
Arf6
Tnfrsf17
Gm5577
Anxa6
Sez6
Champ1
Gbx2
Bcap29
Hinfp
Agbl5
Tnfrsf21
Gsx2
Col23a1
Hexb
Agbl1
Gsx1
Hs6st1
Ski
Mef2a
Mef2b
Ccm2l
Tnfrsf19
Rcan1
Tuba1b
Rcan2
Emsy
Snord58b
Luzp1
Pptc7
Hvcn1
Arid1a
Arid1b
Mad2l2
Lag3
Snrnp70
Pcdhga12
Mul1
Tmem183a
Washc2
Washc3
Mad2l1
Rbx1
Mtmr10
Mtmr12
Klhl12
Klhl11
Anxa2
Trak1
Eftud2
Blm
Arl2
Snrnp48
4921531C22Rik
Bmp2k
Csrnp3
Snn
Csrnp1
Sp2
Sp1
Klhl25
Sp3
Klhl26
Tfcp2l1
Klhl23
Klhl24
Sp8
Sp7
Nmral1
Btbd8
Btbd9
4933427E11Rik
Ces5a
Nacc1
Nacc2
Igsf9b
Dhcr7
Fam43a
Fam43b
Klhl36
Natd1
Mdm2
Klhl34
Aak1
Mdm4
Klhl31
Traf6
Traf5
Psmd12
Psmd11
Spr
Arid5a
Arid5b
Klhl42
Bok
Btbd1
Btbd3
Efhd2
Mup6
Gm30214
Hnrnpa3
Arid4a
Egfem1
Foxred1
Src
Srf
Arnt
Lrp6
Syndig1
Sri
Lrp2
Lrp3
Lrp5
Hnrnpa0
Prrxl1
St7
Arid3b
Srxn1
Mir3471-2
Spag1
Spag9
Nfat5
Spag5
Sst
Spag6
Mak16
Spag4
Ddhd2
Slc44a3
Chst11
Slc44a5
Fcho1
Slc44a1
Fcho2
Slc44a2
Lrrfip1
Lrrfip2
Gcc2
Gcat
Gm11110
Chst15
Bsg
Ptov1
Bsn
Smim8
Myoz3
Vsig8
Phlpp2
Fermt2
Tbcel
Ulk1
Hip1r
Coq10b
Lap3
H3c8
Hint2
Hint3
4930584F24Rik
Tmcc3
Rtf1
Tmcc1
Wapl
Ppp1r3e
Trap1
Rabgap1
Swi5
Rce1
Secisbp2l
Slain2
Rcc2
Fdxacb1
Aard
Zbtb7c
Zbtb7b
Zbtb7a
Gabpb1
Igsf9
Arsb
Spc25
Enah
Gm12408
Gm12409
Enc1
Ppcdc
Aars
Gcdh
Slc31a2
Spty2d1
Cckbr
Syp
Anks1b
Aatf
Zswim4
Zswim5
Zswim6
Zswim7
Sfi1
Gm9057
Abca13
Tmtc4
Aass
Serp2
Klhdc8a
Garnl3
Camk2n1
Camk2n2
Gch1
Fabp5
Ppp1r9a
Wasl
G730013B05Rik
Tram1
4930453N24Rik
Nr2c2
Nr2c1
Adra2b
Kansl1l
Dmrt1
Dmrt3
Trmt9b
Adra1a
Lax1
Dscc1
Hebp1
Hebp2
Rtn2
Rtn1
Nup50
4933433H22Rik
Nup54
Gm19935
Rtn4
Zbtb20
Gclm
Gcn1
Eef2k
Gorasp2
Scn8a
Tdrd12
Rcl1
Zbtb18
4930545E07Rik
Cyba
Trmt10c
Zbtb14
Cybb
Zbtb11
Azin2
Zbtb10
Pds5b
Gtdc1
Mir7232
Pds5a
Azin1
Ppp1r35
H2-T23
Eef1d
1700052K11Rik
Eef1g
Wscd2
Scn5a
Wscd1
Abcf2
Tcfl5
Abcf1
Dcaf12
Txnrd1
Txnrd3
Sfpq
Sfr1
Zbtb45
Zbtb44
Zbtb43
Zbtb41
Zbtb40
Nr2f6
Cad
Mcph1
Gm35135
Abcg1
Abcg2
Tm7sf2
Chd1
Rcn1
Rcn2
Chd3
Zbtb38
Mirlet7a-1
Chd5
Cat
Chd6
Aplp2
4930423M02Rik
Chd7
Chd8
Chd9
Ckap5
Prima1
Scn3b
Gm1968
Abcd4
Cd2
Pnkd
Abcd3
Tdh
Cd9
Ppp1r21
Gpr37l1
Katna1
Spry2
Spry1
Clec2d
Abce1
Tec
Cadps
Tef
Spry4
Asb8
Asb7
Sclt1
Asb3
Asb1
Afg3l2
Chgb
Lars2
Afg3l1
Tes
Eno1
Rpl38
Mycbp2
Lmbr1l
Tfg
Rpl34
Suclg2
Med1
Nkain3
Wsb1
Nkain1
Ddit4
Kcna4
Kcna3
Uba52
Abat
Med7
Uhrf2
Rpl21
Ankrd13d
Ube2l3
Chga
Pnp2
Gstm4
B3glct
Cdkn2aipnl
Gm5420
Gm20517
Nprl3
Fgfr4
Sfxn5
Fgfr1
Terf2ip
Fgfr2
Spaca7
Gcsh
Eif4a2
Eif4a1
1700044C05Rik
Rttn
Dzip3
Supt20
Mir124a-3
Poglut3
Kcnd2
Szrd1
Gsto1
Gsto2
Timmdc1
Jmjd1c
Spata3
Ash2l
Ube2g1
Cic
Spata5
Orai3
2700054A10Rik
Pdzph1
F3
Cyld
F5
Cit
1700008O03Rik
Pnpo
Chka
Pik3r1
Tkt
Pik3r3
Pik3r4
Gm21814
Prkar1a
Prkar1b
Rpl15
Kcnb1
Rpl18
Rpl19
Scaper
Akirin1
Akirin2
Rpl11
Gm5464
Prkar2b
Chn2
Kcnc3
Kcnc2
Kcnc1
Mcrs1
Abi2
Abi1
Ash1l
Arcn1
Leng1
Tmem170b
Zfp41
Zfp42
Grb14
Grb10
Poteg
Clu
Kcnh2
Pias4
Alyref2
Egln3
Melk
1190028D05Rik
4930529K09Rik
Pias1
Malt1
Men1
Ldlrap1
Zfp30
Nsmce4a
Zfp37
Zfp39
Gm19589
Vmn2r3
Kcnj3
Kcnj2
Dgat2
Kcnj1
Dgat1
Mtch2
Leng9
Tox
Rnf44
Zfp62
Ccdc85a
Dmtf1
Ube2v2
Ube2v1
Tpr
Chrd
Tiparp
Abl2
Neat1
Man1a
Npas3
1700019D03Rik
Lrch1
Zfp57
Npas1
Zfp52
Zfp53
Lsm2
Lrch3
Kcng3
Kcng1
Kcnh1
P4ha1
P4ha2
Lsm8
Ireb2
Cpe
Cgrrf1
1700116B05Rik
Gm20544
Cpm
Cers6
Cers5
Cers4
Cers2
Rnf14
Zfp93
Rnf11
Zfp90
Ube2q2
Ube2q1
Trappc9
Trappc8
Gapdh
Tsn
Cert1
Mtcl1
Nt5dc3
NA
Crh
Zfp81
Zfp82
Spred1
Crk
Spred3
Spred2
Slc47a2
AU040320
Ube2r2
Wbp1
4930445N18Rik
Pdcd4
Kcnj9
Camk2g
Ttn
Bcar1
Aspm
Camk2d
Camk2b
Asph
P2ry2
P2ry1
Rnf38
Bicc1
Cdc37l1
Rnf34
4930515G16Rik
Rnf32
Mllt6
Pde11a
Dram1
Mllt1
Kcnk9
8430430B14Rik
3300002P13Rik
Rabgap1l
Kcnk5
Bcar3
Cpt1a
P2rx4
Pdcd7
AA545190
Pdcd5
Bicd2
Chuk
Rnf24
Sorl1
Rnf103
Tmem65
Tunar
Gde1
Spdya
Hgh1
4632415L05Rik
H2al2a
Prkaa1
Kcnq3
Kcnq2
Zbtb1
Tax1bp1
Kcnq1
Tax1bp3
Zbtb4
AW554918
Zbtb2
Abt1
Hnrnpll
1110008P14Rik
Vps13a
Vps13b
Slc6a16
Vps13d
Tmem167b
Slc6a12
Mesd
Camk1d
Smarce1
Qk
Guf1
H4c4
H4c3
Tmem80
Rnf125
Rnf126
Ninj2
Itm2b
Zfhx2os
Cerkl
Oas1d
Vps8
Tmem97
Tmem94
Ptpdc1
Zbtb6
Faah
Slc34a2
Gdf3
Gdf6
BC005537
Pde1c
Rab10os
Gng13
Rnf145
Tmem25
Rnf146
Faf1
Ola1
Pik3c3
Tlcd5
Ssna1
Castor2
Dmbx1
Plagl1
Mir1192
Soat1
Tmem33
Bmerb1
Micu2
Fkbp3
Micu1
Fkbp4
Rnf130
Fkbp5
6430628N08Rik
Frg1
Ubxn2b
Fadd
Sgk3
Ubxn2a
Pakap
4930461G14Rik
Klhl8
Rnf169
Klhl7
Tmem47
Rnf168
Klhl5
Pdcl2
Tmem44
Pisd-ps2
Rnf165
Map2k7
Kcns2
Zc3h12a
1700063H04Rik
Klhl2
Rnf157
Tmem59
Tacc2
Rnf150
Tacc1
Lbx1
B230307C23Rik
Tjp1
Map2k3
Map2k1
Mybpc1
Hnrnph3
Dlc1
Hnrnph1
Tmem64
Kcnt2
1700001O22Rik
Dlat
Tmem60
Tjp2
Ermp1
Aldh1a2
Aldh1a3
Rnf182
Rnf187
Pde7a
Rdm1
Tm6sf1
Htra3
Sec61a2
Eogt
Sec61a1
Thnsl1
Thnsl2
Htra1
Ncmap
Faim
Txndc5
Pibf1
Txndc2
Pde8a
Pde8b
4932412D23Rik
Exoc2
Exoc7
Pam16
Rnf180
Cib2
Olfml3
Pofut2
Rnf19a
Nid2
Gm36117
Pde9a
Ubb
Ubc
Ube2e2
Ube2e1
Rnf19b
Pik3cb
Prkag1
Pik3cd
Prkag2
Tmem17
Armc10
Olfr147
Tmem11
Ccdc102a
Tmem18
Cyp46a1
Dap
Dlg1
Dlg2
Pogz
Dlg5
Tmem51os1
Bspry
Gfod2
Cdk5rap2
BC034090
Slit3
Pde2a
Fam184a
1700027A15Rik
Dcc
Pde4a
Mybl2
Pde4b
Olfr161
Prkacb
Dck
Mybl1
Mysm1
Scarna2
Olfr1034
Ddc
Polq
Tnip2
Sgtb
Wtap
Pon2
Rgs22
Pde5a
1700001P01Rik
Smim43
Rgs17
Dll4
Smim38
7630403G23Rik
Pde4d
Golim4
Ate1
Lmx1a
Pmp22
Tmem63b
Rgs10
Rgs12
Poli
Prkab1
Polg
Pole
Atf2
Pop7
Atf1
Unc50
Gm6644
Mir3965
Frem2
Pex11a
Pex11b
Daam1
H2-Bl
Hecw2
Frs3
Zmynd8
Prkch
Prkci
Mbnl2
Sgip1
Prkcb
Tulp3
Tulp4
A230009B12Rik
Prkca
Atf7
Far1
Atf6
Atf4
Cldn12
Nipal2
Rdh10
Cldn10
Pitpnb
Pitpna
Rdh13
Rdh14
Cldn18
Fasn
Atg5
Slc26a10
Rab33b
Tbc1d1
Adgrb1
Mov10
Tbc1d2
Tbc1d7
BC048507
Gm6639
Izumo2
Tbc1d8
Fat1
Fat3
Mfsd4b3-ps
1700010I02Rik
Mmp24
Mmp25
Unc119b
Mical1
Plin3
2610316D01Rik
Creld1
Caprin2
Caprin1
Heatr6
Creld2
C77080
Mmp20
Trappc6b
Mmp14
Mmp16
Mmp17
Paip2
Haspin
Mical3
Dld
Afap1
Atl3
Atl2
Atl1
Enpp3
Enpp4
Sf3a3
Setd4
Tmprss13
Cipc
Ston1
Ston2
Dmd
Ostm1
Fryl
Etaa1
Sf3b1
Srebf2
Rflna
Fastkd1
Ninl
Hipk1
Hipk2
Hipk3
Adgrg6
H2-K2
Map3k9
Map3k8
Map3k7
Map3k6
Map3k5
Map3k4
Kcmf1
Pcyt1b
Unc5cl
Mfng
Zcchc7
Chmp2b
Zfc3h1
Lemd2
Lemd3
Faxc
Amotl2
Amotl1
Zcchc3
Map3k3
Map3k2
Map3k1
Dlx2
Dr1
Shc1
Hsbp1l1
Fam20b
Cops2
Fbxl4
Cops8
Hhat
Ints14
Fam209
Ints10
Ust
Chmp1a
Synj2
Aco1
Trp53bp2
Stox2
Dnase1
Arhgef15
Hdac2
Hdac5
Arhgef17
Hdac4
Arhgef10
Dse
Denn2b
Arhgef18
Lcor
Gm21992
Dsp
Dst
Adgrd1
Gm31333
Arhgef26
Arhgef28
Smarca4
Smarca5
5730507C01Rik
Fbxo4
Fbxo7
Fbxo9
4930591A17Rik
Megf11
Smarcd1
Chmp4c
Chmp4b
Syne3
Reck
Syne1
Asxl1
Dut
Gal3st1
Nop58
Nop56
Bmpr2
Hhex
Smarcc1
Unc5d
Unc5c
Rnf225
Vps26a
Peg12
Vps26b
Pafah1b3
Cntnap5a
Pafah1b2
Cntnap5b
Pafah1b1
Rnf220
Twsg1
Pex26
Tm2d1
Epc1
Dhx57
Tm2d3
Epc2
Dnaaf6
Rnf213
Pcsk2os1
Rnf216
Zfp518b
Spindoc
Alg10b
Actb
Tent2
Ppa1
Ppa2
Apoa1
Fam193a
Abcc10
Dhx40
Htr5a
Snapc5
Snapc1
Oma1
A930007I19Rik
Cggbp1
Dhx38
Dhx37
G2e3
Dym
Dhx35
N4bp2
Dhx32
Dhx30
4930556M19Rik
Lilrb4a
Hmgxb4
AV205837
Hmgxb3
Synpo
Rtel1
Rps6kc1
Gm12216
Spopfm2
C030013C21Rik
Rap2b
Rap2a
Susd3
Susd6
Evi5l
Tmed9
Dhx15
Epg5
Sync
Crhr1
Amer2
Diaph3
Obsl1
Diaph1
Adgrl2
Adgrl3
Syn3
Syn1
Adgrl1
Fbxw7
Dmc1
Nr4a2
Nr4a1
Fbxw2
Sertad2
Sertad1
Zfp24
Stk11ip
Hypk
Fads1
Mtss1
Mre11a
Zc3hav1
Zfp12
Synm
Prune2
Tenm4
Nupl1
Tenm3
Tenm2
Il17d
Nupl2
Tmed4
Megf9
Tmed5
Pex14
Susd1
Ripor1
Papss1
Cdpf1
Bmper
Sinhcaf
Zmat4
AU023762
Tasp1
Zmat3
Shpk
Nrxn1
Nrxn2
Nrxn3
Ppif
Ppia
Tasor
Sypl
Ren2
Trub1
Reln
4933406J10Rik
Vcl
Vcp
Ebp
Pnpt1
Arfgef1
Gstcd
Igf2r
Syt3
Syt1
Ift27
Gm36246
Syt9
Syt7
4930452A19Rik
Syt6
Cpsf6
Cpsf7
Cpsf1
Cpsf2
Bambi
Mxd1
Igf1r
Mxd4
Ift52
Eif4e2
Tmem9
Mmadhc
2610035D17Rik
Copb1
Get1
D030045P18Rik
Ldah
Get4
Ccdc91
Larp1
Eed
1810055G02Rik
Ccdc96
Adar
Epn2
Ccdc93
Rps6ka5
Rnf144b
Ldlrad4
Rps6ka1
Ankrd33b
Ldlrad3
Micos10
Acyp2
1700125G22Rik
Ift74
Eif4g2
Mphosph8
Eif4g1
Epop
Add3
Add1
Mxi1
Vhl
Sucla2
Rere
Rerg
Ccdc71
Ccdc69
Shroom3
Shroom2
Shroom1
Tnfaip3
Myl12a
Lactb
Il17rd
Hsph1
Gm6525
Phactr3
Phactr4
Eps8
D630039A03Rik
Pgrmc2
Hspg2
Lurap1l
Nsmce2
Adh5
Dnmt3a
Eprn
Rex2
F11r
Nipbl
Stk17b
Stat6
Pick1
Abraxas1
Edem1
Csf2ra
Sacm1l
1700017G19Rik
Stau1
Glra1
Man2b2
Dnajb11
A530046M15Rik
Dnajb12
Ldha
Ttll6
Ttll7
Ttll5
Dmtn
BC039966
Ttll3
Rbck1
Cyp2j13
Appl1
Ttll8
Hddc2
Epb41l4aos
Phykpl
Nipa1
Pou3f1
Gm6551
Sfta3-ps
Map1a
Map1b
Neurod2
Gm17546
Neurod1
Pom121l2
Zfp322a
Barhl1
Stat3
A930001A20Rik
Stat1
Rc3h1
Rc3h2
1700057H21Rik
Socs1
Mien1
Socs3
Socs2
Rab43
Mir148a
Zfp804b
Csmd3
Zfp804a
Socs5
Csmd1
Socs7
H2bu2
Tle4
Serinc5
Tle3
Serinc2
Tle1
Rab34
Rab37
Rab39
Vrk1
Vrk2
Rab1a
Erh
Erg
Rab5a
Alyref
Rab4a
A230051N06Rik
Gfpt1
Gfpt2
Brpf3
Adnp
Tfcp2
Brpf1
Steap1
Steap2
Pcsk1
Rab3c
Nptx2
Pcsk7
Pcsk6
Sbno1
Pcsk4
Sp3os
Atp5g1
Mier3
Atp5g3
Wdr1
Slc23a3
Wdr4
Mier2
Aldh7a1
Dpp10
Tlk2
Wdr5
Tlk1
Wdr7
Rfc5
Rfc4
Vwf
Bpifb5
Pcbd2
Moxd1
Gm30570
Ntpcr
Rhobtb1
Rwdd4a
Rhobtb3
Capn15
Rab28
Dgcr6
Rab29
Dgcr2
B4galnt4
B4galnt2
B4galnt3
Hgsnat
B4galnt1
Vapb
9230112D13Rik
Sh3pxd2a
Rab10
Rab12
4930447K03Rik
Rab18
Mdga1
Pitx3
2410002F23Rik
Capn10
Nupr1l
Adss
9230116N13Rik
Rnft2
Nedd1
Cnnm1
Gpr160
Gpr161
Nedd4
Cnnm3
Cnnm2
Smndc1
Tesmin
Zbed3
Zbed4
Tmem45a
Kat5
Nubpl
Gm23450
Sil1
Tnks2
Alox5ap
Pcbp1
Slc10a7
Pcbp3
Unc13b
Unc13a
Hepacam
Gm11468
Tcerg1l
Sik3
Sik2
Tln2
Rffl
Ezr
Cecr2
Gpr180
Unc119
Mxra8
Vasn
Fut10
Lmbrd2
Vars
Ccnl2
Ccnl1
Ccnjl
Msl3l2
Sim2
Hip1
Aunip
Camta1
Clhc1
Esrra
Atpif1
Adam11
Adam10
Bank1
Eef2kmt
Nfxl1
Vav3
Bbs10
Gpr139
Adam23
Gpr135
Rab5b
Fam13b
Fam13c
Top2b
Adam22
Wac
Clybl
Tlr3
Aspscr1
Tlr2
Yipf6
Ncoa7
Nkd1
Ncoa2
Ncoa1
Ncoa4
Ncoa3
Ncoa5
Yipf4
Mrps6
Slc7a2
Slc7a1
Slc7a7
Slc7a5
Cetn3
Uqcrc2
Uqcrc1
Fah
Gpr158
1700009N14Rik
Dner
Zfyve9
Nedd9
Zfyve1
Sh2d3c
Ccne1
Ccne2
Ublcp1
Kazn
Mycn
Crip2
E030044B06Rik
Terb1
Fbxo10
Fbxo11
Fbxo15
Rfng
Sec11a
Hira
Ftmt
Ppfibp2
Gulp1
H6pd
Fbxo22
Fbxo25
Pqlc3
Fbxo27
Gpr107
Gm17634
Prodh
Atf7ip2
Rad23a
Rad23b
Fbxo30
Fbxo33
Ccnd3
Fbxo34
Fbxo36
A230028O05Rik
Fer
Ndrg3
Wwtr1
Ndrg4
Fes
Tlx1
Sorcs2
Ccna2
Mcf2l
Fbxo44
Fbxo46
Six1
Ect2l
Ywhah
Fh1
Afap1l2
Glrx5
Ywhae
Six5
Six4
Six3
Ywhab
Halr1
Sema6c
Phf21a
Phf21b
Glrx2
Ccnb2
Aven
Itpripl2
Tmem41a
Dnm1
Dnm2
Dnm3
Fgr
Tspan2
Tspan4
Sema5b
Tspan5
Myh9
Tspan9
Cpped1
Ywhaz
Lef1
Mmrn1
Wiz
1110002L01Rik
Sema4d
Mcur1
S1pr1
S1pr3
Sult3a2
Sema3a
Sema3d
Ogdhl
Rrbp1
Sema3e
Kbtbd11
A930003A15Rik
A430005L14Rik
Msrb2
2310057J18Rik
Entpd2
1810014B01Rik
Zfp951
Entpd6
Entpd3
Entpd7
Cyb5d2
Zfp958
Wls
Cped1
Rfx2
Rfx3
Maml3
Oser1
Myl6
Zfp945
Myl1
B230219D22Rik
Myl3
Ier5l
Raph1
Rcbtb1
Zfp948
Rcbtb2
Rfpl4b
Adnp2
Maml1
Myo6
Phf11d
Zfp936
Zfp939
Zfp938
Ptbp1
Cpeb1
Cpeb2
Cpeb3
Gm29684
1700037H04Rik
Pcyox1l
Gm29687
Avl9
Myof
Sestd1
Cd300ld3
Zfp990
Jph1
Jph4
Pou2f1
Jph3
[truncated: 4,200 more rows]
